# Supplementary material for: Dynamic Changes in the Proteome of Early Bovine Embryos Developed In Vivo
Source: Front Cell Dev Biol. 2022 Mar 21;10:863700. doi: 10.3389/fcell.2022.863700 (PMC8979002; doi:10.3389/fcell.2022.863700)
Supplement: Supplementary file 1 [file Table2.XLSX]

## Sheet: List of DAPs (ANOVA)
List of differentially abundant proteins (DAPs) (ANOVA; p-value ≤ 0,05) in all stages
										Mean Normalized Weighted Spectra in 4-6 cells			Mean Normalized Weighted Spectra in 8-12 cells				Mean Normalized Weighted Spectra in Morulas			Mean Normalized Weighted Spectra in Compact Morulas				Mean Normalized Weighted Spectra in Blastocysts
Protein name (1058)	Accession Number	Gene symbol	p-value ANOVA	Cluster	Mean Normalized Weighted Spectra in 4-6 cells	Mean Normalized Weighted Spectra in 8-12 cells	Mean Normalized Weighted Spectra in Morulas	Mean Normalized Weighted Spectra in Compact Morulas	Mean Normalized Weighted Spectra in Blastocysts	4-6 cell 1	4-6 cell 2	4-6 cell 3	8-12 cell 1	8-12 cell 2	8-12 cell 3	8-12 cell 4	Morula 1	Morula 2	Morula 3	Compact Morula 1	Compact Morula 2	Compact Morula 3	Compact Morula 4	Blastocyst 1	Blastocyst 2	Blastocyst 3	Blastocyst 4
Alpha-1,4-N-acetylglucosaminyltransferase	G3MZ03	A4GALT	0.0460861	3	2.0926	2.98445	3.52537	2.85518	1.54966	1.0574	2.6323	2.5881	3.7801	3.4009	2.476	2.2808	3.0207	3.9171	3.6383	2.3639	4.2485	2.676	2.1323	1.5193	2.7259	0.68195	1.2715
Aladin WD repeat nucleoporin	F6QCG0	AAAS	0.010004	2 (Down)	8.28507	6.09387	3.92587	3.3586	1.19283	12.689	5.2646	6.9016	8.8203	6.8019	4.952	3.8013	6.0414	3.9171	1.8191	4.7277	2.8323	2.676	3.1984	0	3.4074	1.3639	0
Alanine--tRNA ligase	A6QLT9	AARS1	8.68708e-05	1 (Up)	0.292477	0	0.606367	1.58505	11.7448	0	0.87743	0	0	0	0	0	0	0	1.8191	1.1819	1.4162	2.676	1.0661	5.3174	10.904	12.957	17.801
Uncharacterized protein	A0A3Q1MB23	ABCB1	5.14125e-07	2 (Down)	17.2123	12.1108	3.8494	4.65755	3.00822	16.894	16.647	18.096	10.07	15.862	11.121	11.39	4.0191	3.9061	3.623	5.8998	5.641	1.7765	5.3129	4.5514	4.0832	3.3983	0
ATP binding cassette subfamily B member 7	A0A3Q1MUB7	ABCB7	0.00525795	2 (Down)	6.62047	1.56933	0.671267	2.20562	1.55321	4.2297	6.142	9.4897	0	0	2.476	3.8013	2.0138	0	0	1.1819	2.8323	2.676	2.1323	0.75963	3.4074	2.0458	0
ABCE1 protein	A4IFE6	ABCE1	0.0028659	1 (Up)	0.584967	1.07189	1.44213	4.11468	5.07953	0	1.7549	0	1.26	2.2673	0	0.76027	3.0207	1.3057	0	4.7277	2.8323	3.568	5.3307	2.2789	5.4518	7.5014	5.086
ATP binding cassette subfamily F member 1	A0A3Q1NB13	ABCF1	0.00162763	1 (Up)	0.86761	0.499567	4.3611	3.45122	5.26575	0	0.87743	1.7254	0	0	1.238	0.76027	6.0414	5.2228	1.8191	1.1819	2.8323	4.46	5.3307	3.7981	5.4518	5.4556	6.3575
Lysophosphatidylserine lipase ABHD12	Q08DW9	ABHD12	0.00147181	2 (Down)	7.51037	6.49035	2.54863	0.223002	1.44135	9.5169	4.3872	8.627	7.5603	6.8019	2.476	9.1232	5.0345	2.6114	0	0	0	0.89201	0	3.0385	1.363	1.3639	0
Acetyl-CoA acyltransferase 1	Q3ZC41	ACAA1	0.00488375	2 (Down)	14.9803	14.2568	6.68033	9.36777	11.713	17.976	13.162	13.803	17.641	13.604	13.618	12.164	8.0552	6.5284	5.4574	14.183	5.6647	8.0281	9.5953	12.914	12.948	9.5472	11.443
Acyl-CoA dehydrogenase family member 9	A0A3Q1MP25	ACAD9	0.0140866	2 (Down)	12.4153	13.2117	7.10907	6.7814	7.28025	13.747	12.284	11.215	13.861	17.005	13.618	8.3629	9.0621	10.446	1.8191	4.7277	7.0809	8.9201	6.3969	8.3559	8.1777	7.5014	5.086
Medium-chain specific acyl-CoA dehydrogenase, mitochondrial	Q3SZB4	ACADM	0.00362737	1 (Up)	2.9225	1.42043	0	1.454	5.92093	5.2872	1.7549	1.7254	0	3.4009	0	2.2808	0	0	0	1.1819	0	3.568	1.0661	4.5578	5.4518	4.7736	8.9005
Aminotran_1_2 domain-containing protein	F1MBE7	ACCSL	3.26613e-06	2 (Down)	34.6363	42.1693	25.9483	18.3215	9.237	37.01	28.078	38.821	45.362	48.747	29.712	44.856	24.165	30.031	23.649	18.911	18.41	17.84	18.125	7.5963	10.904	9.5472	8.9005
Apoptotic chromatin condensation inducer 1	F1MQG6	ACIN1	0.00309469	1 (Up)	0	0	0	1.9241	2.27413	0	0	0	0	0	0	0	0	0	0	2.3639	1.4162	1.784	2.1323	2.2789	2.7259	4.0917	0
ATP-citrate synthase	Q32PF2	ACLY	0.000108459	1 (Up)	0	0.380125	0	0.979075	3.24715	0	0	0	0	0	0	1.5205	0	0	0	0	0	1.784	2.1323	3.0385	2.7259	3.4097	3.8145
Tartrate-resistant acid phosphatase type 5	E1B8A0	ACP5	5.50008e-05	1 (Up)	0	0	0	0	2.05744	0	0	0	0	0	0	0	0	0	0	0	0	0	0	2.2789	2.7259	0.68195	2.543
Acyl-CoA synthetase long chain family member 3	F1MEX9	ACSL3	0.021437	2 (Down)	7.0787	8.39883	4.32777	6.0054	6.4856	6.4158	5.7329	9.0874	8.9899	9.1455	9.3266	6.1333	4.0953	3.3082	5.5798	5.9892	5.0043	4.9961	8.032	5.7739	7.5421	6.1834	6.443
Acyl-CoA synthetase long-chain family member 5	Q1LZF6	ACSL5	0.00420961	2 (Down)	11.409	10.0161	6.17097	2.61763	0.530765	17.558	5.7951	10.874	16.381	10.203	6.9385	6.5418	10.069	4.8056	3.6383	2.3639	2.8323	1.4313	3.843	0.75963	0.68148	0.68195	0
Acetyl-coenzyme A synthetase	A0A3Q1MS98	ACSS1	0.00586556	1 (Up)	0	0	0	0.266525	3.78517	0	0	0	0	0	0	0	0	0	0	0	0	0	1.0661	2.2789	4.0889	7.5014	1.2715
Actin, cytoplasmic 1	P60712	ACTB	0.0318479	1 (Up)	28.9577	22.6	25.142	26.3365	34.4483	24.799	37.059	25.015	18.414	24.929	25.029	22.028	20.697	24.316	30.413	21.04	27.452	24.507	32.347	32.764	35.99	38.325	30.714
Alpha-actinin-1	Q3B7N2	ACTN1	0.00113169	1 (Up)	21.1693	21.5018	26.027	33.6568	54.535	17.701	22.486	23.321	5.5074	27.372	25.025	28.103	24.899	22.547	30.635	33.386	18.863	43.265	39.113	44.647	58.426	67.814	47.253
Alpha-actinin-4	A5D7D1	ACTN4	8.71363e-05	1 (Up)	26.5607	29.8975	26.2443	24.9937	49.2073	20.343	28.373	30.966	22.187	29.252	29.418	38.733	24.402	23.143	31.188	19.755	20.782	27.141	32.297	50.245	49.881	47.352	49.351
Actin related protein 1A	F2Z4F0	ACTR1A	0.00874209	2 (Down)	4.24977	6.25323	5.67277	4.16653	2.17247	4.9336	3.2164	4.5993	4.6189	7.1774	5.3621	7.8545	7.0452	3.913	6.0601	3.9374	3.775	3.2698	5.6839	2.7845	2.9517	2.9537	0
A disintegrin and metalloproteinase with thrombospondin motifs 5	F1MRZ2	ADAMTS5	0.00631094	2 (Down)	3.735	4.9492	1.91207	1.13905	0.720683	4.2297	4.3872	2.5881	6.3002	2.2673	7.428	3.8013	0	3.9171	1.8191	1.1819	1.4162	0.89201	1.0661	1.5193	0.68148	0.68195	0
Afadin, adherens junction formation factor	A0A3Q1LN46	AFDN	0.0110693	1 (Up)	2.56508	0.999125	4.2615	5.25378	4.99017	4.2297	0.87743	2.5881	0	0	2.476	1.5205	7.0483	3.9171	1.8191	5.9097	4.2485	4.46	6.3969	4.5578	6.8148	4.7736	3.8145
AFG3-like protein 2	Q2KJI7	AFG3L2	0.019241	2 (Down)	26.9877	27.108	23.1503	21.113	12.8662	37.805	20.03	23.128	33.829	29.301	23.356	21.946	20.022	25.989	23.44	17.594	22.496	16.846	27.516	13.557	12.857	16.223	8.8276
Aspartylglucosaminidase	F1MGY9	AGA	0.000629705	1 (Up)	0	0	0	0	3.75128	0	0	0	0	0	0	0	0	0	0	0	0	0	0	4.5578	2.7259	1.3639	6.3575
Acylglycerol kinase	A0A3Q1MFM9	AGK	0.00979752	2 (Down)	7.68283	5.77123	6.68703	6.29075	2.78177	7.402	7.0195	8.627	5.0402	4.5346	7.428	6.0821	7.0483	3.9171	9.0957	8.2735	4.2485	6.2441	6.3969	3.0385	3.4074	3.4097	1.2715
Alkylglycerone-phosphate synthase	A0A3Q1NBU3	AGPS	0.0204002	2 (Down)	2.5051	4.08459	0	0.533075	0.86807	3.1723	1.7549	2.5881	6.3002	6.8019	2.476	0.76027	0	0	0	0	0	0	2.1323	1.5193	0.68148	0	1.2715
Agrin	A0A3Q1LTY7	AGRN	0.000476049	2 (Down)	22.4373	16.3192	1.1065	0.446	1.67762	30.666	24.568	12.078	25.201	12.47	22.284	5.3219	2.0138	1.3057	0	0	0	1.784	0	0.75963	2.7259	0.68195	2.543
AT-hook containing transcription factor 1	A0A3Q1MMV9	AHCTF1	0.0323774	1 (Up)	0.86761	0.5702	2.21967	3.68372	1.74313	0	0.87743	1.7254	0	0	0	2.2808	3.0207	0	3.6383	3.5458	4.2485	2.676	4.2646	1.5193	3.4074	2.0458	0
AHNAK nucleoprotein	A0A3Q1NE82	AHNAK	3.79833e-06	1 (Up)	6.6729	4.3715	2.31927	15.1305	81.7728	0	10.529	9.4897	0	0	0	17.486	2.0138	1.3057	3.6383	15.365	7.0809	12.488	25.588	97.992	74.281	51.828	102.99
AHA1, activator of heat shock 90kDa protein ATPase homolog 1 (Yeast)	Q3T0G3	AHSA1	0.000361054	1 (Up)	0.584967	0.380125	0	0	4.29285	0	1.7549	0	0	0	0	1.5205	0	0	0	0	0	0	0	3.0385	4.7704	6.8195	2.543
Apoptosis inducing factor mitochondria associated 1	E1BJA2	AIFM1	0.00357158	2 (Down)	29.585	25.485	24.9087	23.2747	10.7636	39.125	27.2	22.43	28.981	29.475	25.998	17.486	31.214	23.502	20.01	27.185	24.075	20.516	21.323	12.154	10.904	13.639	6.3575
GTP:AMP phosphotransferase AK3, mitochondrial	P08760	AK3	0.0142812	2 (Down)	11.8903	8.4516	4.36777	4.63835	8.9552	14.804	9.6518	11.215	10.08	7.9355	7.428	8.3629	5.0345	2.6114	5.4574	2.3639	1.4162	6.2441	8.5292	6.8367	6.8148	8.1833	13.986
Adenylate kinase 4, mitochondrial	Q0VCP1	AK4	0.00238381	1 (Up)	6.88013	5.225	4.19663	4.46805	10.4001	8.4595	6.142	6.0389	6.3002	6.8019	2.476	5.3219	5.0345	3.9171	3.6383	8.2735	2.8323	3.568	3.1984	9.1155	9.5407	10.229	12.715
A-kinase anchoring protein 1	E1BMU6	AKAP1	0.0108634	2 (Down)	5.9427	5.46597	4.29623	1.84713	0	7.402	4.3872	6.0389	5.0402	3.4009	11.142	2.2808	4.0276	5.2228	3.6383	1.1819	4.2485	0.89201	1.0661	0	0	0	0
A-kinase anchoring protein 12	A0A3Q1MSB2	AKAP12	2.92669e-07	1 (Up)	0.287567	0	2.1134	14.2164	35.1437	0	0	0.8627	0	0	0	0	5.0345	1.3057	0	7.0916	11.329	16.056	22.389	27.347	33.392	42.963	36.873
Aldehyde dehydrogenase 3 family member A2	A0A3Q1LJ52	ALDH3A2	0.00861928	2 (Down)	4.17387	4.127	2.1134	1.75963	0.871495	4.2297	3.5097	4.7822	4.4647	4.1149	3.714	4.2144	5.0345	1.3057	0	1.1819	2.8323	0.89201	2.1323	0.75963	2.0444	0.68195	0
Methylmalonate-semialdehyde dehydrogenase [acylating], mitochondrial	A0A3Q1LN22	ALDH6A1	0.0117047	1 (Up)	5.18757	4.90977	0.942	3.52822	11.3565	4.2297	7.0195	4.3135	0	6.8019	3.714	9.1232	1.0069	0	1.8191	2.3639	0	5.3521	6.3969	14.433	10.904	15.003	5.086
4-trimethylaminobutyraldehyde dehydrogenase	Q2KJH9	ALDH9A1	0.0305255	1 (Up)	2.66283	3.74135	0.335633	1.33245	4.13453	1.0574	1.7549	5.1762	3.7801	5.6682	2.476	3.0411	1.0069	0	0	3.5458	0	1.784	0	5.3174	4.0889	2.0458	5.086
Fructose-bisphosphate aldolase	A0A3S5ZPB0	ALDOC	0.0394356	2 (Down)	13.1455	22.8027	15.9652	15.6562	9.3026	6.3446	18.426	14.666	27.721	23.807	25.998	13.685	17.117	23.502	7.2765	15.365	18.41	16.056	12.794	8.3559	10.904	11.593	6.3575
THO complex subunit 4	Q3T0I4	ALYREF	0.000604544	1 (Up)	0.287567	1.48362	4.19663	5.21093	4.94445	0	0	0.8627	2.5201	1.1336	0	2.2808	5.0345	3.9171	3.6383	2.3639	5.6647	5.3521	7.463	4.5578	4.0889	4.7736	6.3575
Aminomethyltransferase, mitochondrial	P25285	AMT	0.000353398	1 (Up)	0.292477	0.190068	3.3542	4.51337	6.0679	0	0.87743	0	0	0	0	0.76027	3.0207	5.2228	1.8191	1.1819	7.0809	4.46	5.3307	7.5963	5.4518	6.1375	5.086
Anoctamin	F1MX70	ANO10	0.000496141	2 (Down)	3.08023	2.98445	0.671267	1.4056	0	3.1723	1.7549	4.3135	3.7801	3.4009	2.476	2.2808	2.0138	0	0	1.1819	1.4162	0.89201	2.1323	0	0	0	0
Acidic leucine-rich nuclear phosphoprotein 32 family member A	P51122	ANP32A	0.0208475	1 (Up)	1.45497	0.12632	0.62386	1.1426	2.57447	0	3.2155	1.1494	0	0	0	0.50528	1.0038	0.86778	0	1.9675	0	1.1857	1.4172	2.0218	3.4032	3.1789	1.694
Acidic leucine-rich nuclear phosphoprotein 32 family member B	Q3SZC6	ANP32B	0.000206656	1 (Up)	1.05327	0.2538	1.58913	3.20908	7.30543	1.4121	1.1717	0.57602	0	0	0	1.0152	3.0238	1.7436	0	5.1241	1.4162	2.3824	3.9136	4.0553	8.1819	9.7781	7.2064
Aminopeptidase	A0A3Q1MB09	ANPEP	0.000677842	1 (Up)	0.8627	0.8852	12.7108	7.07623	14.526	0	0	2.5881	1.26	0	0	2.2808	13.09	19.585	5.4574	9.4555	5.6647	8.9201	4.2646	8.3559	17.037	13.639	19.072
Annexin A2	P04272	ANXA2	0.0210226	1 (Up)	16.3883	15.5016	15.201	31.0282	34.0738	7.402	21.058	20.705	31.501	2.2673	6.19	22.048	15.103	19.585	10.915	39.004	28.323	25.868	30.918	44.058	33.392	33.415	25.43
Annexin A4	P13214	ANXA4	0.0301987	2 (Down)	5.48003	5.13295	1.1065	1.4056	0.910475	4.2297	7.8969	4.3135	5.0402	1.1336	3.714	10.644	2.0138	1.3057	0	1.1819	1.4162	0.89201	2.1323	2.2789	1.363	0	0
Annexin A6	P79134	ANXA6	0.000393445	1 (Up)	8.93087	16.3918	10.0001	20.5403	37.7528	4.2297	7.8969	14.666	18.901	20.406	14.856	11.404	14.097	10.446	5.4574	22.457	16.994	16.056	26.654	47.097	46.341	33.415	24.158
Annexin A8	Q95L54	ANXA8	0.00468757	1 (Up)	3.23847	3.6307	0.606367	2.2052	11.7043	2.1149	3.3974	4.2031	2.3588	0	0	12.164	0	0	1.8191	1.1819	1.4162	0.89201	5.3307	15.855	10.816	8.8653	11.281
AP-2 complex subunit alpha	A0A3Q1LVF9	AP2A1	0.00834388	1 (Up)	1.0665	0.676133	0	0.890525	3.79012	1.2869	0	1.9126	0	1.1336	0.50223	1.0687	0	0	0	0	1.4162	2.1459	0	6.2419	3.2788	4.3683	1.2715
AP-2 complex subunit beta	P63009	AP2B1	0.0497882	1 (Up)	7.63227	5.37878	3.07193	4.2784	8.01397	11.491	5.4797	5.9261	2.0454	6.2257	6.0288	7.2152	4.2744	1.3057	3.6357	2.6546	6.0119	5.7902	2.6569	7.8705	7.4865	6.2169	10.482
AP-2 complex subunit mu	Q3ZC13	AP2M1	0.00116999	2 (Down)	3.3776	3.01797	0.335633	0.295475	1.34042	3.1723	3.5097	3.4508	1.26	4.5346	2.476	3.8013	1.0069	0	0	1.1819	0	0	0	0	2.0444	2.0458	1.2715
AP-3 complex subunit beta-1	Q32PG1	AP3B1	0.00115407	1 (Up)	0.287567	0.2834	0	2.5157	2.20862	0	0	0.8627	0	1.1336	0	0	0	0	0	1.1819	2.8323	1.784	4.2646	1.5193	2.0444	2.7278	2.543
AP-3 complex subunit delta-1	Q865S1	AP3D1	0.0333274	1 (Up)	1.45747	0.380125	0.335633	2.90318	4.22668	0	3.5097	0.8627	0	0	0	1.5205	1.0069	0	0	2.3639	1.4162	3.568	4.2646	5.3174	5.4518	6.1375	0
AP-3 complex subunit mu-1	Q24K11	AP3M1	0.0435238	1 (Up)	0	0.189065	0	1.19833	2.33723	0	0	0	0	0	0	0.75626	0	0	0	0	0	2.6666	2.1267	0	4.0781	2.7278	2.543
Serum amyloid P-component	Q3T004	APCS	0.00196638	3	0.287567	1.28802	2.1481	1.80805	0	0	0	0.8627	1.26	1.1336	1.238	1.5205	2.0138	2.6114	1.8191	1.1819	1.4162	3.568	1.0661	0	0	0	0
DNA-(apurinic or apyrimidinic site) endonuclease	A0A140T846	APEX1	1.58693e-08	1 (Up)	0	0	0.335633	4.33767	4.9673	0	0	0	0	0	0	0	1.0069	0	0	4.7277	2.8323	4.46	5.3307	4.5578	5.4518	4.7736	5.086
Adipocyte plasma membrane-associated protein	Q3T0E5	APMAP	0.00136159	2 (Down)	14.8227	20.4504	8.42793	5.82635	3.27002	20.091	13.162	11.215	25.201	17.005	29.712	9.8835	7.0483	9.1398	9.0957	5.9097	8.497	3.568	5.3307	3.0385	4.0889	3.4097	2.543
Apolipoprotein A-I	P15497	APOA1	0.00367572	2 (Down)	26.995	25.4093	12.354	14.0901	8.2566	24.321	35.097	21.567	20.161	18.138	22.284	41.054	13.09	13.057	10.915	16.547	14.162	16.056	9.5953	8.3559	10.222	6.8195	7.629
Apolipoprotein E	A0A140T881	APOE	0.0475668	2 (Down)	4.37997	2.08205	1.71287	1.5265	1.35975	5.2872	5.2646	2.5881	3.7801	2.2673	0	2.2808	2.0138	1.3057	1.8191	2.3639	0	2.676	1.0661	0.75963	2.7259	0.68195	1.2715
ADP-ribosylation factor GTPase-activating protein 3	Q17R07	ARFGAP3	0.00316766	1 (Up)	0.287567	0	3.16167	2.68058	4.2856	0	0	0.8627	0	0	0	0	4.0276	0	5.4574	2.3639	2.8323	4.46	1.0661	4.5578	4.0889	3.4097	5.086
Arginase-2, mitochondrial	Q58DL1	ARG2	3.48836e-06	1 (Up)	1.4792	0.94149	1.1103	1.75362	5.05328	1.8695	1.5513	1.0168	0.74258	0.66809	1.4592	0.89609	1.1868	0	2.1441	2.0896	0.83459	1.5771	2.5132	4.9244	5.6226	4.4208	5.2453
Rho GTPase activating protein 18	F1MJH8	ARHGAP18	1.671e-09	1 (Up)	0	0	0	0	3.11907	0	0	0	0	0	0	0	0	0	0	0	0	0	0	3.7981	3.4074	2.7278	2.543
ADP ribosylation factor like GTPase 10	A0A3Q1ML93	ARL10	0.00741243	1 (Up)	1.51257	1.66479	3.861	4.57085	2.41807	1.0574	1.7549	1.7254	1.26	3.4009	1.238	0.76027	4.0276	3.9171	3.6383	3.5458	5.6647	2.676	6.3969	3.0385	1.363	2.7278	2.543
Armadillo repeat containing 10	E1B717	ARMC10	0.00958707	2 (Down)	8.96783	8.10095	8.7356	8.0947	2.48332	9.5169	7.8969	9.4897	10.08	4.5346	8.666	9.1232	10.069	5.2228	10.915	5.9097	8.497	6.2441	11.728	3.7981	3.4074	2.7278	0
Actin-related protein 2/3 complex subunit 1A	Q1JP79	ARPC1A	0.0367163	1 (Up)	2.15263	4.3041	1.71287	1.95368	4.56095	2.1149	1.7549	2.5881	6.3002	3.4009	3.714	3.8013	2.0138	1.3057	1.8191	0	2.8323	1.784	3.1984	3.7981	4.0889	2.7278	7.629
Actin-related protein 2/3 complex subunit 1B	Q58CQ2	ARPC1B	0.0219003	2 (Down)	3.36883	4.28875	5.06727	2.33495	1.37762	3.1679	2.6305	4.3081	5.0323	5.6611	4.9442	1.5174	4.0213	3.9116	7.2689	1.1819	4.2456	1.7822	2.1301	1.5177	1.3615	1.3625	1.2688
Actin-related protein 2/3 complex subunit 2	Q3MHR7	ARPC2	0.00807722	2 (Down)	3.29583	7.92837	5.30313	3.66912	3.41303	2.1149	1.7442	6.0284	8.7897	10.189	7.4129	5.3219	7.0483	5.2228	3.6383	4.7277	4.2485	3.568	2.1323	3.02	2.7259	4.0917	3.8145
Argininosuccinate lyase	Q3SZJ0	ASL	1.76629e-08	1 (Up)	0	0	0	0	7.17935	0	0	0	0	0	0	0	0	0	0	0	0	0	0	5.3174	8.8592	8.1833	6.3575
Metalloendopeptidase	F1MP41	ASTL	0.00578547	2 (Down)	11.6225	12.2508	8.1225	6.85875	4.11877	14.804	13.162	6.9016	15.121	11.336	11.142	11.404	11.076	7.8341	5.4574	5.9097	5.6647	11.596	4.2646	3.7981	4.0889	4.7736	3.8145
Atlastin GTPase 2	A0A3Q1LP31	ATL2	0.0274311	2 (Down)	3.60027	2.61512	1.1065	1.75963	0.34075	2.1149	3.5097	5.1762	1.26	3.4009	1.238	4.5616	2.0138	1.3057	0	1.1819	2.8323	0.89201	2.1323	0	1.363	0	0
ATL3 protein	A5PJD6	ATL3	0.00261863	2 (Down)	8.3327	6.93223	4.02547	2.50113	2.23137	8.4595	8.7743	7.7643	6.3002	9.0692	2.476	9.8835	5.0345	5.2228	1.8191	2.3639	2.8323	2.676	2.1323	1.5193	4.0889	2.0458	1.2715
Sodium/potassium-transporting ATPase subunit alpha-1	Q08DA1	ATP1A1	4.92652e-06	1 (Up)	23.2597	15.8993	33.3053	44.5197	54.2377	21.946	14.724	33.109	14.919	13.356	19.585	15.737	32.59	42.069	25.257	48.64	47.514	36.784	45.141	58.037	52.914	48.662	57.338
Sodium/potassium-transporting ATPase subunit beta-3	Q3T0C6	ATP1B3	0.02517	1 (Up)	0.287567	0	1.54173	2.07012	3.37155	0	0	0.8627	0	0	0	0	2.0138	2.6114	0	1.1819	4.2485	1.784	1.0661	3.0385	2.0444	2.0458	6.3575
Calcium-transporting ATPase type 2C member 1	P57709	ATP2C1	0.00104303	2 (Down)	7.2277	6.0697	1.54173	0.562	0.189908	9.5169	5.2646	6.9016	2.5201	4.5346	11.142	6.0821	2.0138	2.6114	0	1.1819	0	0	1.0661	0.75963	0	0	0
ATP synthase subunit alpha, mitochondrial	P19483	ATP5F1A	0.00961315	3	34.7443	34.6225	41.8027	40.332	28.3998	40.711	32.465	31.057	39.061	33.443	38.997	26.989	41.786	41.782	41.84	40.186	45.318	32.112	43.712	27.726	29.304	27.96	28.609
Renin receptor	P81134	ATP6AP2	0.0490127	2 (Down)	10.485	7.10732	4.7963	5.9513	5.36655	10.574	10.529	10.352	11.34	4.5346	4.952	7.6027	6.0414	6.5284	1.8191	7.0916	2.8323	5.3521	8.5292	6.8367	5.4518	4.0917	5.086
V-type proton ATPase subunit a	A0A3Q1MS24	ATP6V0A1	0.018169	2 (Down)	8.3229	9.8839	5.56947	2.00145	0.68182	8.4595	7.0195	9.4897	12.6	12.47	9.904	4.5616	14.097	2.6114	0	3.5458	0	4.46	0	0	0.68148	2.0458	0
V-type proton ATPase subunit B, brain isoform	P31408	ATP6V1B2	0.00411454	1 (Up)	7.73033	4.7829	3.42577	8.69008	12.0315	3.1723	10.529	9.4897	2.5201	4.5346	3.714	8.3629	4.0276	2.6114	3.6383	8.2735	5.6647	8.0281	12.794	12.914	10.222	12.275	12.715
V-type proton ATPase subunit D	A0A3Q1M4W9	ATP6V1D	0.0460057	1 (Up)	0.287567	0.190068	0.435233	0.887125	2.1196	0	0	0.8627	0	0	0	0.76027	0	1.3057	0	0	1.4162	0	2.1323	3.7981	1.363	2.0458	1.2715
V-type proton ATPase subunit H	A0A3Q1M3I3	ATP6V1H	1.94623e-05	1 (Up)	0.287567	0	0	2.38467	5.98263	0	0	0.8627	0	0	0	0	0	0	0	1.1819	1.4162	2.676	4.2646	6.077	6.8148	3.4097	7.629
Phospholipid-transporting ATPase	A0A3Q1LQ26	ATP8A1	1.36464e-05	2 (Down)	3.73007	1.26195	0.942	0	0	4.2297	3.5097	3.4508	1.26	2.2673	0	1.5205	1.0069	0	1.8191	0	0	0	0	0	0	0	0
Ataxin 2 like	A0A3Q1MR95	ATXN2L	0.00259629	1 (Up)	0.575133	0.190068	0.671267	1.06657	4.69235	0	0	1.7254	0	0	0	0.76027	2.0138	0	0	0	1.4162	1.784	1.0661	2.2789	5.4518	3.4097	7.629
Aurora kinase A	Q2TA06	AURKA	0.023266	2 (Down)	11.0504	8.5981	8.4928	4.8611	4.39363	10.574	8.7743	13.803	7.5603	11.336	4.8521	10.644	9.0621	9.1398	7.2765	5.9097	1.4162	8.9201	3.1984	6.077	4.7704	5.4556	1.2715
Hexosyltransferase	A0A3Q1LX89	B3GNT3	0.00594522	1 (Up)	1.86014	1.38692	7.65057	4.33367	5.09173	2.1149	0.87743	2.5881	2.5201	2.2673	0	0.76027	7.0483	10.446	5.4574	4.7277	7.0809	4.46	1.0661	4.5578	4.7704	3.4097	7.629
Beta-1,4-galactosyltransferase 4	F6RH18	B4GALT4	0.0110925	2 (Down)	5.07507	6.90295	3.0554	2.6611	2.06113	7.402	3.5097	4.3135	8.8203	6.8019	7.428	4.5616	6.0414	1.3057	1.8191	3.5458	4.2485	1.784	1.0661	1.5193	2.7259	2.7278	1.2715
Brain-specific angiogenesis inhibitor 1-associated protein 2	Q5EAD0	BAIAP2	5.88351e-07	1 (Up)	0.292477	0	0	1.75963	5.87445	0	0.87743	0	0	0	0	0	0	0	0	1.1819	2.8323	0.89201	2.1323	7.5963	4.7704	4.7736	6.3575
B-cell receptor-associated protein	Q5E9F1	BCAP31	0.0175207	2 (Down)	25.033	21.3462	20.097	9.2327	9.3734	35.953	19.304	19.842	28.981	28.341	13.618	14.445	20.138	27.419	12.734	14.183	8.497	8.9201	5.3307	12.914	8.1777	7.5014	8.9005
Branched-chain-amino-acid aminotransferase	A0A3Q1ML78	BCAT1	0.00388032	1 (Up)	1.28501	1.25982	0.335633	0.266525	3.88638	2.1149	0.87743	0.8627	0	0	1.238	3.8013	1.0069	0	0	0	0	0	1.0661	2.2789	4.0889	4.0917	5.086
2-oxoisovalerate dehydrogenase subunit alpha, mitochondrial	P11178	BCKDHA	0.0304376	2 (Down)	2.73757	1.57145	0.770867	1.27455	0.891062	2.1149	3.5097	2.5881	1.26	2.2673	1.238	1.5205	1.0069	1.3057	0	1.1819	0	1.784	2.1323	1.5193	1.363	0.68195	0
BCL2 like 13	F1MNK0	BCL2L13	0.0298781	2 (Down)	6.40277	8.00085	3.93253	3.93122	3.80103	5.2872	7.0195	6.9016	10.08	7.9355	8.666	5.3219	5.0345	1.3057	5.4574	4.7277	7.0809	1.784	2.1323	3.7981	3.4074	5.4556	2.543
Bleomycin hydrolase	E1BL29	BLMH	0.0404022	1 (Up)	2.61757	4.95665	4.36777	1.24605	3.43705	0	5.2646	2.5881	3.7801	4.5346	6.19	5.3219	5.0345	2.6114	5.4574	0	1.4162	3.568	0	3.7981	2.7259	3.4097	3.8145
BMS1 ribosome biogenesis factor	E1BPP2	BMS1	0.00101025	1 (Up)	0	0	1.81247	2.1471	3.3283	0	0	0	0	0	0	0	1.0069	2.6114	1.8191	2.3639	1.4162	2.676	2.1323	5.3174	4.0889	1.3639	2.543
BPI fold-containing family B member 1	F1MLW2	BPIFB1	0.0425183	1 (Up)	7.92783	3.68827	8.32183	7.634	11.8178	11.632	4.3872	7.7643	1.26	1.1336	2.476	9.8835	9.0621	10.446	5.4574	7.0916	8.497	5.3521	9.5953	12.154	13.63	7.5014	13.986
Biotinidase	A0A3Q1MUX4	BTD	0.000682453	2 (Down)	3.3727	5.49545	2.38413	2.1471	0.891062	3.1723	2.6323	4.3135	7.5603	5.6682	4.952	3.8013	4.0276	1.3057	1.8191	2.3639	1.4162	2.676	2.1323	1.5193	1.363	0.68195	0
Mitotic checkpoint protein BUB3	Q1JQB2	BUB3	8.26008e-05	1 (Up)	0.287567	0	0.435233	2.1471	3.1385	0	0	0.8627	0	0	0	0	0	1.3057	0	2.3639	1.4162	2.676	2.1323	4.5578	3.4074	2.0458	2.543
Basic leucine zipper and W2 domains 1	F1MZK4	BZW1	0.00626971	1 (Up)	0.580043	0	0.770867	3.02715	2.03803	0	0.87743	0.8627	0	0	0	0	1.0069	1.3057	0	1.1819	4.2485	1.784	4.8942	1.5193	2.7259	1.3639	2.543
Chromosome 10 C15orf48 homolog	A0A3Q1M537	C10H15orf48	0.0272309	2 (Down)	1.5775	2.98445	1.9489	1.46415	0	2.1149	1.7549	0.8627	3.7801	3.4009	2.476	2.2808	4.0276	0	1.8191	0	2.8323	0.89201	2.1323	0	0	0	0
Complement component 1 Q subcomponent-binding protein, mitochondrial	Q3T0B6	C1QBP	0.0185655	3	14.053	13.5995	25.613	20.1792	17.3785	16.919	13.162	12.078	13.861	13.604	18.57	8.3629	23.159	30.031	23.649	15.365	26.907	16.056	22.389	15.952	17.718	12.957	22.887
Calcyclin-binding protein	Q3T168	CACYBP	0.00196659	1 (Up)	0.872533	2.85952	0.435233	0.446	2.59187	0	1.7549	0.8627	2.5201	3.4009	2.476	3.0411	0	1.3057	0	0	0	1.784	0	2.2789	3.4074	3.4097	1.2715
Non-muscle caldesmon	A0A3Q1LTX4	CALD1	0.000128275	1 (Up)	0	0	0	0	5.87852	0	0	0	0	0	0	0	0	0	0	0	0	0	0	3.7981	4.7704	4.7736	10.172
Calumenin	F1N3H1	CALU	0.00345725	2 (Down)	18.0103	16.3882	12.7263	8.13717	7.4513	20.091	17.549	16.391	13.861	22.673	16.094	12.925	18.124	9.1398	10.915	13.001	7.0809	7.1361	5.3307	5.3174	7.4963	6.8195	10.172
Calcium/calmodulin-dependent protein kinase type II subunit delta	Q2HJF7	CAMK2D	0.00976347	2 (Down)	4.65787	2.53442	0.671267	3.18598	1.14637	3.94	5.0242	5.0094	2.1748	1.1336	2.476	4.3533	2.0138	0	0	1.1819	4.2485	4.1151	3.1984	0	1.8577	2.7278	0
Calnexin	A7Z066	CANX	0.00651947	2 (Down)	24.0403	20.7792	26.7193	15.728	11.1595	33.838	19.304	18.979	23.941	26.074	14.856	18.246	25.172	31.337	23.649	20.093	16.994	15.164	10.661	12.154	10.222	9.5472	12.715
Adenylyl cyclase-associated protein 1	Q3SYV4	CAP1	0.0237668	1 (Up)	2.373	3.35242	1.69033	2.63743	8.91517	1.3838	3.4773	2.2579	0	2.2253	1.6201	9.5643	1.3177	2.563	1.1903	1.5467	0.92664	5.286	2.7904	6.2552	10.777	12.805	5.8235
Macrophage-capping protein	Q865V6	CAPG	0.000173806	1 (Up)	1.73031	0.950325	0	3.71712	12.4082	0	0.87743	4.3135	0	0	0	3.8013	0	0	0	4.7277	1.4162	4.46	4.2646	12.154	8.1777	10.229	19.072
Calcium-activated neutral proteinase 1	A0A3Q1M124	CAPN1	0.00416444	1 (Up)	0.580043	0.380125	0.606367	1.9241	3.83655	0	0.87743	0.8627	0	0	0	1.5205	0	0	1.8191	2.3639	1.4162	1.784	2.1323	6.077	1.363	4.0917	3.8145
Calpain small subunit 1	P13135	CAPNS1	4.39186e-06	1 (Up)	0	0	0	0.518477	4.7115	0	0	0	0	0	0	0	0	0	0	1.1819	0	0.89201	0	6.077	4.7704	5.4556	2.543
Caprin-1	Q1LZB6	CAPRIN1	5.29977e-07	1 (Up)	0.575133	0	8.82843	8.628	9.2756	0	0	1.7254	0	0	0	0	10.069	9.1398	7.2765	5.9097	9.9132	8.0281	10.661	9.1155	11.585	7.5014	8.9005
Calcyphosin	Q0VCC0	CAPS	0.000966379	2 (Down)	5.59513	1.33048	0	0.223002	0.511238	6.3446	5.2646	5.1762	0	0	0	5.3219	0	0	0	0	0	0.89201	0	0	1.363	0.68195	0
F-actin-capping protein subunit alpha-2	Q5E997	CAPZA2	0.00249773	1 (Up)	4.17643	2.64885	1.92897	2.9488	4.73193	3.3037	3.6188	5.6068	1.4167	3.117	2.1659	3.8958	2.139	2.2844	1.3635	2.5108	3.0084	3.3446	2.9314	4.6522	4.8551	4.1764	5.244
Cysteinyl-tRNA synthetase	A4FUC8	CARS1	0.00794387	1 (Up)	2.0877	1.61388	1.81247	3.0196	9.49995	1.0574	1.7549	3.4508	0	1.1336	0	5.3219	1.0069	2.6114	1.8191	3.5458	2.8323	3.568	2.1323	7.5963	10.904	15.685	3.8145
Cysteine--tRNA ligase, mitochondrial	Q2KIF8	CARS2	0.00449889	2 (Down)	8.3229	21.118	4.7963	4.23565	5.64902	8.4595	7.0195	9.4897	30.241	28.341	19.808	6.0821	6.0414	6.5284	1.8191	5.9097	1.4162	5.3521	4.2646	4.5578	6.8148	6.1375	5.086
Caspase-6	Q3T0P5	CASP6	0.00910252	1 (Up)	1.165	0.380125	0	1.36205	2.52637	0	2.6323	0.8627	0	0	0	1.5205	0	0	0	1.1819	1.4162	1.784	1.0661	1.5193	2.7259	2.0458	3.8145
Chromobox 1	G5E6N7	CBX1	0.00101547	1 (Up)	0.243903	0.1585	0.419833	0.567928	2.0429	0	0.73171	0	0	0	0	0.634	1.2595	0	0	0.49282	0.59049	0.74386	0.44454	2.7862	1.4207	1.4217	2.543
CBX3 protein	A6H7C4	CBX3	2.26962e-05	1 (Up)	0.341067	0.221633	0.587067	0.794155	3.98405	0	1.0232	0	0	0	0	0.88653	1.7612	0	0	0.68912	0.82569	1.0402	0.62161	4.5191	4.9851	3.7726	2.6594
Chromobox 5	F2Z4J7	CBX5	0.000170191	1 (Up)	0	0	1.0069	1.4781	5.1492	0	0	0	0	0	0	0	3.0207	0	0	2.3639	1.4162	0	2.1323	4.0322	3.6174	7.0296	5.9176
Cell cycle and apoptosis regulator 2	E1B9H3	CCAR2	0.000269456	1 (Up)	1.21517	0	4.3611	5.08865	6.00585	1.0574	0	2.5881	0	0	0	0	6.0414	5.2228	1.8191	8.2735	4.2485	3.568	4.2646	6.077	6.1333	5.4556	6.3575
Coiled-coil domain containing 134	E1BFW1	CCDC134	0.00137771	2 (Down)	2.21753	4.42355	1.2061	1.008	0.658732	3.1723	1.7549	1.7254	6.3002	3.4009	4.952	3.0411	1.0069	2.6114	0	1.1819	0	1.784	1.0661	0	0.68148	0.68195	1.2715
Coiled-coil domain-containing protein 47	Q3ZC50	CCDC47	0.0310623	1 (Up)	0.8627	0	0.671267	2.75265	2.23172	0	0	2.5881	0	0	0	0	2.0138	0	0	3.5458	1.4162	1.784	4.2646	1.5193	2.0444	4.0917	1.2715
Coiled-coil domain containing 50	A0A3Q1MBX8	CCDC50	1.18103e-06	2 (Down)	0.93251	2.19597	0.335633	0	0	1.0574	0.87743	0.8627	2.5201	2.2673	2.476	1.5205	1.0069	0	0	0	0	0	0	0	0	0	0
Coiled-coil domain containing 6	F1N091	CCDC6	0.00130395	2 (Down)	7.9753	4.49057	1.88403	2.2642	1.57275	7.402	7.8969	8.627	1.26	5.6682	4.952	6.0821	2.0138	0	3.6383	0	4.2485	2.676	2.1323	1.5193	2.7259	2.0458	0
Cyclin I family member 2	E1BC90	CCNI2	1.86252e-05	2 (Down)	10.4475	8.20055	0	0	0	14.804	8.7743	7.7643	8.8203	12.47	6.19	5.3219	0	0	0	0	0	0	0	0	0	0	0
T-complex protein 1 subunit theta	Q3ZCI9	CCT8	0.00901683	3	19.1637	20.851	42.3887	28.325	28.1258	10.564	23.665	23.262	10.074	30.568	22.258	20.504	32.18	49.56	45.426	33.052	25.462	30.294	24.492	25.793	31.311	21.114	34.285
CD109 molecule	A0A3Q1LI93	CD109	0.00209702	2 (Down)	14.0903	15.0073	5.94417	8.89363	6.27722	12.689	14.916	14.666	13.861	9.0692	17.332	19.767	4.0276	6.5284	7.2765	9.4555	7.0809	6.2441	12.794	9.1155	5.4518	5.4556	5.086
CD2 associated protein	A0A3Q1ME19	CD2AP	0.000203659	1 (Up)	0	0	0	0.872527	3.2311	0	0	0	0	0	0	0	0	0	0	1.1819	1.4162	0.89201	0	1.5193	4.7704	4.0917	2.543
Cell division cycle 5-like protein	Q2KJC1	CDC5L	0.00140504	1 (Up)	0	0	1.9489	2.20562	2.92917	0	0	0	0	0	0	0	4.0276	0	1.8191	1.1819	2.8323	2.676	2.1323	3.0385	3.4074	2.7278	2.543
Cell division cycle associated 3	Q3T0V6	CDCA3	0.00565613	2 (Down)	2.22243	0.881825	0	0	0	3.1723	2.6323	0.8627	1.26	2.2673	0	0	0	0	0	0	0	0	0	0	0	0	0
Cadherin-1	F1N619	CDH1	0.00114352	1 (Up)	5.3355	4.89153	12.8673	12.9467	8.54777	2.1149	5.2646	8.627	5.0402	4.5346	6.19	3.8013	13.09	9.1398	16.372	11.819	15.578	11.596	12.794	12.154	7.4963	8.1833	6.3575
Cadherin-3	E1BGT1	CDH3	6.03501e-07	2 (Down)	3.09003	2.35995	0	0	0	3.1723	3.5097	2.5881	2.5201	3.4009	1.238	2.2808	0	0	0	0	0	0	0	0	0	0	0
Cyclin-dependent-like kinase 5	Q02399	CDK5	0.0049602	2 (Down)	12.8591	10.6425	8.31847	2.64908	4.80607	19.414	12.269	6.8943	10.544	12.451	9.1322	10.443	4.3983	7.8231	12.734	3.5458	1.4162	4.5682	1.0661	4.5514	3.6583	5.4498	5.5648
Hyaluronoglucosaminidase	E1BKX1	CEMIP	0.00121726	2 (Down)	17.69	15.4016	4.9608	2.81163	6.25757	24.321	16.671	12.078	22.681	12.47	17.332	9.1232	7.0483	7.8341	0	2.3639	4.2485	3.568	1.0661	8.3559	6.8148	4.7736	5.086
Complement factor D	Q3T0A3	CFD	0.00135064	2 (Down)	5.08	5.72593	0	0.518477	0	7.402	4.3872	3.4508	10.08	2.2673	3.714	6.8424	0	0	0	1.1819	0	0.89201	0	0	0	0	0
Craniofacial development protein 2	O02751	CFDP2	0.000167328	1 (Up)	2.0122	1.70311	3.40593	6.14518	9.08178	2.2873	1.0205	2.7288	0.73276	1.7929	1.4399	2.8469	6.8471	3.3707	0	4.9205	5.0721	7.8003	6.7878	8.522	8.3268	8.8403	10.638
Complement factor H	A0A3Q1MP45	CFH	0.0143037	2 (Down)	4.0924	4.66348	0.770867	0.964475	0.170487	5.2872	5.2646	1.7254	2.5201	4.5346	2.476	9.1232	1.0069	1.3057	0	1.1819	0	2.676	0	0	0	0.68195	0
Cofilin-1	Q5E9F7	CFL1	0.00778681	1 (Up)	9.10593	7.2144	9.70357	11.6609	18.5365	7.7001	9.0217	10.596	4.5878	6.3948	7.777	10.098	7.3321	6.0596	15.719	8.6067	12.237	10.956	14.844	13.887	16.548	17.923	25.788
Cingulin	F1MYN2	CGN	0.00269375	1 (Up)	0	0	0	0.533075	4.0293	0	0	0	0	0	0	0	0	0	0	0	0	0	2.1323	6.077	6.1333	1.3639	2.543
Uncharacterized protein	A0A3Q1LMK6	CGREF1	0.00158452	2 (Down)	2.15753	0	0	0.35405	0.720575	2.1149	2.6323	1.7254	0	0	0	0	0	0	0	0	1.4162	0	0	1.5193	1.363	0	0
MICOS complex subunit MIC25	Q32L35	CHCHD6	0.00299554	2 (Down)	3.08023	1.09797	2.0485	1.13905	0.488363	3.1723	1.7549	4.3135	1.26	1.1336	1.238	0.76027	3.0207	1.3057	1.8191	1.1819	1.4162	0.89201	1.0661	0	0	0.68195	1.2715
DNA helicase	F1N3F6	CHD4	0.00359939	1 (Up)	0.287567	0	2.4626	3.23045	1.61331	0	0	0.8627	0	0	0	0	2.9573	2.6114	1.8191	1.1819	5.3974	2.5638	3.7787	2.3939	0.41375	2.3741	1.2715
Chitinase domain-containing protein 1	Q5EAB4	CHID1	0.00118424	2 (Down)	3.50253	3.60898	3.7614	1.6286	0.360395	5.2872	2.6323	2.5881	5.0402	3.4009	3.714	2.2808	5.0345	2.6114	3.6383	1.1819	1.4162	1.784	2.1323	0.75963	0	0.68195	0
Calcineurin B homologous protein 1	Q3SYS6	CHP1	0.000512684	2 (Down)	8.16503	5.78775	1.97697	1.43455	1.57265	10.574	7.0195	6.9016	8.8203	4.5346	3.714	6.0821	2.0138	3.9171	0	2.3639	1.4162	0.89201	1.0661	1.5193	3.4074	1.3639	0
Anamorsin	Q5EAC7	CIAPIN1	0.0530707	1 (Up)	1.45257	1.51715	0	0	2.6274	0	2.6323	1.7254	0	2.2673	0	3.8013	0	0	0	0	0	0	0	4.5578	1.363	2.0458	2.543
Cytokine induced protein 29 kDa	Q2TBX1	CIP29	0.0211471	1 (Up)	0	0	2.78467	3.78515	3.28955	0	0	0	0	0	0	0	7.0483	1.3057	0	5.9097	4.2485	1.784	3.1984	3.7981	3.4074	3.4097	2.543
CDGSH iron-sulfur domain-containing protein 1	Q3ZBU2	CISD1	0.0147732	2 (Down)	9.92243	11.2077	13.3957	7.64938	3.26667	15.861	6.142	7.7643	12.6	17.005	9.904	5.3219	13.09	14.363	12.734	5.9097	11.329	8.0281	5.3307	3.7981	2.0444	3.4097	3.8145
CDGSH iron-sulfur domain-containing protein 2	Q05B71	CISD2	0.010632	2 (Down)	3.4376	2.5706	2.6549	1.4056	1.01902	4.2297	2.6323	3.4508	1.26	2.2673	3.714	3.0411	3.0207	1.3057	3.6383	1.1819	1.4162	0.89201	2.1323	0.75963	1.363	0.68195	1.2715
Cytoskeleton associated protein 5	E1B7K5	CKAP5	0.00195446	2 (Down)	39.8707	34.7332	27.19	22.7975	9.5186	46.527	36.852	36.233	30.241	36.277	45.806	26.609	27.186	14.363	40.021	15.365	32.572	18.732	24.521	8.3559	14.311	11.593	3.8145
Creatine kinase B-type	Q5EA61	CKB	6.70832e-07	1 (Up)	7.87823	6.22965	15.4941	23.9102	60.6055	1.0574	8.7743	13.803	1.26	1.1336	1.238	21.287	18.124	6.5284	21.83	23.639	21.243	29.436	21.323	53.174	59.97	69.518	59.76
Creatine kinase U-type, mitochondrial	Q9TTK8	CKMT1	0.00831128	2 (Down)	25.587	24.716	24.0297	16.1232	9.33407	31.54	23.691	21.53	34.021	31.644	17.332	15.867	28.062	22.197	21.83	18.86	21.243	11.596	12.794	9.8423	12.208	10.2	5.086
Collectin-43	P42916	CL43	0.0035524	2 (Down)	1.06463	3.66168	0	0	0	1.7589	0	1.435	6.2877	4.153	3.7017	0.50433	0	0	0	0	0	0	0	0	0	0	0
Calmegin	Q3SYT6	CLGN	0.00138388	2 (Down)	15.1003	18.3476	9.1708	7.49885	1.2319	20.091	11.407	13.803	25.201	21.539	19.808	6.8424	10.069	6.5284	10.915	7.0916	11.329	6.2441	5.3307	1.5193	2.0444	1.3639	0
Chloride intracellular channel protein 1	Q5E9B7	CLIC1	2.34739e-06	1 (Up)	4.83017	4.6707	6.451	6.811	16.9995	3.1723	6.142	5.1762	1.26	5.6682	4.952	6.8026	5.0345	5.2228	9.0957	4.7277	7.0809	8.0281	7.4073	15.873	15.567	17.552	19.006
Chloride intracellular channel protein 4	Q9XSA7	CLIC4	0.0110155	1 (Up)	9.52477	5.96873	11.8168	7.93502	13.3397	9.5169	9.6518	9.4056	2.5201	6.8019	6.19	8.3629	7.0483	15.668	12.734	4.7277	8.497	8.9201	9.5953	13.599	10.222	15.552	13.986
Clathrin interactor 1	A7Z035	CLINT1	0.00141011	1 (Up)	1.50764	1.19132	4.9675	2.27813	5.00295	1.0574	0.87743	2.5881	1.26	2.2673	1.238	0	6.0414	5.2228	3.6383	2.3639	2.8323	1.784	2.1323	6.8367	2.7259	4.0917	6.3575
CAP-Gly domain containing linker protein 1	A0A3Q1MQQ6	CLIP1	2.23631e-06	1 (Up)	0	0	0	3.05818	10.8273	0	0	0	0	0	0	0	0	0	0	0	4.2485	2.676	5.3082	7.5803	10.193	11.55	13.986
Caseinolytic mitochondrial matrix peptidase chaperone subunit X	A0A3Q1MH54	CLPX	0.0118296	1 (Up)	0.292477	0	0.335633	0.91605	3.42443	0	0.87743	0	0	0	0	0	1.0069	0	0	1.1819	1.4162	0	1.0661	1.5193	6.1333	4.7736	1.2715
Clathrin heavy chain 1	P49951	CLTC	0.0133452	2 (Down)	42.956	36.923	30.2167	33.0217	35.4685	49.699	39.485	39.684	32.761	37.41	33.426	44.095	30.207	31.337	29.106	33.094	29.74	33.004	36.249	36.462	36.8	36.825	31.787
Clustered mitochondria protein homolog	A0A3Q1LJJ5	CLUH	2.55473e-05	1 (Up)	0	0	0.335633	1.8516	3.11895	0	0	0	0	0	0	0	1.0069	0	0	1.1819	1.4162	2.676	2.1323	3.7981	4.0889	2.0458	2.543
UMP-CMP kinase	Q2KIW9	CMPK1	0.0323588	1 (Up)	1.45747	1.97218	0.942	0.489528	3.80065	0	3.5097	0.8627	0	1.1336	3.714	3.0411	1.0069	0	1.8191	0	0	0.89201	1.0661	3.7981	5.4518	3.4097	2.543
Calponin-3	Q32L92	CNN3	0.00933591	1 (Up)	2.38017	0.190068	0.606367	0.843577	2.12205	1.0574	2.6323	3.4508	0	0	0	0.76027	0	0	1.8191	0	1.4162	0.89201	1.0661	1.2464	2.9178	2.2378	2.0862
2',3'-cyclic-nucleotide 3'-phosphodiesterase	P06623	CNP	0.000472464	2 (Down)	8.80527	8.74052	4.97413	2.68058	2.58842	11.632	7.0195	7.7643	11.34	9.0692	6.19	8.3629	5.0345	2.6114	7.2765	2.3639	2.8323	4.46	1.0661	3.0385	2.0444	2.7278	2.543
Canopy 2 homolog (Zebrafish)	Q1LZ72	CNPY2	0.00498454	2 (Down)	2.79757	1.91255	1.0069	0.223002	2.90965	3.1723	2.6323	2.5881	2.5201	1.1336	2.476	1.5205	3.0207	0	0	0	0	0.89201	0	2.2789	4.0889	2.7278	2.543
Cobl domain-containing protein	A0A3Q1MCY4	COBLL1	0.000100827	1 (Up)	1.44767	1.11857	0	0.266525	7.06035	0	1.7549	2.5881	0	0	3.714	0.76027	0	0	0	0	0	0	1.0661	9.1155	5.4518	4.7736	8.9005
Cochlin	F1N103	COCH	0.000781389	2 (Down)	4.43503	4.26363	0.335633	0.446	0.17037	6.3446	3.5097	3.4508	3.7801	6.8019	4.952	1.5205	1.0069	0	0	0	0	1.784	0	0	0.68148	0	0
Collagen alpha-1(II) chain	P02459	COL2A1	3.21075e-05	2 (Down)	5.23777	3.51755	1.44213	0	0	5.2872	4.3872	6.0389	1.26	4.5346	3.714	4.5616	3.0207	1.3057	0	0	0	0	0	0	0	0	0
Coatomer subunit alpha	A0A140T856	COPA	0.000121291	2 (Down)	25.8183	16.2458	15.7793	12.4088	9.4852	29.608	23.691	24.156	11.34	15.871	21.046	16.726	17.117	15.668	14.553	11.819	16.994	8.0281	12.794	10.635	10.222	8.1833	8.9005
Coatomer subunit beta	A0JN39	COPB1	0.0128542	2 (Down)	12.5953	6.8321	4.43267	6.41233	4.866	16.919	9.6518	11.215	3.7801	6.8019	9.904	6.8424	7.0483	2.6114	3.6383	5.9097	4.2485	8.0281	7.463	4.5578	6.1333	7.5014	1.2715
Coatomer subunit beta'	P35605	COPB2	0.000341264	2 (Down)	5.59513	5.0871	3.9606	3.28612	2.58842	6.3446	5.2646	5.1762	6.3002	4.5346	4.952	4.5616	3.0207	5.2228	3.6383	3.5458	2.8323	3.568	3.1984	3.0385	2.0444	2.7278	2.543
Coronin	A2VDN8	CORO1C	0.000368342	1 (Up)	0	0	0.335633	2.11813	1.89062	0	0	0	0	0	0	0	1.0069	0	0	1.1819	1.4162	2.676	3.1984	1.5193	2.7259	2.0458	1.2715
Coronin	A0A3Q1LG34	CORO6	0.0173391	2 (Down)	3.15003	1.66818	1.98363	0.712525	0.530765	4.2297	2.6323	2.5881	1.26	1.1336	1.238	3.0411	1.0069	1.3057	3.6383	0	0	1.784	1.0661	0.75963	0.68148	0.68195	0
CPNE3 protein	A5PJY9	CPNE3	8.07725e-05	1 (Up)	0.5741	0	1.53773	3.50605	7.13712	0	0	1.7223	0	0	0	0	2.0065	2.6067	0	3.5415	1.4162	2.6696	6.3969	5.0768	6.6014	7.9698	8.9005
Coproporphyrinogen oxidase	E1BKY9	CPOX	0.00743053	2 (Down)	4.7226	2.52395	0.671267	0.518477	1.21261	6.3446	3.5097	4.3135	2.5201	4.5346	0	3.0411	2.0138	0	0	1.1819	0	0.89201	0	0.75963	1.363	2.7278	0
Cleavage and polyadenylation specificity factor subunit 6	F2Z4E9	CPSF6	5.6221e-05	1 (Up)	0	0	0.335633	0.979075	5.2033	0	0	0	0	0	0	0	1.0069	0	0	0	0	1.784	2.1323	5.3174	6.1333	6.8195	2.543
Cleavage and polyadenylation specific factor 7	F1MU62	CPSF7	1.441e-05	1 (Up)	0	0	0	1.33312	2.58842	0	0	0	0	0	0	0	0	0	0	0	1.4162	1.784	2.1323	3.0385	2.0444	2.7278	2.543
Carnitine O-acetyltransferase	Q08DN5	CRAT	0.0023784	2 (Down)	7.87253	13.1238	11.0483	9.14582	5.8549	10.574	6.142	6.9016	15.121	15.871	12.38	9.1232	13.09	9.1398	10.915	10.637	8.497	8.9201	8.5292	6.8367	5.4518	4.7736	6.3575
Peroxisomal carnitine O-octanoyltransferase	O19094	CROT	0.0358325	2 (Down)	5.01017	8.07215	3.32617	1.34705	2.69287	6.3446	3.5097	5.1762	7.5603	14.737	6.19	3.8013	5.0345	1.3057	3.6383	2.3639	0	0.89201	2.1323	5.3174	2.0444	3.4097	0
Citrate synthase, mitochondrial	Q29RK1	CS	0.00666972	1 (Up)	8.3327	10.8308	8.77023	13.8425	17.3895	8.4595	8.7743	7.7643	12.6	14.737	9.904	6.0821	7.0483	6.5284	12.734	11.819	11.329	15.164	17.058	13.673	16.355	20.458	19.072
Cold shock domain containing E1	A0A3Q1ML77	CSDE1	0.0282025	1 (Up)	0.580043	0	0.671267	1.65755	2.3094	0	0.87743	0.8627	0	0	0	0	2.0138	0	0	2.3639	1.4162	1.784	1.0661	4.5578	2.0444	1.3639	1.2715
Alpha-S1-casein	P02662	CSN1S1	0.000828111	4	3.6701	2.73265	0.435233	4.98723	1.0613	3.1723	4.3872	3.4508	5.0402	1.1336	2.476	2.2808	0	1.3057	0	5.9097	4.2485	4.46	5.3307	1.5193	2.7259	0	0
Cysteine and glycine-rich protein 2	Q32LE9	CSRP2	1.59615e-06	1 (Up)	0	0	0	0.266525	4.85545	0	0	0	0	0	0	0	0	0	0	0	0	0	1.0661	6.8367	3.4074	4.0917	5.086
Cystatin-B	P25417	CSTB	0.0133241	1 (Up)	0.692867	1.15563	0.642337	1.51425	3.05183	0	1.0481	1.0305	0.50171	1.3541	0.49293	2.2738	1.2027	0	0.72431	1.4118	1.1277	1.6023	1.9152	1.9695	2.5809	2.5826	5.0743
CTP synthase	A0JNE9	CTPS1	0.0198775	2 (Down)	1.73523	2.4208	0	0	0	0	1.7549	3.4508	0	3.4009	4.0015	2.2808	0	0	0	0	0	0	0	0	0	0	0
Procathepsin L	P25975	CTSL	0.0009275	1 (Up)	0.292477	1.25453	1.0069	4.72583	6.81208	0	0.87743	0	3.7801	0	1.238	0	3.0207	0	0	2.3639	2.8323	6.2441	7.463	6.077	6.1333	6.1375	8.9005
Coxsackievirus and adenovirus receptor homolog	Q8WMV3	CXADR	4.61652e-06	1 (Up)	0	0	3.52537	1.06657	0.720683	0	0	0	0	0	0	0	3.0207	3.9171	3.6383	0	1.4162	1.784	1.0661	1.5193	0.68148	0.68195	0
Cytochrome b5	P00171	CYB5A	0.00637313	2 (Down)	11.9549	13.8328	8.31503	4.11515	2.9257	15.861	9.6518	10.352	15.121	19.272	14.856	6.0821	10.069	13.057	1.8191	4.7277	4.2485	5.3521	2.1323	3.7981	2.0444	2.0458	3.8145
NADH-cytochrome b5 reductase 3	P07514	CYB5R3	0.0182187	2 (Down)	13.698	14.8668	12.2822	6.49428	3.49913	21.149	6.142	13.803	18.901	21.539	9.904	9.1232	12.083	15.668	9.0957	9.4555	5.6647	4.46	6.3969	5.3174	2.0444	4.0917	2.543
Cytochrome c	P62894	CYCS	0.0484961	1 (Up)	1.45257	5.29775	5.58053	7.77957	8.36562	0	2.6323	1.7254	5.0402	3.4009	7.428	5.3219	5.0345	2.6114	9.0957	3.5458	4.2485	11.596	11.728	6.8367	7.4963	10.229	8.9005
DAB adaptor protein 2	F1N371	DAB2	0.00596157	1 (Up)	0	0	0	0.620575	4.24303	0	0	0	0	0	0	0	0	0	0	0	1.4162	0	1.0661	6.8367	2.0444	6.8195	1.2715
Acyl-CoA-binding protein	P07107	DBI	0.0211506	1 (Up)	0.580043	0.760275	0	0.669	2.90618	0	0.87743	0.8627	0	0	0	3.0411	0	0	0	0	0	2.676	0	3.0385	2.7259	2.0458	3.8145
Drebrin-like protein	A6H7G2	DBNL	0.000188667	1 (Up)	0.877433	0.5702	0	0.223002	5.78055	0	2.6323	0	0	0	0	2.2808	0	0	0	0	0	0.89201	0	3.0385	7.4963	7.5014	5.086
Dephospho-CoA kinase domain-containing protein	Q3ZBS0	DCAKD	0.00234073	2 (Down)	3.15003	1.50972	0.671267	0.266525	0	4.2297	2.6323	2.5881	2.5201	0	1.238	2.2808	2.0138	0	0	0	0	0	1.0661	0	0	0	0
m7GpppX diphosphatase	Q8MJJ7	DCPS	0.00427015	1 (Up)	0.580043	0.190068	0	0.489528	2.99521	0	0.87743	0.8627	0	0	0	0.76027	0	0	0	0	0	0.89201	1.0661	0.75963	3.4074	2.7278	5.086
DDHD domain containing 2	F1MSS2	DDHD2	0.00181002	2 (Down)	3.02513	2.7628	1.71287	0.887125	0	2.1149	3.5097	3.4508	2.5201	4.5346	2.476	1.5205	2.0138	1.3057	1.8191	0	1.4162	0	2.1323	0	0	0	0
D-dopachrome decarboxylase	A5PK65	DDT	0.0359735	1 (Up)	0.292477	0.8536	0	0.223002	2.01518	0	0.87743	0	0	1.1336	0	2.2808	0	0	0	0	0	0.89201	0	1.5193	1.363	1.3639	3.8145
RNA helicase	A7E307	DDX17	0.000104878	1 (Up)	2.3922	0.646413	11.2431	15.0465	13.764	0	0	7.1766	0.63236	0.56892	0.62129	0.76308	15.502	11.857	6.3703	21.652	11.335	13.335	13.864	14.636	10.996	14.161	15.263
RNA helicase	F1N533	DDX18	0.00039763	1 (Up)	0	0	2.54863	3.32967	4.9055	0	0	0	0	0	0	0	5.0345	2.6114	0	3.5458	2.8323	2.676	4.2646	3.0385	4.7704	5.4556	6.3575
RNA helicase	F6QHI8	DDX21	3.00729e-07	1 (Up)	1.15027	0	17.3273	18.2035	13.1565	0	0	3.4508	0	0	0	0	14.971	20.719	16.292	23.483	16.932	13.302	19.097	15.126	13.51	11.443	12.547
Probable ATP-dependent RNA helicase DDX27	A1A4H6	DDX27	1.64672e-05	1 (Up)	0	0	0.335633	2.39412	4.64957	0	0	0	0	0	0	0	1.0069	0	0	3.5458	2.8323	0	3.1984	4.5578	4.7704	5.4556	3.8145
RNA helicase	Q5E970	DDX39A	0.000110545	1 (Up)	0.398123	0.2834	2.0807	4.02935	6.23325	0	0.80073	0.39364	0	1.1336	0	0	1.9258	2.4972	1.8191	6.885	4.2485	1.299	3.6849	7.1169	5.3327	4.9656	7.5178
Spliceosome RNA helicase DDX39B	Q3T147	DDX39B	0.00180934	1 (Up)	1.34693	1.28802	2.21547	3.66145	6.38735	0	2.709	1.3318	1.26	1.1336	1.238	1.5205	2.1018	2.7255	1.8191	6.1163	1.4162	2.269	4.8443	8.8353	4.8895	6.6275	5.1971
RNA helicase	G5E631	DDX3X	0.0369597	1 (Up)	10.2433	4.84405	11.3451	13.2376	11.0811	11.431	9.6518	9.647	6.3002	5.5607	3.714	3.8013	17.256	11.322	5.4574	15.693	9.9132	13.484	13.86	16.179	12.028	9.8804	6.2368
RNA helicase	E1BJD2	DDX42	0.0376436	1 (Up)	0	0	0.606367	2.46773	2.1002	0	0	0	0	0	0	0	0	0	1.8191	1.1819	5.6647	0.89201	2.1323	3.0385	1.363	2.7278	1.2715
DEAD box protein 5	F1MBQ8	DDX5	0.000270906	1 (Up)	2.10183	0.641643	11.2875	11.8723	11.5655	0	0	6.3055	0.62769	0.56472	0.61671	0.75745	17.491	11.827	4.5445	12.185	11.324	13.322	10.658	13.099	8.941	12.783	11.439
RNA helicase	E1BDM8	DDX6	2.3706e-05	2 (Down)	15.793	9.70467	7.18713	5.98177	3.29288	16.919	15.794	14.666	10.08	12.47	8.666	7.6027	9.0621	5.2228	7.2765	4.7277	7.0809	8.9201	3.1984	3.0385	5.4518	3.4097	1.2715
2,4-dienoyl-CoA reductase 1	F1N5J8	DECR1	0.0321198	3	5.60003	3.14295	3.49063	5.18172	2.39853	6.3446	6.142	4.3135	2.5201	4.5346	2.476	3.0411	6.0414	2.6114	1.8191	4.7277	5.6647	7.1361	3.1984	2.2789	2.0444	2.7278	2.543
DEK protein	A5PJQ1	DEK	9.20361e-06	1 (Up)	0	0	0	0.91605	2.7164	0	0	0	0	0	0	0	0	0	0	1.1819	1.4162	0	1.0661	2.2789	2.0444	2.7278	3.8145
Deoxyribose-phosphate aldolase	Q3T0V9	DERA	0.0113415	1 (Up)	0	0	0.335633	2.23418	1.06155	0	0	0	0	0	0	0	1.0069	0	0	2.3639	1.4162	0.89201	4.2646	1.5193	1.363	1.3639	0
Dehydrogenase/reductase SDR family member 11	Q3ZBV9	DHRS11	1.31013e-07	1 (Up)	0.292477	0	0	0.223002	3.41765	0	0.87743	0	0	0	0	0	0	0	0	0	0	0.89201	0	3.0385	2.7259	4.0917	3.8145
Dehydrogenase/reductase SDR family member 4	F1MZD5	DHRS4	0.0121329	2 (Down)	5.30757	3.3385	2.1481	1.80805	2.71975	6.3446	5.2646	4.3135	3.7801	4.5346	1.238	3.8013	2.0138	2.6114	1.8191	1.1819	1.4162	3.568	1.0661	1.5193	4.0889	2.7278	2.543
Dehydrogenase/reductase SDR family member 7B	F1MN23	DHRS7B	0.00313806	2 (Down)	5.0151	2.85952	1.34253	0.80005	1.04211	6.3446	4.3872	4.3135	2.5201	3.4009	2.476	3.0411	4.0276	0	0	0	1.4162	1.784	0	0.75963	1.363	2.0458	0
RNA helicase	A5D7D9	DHX15	5.2937e-08	1 (Up)	0.287567	0	1.27763	3.90672	6.3697	0	0	0.8627	0	0	0	0	2.0138	0	1.8191	3.5458	4.2485	3.568	4.2646	6.077	7.4963	6.8195	5.086
ATP-dependent DNA/RNA helicase DHX36	Q05B79	DHX36	0.0137557	2 (Down)	3.675	1.84935	0.335633	0.223002	2.10363	3.1723	5.2646	2.5881	0	3.4009	2.476	1.5205	1.0069	0	0	0	0	0.89201	0	2.2789	2.7259	3.4097	0
ATP-dependent RNA helicase A	Q28141	DHX9	0.000155263	1 (Up)	2.0277	0.190068	5.86813	12.0982	14.2434	0	2.6323	3.4508	0	0	0	0.76027	11.076	6.5284	0	9.4555	9.9132	15.164	13.86	16.712	13.63	17.731	8.9005
Dihydrolipoyllysine-residue succinyltransferase component of 2-oxoglutarate dehydrogenase complex, mitochondrial	A0A3Q1MHE5	DLST	0.052221	2 (Down)	40.659	33.3762	36.4517	32.9727	21.874	45.47	35.097	41.41	34.021	30.608	34.664	34.212	30.207	30.031	49.117	24.821	49.566	27.652	29.852	25.068	16.355	23.186	22.887
Uncharacterized protein	A0A3Q1N9H8	DNAJA3	0.00476554	2 (Down)	8.863	10.2107	6.2326	5.46063	3.54412	11.455	7.9613	7.1727	10.78	8.5648	11.531	9.9672	10.665	5.2707	2.7621	5.0558	6.7918	3.8156	6.1793	3.826	4.1139	4.306	1.9306
DnaJ heat shock protein family (Hsp40) member A4	F1N6Q0	DNAJA4	0.000690914	2 (Down)	6.125	5.9036	4.02547	1.6286	1.37942	5.2872	8.7743	4.3135	3.7801	6.8019	6.19	6.8424	5.0345	5.2228	1.8191	1.1819	1.4162	1.784	2.1323	1.5193	1.363	1.3639	1.2715
DnaJ homolog subfamily B member 11	Q3ZBA6	DNAJB11	0.0321733	2 (Down)	5.8827	5.2271	5.6019	2.8112	1.91005	6.3446	5.2646	6.0389	5.0402	3.4009	8.666	3.8013	4.0276	9.1398	3.6383	2.3639	2.8323	1.784	4.2646	2.2789	2.7259	1.3639	1.2715
DnaJ homolog subfamily C member 10	F1N151	DNAJC10	0.000174753	2 (Down)	3.64483	1.1111	0	0	0.530765	5.3708	3.2404	2.3233	0	1.9193	1.238	1.2871	0	0	0	0	0	0	0	0.75963	0.68148	0.68195	0
DnaJ heat shock protein family (Hsp40) member C13	F1MDR7	DNAJC13	0.000312695	2 (Down)	20.0983	9.06082	10.7191	5.55872	2.76558	21.149	19.304	19.842	3.7801	9.0692	7.428	15.966	11.076	6.5284	14.553	9.4555	5.6647	1.784	5.3307	1.5193	6.1333	3.4097	0
DnaJ homolog subfamily C member 3	F1N036	DNAJC3	0.016465	2 (Down)	6.78247	8.94785	7.02267	4.4214	1.5499	11.632	5.2646	3.4508	10.08	10.203	8.666	6.8424	8.0552	3.9171	9.0957	1.1819	8.497	2.676	5.3307	1.5193	1.363	2.0458	1.2715
DnaJ heat shock protein family (Hsp40) member C9	A0A3Q1NAY5	DNAJC9	0.0144497	4	2.51	4.39198	3.18973	4.69172	3.94817	3.1723	2.6323	1.7254	5.0402	4.5346	4.952	3.0411	2.0138	3.9171	3.6383	4.7277	4.2485	4.46	5.3307	3.7981	4.7704	3.4097	3.8145
Aspartyl aminopeptidase	Q2HJH1	DNPEP	0.0154751	1 (Up)	1.44274	6.13697	1.61327	0.935525	2.71617	0	0.87743	3.4508	2.5201	6.8019	9.904	5.3219	3.0207	0	1.8191	0	0	2.676	1.0661	2.2789	3.4074	1.3639	3.8145
Dolichol-phosphate mannosyltransferase subunit 1	C7FFR6	DPM1	0.00142737	2 (Down)	6.58277	7.02982	6.3447	3.9792	2.73928	8.4595	4.3872	6.9016	6.3002	9.0692	7.428	5.3219	7.0483	6.5284	5.4574	4.7277	4.2485	2.676	4.2646	2.2789	3.4074	2.7278	2.543
Dolichol-phosphate mannosyltransferase subunit 3	Q3ZC71	DPM3	0.0284434	2 (Down)	2.56508	2.48488	2.1481	1.13905	0.360395	4.2297	0.87743	2.5881	3.7801	3.4009	1.238	1.5205	2.0138	2.6114	1.8191	1.1819	1.4162	0.89201	1.0661	0.75963	0	0.68195	0
Dihydropyrimidinase-related protein 2	O02675	DPYSL2	0.0068807	1 (Up)	0.142983	0.64535	0	0	4.46913	0	0	0.42895	0	0	0	2.5814	0	0	0	0	0	0	0	2.1199	4.6971	8.6531	2.4064
DPYSL3 protein	A7MBI5	DPYSL3	0.0266409	1 (Up)	0.12836	0.08484	0	0	2.73012	0	0	0.38508	0	0	0	0.33936	0	0	0	0	0	0	0	1.4378	2.6528	0.60879	6.2211
Developmentally-regulated GTP-binding protein 1	Q3MHP5	DRG1	0.0111727	1 (Up)	1.225	0.380125	3.22657	4.26523	4.37052	1.0574	1.7549	0.8627	0	0	0	1.5205	6.0414	0	3.6383	3.5458	2.8323	5.3521	5.3307	6.077	4.7704	4.0917	2.543
Desmoglein 2	F1MFC2	DSG2	0.00358838	1 (Up)	0	0	0	0.9746	7.82618	0	0	0	0	0	0	0	0	0	0	0	2.8323	0	1.0661	13.673	9.5407	6.8195	1.2715
dTMP kinase	A0A3Q1N7A8	DTYMK	0.0128693	2 (Down)	3.50253	3.42635	1.37723	0.35405	3.16173	5.2872	2.6323	2.5881	2.5201	5.6682	2.476	3.0411	1.0069	1.3057	1.8191	0	1.4162	0	0	4.5578	2.7259	4.0917	1.2715
Dynein cytoplasmic 1 heavy chain 1	A0A3Q1NEU9	DYNC1H1	0.00115398	2 (Down)	84.1027	56.6947	91.3833	58.4753	29.362	88.824	77.214	86.27	28.981	61.217	54.472	82.109	89.614	113.59	70.946	62.643	67.976	55.305	47.977	25.068	42.933	35.461	13.986
Cytoplasmic dynein 1 intermediate chain 2	Q0III3	DYNC1I2	0.00347468	2 (Down)	6.69033	3.83042	6.77993	2.42863	2.56878	5.2872	7.0195	7.7643	1.26	2.2673	4.952	6.8424	7.0483	7.8341	5.4574	1.1819	2.8323	3.568	2.1323	2.2789	3.4074	2.0458	2.543
Dynein light intermediate chain	Q2KII9	DYNC1LI1	0.00114997	2 (Down)	4.88527	3.30475	6.9858	1.1826	0.871727	4.2297	4.3872	6.0389	1.26	3.4009	2.476	6.0821	4.0276	7.8341	9.0957	1.1819	1.4162	0	2.1323	0.75963	0.68148	2.0458	0
Enoyl-CoA delta isomerase 2	A0A3Q1LP28	ECI2	0.0033766	2 (Down)	4.9502	4.7721	1.87737	2.01605	3.05715	5.2872	4.3872	5.1762	5.0402	4.5346	4.952	4.5616	3.0207	2.6114	0	2.3639	0	3.568	2.1323	2.2789	3.4074	2.7278	3.8145
Elongation factor 1-alpha 1	P68103	EEF1A1	0.0176229	1 (Up)	29.4517	37.5898	44.8323	51.0797	53.451	27.484	29.825	31.046	45.351	39.668	33.415	31.925	42.276	52.216	40.005	44.903	43.889	57.969	57.558	43.289	53.146	43.639	73.73
Elongation factor 2	Q3SYU2	EEF2	2.47244e-07	1 (Up)	9.5821	11.4941	10.0367	21.159	38.987	5.2872	14.86	8.5991	18.819	5.6315	8.6259	12.9	12.018	9.0553	9.0368	23.6	19.643	22.271	19.122	36.364	40.053	41.51	38.021
EF-hand domain-containing protein D2	A5D7A0	EFHD2	4.47452e-06	1 (Up)	0.522427	0.760275	0	0	6.38925	0	0.87743	0.68985	0	0	0	3.0411	0	0	0	0	0	0	0	6.5323	5.9968	4.637	8.3909
116 kDa U5 small nuclear ribonucleoprotein component	A0A3Q1MII4	EFTUD2	0.000192628	1 (Up)	1.1601	0	4.1619	6.28075	10.6361	0	1.7549	1.7254	0	0	0	0	8.0552	2.6114	1.8191	5.9097	1.4162	7.1361	10.661	9.8752	10.904	11.593	10.172
Eukaryotic translation initiation factor 2 subunit 1	P68102	EIF2S1	0.00438317	1 (Up)	2.38507	1.68878	6.17357	8.5647	7.04772	1.0574	3.5097	2.5881	0	0	3.714	3.0411	7.0483	7.8341	3.6383	7.0916	9.9132	4.46	12.794	6.8367	8.8592	6.1375	6.3575
Eukaryotic translation initiation factor 2 subunit 2	A0A3Q1LQI5	EIF2S2	0.0529646	1 (Up)	2.0228	0.782968	2.88427	4.33702	6.46755	0	1.7549	4.3135	0	1.1336	1.238	0.76027	6.0414	2.6114	0	8.2735	1.4162	4.46	3.1984	6.8367	5.4518	3.4097	10.172
Eukaryotic translation initiation factor 2 subunit 3	Q2KHU8	EIF2S3	0.000164224	1 (Up)	2.1485	1.25915	4.9603	5.84037	7.7983	2.1093	1.7526	2.5836	1.2567	2.2614	0	1.5185	6.0335	5.2091	3.6383	4.7216	7.0772	6.2347	5.328	6.8287	6.8041	6.1304	11.43
Eukaryotic translation initiation factor 3 subunit A	E1B7R4	EIF3A	0.00306056	1 (Up)	2.72777	2.0483	11.1061	12.1834	12.2737	2.1149	1.7549	4.3135	1.26	1.1336	1.238	4.5616	16.11	11.751	5.4574	16.547	5.6647	11.596	14.926	12.154	17.037	12.275	7.629
Eukaryotic translation initiation factor 3 subunit B	A7MB16	EIF3B	0.00266049	1 (Up)	1.22008	0.756892	2.81937	3.56727	5.1765	1.0574	0.87743	1.7254	0	2.2673	0	0.76027	4.0276	2.6114	1.8191	2.3639	2.8323	2.676	6.3969	6.077	6.1333	3.4097	5.086
Eukaryotic translation initiation factor 3 subunit C	Q3SYW6	EIF3C	0.000271174	1 (Up)	0.86761	0.782968	6.70857	8.10895	8.99415	0	0.87743	1.7254	0	1.1336	1.238	0.76027	6.0414	10.446	3.6383	8.2735	8.497	7.1361	8.5292	8.3559	6.1333	7.5014	13.986
Eukaryotic translation initiation factor 3 subunit D	Q3T122	EIF3D	7.62217e-05	1 (Up)	0	0.190068	2.71977	4.29417	5.83205	0	0	0	0	0	0	0.76027	5.0345	1.3057	1.8191	4.7277	2.8323	5.3521	4.2646	6.8367	4.0889	4.7736	7.629
Eukaryotic translation initiation factor 3 subunit E	Q3T102	EIF3E	0.00350523	1 (Up)	0	0	2.1134	4.77858	4.71135	0	0	0	0	0	0	0	5.0345	1.3057	0	8.2735	4.2485	4.46	2.1323	6.077	5.4518	4.7736	2.543
Eukaryotic translation initiation factor 3 subunit H	Q56JZ5	EIF3H	5.31225e-05	1 (Up)	0.292477	0.190068	1.81247	2.68018	3.60743	0	0.87743	0	0	0	0	0.76027	1.0069	2.6114	1.8191	2.3639	1.4162	2.676	4.2646	3.7981	3.4074	3.4097	3.8145
Eukaryotic translation initiation factor 3 subunit I	Q5E966	EIF3I	0.000594136	1 (Up)	0	0.8797	3.92587	4.5852	4.75452	0	0	0	0	0	1.238	2.2808	6.0414	3.9171	1.8191	5.9097	5.6647	3.568	3.1984	3.7981	4.0889	4.7736	6.3575
Eukaryotic translation initiation factor 3 subunit L	Q3ZCK1	EIF3L	2.93442e-05	1 (Up)	0	0.380125	3.92587	7.5514	7.61715	0	0	0	0	0	0	1.5205	6.0414	3.9171	1.8191	7.0916	5.6647	8.9201	8.5292	9.1155	10.222	4.7736	6.3575
Eukaryotic translation initiation factor 3 subunit M	F1N5F7	EIF3M	0.000509491	1 (Up)	0.877433	0.380125	1.9489	6.63045	5.0328	0	2.6323	0	0	0	0	1.5205	4.0276	0	1.8191	5.9097	5.6647	5.3521	9.5953	5.3174	6.1333	6.1375	2.543
Eukaryotic initiation factor 4A-I	Q3SZ54	EIF4A1	0.000908883	1 (Up)	19.501	11.7866	13.171	24.7907	25.973	17.264	24.854	16.385	8.3944	10.575	11.963	16.214	11.742	12.616	15.155	22.843	22.178	33.89	20.252	23.795	29.751	27.044	23.302
Eukaryotic initiation factor 4A-III	Q2NL22	EIF4A3	4.21393e-05	1 (Up)	1.15518	0.380125	4.53227	6.29075	6.88115	0	0.87743	2.5881	0	0	0	1.5205	6.0414	3.9171	3.6383	8.2735	4.2485	6.2441	6.3969	6.077	7.4963	8.8653	5.086
Eukaryotic translation initiation factor 4B	F1MYS7	EIF4B	0.00199645	1 (Up)	0	0	0.335633	2.1471	1.74325	0	0	0	0	0	0	0	1.0069	0	0	2.3639	1.4162	2.676	2.1323	1.5193	2.7259	2.7278	0
Eukaryotic translation initiation factor 4E	A0A3Q1NEI6	EIF4E	0.040092	1 (Up)	0.644943	1.1631	2.71977	1.18748	3.62697	1.0574	0.87743	0	0	1.1336	1.238	2.2808	5.0345	1.3057	1.8191	1.1819	0	3.568	0	4.5578	2.7259	3.4097	3.8145
Eukaryotic translation initiation factor 4E nuclear import factor 1	E1BG99	EIF4ENIF1	0.0226947	2 (Down)	2.56508	2.04302	0	0	0	4.2297	0.87743	2.5881	5.0402	1.1336	1.238	0.76027	0	0	0	0	0	0	0	0	0	0	0
Eukaryotic translation initiation factor 4 gamma 1	F1MX04	EIF4G1	0.000147906	1 (Up)	8.2325	4.94562	15.76	16.3998	14.0777	7.402	7.0195	10.276	1.26	4.5346	8.666	5.3219	13.045	14.305	19.93	14.079	19.764	16.83	14.926	11.294	14.251	15.564	15.202
Eukaryotic translation initiation factor 4H	Q1JPH6	EIF4H	0.00222612	1 (Up)	1.80013	1.09797	1.81247	4.03777	3.5686	1.0574	1.7549	2.5881	1.26	1.1336	1.238	0.76027	1.0069	2.6114	1.8191	3.5458	5.6647	2.676	4.2646	2.2789	3.4074	4.7736	3.8145
Eukaryotic translation initiation factor 5	F1N0F7	EIF5	0.00333545	1 (Up)	0.644943	0.190068	2.15477	4.60535	6.203	1.0574	0.87743	0	0	0	0	0.76027	1.0069	0	5.4574	1.1819	5.6647	6.2441	5.3307	5.3174	6.8148	8.8653	3.8145
Eukaryotic translation initiation factor 5A-1	Q6EWQ7	EIF5A	0.00540105	1 (Up)	3.94783	3.60898	5.87263	8.83533	9.7182	3.1723	2.6323	6.0389	5.0402	3.4009	3.714	2.2808	3.0207	9.1398	5.4574	10.637	7.0809	8.0281	9.5953	12.154	6.8148	12.275	7.629
Glutamyl aminopeptidase	Q32LQ0	ENPEP	1.97954e-10	1 (Up)	0.289607	0	0.507033	2.09413	12.811	0	0	0.86882	0	0	0	0	1.5211	0	0	2.3807	2.1393	2.2459	1.6106	14.142	13.378	10.297	13.427
Ectonucleotide pyrophosphatase/phosphodiesterase 1	F1MNS5	ENPP1	0.0162181	2 (Down)	5.72987	6.65305	3.7894	2.49668	1.86765	8.4595	6.142	2.5881	6.3002	6.8019	7.428	6.0821	3.0207	6.5284	1.8191	2.3639	5.6647	0.89201	1.0661	1.5193	2.0444	1.3639	2.543
Erythrocyte membrane protein band 4.1 like 2	A0A3Q1LWK1	EPB41L2	0.000317603	2 (Down)	26.642	27.164	25.286	13.7162	8.6334	33.825	22.813	23.288	28.981	34.002	29.712	15.961	28.193	22.197	25.468	17.729	12.746	11.596	12.794	10.635	6.8148	8.1833	8.9005
Band 4.1-like protein 5	Q58CU2	EPB41L5	0.00127624	2 (Down)	2.21261	1.4781	0	0	0.701253	3.1723	0.87743	2.5881	1.26	1.1336	1.238	2.2808	0	0	0	0	0	0	0	0.75963	0.68148	1.3639	0
Epsin 1	F1N579	EPN1	0.0211059	2 (Down)	2.4451	1.00463	0.335633	0.741475	0.891062	2.1149	2.6323	2.5881	1.26	0	1.238	1.5205	1.0069	0	0	1.1819	0	1.784	0	1.5193	1.363	0.68195	0
Uncharacterized protein	A0A3Q1LMV9	EPPK1	0.00193209	1 (Up)	0	0.630025	0	2.90273	32.018	0	0	0	2.5201	0	0	0	0	0	0	2.3639	0	1.784	7.463	56.409	39.108	22.383	10.172
Epidermal growth factor receptor pathway substrate 15 like 1	A0A3Q1MMI6	EPS15L1	0.0188719	1 (Up)	2.79757	1.42043	0.335633	0.887125	3.5916	3.1723	2.6323	2.5881	0	3.4009	0	2.2808	1.0069	0	0	0	1.4162	0	2.1323	2.2789	4.0889	5.4556	2.543
Endoplasmic reticulum-golgi intermediate compartment 1	F6QNX4	ERGIC1	0.00250421	2 (Down)	2.5051	2.59882	1.2061	0	0.17037	3.1723	1.7549	2.5881	2.5201	3.4009	3.714	0.76027	1.0069	2.6114	0	0	0	0	0	0	0.68148	0	0
ERGIC and golgi 2	Q0IIJ1	ERGIC2	0.0196958	2 (Down)	1.86507	2.77382	0.335633	0	0	2.1149	1.7549	1.7254	5.0402	4.5346	0	1.5205	1.0069	0	0	0	0	0	0	0	0	0	0
Endoplasmic reticulum-Golgi intermediate compartment protein 3	Q5EAE0	ERGIC3	0.000572659	2 (Down)	3.3678	1.06639	0	0	0	3.1723	1.7549	5.1762	0	2.2673	1.238	0.76027	0	0	0	0	0	0	0	0	0	0	0
Enhancer of rudimentary homolog	Q3SZC0	ERH	0.000130698	1 (Up)	0.575133	0.8536	3.52537	5.0018	5.79295	0	0	1.7254	0	1.1336	0	2.2808	3.0207	3.9171	3.6383	4.7277	4.2485	3.568	7.463	5.3174	5.4518	4.7736	7.629
Endoplasmic reticulum lectin 1	F1MGK3	ERLEC1	0.0249209	2 (Down)	5.42757	3.97047	1.97697	0.88645	0.34075	8.4595	3.5097	4.3135	2.5201	6.8019	1.238	5.3219	2.0138	3.9171	0	3.5458	0	0	0	0	1.363	0	0
Erlin-2	Q1RMU4	ERLIN2	0.000229149	2 (Down)	10.6123	12.2807	7.9763	8.36405	3.5125	10.684	10.711	10.442	13.991	14.517	11.64	8.975	8.8659	7.0541	8.0089	7.5674	10.06	5.8038	10.025	4.1829	5.797	2.7986	1.2715
Endoplasmic reticulum resident protein 29	P81623	ERP29	0.000796767	2 (Down)	17.1523	10.1316	12.8607	9.3834	7.2577	20.091	18.426	12.94	8.8203	10.203	12.38	9.1232	14.097	11.751	12.734	9.4555	8.497	8.9201	10.661	5.3174	6.8148	5.4556	11.443
Endoplasmic reticulum resident protein 44	Q3T0L2	ERP44	0.00396341	2 (Down)	6.8152	8.38097	5.13193	3.9987	3.9253	7.402	6.142	6.9016	10.08	7.9355	8.666	6.8424	7.0483	6.5284	1.8191	3.5458	2.8323	5.3521	4.2646	3.7981	3.4074	3.4097	5.086
Extended synaptotagmin 1	A0JN43	ESYT1	4.27812e-05	2 (Down)	70.362	54.6107	45.4347	27.474	10.4258	91.997	53.524	65.565	60.482	61.217	45.806	50.938	52.359	54.839	29.106	26.003	29.74	33.896	20.257	11.394	13.63	11.593	5.086
Eukaryotic peptide chain release factor subunit 1	Q0VCX5	ETF1	0.0415262	1 (Up)	0.580043	1.63322	5.37467	5.29798	3.92863	0	0.87743	0.8627	0	4.5346	1.238	0.76027	8.0552	2.6114	5.4574	2.3639	5.6647	3.568	9.5953	3.0385	5.4518	3.4097	3.8145
Electron transfer flavoprotein-ubiquinone oxidoreductase, mitochondrial	Q2KIG0	ETFDH	0.0256201	2 (Down)	16.9007	11.5666	14.173	11.626	5.9628	21.149	13.162	16.391	16.381	11.336	8.666	9.8835	13.09	13.057	16.372	17.729	8.497	5.3521	14.926	8.3559	6.8148	6.1375	2.543
Persulfide dioxygenase ETHE1, mitochondrial	Q3T094	ETHE1	4.71739e-05	1 (Up)	0	0.190068	0	0.756077	3.56502	0	0	0	0	0	0	0.76027	0	0	0	0	0	0.89201	2.1323	3.0385	2.7259	3.4097	5.086
EWS RNA binding protein 1	A0A3Q1MK72	EWSR1	1.42563e-05	1 (Up)	0	0	0.335633	0.620575	2.58842	0	0	0	0	0	0	0	1.0069	0	0	0	1.4162	0	1.0661	3.0385	2.0444	2.7278	2.543
Exo/endonuclease G	E1BAZ9	EXOG	0.0164273	1 (Up)	2.79757	6.02325	2.0485	2.11813	3.09607	3.1723	2.6323	2.5881	8.8203	6.8019	6.19	2.2808	3.0207	1.3057	1.8191	1.1819	1.4162	2.676	3.1984	3.7981	2.7259	2.0458	3.8145
Family with sequence similarity 169 member A	F1N5F9	FAM169A	1.84498e-05	1 (Up)	0	0.3095	0	0.35405	2.73928	0	0	0	0	0	1.238	0	0	0	0	0	1.4162	0	0	2.2789	3.4074	2.7278	2.543
CAP-ZIP_m domain-containing protein	F1MTG3	FAM21A	0.00295377	2 (Down)	4.24523	0.689625	1.34253	0	0.871633	3.1723	4.3872	5.1762	0	0	1.238	1.5205	4.0276	0	0	0	0	0	0	0.75963	1.363	1.3639	0
Protein FAM3C	A5PKI3	FAM3C	0.0301846	2 (Down)	3.3127	3.83808	2.213	2.0746	0.681588	2.1149	3.5097	4.3135	3.7801	4.5346	2.476	4.5616	4.0276	2.6114	0	1.1819	1.4162	3.568	2.1323	0	2.0444	0.68195	0
Phenylalanyl-tRNA synthetase beta subunit	A8E4P2	FARSB	0.0124885	3	4.2403	5.03895	11.1544	8.6229	5.1341	3.1723	3.5097	6.0389	1.26	5.6682	8.666	4.5616	11.076	7.8341	14.553	9.4555	11.329	6.2441	7.463	5.3174	5.4518	3.4097	6.3575
3-hydroxyacyl-[acyl-carrier-protein] dehydratase	F1N647	FASN	9.63566e-05	1 (Up)	0.5722	1.60133	0.770867	3.61045	13.815	0	0	1.7166	0	1.1221	0	5.2832	1.0069	1.3057	0	1.1699	0	7.9737	5.2982	18.821	14.2	12.171	10.068
F-box/WD repeat-containing protein 7	F1MNN4	FBXW7	0.0469995	2 (Down)	2.66773	3.1353	0.606367	0.533075	0	1.0574	2.6323	4.3135	0	2.2673	4.952	5.3219	0	0	1.8191	0	0	0	2.1323	0	0	0	0
Uncharacterized protein	G3X6I0	FCGBP	9.36647e-05	1 (Up)	0	0.380125	4.13173	3.28612	2.86712	0	0	0	0	0	0	1.5205	3.0207	3.9171	5.4574	3.5458	2.8323	3.568	3.1984	1.5193	4.0889	2.0458	3.8145
Flap endonuclease 1	Q58DH8	FEN1	1.70685e-07	1 (Up)	0	0	0	0.785002	2.5883	0	0	0	0	0	0	0	0	0	0	1.1819	0	0.89201	1.0661	3.0385	2.7259	2.0458	2.543
Tyrosine-protein kinase	E1BNE0	FER	4.46834e-05	2 (Down)	1.21517	3.81583	0	0	0	1.0574	0	2.5881	4.8977	3.2728	4.812	2.2808	0	0	0	0	0	0	0	0	0	0	0
Peptidyl-prolyl cis-trans isomerase FKBP2	Q32PA9	FKBP2	0.0167244	2 (Down)	6.6024	4.64715	2.31927	2.63218	2.84437	8.4595	7.8969	3.4508	3.7801	4.5346	4.952	5.3219	2.0138	1.3057	3.6383	2.3639	4.2485	1.784	2.1323	1.5193	2.0444	2.7278	5.086
Peptidyl-prolyl cis-trans isomerase FKBP3	P26884	FKBP3	0.0170646	1 (Up)	0	0	1.77777	1.46415	2.86725	0	0	0	0	0	0	0	4.0276	1.3057	0	0	2.8323	0.89201	2.1323	1.5193	3.4074	2.7278	3.8145
Peptidylprolyl isomerase	A0A3Q1LK42	FKBP8	0.000664046	2 (Down)	4.25987	5.68562	1.78763	4.17465	2.89635	4.1863	4.3271	4.2662	6.2312	5.5906	4.9011	6.0196	0.9931	2.5756	1.7942	3.5134	4.2097	2.6516	6.3239	3.0073	3.3701	2.6998	2.5082
Filamin B	E1BKX7	FLNB	6.94232e-08	1 (Up)	14.577	10.3502	25.4033	59.946	128.282	2.92	15.027	25.784	8.8203	7.3947	8.666	16.52	29.168	21.574	25.468	48.306	55.971	56.309	79.198	118.16	113.92	120.52	160.53
Filamin C	A0A3Q1LV98	FLNC	1.42235e-08	1 (Up)	2.19513	0.9228	0.206963	2.71731	18.614	0	3.2168	3.3686	0	0	0	3.6912	0.62089	0	0	0.78735	0	5.0543	5.0276	20.434	17.941	17.858	18.223
Flotillin-1	Q08DN8	FLOT1	0.0507047	2 (Down)	6.45783	7.51645	4.97413	5.3218	2.08387	6.3446	5.2646	7.7643	7.5603	6.8019	11.142	4.5616	5.0345	2.6114	7.2765	7.0916	7.0809	1.784	5.3307	1.5193	4.7704	2.0458	0
Flotillin-2	A6QLR4	FLOT2	0.00210155	2 (Down)	9.07047	10.143	2.54863	1.84713	2.16955	6.3446	9.6518	11.215	16.381	10.203	8.666	5.3219	5.0345	2.6114	0	1.1819	4.2485	0.89201	1.0661	0	3.4074	2.7278	2.543
Uncharacterized protein	F1MYQ8	FMC1-LUC7L2	0.00337462	1 (Up)	0	0.2834	1.17273	0.428215	2.99005	0	0	0	0	1.1336	0	0	3.5182	0	0	1.1819	0	0	0.53096	2.6542	3.4047	2.7251	3.1762
Formin like 2	A0A3Q1LSX9	FMNL2	0.00135331	2 (Down)	9.17167	11.0542	7.76293	4.4987	1.39285	8.4499	7.8731	11.192	13.838	14.727	11.097	4.5547	10.042	7.8223	5.4245	3.5244	5.6263	3.5519	5.2922	1.5124	2.7013	1.3577	0
Synaptic functional regulator FMR1	A0A3Q1LTS1	FMR1	0.0479791	2 (Down)	4.4611	1.29845	0.962033	0.857352	1.29675	7.5493	2.7545	3.0795	0	2.913	0	2.2808	1.5804	1.3057	0	1.8552	0	0.50811	1.0661	2.7116	1.7511	0	0.72428
Fibronectin	P07589	FN1	7.49187e-06	1 (Up)	3.03087	1.75845	4.13093	19.152	25.7395	1.2036	1.9974	5.8916	0	0	1.4091	5.6247	5.7303	1.4861	5.1764	24.215	12.089	14.214	26.09	23.777	27.148	31.048	20.985
Fascin	Q3MHK9	FSCN1	9.0761e-05	1 (Up)	0	0	0.606367	1.15853	5.60685	0	0	0	0	0	0	0	0	0	1.8191	0	0	3.568	1.0661	3.7981	4.7704	7.5014	6.3575
Fibronectin type III and SPRY domain-containing protein 1	Q05B84	FSD1	0.0457067	2 (Down)	6.38803	6.25662	2.1481	5.69598	1.21246	5.2872	4.3872	9.4897	7.5603	6.8019	9.904	0.76027	2.0138	2.6114	1.8191	2.3639	8.497	4.46	7.463	0.75963	2.0444	2.0458	0
pre-rRNA processing protein FTSJ3	F1MY97	FTSJ3	0.0109119	1 (Up)	0	0	1.0069	2.61713	2.46022	0	0	0	0	0	0	0	3.0207	0	0	3.5458	2.8323	0.89201	3.1984	3.7981	3.4074	1.3639	1.2715
Far upstream element binding protein 1	A0A3Q1LM31	FUBP1	0.00405981	1 (Up)	0.261433	0	3.49453	5.0798	7.36605	0	0	0.7843	0	0	0	0	7.8722	2.6114	0	5.6949	1.4162	4.6789	8.5292	8.2179	6.0714	5.0029	10.172
Tissue alpha-L-fucosidase	Q2KIM0	FUCA1	0.0153294	1 (Up)	12.058	11.8725	19.7333	18.0025	20.9013	12.689	11.407	12.078	11.34	13.604	11.142	11.404	21.145	23.502	14.553	13.001	18.41	21.408	19.191	18.231	19.763	16.367	29.244
RNA-binding protein FUS	A0A140T861	FUS	0.000914392	1 (Up)	0.148213	0.25748	2.10577	2.64908	2.44487	0	0	0.44464	0	0	0.63807	0.39185	1.5259	1.9786	2.8128	2.973	1.4598	4.515	1.6485	2.3023	2.7679	2.0879	2.6214
3-galactosyl-N-acetylglucosaminide 4-alpha-L-fucosyltransferase FUT3	Q11126	FUT3	0.0150897	2 (Down)	0	3.54937	0	0	0.317875	0	0	0	7.5603	3.4009	2.476	0.76027	0	0	0	0	0	0	0	0	0	0	1.2715
Ras GTPase-activating protein-binding protein 1	Q32LC7	G3BP1	1.14654e-06	1 (Up)	3.23797	1.06977	13.8673	15.5928	12.674	1.0574	1.7549	6.9016	0	0	1.238	3.0411	17.117	11.751	12.734	16.547	18.41	12.488	14.926	11.394	12.948	13.639	12.715
Glucose-6-phosphate 1-dehydrogenase	A0A3Q1MM55	G6PD	0.00453437	1 (Up)	2.91003	5.49545	0.335633	0.785002	3.96415	0	6.142	2.5881	7.5603	5.6682	4.952	3.8013	1.0069	0	0	1.1819	0	0.89201	1.0661	5.3174	3.4074	2.0458	5.086
Galactose mutarotase	Q5EA79	GALM	3.38608e-08	1 (Up)	0	0.190068	0	0.489528	6.96305	0	0	0	0	0	0	0.76027	0	0	0	0	0	0.89201	1.0661	5.3174	6.8148	6.8195	8.9005
Glucosidase II alpha subunit	F1N6Y1	GANAB	0.00044071	2 (Down)	30.8883	28.0305	24.43	14.1967	12.2745	37.01	26.323	29.332	31.501	34.009	22.284	24.328	28.193	28.725	16.372	15.365	12.746	16.948	11.728	12.154	13.63	15.685	7.629
Glyceraldehyde-3-phosphate dehydrogenase	P10096	GAPDH	0.00555949	2 (Down)	38.2397	59.7385	52.2823	39.799	29.161	39.951	45.549	29.219	76.644	67.77	58.08	36.46	47.103	62.446	47.298	42.341	38.237	39.17	39.448	31.013	28.533	29.234	27.864
H/ACA ribonucleoprotein complex subunit	A0A3Q1M1J8	GAR1	0.0013196	1 (Up)	0.287567	0	0.335633	2.39902	2.6113	0	0	0.8627	0	0	0	0	1.0069	0	0	3.5458	1.4162	3.568	1.0661	3.0385	3.4074	2.7278	1.2715
Trifunctional purine biosynthetic protein adenosine-3	Q59A32	GART	0.00291629	1 (Up)	0	0.380125	0.335633	1.20208	3.54908	0	0	0	0	0	0	1.5205	1.0069	0	0	0	0	2.676	2.1323	1.5193	4.0889	4.7736	3.8145
Growth arrest specific 6	F1MZ40	GAS6	0.000148595	2 (Down)	11.6576	12.6928	6.5092	5.74377	2.7626	15.861	7.8969	11.215	13.861	13.604	11.142	12.164	8.0552	7.8341	3.6383	5.9097	5.6647	7.1361	4.2646	2.2789	2.0444	5.4556	1.2715
Uncharacterized protein	A0A3Q1MDT8	GATD3A	0.00236363	1 (Up)	1.22008	1.66818	0.770867	1.05155	4.07985	1.0574	0.87743	1.7254	1.26	1.1336	1.238	3.0411	1.0069	1.3057	0	1.1819	0	0.89201	2.1323	2.2789	4.7704	5.4556	3.8145
Glutaryl-CoA dehydrogenase, mitochondrial	Q2KHZ9	GCDH	0.0227151	2 (Down)	2.73757	3.8292	0.770867	0.712525	1.38296	2.1149	3.5097	2.5881	2.5201	6.8019	3.714	2.2808	1.0069	1.3057	0	0	0	1.784	1.0661	0.75963	2.0444	2.7278	0
Ganglioside-induced differentiation-associated protein 1	A6QQZ0	GDAP1	0.0185482	2 (Down)	2.51	1.90702	0.671267	0.223002	0.658732	3.1723	2.6323	1.7254	1.26	1.1336	3.714	1.5205	2.0138	0	0	0	0	0.89201	0	0	0.68148	0.68195	1.2715
Ganglioside-induced differentiation-associated protein 2	Q2KIX2	GDAP2	0.0117185	2 (Down)	3.09003	2.8801	3.5969	2.50113	0.170487	3.1723	3.5097	2.5881	1.26	2.2673	4.952	3.0411	4.0276	1.3057	5.4574	2.3639	2.8323	2.676	2.1323	0	0	0.68195	0
Rab GDP dissociation inhibitor	A0A3Q1MPF1	GDI2	0.0197739	1 (Up)	8.2135	6.6264	5.91447	5.60695	15.0328	3.1902	16.247	5.2033	5.6734	5.1221	8.0769	7.6332	3.5267	3.2737	10.943	5.9282	2.8323	6.7116	6.9557	13.691	12.96	19.454	14.026
Elongation factor G, mitochondrial	E1BEJ3	GFM1	0.00774255	1 (Up)	4.89507	1.26195	0.671267	0.785002	4.2584	4.2297	6.142	4.3135	1.26	2.2673	0	1.5205	2.0138	0	0	1.1819	0	0.89201	1.0661	8.3559	4.0889	2.0458	2.543
Glutamine--fructose-6-phosphate transaminase (isomerizing)	F1MZY2	GFPT1	0.00101705	2 (Down)	9.06563	13.7425	4.19663	6.04435	6.5012	6.3446	8.7743	12.078	10.08	15.871	16.094	12.925	5.0345	3.9171	3.6383	3.5458	4.2485	8.9201	7.463	4.5578	8.1777	8.1833	5.086
GH3 domain containing	F1MRP0	GHDC	0.000618462	2 (Down)	7.38543	5.66495	3.08347	0.489528	0	7.402	5.2646	9.4897	8.8203	6.8019	2.476	4.5616	4.0276	5.2228	0	0	0	0.89201	1.0661	0	0	0	0
Glycerol kinase	Q0IID9	GK	0.00101467	1 (Up)	0.287567	0	2.214	2.11437	4.41415	0	0	0.8627	0	0	0	0	3.0037	0	3.6383	1.1819	1.4162	2.661	3.1984	3.0257	3.4074	6.1375	5.086
Alpha-galactosidase	E1B725	GLA	0.00193698	1 (Up)	0	0	0	0.266525	2.69342	0	0	0	0	0	0	0	0	0	0	0	0	0	1.0661	2.2789	1.363	2.0458	5.086
Beta-galactosidase	F1MUF4	GLB1	0.000411978	1 (Up)	1.43783	0.8852	9.37	9.18483	7.42485	0	0	4.3135	1.26	0	0	2.2808	8.0552	9.1398	10.915	10.637	11.329	6.2441	8.5292	6.077	5.4518	5.4556	12.715
Glycine cleavage system P protein	E1BJQ1	GLDC	0.00164291	1 (Up)	0	0	1.5484	4.56137	4.80063	0	0	0	0	0	0	0	1.0069	0	3.6383	1.1819	4.2485	5.3521	7.463	3.7981	4.7704	6.8195	3.8145
GLI pathogenesis related 2	F6RBS0	GLIPR2	0.00199787	1 (Up)	0.287567	0	1.87737	2.8112	2.7164	0	0	0.8627	0	0	0	0	3.0207	2.6114	0	2.3639	2.8323	1.784	4.2646	2.2789	2.0444	2.7278	3.8145
Glutaredoxin-1	P10575	GLRX	0.0131703	1 (Up)	1.2299	2.1232	2.59	4.02317	6.34328	1.0574	2.6323	0	1.26	0	4.952	2.2808	1.0069	1.3057	5.4574	4.7277	5.6647	3.568	2.1323	6.8367	5.4518	5.4556	7.629
Glutaredoxin-3	Q58DA7	GLRX3	0.0355365	1 (Up)	0.292477	0.5702	0	0.223002	2.8053	0	0.87743	0	0	0	0	2.2808	0	0	0	0	0	0.89201	0	0	3.4074	2.7278	5.086
Glutamate dehydrogenase (NAD(P)(+))	A0A140T871	GLUD1	3.7008e-05	1 (Up)	2.9553	6.41082	8.1941	7.12942	18.0953	1.0574	2.6323	5.1762	6.3002	9.0692	4.952	5.3219	12.083	5.2228	7.2765	8.2735	7.0809	3.568	9.5953	21.27	17.718	14.321	19.072
GM2 ganglioside activator	E1BI28	GM2A	0.000284515	1 (Up)	1.15518	0.5702	5.6153	5.89382	10.9273	0	0.87743	2.5881	0	0	0	2.2808	2.0138	3.9171	10.915	4.7277	4.2485	7.1361	7.463	10.635	8.8592	10.229	13.986
Guanine nucleotide-binding protein G(I)/G(S)/G(O) subunit gamma-12	Q28024	GNG12	0.00142042	2 (Down)	5.30757	2.26662	4.19663	2.30705	1.44135	6.3446	5.2646	4.3135	2.5201	2.2673	1.238	3.0411	5.0345	3.9171	3.6383	3.5458	2.8323	1.784	1.0661	3.0385	1.363	1.3639	0
Glucosamine-6-phosphate isomerase 1	A4FV08	GNPDA1	6.90025e-05	1 (Up)	0.419533	0.856655	0.458107	0.216897	2.77295	0	0	1.2586	0.61277	1.1026	0.60205	1.1092	0.48966	0	0.88466	0	0	0.86759	0	1.8887	3.3514	2.6904	3.1613
GOLGA2L5 domain-containing protein	A0A3Q1LTM9	GOLGA2	0.00212713	1 (Up)	1.225	0.689625	2.6549	3.71265	1.72015	1.0574	1.7549	0.8627	0	0	1.238	1.5205	3.0207	1.3057	3.6383	4.7277	4.2485	2.676	3.1984	1.5193	2.7259	1.3639	1.2715
Golgin A3	E1B970	GOLGA3	0.00365313	2 (Down)	7.34017	3.20592	2.64823	1.06657	0.852075	6.3446	8.7743	6.9016	0	2.2673	3.714	6.8424	4.0276	3.9171	0	0	1.4162	1.784	1.0661	0	2.0444	1.3639	0
Golgin A4	A0A3Q1MPM7	GOLGA4	0.00483294	1 (Up)	0	0	0	0.35405	4.22645	0	0	0	0	0	0	0	0	0	0	0	1.4162	0	0	5.3174	6.8148	4.7736	0
Golgi phosphoprotein 3	Q1RMW9	GOLPH3	0.0160798	2 (Down)	2.91437	0.494545	0.942	1.87272	0.530765	1.0574	3.4634	4.2223	0	0	1.238	0.74018	1.0069	0	1.8191	2.3326	1.4162	2.676	1.0661	0.75963	0.68148	0.68195	0
Golgi reassembly stacking protein 2	A0A3Q1MS08	GORASP2	0.00505164	1 (Up)	1.86507	0.689625	1.27763	1.36205	2.7588	2.1149	1.7549	1.7254	0	0	1.238	1.5205	2.0138	0	1.8191	1.1819	1.4162	1.784	1.0661	3.0385	2.7259	2.7278	2.543
Golgi SNAP receptor complex member 1	Q2TBU3	GOSR1	0.0146948	2 (Down)	4.37507	2.1438	1.87737	1.13905	0.550312	5.2872	4.3872	3.4508	2.5201	4.5346	0	1.5205	3.0207	2.6114	0	1.1819	1.4162	0.89201	1.0661	1.5193	0	0.68195	0
Uncharacterized protein	A0A3Q1NDZ1	GOSR2	0.0282502	2 (Down)	4.37013	3.19512	0.942	2.48165	1.0613	5.2872	3.5097	4.3135	2.5201	2.2673	4.952	3.0411	1.0069	0	1.8191	3.5458	4.2485	0	2.1323	1.5193	2.7259	0	0
Aspartate aminotransferase, mitochondrial	P12344	GOT2	0.00647061	2 (Down)	12.2426	20.4407	8.2635	9.62523	12.4608	15.861	9.6518	11.215	26.461	23.807	18.57	12.925	6.0414	7.8341	10.915	11.819	5.6647	12.488	8.5292	10.635	14.993	10.229	13.986
Glycerol-3-phosphate acyltransferase 3	E1BGF8	GPAT3	0.00122335	2 (Down)	3.795	3.19512	0	1.15365	0.17037	5.2872	3.5097	2.5881	2.5201	2.2673	4.952	3.0411	0	0	0	0	1.4162	0	3.1984	0	0.68148	0	0
Glypican-1	G3X745	GPC1	2.31673e-06	2 (Down)	9.85507	23.2013	2.74783	4.4005	1.54966	9.5169	12.284	7.7643	27.721	26.074	22.284	16.726	3.0207	5.2228	0	7.0916	1.4162	8.0281	1.0661	1.5193	2.7259	0.68195	1.2715
Glycerophosphocholine phosphodiesterase 1	E1BGB9	GPCPD1	2.78519e-06	1 (Up)	0	0	0	2.78715	6.64527	0	0	0	0	0	0	0	0	0	0	1.1819	1.4162	5.3521	3.1984	5.3174	6.1333	7.5014	7.629
Glycerol-3-phosphate dehydrogenase [NAD(+)]	A6QQR7	GPD1L	8.91338e-05	1 (Up)	0	0	0	3.4791	9.14658	0	0	0	0	0	0	0	0	0	0	5.9097	0	2.676	5.3307	9.1076	7.4892	13.632	6.3575
Glycosyl-phosphatidylinositol-specific phospholipase D	F1MNM2	GPLD1	0.011473	1 (Up)	0	0.380125	4.7963	9.31673	7.1948	0	0	0	0	0	0	1.5205	6.0414	6.5284	1.8191	1.1819	8.497	11.596	15.992	9.8752	8.1777	8.1833	2.543
G-protein-coupled receptor family C group 5 member C	A0A3Q1M3Z4	GPRC5C	6.46905e-06	1 (Up)	0.575133	0	4.53227	5.84585	5.47485	0	0	1.7254	0	0	0	0	6.0414	3.9171	3.6383	4.7277	7.0809	6.2441	5.3307	5.3174	6.8148	3.4097	6.3575
Adapter protein GRB2	Q3T0F9	GRB2	3.28317e-05	1 (Up)	0	0	0	0	2.20875	0	0	0	0	0	0	0	0	0	0	0	0	0	0	1.5193	1.363	3.4097	2.543
G-rich RNA sequence binding factor 1	A0JNI7	GRSF1	0.0135403	1 (Up)	0.937433	0.190068	0.335633	2.55968	1.89087	1.0574	1.7549	0	0	0	0	0.76027	1.0069	0	0	1.1819	4.2485	2.676	2.1323	1.5193	1.363	3.4097	1.2715
Transcription initiation factor IIB	Q2KIN8	GTF2B	0.000292053	2 (Down)	3.3727	1.35318	0	0.295475	0	3.1723	2.6323	4.3135	0	1.1336	1.238	3.0411	0	0	0	1.1819	0	0	0	0	0	0	0
Nucleolar GTP-binding protein 1	F1MYW4	GTPBP4	0.00105506	1 (Up)	0	0	2.48373	2.5882	2.79775	0	0	0	0	0	0	0	3.0207	2.6114	1.8191	2.3639	2.8323	0.89201	4.2646	4.5578	2.0444	2.0458	2.543
Histone H1.2	P02253	H1-2	0.00119329	1 (Up)	3.31783	1.86062	8.2046	9.30765	9.25577	1.5019	1.2397	7.2119	1.3857	2.6751	1.9476	1.4341	9.3708	5.4929	9.7501	9.2583	12.509	8.349	7.1143	8.0671	6.7011	9.7519	12.503
Histone H1.3	A7MAZ5	H1-3	0.00177893	1 (Up)	2.60923	2.35565	6.48827	5.95043	6.5258	1.6473	1.3596	4.8208	2.7798	2.934	2.136	1.5728	7.6792	7.0775	4.7081	7.2185	7.2329	4.0926	5.2577	6.0543	4.8435	7.4399	7.7655
Histone H2A	A0A096LNF2	H2AC19	0.000684613	1 (Up)	5.50803	5.24277	7.42273	14.1941	10.6197	3.6852	5.6589	7.18	5.7139	4.1507	7.129	3.9775	8.7768	6.8309	6.6605	16.908	14.336	8.0512	17.481	10.466	10.335	10.347	11.331
Histone H2A	F2Z4I6	H2AC21	0.0484206	1 (Up)	1.7384	1.25127	2.20057	4.19517	3.78685	0	2.0489	3.1663	0.84449	0	2.8908	1.2698	2.5056	3.4865	0.6096	3.156	5.1976	2.3818	6.0453	5.1834	2.7295	3.4133	3.8212
Histone H2A.Z	P0C0S4	H2AZ1	0.00181595	1 (Up)	0.932503	0.660295	5.71583	4.00152	3.614	0	0.36141	2.4361	1.038	0.46695	0.50993	0.6263	3.8502	8.9097	4.3876	4.5195	3.999	3.4109	4.0767	3.9772	2.8865	2.2066	5.3857
Histone H4	G3X807	H4C9	0.000189091	1 (Up)	18.9917	17.799	32.1973	35.3932	24.7952	12.66	24.515	19.8	21.366	15.834	17.312	16.684	25.101	35.168	36.323	35.374	36.751	31.142	38.306	27.268	27.877	22.448	21.588
Very-long-chain (3R)-3-hydroxyacyl-CoA dehydratase 3	A7YY55	HACD3	0.00081935	2 (Down)	4.54753	1.57145	1.1065	0.518477	0.17037	3.1723	7.0195	3.4508	1.26	2.2673	1.238	1.5205	2.0138	1.3057	0	1.1819	0	0.89201	0	0	0.68148	0	0
Enoyl-CoA hydratase	A0A3Q1NDR1	HADHA	0.00092489	2 (Down)	86.7953	82.6765	87.0897	75.55	38.9475	114.2	74.582	71.604	99.544	86.157	84.184	60.821	90.621	88.787	81.861	78.008	82.138	64.225	77.829	41.02	43.615	36.825	34.33
Trifunctional enzyme subunit beta, mitochondrial	O46629	HADHB	0.000199197	2 (Down)	36.6733	38.112	40.628	28.8975	18.2498	46.527	30.71	32.783	46.622	36.277	38.378	31.171	38.262	41.782	41.84	31.912	31.156	25.868	26.654	19.75	19.081	16.367	17.801
HBS1-like protein	Q2KHZ2	HBS1L	0.00193097	2 (Down)	3.25803	0.816472	0	0.223002	0	2.473	5.5688	1.7323	0	0.75879	1.238	1.2691	0	0	0	0	0	0.89201	0	0	0	0	0
Hepatoma-derived growth factor	Q9XSK7	HDGF	0.052476	1 (Up)	0.292477	0.190068	0	0.756077	2.33305	0	0.87743	0	0	0	0	0.76027	0	0	0	0	0	0.89201	2.1323	1.5193	1.363	1.3639	5.086
High density lipoprotein binding protein	A0A3Q1MUD4	HDLBP	5.34573e-08	1 (Up)	2.4402	1.69089	6.08063	14.118	16.3625	2.1149	1.7549	3.4508	1.26	2.2673	2.476	0.76027	7.0483	3.9171	7.2765	17.729	11.329	12.488	14.926	17.471	17.718	15.003	15.258
HEAT repeat-containing protein 1	F1MDU9	HEATR1	0.0460547	1 (Up)	0	0	1.1065	2.08852	2.14257	0	0	0	0	0	0	0	2.0138	1.3057	0	3.5458	0	2.676	2.1323	3.7981	2.0444	2.7278	0
Heme-binding protein 1	Q148C9	HEBP1	1.78624e-06	1 (Up)	0	0.190068	0	0.756077	5.18007	0	0	0	0	0	0	0.76027	0	0	0	0	0	0.89201	2.1323	5.3174	6.8148	4.7736	3.8145
Beta-hexosaminidase subunit alpha	Q0V8R6	HEXA	2.76313e-06	1 (Up)	0	0.190068	3.861	2.16208	4.64588	0	0	0	0	0	0	0.76027	4.0276	3.9171	3.6383	1.1819	2.8323	3.568	1.0661	5.3174	4.7704	3.4097	5.086
Beta-hexosaminidase	H7BWW2	HEXB	0.0238713	1 (Up)	0	0	0.335633	0.489528	3.28613	0	0	0	0	0	0	0	1.0069	0	0	0	0	0.89201	1.0661	2.83	1.363	1.6715	7.28
Huntingtin interacting protein 1	F1MWF0	HIP1	0.00270102	1 (Up)	0.292477	2.06553	3.55553	10.5123	12.2012	0	0.87743	0	0	2.2673	3.714	2.2808	8.0552	2.6114	0	8.2735	5.6647	8.9201	19.191	15.952	11.585	13.639	7.629
Histone H3	E1BGN3	HIST2H3D	0.0200781	1 (Up)	0.79666	0	2.37207	2.19197	1.92277	0	0.80568	1.5843	0	0	0	0	1.8491	3.5967	1.6704	4.3411	1.3004	1.6381	1.4883	2.8522	1.2515	1.2524	2.335
Hexokinase	E1BME6	HK2	1.7467e-06	1 (Up)	1.15027	0	8.93477	14.0968	16.2177	0	0	3.4508	0	0	0	0	8.0552	7.8341	10.915	16.659	14.161	9.8972	15.67	12.455	14.376	16.425	21.615
High mobility group protein B1	P10103	HMGB1	0.00150627	1 (Up)	0	0	0.51016	0.472532	5.20642	0	0	0	0	0	0	0	0.5453	0	0.98518	0.6401	0.76695	0.48308	0	3.8357	3.3844	3.6994	9.9062
High mobility group protein B2	P40673	HMGB2	0.0117602	1 (Up)	0.640033	1.09797	1.37723	1.89512	2.33502	1.0574	0	0.8627	1.26	1.1336	1.238	0.76027	1.0069	1.3057	1.8191	1.1819	1.4162	1.784	3.1984	2.676	2.4007	1.7204	2.543
Heme oxygenase (biliverdin-producing)	F1MTY9	HMOX2	2.80011e-05	2 (Down)	14.613	13.2857	3.3195	1.49755	0.891062	16.919	10.529	16.391	18.901	14.737	11.142	8.3629	6.0414	3.9171	0	1.1819	0	2.676	2.1323	1.5193	1.363	0.68195	0
Heterogeneous nuclear ribonucleoprotein A0	F6RSR1	HNRNPA0	0.00401377	1 (Up)	1.165	0.380125	0.942	4.31935	3.07655	0	2.6323	0.8627	0	0	0	1.5205	1.0069	0	1.8191	2.3639	7.0809	3.568	4.2646	3.0385	3.4074	2.0458	3.8145
Heterogeneous nuclear ribonucleoprotein A1	P09867	HNRNPA1	0.0231417	1 (Up)	2.89853	4.21897	8.41457	11.4512	10.0093	0	4.3846	4.311	5.0402	6.7986	1.238	3.7991	8.0463	11.74	5.4574	14.173	7.0809	10.694	13.857	14.422	8.1718	13.629	3.8145
Heterogeneous nuclear ribonucleoproteins A2/B1	Q2HJ60	HNRNPA2B1	0.00256937	1 (Up)	5.2147	3.91765	11.4621	15.146	15.765	2.1149	4.6469	8.8823	5.8567	4.5346	0	5.2793	13.388	17.36	3.6383	18.495	12.746	18.682	10.661	17.654	14.273	16.77	14.363
Heterogeneous nuclear ribonucleoprotein A3	E1BEG2	HNRNPA3	0.0160405	1 (Up)	5.7295	5.21593	8.89027	11.5156	12.234	4.2106	5.2448	7.7331	8.7862	6.7763	0	5.3012	10.028	13.021	3.6218	12.953	9.8684	11.552	11.689	15.131	10.861	11.547	11.397
Heterogeneous nuclear ribonucleoprotein A/B	A0A3Q1LZD9	HNRNPAB	0.00026082	1 (Up)	0.727067	0.190068	5.64547	5.95378	9.9344	0	0	2.1812	0	0	0	0.76027	4.2936	8.524	4.1188	3.6128	8.2032	5.8234	6.1757	8.399	8.2164	7.7202	15.402
Heterogeneous nuclear ribonucleoprotein D	A0A3Q1M8I4	HNRNPD	0.00986917	1 (Up)	1.7493	2.53155	6.83923	8.7119	8.23082	1.0574	2.6323	1.5582	2.5201	1.1336	4.952	1.5205	5.4403	8.8867	6.1907	6.6334	13.042	4.2872	10.885	6.5422	7.2321	6.148	13.001
Heterogeneous nuclear ribonucleoprotein D like	F1N2T0	HNRNPDL	0.000728917	1 (Up)	1.05898	0.2834	6.50587	6.96303	6.23228	0	0.87743	2.2995	0	1.1336	0	0	8.3902	8.703	2.4244	6.3008	7.0783	5.9457	8.5273	6.3284	4.3144	4.5443	9.742
Heterogeneous nuclear ribonucleoprotein F	Q5E9J1	HNRNPF	0.00098516	1 (Up)	8.44857	4.78958	8.5677	11.4693	13.84	8.5759	6.5368	10.233	2.7795	6.6067	3.2461	6.526	13.124	6.7473	5.8318	11.859	11.086	9.8422	13.09	14.299	15.182	14.654	11.225
Heterogeneous nuclear ribonucleoprotein H1	A0A3Q1MIM4	HNRNPH1	0.00181531	1 (Up)	3.7958	2.88198	5.12553	7.30192	10.3568	3.8108	2.8101	4.7665	3.0829	4.1737	2.5898	1.6815	7.3215	2.0453	6.0098	6.3994	4.0002	8.2701	10.538	11.341	11.116	11.746	7.2241
Heterogeneous nuclear ribonucleoprotein H3	A0A3Q1MF67	HNRNPH3	0.00651474	1 (Up)	3.3776	5.9524	7.79353	7.6194	8.80377	3.1723	3.5097	3.4508	3.7801	6.8019	8.666	4.5616	9.0621	5.2228	9.0957	8.2735	8.497	6.2441	7.463	10.635	7.4963	8.1833	8.9005
Heterogeneous nuclear ribonucleoprotein K	Q3T0D0	HNRNPK	1.23093e-05	1 (Up)	12.573	9.64297	19.9347	33.0452	31.5587	11.632	12.284	13.803	11.34	10.203	8.666	8.3629	26.179	20.891	12.734	37.822	29.74	29.436	35.183	37.222	32.711	33.415	22.887
Heterogeneous nuclear ribonucleoprotein L	E1BIB4	HNRNPL	3.19103e-06	1 (Up)	2.90023	1.97768	7.85843	11.2019	13.054	0	4.3872	4.3135	1.26	1.1336	2.476	3.0411	11.076	5.2228	7.2765	9.4555	12.746	9.8121	12.794	12.914	13.63	12.957	12.715
Heterogeneous nuclear ribonucleoprotein M	A0A3Q1MJD5	HNRNPM	1.15227e-05	1 (Up)	4.60581	1.28252	18.0633	21.9075	24.155	0	0.87743	12.94	0	1.1336	2.476	1.5205	22.15	15.668	16.372	26.003	22.659	13.38	25.588	22.789	25.215	23.186	25.43
Heterogeneous nuclear ribonucleoprotein R	A0A3Q1NB36	HNRNPR	0.000684099	1 (Up)	2.63133	0.245972	5.72577	11.6187	10.8971	0	5.7204	2.1736	0	0.58893	0	0.39496	12.645	2.7132	1.8191	14.229	8.497	9.8469	13.902	12.213	10.275	8.2366	12.864
Heterogeneous nuclear ribonucleoprotein U	A2VDN7	HNRNPU	4.49583e-05	1 (Up)	3.18287	3.05703	10.0413	10.9925	12.8605	0	3.5097	6.0389	0	5.6682	1.238	5.3219	10.069	9.1398	10.915	11.819	11.329	8.0281	12.794	12.914	12.267	12.275	13.986
Uncharacterized protein	E1BNQ9	HNRNPUL2	0.000170805	1 (Up)	0	0	1.67817	2.9321	8.92752	0	0	0	0	0	0	0	5.0345	0	0	3.5458	1.4162	3.568	3.1984	13.673	7.4963	8.1833	6.3575
Heterogeneous nuclear ribonucleoprotein C (C1/C2)	Q3SX47	HNRPC	4.56471e-06	1 (Up)	2.60283	2.58779	15.286	20.8902	14.809	0	2.6323	5.1762	0	3.4009	6.19	0.76027	14.097	11.751	20.01	22.457	22.659	16.056	22.389	16.712	16.355	10.911	15.258
Hypoxanthine-guanine phosphoribosyltransferase	Q3SZ18	HPRT1	0.00431825	1 (Up)	1.74013	1.38478	2.31927	3.46517	6.83178	0	2.6323	2.5881	1.26	0	1.238	3.0411	2.0138	1.3057	3.6383	3.5458	1.4162	3.568	5.3307	6.8367	3.4074	8.1825	8.9005
Heat shock factor-binding protein 1	Q3ZC22	HSBP1	0.000349542	1 (Up)	0	0.190068	0	0.712525	2.22792	0	0	0	0	0	0	0.76027	0	0	0	0	0	1.784	1.0661	2.2789	2.7259	1.3639	2.543
Corticosteroid 11-beta-dehydrogenase isozyme 2	O77667	HSD11B2	0.000523462	2 (Down)	4.07767	1.85823	0.770867	0.35405	0	5.2872	2.6323	4.3135	1.26	1.1336	1.238	3.8013	1.0069	1.3057	0	0	1.4162	0	0	0	0	0	0
Estradiol 17-beta-dehydrogenase	Q1JQD0	HSD17B1	0.00418284	3	8.50787	6.83775	18.157	16.2855	6.9858	11.632	5.2646	8.627	10.08	6.8019	7.428	3.0411	22.152	19.585	12.734	21.275	19.826	13.38	10.661	8.3559	6.1333	10.911	2.543
Hydroxysteroid (17-beta) dehydrogenase 11	Q2KIS5	HSD17B11	0.0350784	1 (Up)	0	0	0	1.33268	3.03773	0	0	0	0	0	0	0	0	0	0	0	0	0	5.3307	1.5193	3.4074	3.4097	3.8145
LOC789567 protein	A6H7H3	HSD17B12	0.0025964	2 (Down)	5.8876	5.02942	4.06017	3.10668	1.08107	6.3446	6.142	5.1762	5.0402	6.8019	3.714	4.5616	2.0138	6.5284	3.6383	3.5458	2.8323	1.784	4.2646	2.2789	0.68148	1.3639	0
Hydroxysteroid (17-beta) dehydrogenase 4	Q0IIL6	HSD17B4	0.0107092	2 (Down)	5.0151	7.8326	1.0069	2.8592	4.0722	6.3446	4.3872	4.3135	10.08	7.9355	4.952	8.3629	3.0207	0	0	2.3639	0	2.676	6.3969	6.8367	4.0889	4.0917	1.2715
Endoplasmin	Q95M18	HSP90B1	1.29768e-06	2 (Down)	83.4513	84.326	94.8777	54.641	35.8417	93.47	85.978	70.906	79.623	97.71	89.121	70.85	91.412	97.911	95.31	51.288	62.868	57.078	47.33	37.52	38.293	28.91	38.644
Heat shock 70 kDa protein 1B	Q27965	HSPA1B	2.59938e-05	2 (Down)	38.5093	38.7407	28.8257	26.343	23.0575	41.03	36.645	37.853	38.748	37.174	43.709	35.332	27.486	23.867	35.124	24.314	28.371	24.78	27.907	22.842	24.152	23.629	21.607
Heat shock 70 kDa protein 1-like	P0CB32	HSPA1L	0.000228661	2 (Down)	9.78523	9.86285	6.83823	6.88607	4.5387	9.3606	10.247	9.7481	10.334	9.8695	10.568	8.6799	7.4843	3.9535	9.0769	7.0656	6.148	6.8852	7.4455	5.6087	4.6939	4.5921	3.2601
Heat shock 70kDa protein 1A	A7E3Q2	HSPA2	0.00207781	2 (Down)	42.8743	45.4768	48.5203	37.8357	25.947	49.348	40.776	38.499	51.416	48.315	46.312	35.864	50.756	45.194	49.611	46.534	43.592	26.427	34.79	28.762	21.87	26.553	26.603
Heat shock protein family A (Hsp70) member 4 like	A0A3Q1M7L5	HSPA4L	2.11187e-05	2 (Down)	12.5883	15.6745	11.0483	5.68075	5.54663	9.5169	15.308	12.94	15.121	17.511	17.332	12.734	13.09	9.1398	10.915	7.0916	7.0809	5.3521	3.1984	4.7875	5.9622	5.9663	5.4705
Endoplasmic reticulum chaperone BiP	Q0VCX2	HSPA5	0.000906153	2 (Down)	123.723	129.62	142.403	98.314	65.3765	142.6	120.02	108.55	120.13	127.94	165.64	104.77	111.1	149.95	166.16	97.32	104.55	85.476	105.91	56.069	67.347	58.188	79.902
Heat shock protein family A (Hsp70) member 6	F1MWU9	HSPA6	0.0143595	2 (Down)	4.543	4.9411	3.35833	2.67028	3.05332	5.4516	3.7697	4.4077	6.855	5.0737	3.7293	4.1064	3.7807	3.6153	2.679	3.0305	2.2823	2.6347	2.7336	3.7191	3.3193	3.2272	1.9477
Heat shock cognate 71 kDa protein	P19120	HSPA8	0.0531674	3	61.0243	61.2512	82.7863	75.8833	64.5883	69.725	64.103	49.245	63.324	57.952	64.866	58.863	77.269	79.795	91.295	82.322	90.524	54.444	76.243	59.816	63.703	57.419	77.415
Heparan sulfate proteoglycan 2	F1MER7	HSPG2	0.0003026	2 (Down)	10.5774	2.63594	0	0	0	16.919	8.7743	6.0389	5.0402	2.2673	2.476	0.76027	0	0	0	0	0	0	0	0	0	0	0
Serine protease HTRA1	F1N152	HTRA1	0.0247353	1 (Up)	12.0151	7.5492	14.5387	28.9029	24.3642	16.919	8.7743	10.352	10.08	6.8019	4.952	8.3629	19.131	11.751	12.734	4.7277	38.237	37.464	35.183	21.27	28.622	17.049	30.516
Hypoxia up-regulated 1	A0A3Q1MJM1	HYOU1	3.46509e-08	2 (Down)	83.512	71.6335	74.1863	45.0178	22.006	87.767	85.989	76.78	63.002	72.553	77.994	72.985	78.538	63.979	80.042	46.095	43.901	41.032	49.043	18.231	30.667	23.868	15.258
Isocitrate dehydrogenase [NADP]	A0A140T8A5	IDH1	0.00729854	1 (Up)	7.42807	15.9628	16.6833	14.2892	34.1923	3.1723	7.8969	11.215	3.7801	21.539	21.046	17.486	12.083	5.2228	32.744	11.819	12.746	18.732	13.86	28.866	29.304	34.097	44.502
Isocitrate dehydrogenase [NADP], mitochondrial	Q04467	IDH2	0.000716592	1 (Up)	0.287567	0.8536	1.98363	2.2927	5.81927	0	0	0.8627	0	1.1336	0	2.2808	1.0069	1.3057	3.6383	1.1819	2.8323	0.89201	4.2646	4.5578	8.1777	5.4556	5.086
Isocitrate dehydrogenase [NAD] subunit, mitochondrial	Q148J8	IDH3A	0.0545711	1 (Up)	12.3403	14.0275	6.55057	9.6985	18.8803	12.689	10.529	13.803	16.381	18.138	8.666	12.925	4.0276	6.5284	9.0957	3.5458	1.4162	17.84	15.992	15.952	21.807	22.504	15.258
Isopentenyl-diphosphate Delta-isomerase	A0A140T853	IDI1	0.000312536	1 (Up)	1.1601	0.190068	0	0	2.08065	0	1.7549	1.7254	0	0	0	0.76027	0	0	0	0	0	0	0	2.2789	2.0444	2.7278	1.2715
Alpha-L-iduronidase	A0A3Q1NAQ3	IDUA	0.000822386	1 (Up)	2.37527	1.60855	9.09247	8.21518	7.63722	1.0574	1.7549	4.3135	3.7801	1.1336	0	1.5205	10.069	11.751	5.4574	10.637	7.0809	9.8121	5.3307	9.8752	6.8148	7.5014	6.3575
IGF-II mRNA-binding protein 1	E1BKJ7	IGF2BP1	1.37722e-06	1 (Up)	3.23493	0.715723	12.9287	17.4528	15.5273	2.0405	1.2699	6.3944	1.2157	0.54689	0	1.1003	12.047	14.947	11.792	20.051	20.51	13.81	15.44	19.724	14.616	11.898	15.871
Insulin like growth factor 2 mRNA binding protein 2	E1BFI4	IGF2BP2	0.00160617	2 (Down)	3.32163	0.684575	0.746517	0.113863	0	4.3085	2.2295	3.4269	0	0	2.7383	0	1.6545	0	0.58505	0	0.45545	0	0	0	0	0	0
Insulin like growth factor 2 mRNA binding protein 3	F1MPB2	IGF2BP3	0.00340444	2 (Down)	25.722	18.812	17.8197	12.228	5.91995	34.891	19.314	22.961	16.874	26.056	19.546	12.772	20.533	14.378	18.548	12.533	20.104	7.3109	8.9641	8.6537	7.3599	6.1455	1.5207
Insulin-like growth factor-binding protein 3	P20959	IGFBP3	1.09351e-06	2 (Down)	9.04247	1.40747	0.770867	1.49755	0.658625	10.574	9.6518	6.9016	1.26	1.1336	2.476	0.76027	1.0069	1.3057	0	1.1819	0	2.676	2.1323	0	1.363	0	1.2715
Insulin-like growth factor-binding protein 5	Q05717	IGFBP5	0.000122595	2 (Down)	2.21261	0	0	0	0	3.1723	0.87743	2.5881	0	0	0	0	0	0	0	0	0	0	0	0	0	0	0
Interleukin enhancer binding factor 2	F2Z4E7	ILF2	0.000589256	1 (Up)	0.86761	0.6245	3.45377	5.73888	7.1524	0	0.87743	1.7254	1.26	0	1.238	0	2.0138	6.5284	1.8191	5.9097	7.0809	3.568	6.3969	9.1155	7.4963	8.1833	3.8145
Interleukin enhancer binding factor 3	F1MMA0	ILF3	6.90584e-06	1 (Up)	1.9694	0.190068	10.402	13.0986	14.39	0	2.6323	3.2759	0	0	0	0.76027	15.702	4.958	10.546	12.762	15.291	9.6312	14.71	15.182	15.259	13.906	13.213
MICOS complex subunit MIC60	A0A3Q1MFE4	IMMT	0.00663943	2 (Down)	56.806	61.0668	62.845	54.0532	30.5925	67.676	56.156	46.586	84.423	65.751	50.758	43.335	62.427	67.896	58.212	57.915	56.647	47.277	54.374	31.904	37.481	31.37	21.615
Importin 5	A0A3Q1LV36	IPO5	0.00829495	1 (Up)	6.45533	9.59255	4.5803	9.43328	21.8225	1.0574	11.407	6.9016	0	9.0692	14.856	14.445	1.0069	0	12.734	2.3639	9.9132	11.596	13.86	18.231	22.489	21.14	25.43
IQ motif containing GTPase activating protein 2	F1MTR1	IQGAP2	0.0021255	2 (Down)	16.2467	7.98145	3.18973	5.10882	7.6856	15.861	12.284	20.595	5.0402	4.5346	8.666	13.685	2.0138	3.9171	3.6383	3.5458	4.2485	6.2441	6.3969	11.726	9.1568	4.7736	5.086
Iron-sulfur cluster assembly 1 homolog, mitochondrial	Q3SZG8	ISCA1	0.0244763	1 (Up)	1.345	0	0	1.68715	2.10005	3.1723	0	0.8627	0	0	0	0	0	0	0	0	2.8323	1.784	2.1323	3.0385	2.0444	2.0458	1.2715
Integrin alpha FG-GAP repeat containing 1	Q2TBX9	ITFG1	0.00109012	1 (Up)	1.51747	0	3.68983	5.4328	3.96772	1.0574	2.6323	0.8627	0	0	0	0	4.0276	5.2228	1.8191	5.9097	2.8323	4.46	8.5292	4.5578	4.0889	3.4097	3.8145
Integrin alpha-5	F1MK44	ITGA5	6.48189e-08	1 (Up)	0	0	0	3.41717	3.28945	0	0	0	0	0	0	0	0	0	0	3.5458	4.2485	2.676	3.1984	3.7981	4.0889	2.7278	2.543
ITIH2 protein	A5D7R6	ITIH2	0.0199743	2 (Down)	8.25783	8.49948	4.28953	3.90605	2.379	7.402	7.0195	10.352	10.08	6.8019	4.952	12.164	5.0345	7.8341	0	7.0916	2.8323	3.568	2.1323	1.5193	2.7259	2.7278	2.543
Integral membrane protein 2	F1N026	ITM2B	0.0283117	2 (Down)	4.43997	6.31532	4.63187	4.55625	3.09965	6.3446	4.3872	2.5881	5.0402	5.6682	6.19	8.3629	5.0345	5.2228	3.6383	4.7277	5.6647	3.568	4.2646	3.0385	3.4074	3.4097	2.543
Inositol-tetrakisphosphate 1-kinase	P0C0T1	ITPK1	0.000396118	1 (Up)	0	0	0	0.223002	2.86377	0	0	0	0	0	0	0	0	0	0	0	0	0.89201	0	2.2789	2.0444	2.0458	5.086
Inositol 1,4,5-trisphosphate receptor type 1	F1MX21	ITPR1	3.57815e-06	2 (Down)	11.1206	5.90575	2.99053	1.50703	0.550312	11.632	9.6518	12.078	5.0402	9.0692	4.952	4.5616	4.0276	1.3057	3.6383	3.5458	1.4162	0	1.0661	1.5193	0	0.68195	0
KH-type splicing regulatory protein	A0A3Q1N6L6	KHSRP	4.7797e-07	1 (Up)	0.86761	2.28932	10.3052	11.464	13.0358	0	0.87743	1.7254	2.5201	3.4009	2.476	0.76027	10.069	11.751	9.0957	15.365	11.329	8.501	10.661	14.433	13.63	12.637	11.443
Kinesin family member 23	F6RPS1	KIF23	0.0044856	2 (Down)	11.2454	11.2871	10.548	5.84585	4.452	13.747	8.7743	11.215	8.8203	14.737	8.666	12.925	11.076	7.8341	12.734	4.7277	7.0809	6.2441	5.3307	8.3559	4.0889	4.0917	1.2715
Kinesin-like protein	A6QPE8	KIF2C	0.0258772	3	1.56637	0.782968	3.25307	0.87152	0.997942	2.1149	0	2.5842	0	1.1336	1.238	0.76027	4.023	3.9171	1.8191	1.1819	1.4162	0.88798	0	0	2.0414	0.67887	1.2715
Importin subunit alpha	Q3SYV6	KPNA2	0.024126	1 (Up)	2.15263	3.39813	6.07397	4.5322	6.9008	2.1149	1.7549	2.5881	1.26	4.5346	2.476	5.3219	8.0552	6.5284	3.6383	3.5458	4.2485	7.1361	3.1984	6.8367	6.1333	9.5472	5.086
Importin subunit alpha	A0A3Q1MUS6	KPNA3	6.32023e-06	1 (Up)	0	0	0	0	2.01602	0	0	0	0	0	0	0	0	0	0	0	0	0	0	3.0385	1.7083	2.0458	1.2715
Importin subunit alpha-8	C1JZ66	KPNA7	1.34817e-07	2 (Down)	12.4153	12.0742	1.97697	0	0	13.747	12.284	11.215	8.8203	14.737	14.856	9.8835	2.0138	3.9171	0	0	0	0	0	0	0	0	0
Keratin 18	F6S1Q0	KRT18	5.09976e-05	1 (Up)	7.32647	2.7516	3.43727	27.0693	50.2045	3.1723	8.0211	10.786	2.5201	2.2673	1.238	4.981	1.0069	3.9171	5.3878	32.221	17.195	16.402	42.459	62.102	63.891	43.212	31.613
Keratin, type II cytoskeletal 7	Q29S21	KRT7	0.0326613	4	7.75053	6.72058	6.519	10.5477	3.6405	5.8204	8.4795	8.9517	6.3446	4.8072	11.57	4.1605	2.7488	7.6615	9.1467	11.179	11.499	12.331	7.1816	6.2445	2.8049	2.9054	2.6072
Keratin, type II cytoskeletal 8	F1MU12	KRT8	2.30204e-07	1 (Up)	17.621	13.5778	9.99487	37.7497	87.314	7.4561	20.379	25.028	13.885	8.6734	11.363	20.39	3.3076	14.007	12.67	38.241	22.99	33.329	56.439	94.577	96.29	82.497	75.892
Kinectin 1	A0A3Q1LVS2	KTN1	0.00760009	2 (Down)	22.083	12.489	8.3303	10.1243	9.5043	25.378	19.304	21.567	15.121	10.203	8.666	15.966	15.103	2.6114	7.2765	14.183	7.0809	10.704	8.5292	14.433	9.5407	10.229	3.8145
Lysosome-associated membrane glycoprotein 1	Q05204	LAMP1	0.0121977	2 (Down)	9.90517	8.40498	6.84483	6.06885	3.44053	10.574	9.6518	9.4897	11.34	10.203	3.714	8.3629	9.0621	7.8341	3.6383	4.7277	7.0809	7.1361	5.3307	3.0385	4.0889	4.0917	2.543
Ragulator complex protein LAMTOR1	Q3T0D8	LAMTOR1	0.0274822	2 (Down)	6.01253	7.14375	4.9026	3.0492	2.86377	8.4595	5.2646	4.3135	5.0402	9.0692	9.904	4.5616	4.0276	5.2228	5.4574	1.1819	4.2485	3.568	3.1984	2.2789	2.0444	2.0458	5.086
Ragulator complex protein LAMTOR5	Q3SZ68	LAMTOR5	4.26652e-05	2 (Down)	13.6353	12.76	8.6293	4.9103	3.76182	14.804	13.162	12.94	13.861	15.871	9.904	11.404	12.083	6.5284	7.2765	4.7277	7.0809	3.568	4.2646	2.2789	5.4518	4.7736	2.543
Cytosol aminopeptidase	P00727	LAP3	4.38181e-08	1 (Up)	0.287567	0.380125	0.606367	2.1471	14.624	0	0	0.8627	0	0	0	1.5205	0	0	1.8191	2.3639	1.4162	2.676	2.1323	15.193	10.904	18.413	13.986
La ribonucleoprotein domain family member 7	A0A3Q1LP50	LARP7	1.53957e-06	1 (Up)	0	0	0	0.489528	3.43717	0	0	0	0	0	0	0	0	0	0	0	0	0.89201	1.0661	3.7981	2.0444	4.0917	3.8145
LIM and SH3 domain protein 1	Q3B7M5	LASP1	3.69239e-05	1 (Up)	0.872533	0.760275	0.671267	5.67015	16.632	0	1.7549	0.8627	0	0	0	3.0411	2.0138	0	0	8.2735	2.8323	6.2441	5.3307	15.193	12.948	12.957	25.43
Lecithin-cholesterol acyltransferase	Q2KIW4	LCAT	0.0266907	3	2.5051	1.59753	4.13173	2.01158	2.37555	3.1723	1.7549	2.5881	1.26	1.1336	2.476	1.5205	3.0207	3.9171	5.4574	2.3639	2.8323	1.784	1.0661	2.2789	1.363	2.0458	3.8145
Lipocln_cytosolic_FA-bd_dom domain-containing protein	F1MIA9	LCN15	0.00075938	1 (Up)	0.644943	0.788468	9.92843	6.20435	1.93302	1.0574	0.87743	0	1.26	1.1336	0	0.76027	13.09	13.057	3.6383	4.7277	5.6647	8.0281	6.3969	2.2789	3.4074	2.0458	0
L-lactate dehydrogenase	E1BNS9	LDHC	0.0342877	2 (Down)	5.49233	0.865308	0	0.538428	0.367176	3.213	11.44	1.824	1.3569	0	1.2856	0.81873	0	0	0	1.2274	0	0.92631	0	0	0.052406	1.4163	0
Mitochondrial proton/calcium exchanger protein	Q0VCA3	LETM1	3.03595e-05	1 (Up)	4.6528	2.25772	4.8679	13.8148	14.898	5.2872	2.6323	6.0389	1.26	4.5346	2.476	0.76027	7.0483	3.9171	3.6383	13.001	19.826	10.704	11.728	17.471	14.993	15.685	11.443
Galectin	G5E5J2	LGALS4	0.000107831	1 (Up)	0	0	0	0.741475	2.54938	0	0	0	0	0	0	0	0	0	0	1.1819	0	1.784	0	1.5193	3.4074	2.7278	2.543
Galectin	A0A3Q1MR74	LGALS7	7.46371e-05	1 (Up)	0.580043	0.380125	3.19637	6.30645	8.234	0	0.87743	0.8627	0	0	0	1.5205	1.0069	1.3057	7.2765	3.5458	7.0809	7.1361	7.463	8.3559	7.4963	8.1833	8.9005
Asparaginyl endopeptidase	A0A140T8D4	LGMN	0.00111909	1 (Up)	0	0	0	0.266525	3.54183	0	0	0	0	0	0	0	0	0	0	0	0	0	1.0661	3.0385	3.4074	1.3639	6.3575
DNA ligase	A0A3S5ZPU0	LIG1	6.82726e-05	2 (Down)	43.739	42.2965	34.92	25.5535	19.1217	48.642	36.852	45.723	37.801	52.148	35.902	43.335	36.248	33.948	34.564	29.548	29.74	25.868	17.058	20.51	17.718	20.458	17.801
LLGL scribble cell polarity complex component 2	A0A3Q1MJ68	LLGL2	0.00172278	2 (Down)	3.08513	2.62492	0	0.223002	0.550312	3.1723	2.6323	3.4508	2.5201	2.2673	4.952	0.76027	0	0	0	0	0	0.89201	0	1.5193	0	0.68195	0
LMAN2 protein	A6QP36	LMAN2	0.000419978	2 (Down)	11.3152	11.0356	7.28007	3.09208	2.41783	14.804	9.6518	9.4897	15.121	12.47	7.428	9.1232	9.0621	9.1398	3.6383	4.7277	2.8323	2.676	2.1323	3.0385	2.7259	1.3639	2.543
Lamin B1	A0A3Q1LNG7	LMNB1	0.000108554	1 (Up)	5.9005	2.802	9.8561	17.871	22.5305	0	6.4865	11.215	4.2748	1.1336	1.238	4.5616	12.873	13.057	3.6383	23.912	15.578	14.279	17.715	25.542	24.696	23.355	16.529
LIM domain 7	A0A3Q1LFJ4	LMO7	4.29423e-05	2 (Down)	3.3727	0.8797	0	0	0	3.1723	2.6323	4.3135	0	0	1.238	2.2808	0	0	0	0	0	0	0	0	0	0	0
Endoplasmic reticulum junction formation protein lunapark	A0A3Q1MAH3	LNPK	0.000126641	2 (Down)	6.2952	4.68088	2.213	0.295475	0	8.4595	4.3872	6.0389	6.3002	5.6682	3.714	3.0411	4.0276	2.6114	0	1.1819	0	0	0	0	0	0	0
NACHT domain-containing protein	G3N2C1	LOC100301263	0.0506367	2 (Down)	36.5517	36.7037	37.4683	34.5302	26.435	41.606	33.647	34.402	32.658	35.559	35.775	42.823	43.666	29.87	38.869	28.824	42.282	31.985	35.03	24.959	26.48	30.896	23.405
Glycine N-methyltransferase	A0A3Q1M678	LOC112443696	2.50041e-05	1 (Up)	0	0	0	1.20208	4.9055	0	0	0	0	0	0	0	0	0	0	0	0	2.676	2.1323	3.0385	4.7704	5.4556	6.3575
Fatty acid amide hydrolase	F1MIP0	LOC513210	0.00125208	2 (Down)	0.575133	2.47385	0	0	0	0	0	1.7254	1.26	3.4009	3.714	1.5205	0	0	0	0	0	0	0	0	0	0	0
Multidrug resistance-associated protein 4	F1MUC1	LOC515333	0.00106984	1 (Up)	0.287567	0	0.335633	1.05155	5.64492	0	0	0.8627	0	0	0	0	1.0069	0	0	1.1819	0	0.89201	2.1323	8.3559	6.8148	6.1375	1.2715
SpaA domain-containing protein	F1MF76	LOC515570	0.00250383	2 (Down)	21.823	19.0945	11.425	11.2114	4.50183	30.666	17.549	17.254	18.901	24.94	17.332	15.205	10.069	7.8341	16.372	8.2735	14.162	5.3521	17.058	4.5578	6.8148	4.0917	2.543
Alkaline phosphatase	E1BJE3	LOC516378	3.44935e-06	1 (Up)	2.2749	0	23.792	26.2035	21.9647	0	0	6.8247	0	0	0	0	29.559	24.649	17.168	19.337	34.493	21.304	29.68	25.495	19.909	20.958	21.497
Uncharacterized protein	A0A3Q1LZY6	LOC615989	0.000385022	1 (Up)	2.88058	0.950325	11.7125	12.8343	14.4165	0	0.87743	7.7643	0	0	0	3.8013	16.11	11.751	7.2765	14.183	11.329	15.164	10.661	15.952	18.4	15.685	7.629
Lysophospholipid acyltransferase 5	G8JL05	LPCAT3	0.0176289	2 (Down)	2.85757	2.50548	0.335633	1.33312	0.871495	4.2297	1.7549	2.5881	2.5201	2.2673	3.714	1.5205	1.0069	0	0	0	1.4162	1.784	2.1323	0.75963	2.0444	0.68195	0
LDL receptor related protein 2	F1N6H1	LRP2	9.04928e-06	1 (Up)	2.5881	0	66.2563	61.2868	65.3178	0	0	7.7643	0	0	0	0	85.586	82.258	30.925	70.916	46.734	67.793	59.704	66.847	72.237	67.513	54.674
LDL receptor related protein associated protein 1	A0A3Q1MD85	LRPAP1	1.59027e-05	1 (Up)	2.15753	2.16987	2.3126	4.03733	10.9733	2.1149	2.6323	1.7254	2.5201	3.4009	1.238	1.5205	3.0207	3.9171	0	3.5458	4.2485	0.89201	7.463	10.635	10.222	11.593	11.443
Leucine rich pentatricopeptide repeat containing	E1BPX9	LRPPRC	9.77349e-06	1 (Up)	1.80013	0.380125	3.72667	21.9615	29.2688	1.0574	1.7549	2.5881	0	0	0	1.5205	8.0552	1.3057	1.8191	18.911	21.243	17.84	29.852	36.462	27.941	36.143	16.529
Leucine rich repeat containing 47	A0A3S5ZP87	LRRC47	0.0262784	1 (Up)	1.44767	1.1631	4.02547	5.83462	5.92373	0	1.7549	2.5881	0	1.1336	1.238	2.2808	5.0345	5.2228	1.8191	9.4555	1.4162	7.1361	5.3307	6.8367	8.1777	6.1375	2.543
Uncharacterized protein	E1BEY9	LSM14B	0.0108435	2 (Down)	6.46767	5.3018	4.97413	3.47575	1.39894	6.3446	7.0195	6.0389	2.5201	7.9355	6.19	4.5616	5.0345	2.6114	7.2765	2.3639	5.6647	2.676	3.1984	2.2789	0.68148	1.3639	1.2715
LUC7 like	A0A3Q1MTQ0	LUC7L	0.0132625	1 (Up)	0	0	2.3828	2.3823	2.8684	0	0	0	0	0	0	0	4.537	2.6114	0	4.7277	1.4162	1.784	1.6013	3.4228	2.7286	3.4124	1.9098
Luc7-like protein 3	Q3SX41	LUC7L3	0.00129486	1 (Up)	0.580043	0.380125	1.44213	4.14365	5.62182	0	0.87743	0.8627	0	0	0	1.5205	3.0207	1.3057	0	5.9097	2.8323	3.568	4.2646	8.3559	6.8148	4.7736	2.543
Leucine zipper protein 1	E1BKT0	LUZP1	0.00499011	1 (Up)	0	0	0	0.533075	4.39705	0	0	0	0	0	0	0	0	0	0	0	0	0	2.1323	5.3174	6.1333	6.1375	0
Ly1 antibody reactive	Q58DA3	LYAR	0.00457529	1 (Up)	0	0	0.335633	2.70465	1.42192	0	0	0	0	0	0	0	1.0069	0	0	3.5458	4.2485	0.89201	2.1323	2.2789	1.363	2.0458	0
Leucine zipper and CTNNBIP1 domain-containing protein	A0A3Q1LRV6	LZIC	0.00971603	1 (Up)	0.872533	0.5702	0.335633	0.489528	3.3515	0	1.7549	0.8627	0	0	0	2.2808	1.0069	0	0	0	0	0.89201	1.0661	5.3174	3.4074	3.4097	1.2715
Microtubule actin crosslinking factor 1	F1N6H4	MACF1	0.00680046	1 (Up)	0.93251	0.505068	0.335633	1.31808	6.07808	1.0574	0.87743	0.8627	1.26	0	0	0.76027	1.0069	0	0	1.1819	0	0.89201	3.1984	5.3174	10.222	7.5014	1.2715
Protein mago nashi homolog 2	Q0VC92	MAGOHB	0.0161946	1 (Up)	0.287567	0	0.671267	2.08405	1.73968	0	0	0.8627	0	0	0	0	2.0138	0	0	3.5458	2.8323	0.89201	1.0661	2.2789	2.0444	1.3639	1.2715
Beta-mannosidase	Q29444	MANBA	0.015624	1 (Up)	0	0.809068	1.0069	1.33312	3.86275	0	0	0	0	0	2.476	0.76027	3.0207	0	0	0	1.4162	1.784	2.1323	5.3174	4.7704	4.0917	1.2715
Microtubule associated protein 1B	A0A3Q1MTY6	MAP1B	0.0153707	2 (Down)	4.4198	2.355	0	0	0	2.1149	4.3144	6.8301	0	3.4009	0	6.0191	0	0	0	0	0	0	0	0	0	0	0
Microtubule-associated protein	A0A3Q1LJL4	MAP4	0.004527	1 (Up)	4.94527	7.1849	4.803	11.2944	18.3912	5.2872	3.5097	6.0389	2.5201	6.8019	14.856	4.5616	5.0345	3.9171	5.4574	5.9097	12.746	11.596	14.926	18.231	12.948	15.685	26.701
Mitogen-activated protein kinase 1	P46196	MAPK1	0.0295163	2 (Down)	3.675	5.76233	0.671267	2.94712	3.90258	3.1723	5.2646	2.5881	3.7801	6.8019	8.666	3.8013	2.0138	0	0	2.3639	2.8323	4.46	2.1323	3.7981	1.363	4.0917	6.3575
Microtubule-associated protein RP/EB family member 1	Q3ZBD9	MAPRE1	0.00526781	1 (Up)	3.37233	6.49202	1.2061	1.7495	5.66705	3.1723	2.6312	4.3135	3.7801	10.2	7.4264	4.5616	1.0069	2.6114	0	2.3639	0	3.568	1.0661	5.3164	4.7695	7.4996	5.0827
Myristoylated alanine-rich C-kinase substrate	P12624	MARCKS	0.00056663	1 (Up)	0	0	1.77777	4.60023	4.11523	0	0	0	0	0	0	0	4.0276	1.3057	0	4.7277	7.0809	4.46	2.1323	4.5578	3.4074	3.4097	5.086
MARCKS-related protein	Q0VBZ9	MARCKSL1	0.0020246	1 (Up)	1.15027	0.5702	2.48373	2.3701	4.66898	0	0	3.4508	0	0	0	2.2808	3.0207	2.6114	1.8191	2.3639	1.4162	3.568	2.1323	5.3174	4.7704	4.7736	3.8145
Methionine--tRNA ligase, cytoplasmic	A0A3Q1LLF2	MARS1	0.0278946	1 (Up)	1.80013	0.999125	3.6965	4.31935	2.379	1.0574	1.7549	2.5881	0	0	2.476	1.5205	3.0207	2.6114	5.4574	2.3639	7.0809	3.568	4.2646	1.5193	2.7259	2.7278	2.543
S-adenosylmethionine synthase	A0A3Q1MZ37	MAT2A	0.0328568	1 (Up)	0.937433	0.945025	0	0.446	3.20782	1.0574	1.7549	0	3.7801	0	0	0	0	0	0	0	0	1.784	0	1.5193	4.7702	2.7276	3.8142
Matrilin 4	E1BDF3	MATN4	0.0443605	1 (Up)	0.570533	0	6.01273	2.09435	7.59005	0	0	1.7116	0	0	0	0	5.0022	13.036	0	2.3449	4.2485	1.784	0	5.3174	11.574	2.0458	11.423
Uncharacterized protein	F1MXI4	MATR3	0.000738106	1 (Up)	4.001	0.36935	9.212	11.7937	13.0375	0	4.2876	7.7154	0	0	0	1.4774	14.932	9.0657	3.6383	17.662	11.169	8.8695	9.4744	12.828	11.353	14.127	13.842
DNA replication licensing factor MCM2	A0A3Q1LHC9	MCM2	8.12306e-05	1 (Up)	1.45257	0.689625	1.71287	3.5242	8.01683	0	2.6323	1.7254	0	0	1.238	1.5205	2.0138	1.3057	1.8191	2.3639	4.2485	5.3521	2.1323	11.394	7.4963	6.8195	6.3575
DNA replication licensing factor MCM3	A4FUD9	MCM3	0.00322943	1 (Up)	3.3127	2.16222	3.82627	7.53635	11.1857	2.1149	3.5097	4.3135	0	1.1336	3.714	3.8013	7.0483	2.6114	1.8191	8.2735	4.2485	8.0281	9.5953	14.433	11.585	13.639	5.086
DNA helicase	E1BFZ9	MCM4	0.000112014	1 (Up)	1.3896	1.85272	1.98363	4.79875	12.235	0	1.7549	2.4139	0	1.1336	2.476	3.8013	1.0069	1.3057	3.6383	3.5458	4.2485	7.1361	4.2646	10.635	17.037	13.639	7.629
DNA helicase	A6H7F8	MCM5	0.0539843	1 (Up)	2.0926	1.09247	2.64823	2.2052	4.98328	1.0574	2.6323	2.5881	0	1.1336	2.476	0.76027	4.0276	3.9171	0	1.1819	1.4162	0.89201	5.3307	6.077	4.0889	3.4097	6.3575
DNA helicase	E1BH89	MCM6	0.000694515	1 (Up)	1.74503	3.1092	1.71287	4.63875	9.29575	0	3.5097	1.7254	0	3.4009	3.714	5.3219	2.0138	1.3057	1.8191	2.3639	2.8323	8.0281	5.3307	9.8752	7.4963	10.911	8.9005
DNA replication licensing factor MCM7	Q3ZBH9	MCM7	0.000341803	1 (Up)	3.66517	1.59203	5.5458	5.68543	11.314	3.1723	3.5097	4.3135	0	1.1336	3.714	1.5205	8.0552	1.3057	7.2765	3.5458	4.2485	5.3521	9.5953	10.635	12.267	10.911	11.443
Chromatin modification-related protein MEAF6	Q58CU0	MEAF6	0.0456782	1 (Up)	0	0	0.671267	2.57428	0.871633	0	0	0	0	0	0	0	2.0138	0	0	0	4.2485	1.784	4.2646	0.75963	1.363	1.3639	0
LRP chaperone MESD	Q3T0U1	MESD	0.00280969	2 (Down)	8.5226	7.0689	6.00907	1.27455	3.8404	11.632	7.8969	6.0389	5.0402	10.203	6.19	6.8424	6.0414	6.5284	5.4574	1.1819	0	1.784	2.1323	2.2789	2.7259	2.7278	7.629
Methionine aminopeptidase 2	Q3ZC89	METAP2	0.0230917	1 (Up)	0	0.3095	1.44213	2.38467	2.08065	0	0	0	0	0	1.238	0	3.0207	1.3057	0	1.1819	1.4162	2.676	4.2646	2.2789	2.0444	2.7278	1.2715
Methyltransferase-like 26	Q32KX8	METTL26	0.0421292	1 (Up)	1.165	1.06977	0.942	1.36205	3.4173	0	2.6323	0.8627	0	0	1.238	3.0411	1.0069	0	1.8191	1.1819	1.4162	1.784	1.0661	3.0385	4.7704	2.0458	3.8145
Lactadherin	F1MXX6	MFGE8	0.0023206	2 (Down)	46.1787	51.8323	54.7553	36.528	18.044	60.274	36.852	41.41	69.303	45.346	56.948	35.732	41.283	66.59	56.393	39.004	45.318	33.004	28.786	17.471	17.718	20.458	16.529
Mitofusin 2	D7GLD0	MFN2	0.000148203	2 (Down)	3.4425	3.17453	1.44213	0.577052	0	4.2297	3.5097	2.5881	3.7801	3.4009	2.476	3.0411	3.0207	1.3057	0	0	1.4162	0.89201	0	0	0	0	0
Uncharacterized protein	F1N7W0	MGC152281	1.82624e-05	2 (Down)	6.305	4.34317	0.335633	0.489528	0.530658	8.4595	6.142	4.3135	5.0402	4.5346	2.476	5.3219	1.0069	0	0	0	0	0.89201	1.0661	0.75963	1.363	0	0
[F-actin]-monooxygenase MICAL1	F1MH07	MICAL1	0.01602	2 (Down)	2.38507	0.756892	0.335633	0.295475	0	1.0574	3.5097	2.5881	0	2.2673	0	0.76027	1.0069	0	0	1.1819	0	0	0	0	0	0	0
[F-actin]-monooxygenase MICAL2	F1MF74	MICAL2	8.54606e-05	2 (Down)	3.20514	7.90413	1.54173	0	0	5.2872	0.87743	3.4508	10.08	9.0692	8.666	3.8013	2.0138	2.6114	0	0	0	0	0	0	0	0	0
MICOS complex subunit MIC13	E1B9I1	MICOS13	0.00681925	2 (Down)	15.8623	15.3188	9.84213	16.3975	8.4734	17.976	16.671	12.94	15.121	11.336	17.332	17.486	12.083	6.5284	10.915	13.001	16.994	14.272	21.323	8.3559	9.5407	10.911	5.086
Macrophage migration inhibitory factor	P80177	MIF	0.0364955	1 (Up)	2.37527	1.63998	1.27763	2.41853	6.4324	1.0574	1.7549	4.3135	0	0	1.238	5.3219	2.0138	0	1.8191	2.3639	0	6.2441	1.0661	4.5578	5.4518	6.8195	8.9005
MLEC protein	A6H797	MLEC	0.0369563	2 (Down)	13.89	11.7425	12.2173	9.32475	7.21845	19.034	12.284	10.352	13.861	13.604	11.142	8.3629	10.069	15.668	10.915	10.637	7.0809	8.9201	10.661	6.8367	7.4963	8.1833	6.3575
Methylmalonyl-CoA mutase, mitochondrial	Q9GK13	MMUT	0.000651113	1 (Up)	3.02023	2.97342	0	1.8662	6.1799	2.1149	2.6323	4.3135	1.26	3.4009	4.952	2.2808	0	0	0	0	1.4162	1.784	4.2646	5.3174	6.8148	7.5014	5.086
2-acylglycerol O-acyltransferase 1	Q70VZ7	MOGAT1	0.0213619	2 (Down)	1.51257	2.13828	0.671267	0	0	1.0574	1.7549	1.7254	1.26	4.5346	1.238	1.5205	2.0138	0	0	0	0	0	0	0	0	0	0
Uncharacterized protein	A0A3Q1M0A2	MOSPD2	7.23597e-06	2 (Down)	2.15753	1.28802	0.435233	0	0	2.1149	2.6323	1.7254	1.26	1.1336	1.238	1.5205	0	1.3057	0	0	0	0	0	0	0	0	0
Putative helicase MOV-10	Q0V8H6	MOV10	5.83021e-06	1 (Up)	0.287567	0	0.942	4.54123	11.5553	0	0	0.8627	0	0	0	0	1.0069	0	1.8191	5.9097	4.2485	2.676	5.3307	15.193	9.5407	7.5014	13.986
39S ribosomal protein L11, mitochondrial	Q2YDI0	MRPL11	0.00194565	1 (Up)	0	0	0	1.54107	2.27042	0	0	0	0	0	0	0	0	0	0	1.1819	0	1.784	3.1984	3.0385	2.7259	2.0458	1.2715
39S ribosomal protein L12, mitochondrial	Q7YR75	MRPL12	3.06686e-06	1 (Up)	0	0	1.71287	3.3447	3.7353	0	0	0	0	0	0	0	2.0138	1.3057	1.8191	2.3639	4.2485	3.568	3.1984	3.0385	4.0889	2.7278	5.086
39S ribosomal protein L49, mitochondrial	Q5EA71	MRPL49	0.02491	1 (Up)	0.292477	0	0	1.6286	2.1619	0	0.87743	0	0	0	0	0	0	0	0	1.1819	1.4162	1.784	2.1323	4.5578	2.7259	1.3639	0
28S ribosomal protein S18-2, mitochondrial	F1N059	MRPS18B	9.00973e-12	1 (Up)	0	0	0	0	2.3984	0	0	0	0	0	0	0	0	0	0	0	0	0	0	2.2789	2.7259	2.0458	2.543
28S ribosomal protein S26, mitochondrial	Q3SZ86	MRPS26	1.00015e-06	1 (Up)	0	0	0	1.67213	4.47563	0	0	0	0	0	0	0	0	0	0	1.1819	1.4162	0.89201	3.1984	5.3174	3.4074	4.0917	5.086
28S ribosomal protein S27, mitochondrial	Q32PI8	MRPS27	0.00218653	1 (Up)	0.580043	0	0	2.33667	1.20894	0	0.87743	0.8627	0	0	0	0	0	0	0	1.1819	4.2485	1.784	2.1323	1.5193	1.363	0.68195	1.2715
28S ribosomal protein S31, mitochondrial	P82925	MRPS31	0.000522986	1 (Up)	0	0	0.335633	1.11013	2.03812	0	0	0	0	0	0	0	1.0069	0	0	0	1.4162	0.89201	2.1323	1.5193	2.0444	2.0458	2.543
DNA mismatch repair protein Msh2	Q3MHE4	MSH2	0.000161815	1 (Up)	1.15518	0.3095	1.0069	3.5962	7.67943	0	0.87743	2.5881	0	0	1.238	0	3.0207	0	0	3.5458	2.8323	2.676	5.3307	10.635	8.8592	6.1375	5.086
DNA mismatch repair protein	E1B9Q4	MSH6	1.10428e-05	1 (Up)	0	0	0.671267	6.13578	10.0619	0	0	0	0	0	0	0	2.0138	0	0	9.4555	7.0809	2.676	5.3307	11.394	11.585	10.911	6.3575
MTCH1 protein	A7YY65	MTCH1	0.0538494	2 (Down)	3.72027	3.93905	2.91897	1.4206	0.569725	4.2297	1.7549	5.1762	3.7801	2.2673	7.428	2.2808	3.0207	3.9171	1.8191	0	2.8323	1.784	1.0661	2.2789	0	0	0
Metadherin	A0A3Q1MQI0	MTDH	0.00753919	1 (Up)	0.86761	0	1.34253	3.55313	4.35085	0	0.87743	1.7254	0	0	0	0	4.0276	0	0	3.5458	4.2485	5.3521	1.0661	5.3174	6.1333	3.4097	2.543
C-1-tetrahydrofolate synthase, cytoplasmic	A4FUD0	MTHFD1	0.0091506	3	47.5363	57.6395	77.997	56.738	31.3087	48.642	47.381	46.586	56.702	66.885	74.28	32.691	63.434	70.507	100.05	44.914	75.057	47.277	59.704	25.827	27.259	32.733	39.416
Monofunctional C1-tetrahydrofolate synthase, mitochondrial	Q0VCR7	MTHFD1L	2.53039e-05	1 (Up)	0	0	6.41627	12.1514	13.7015	0	0	0	0	0	0	0	8.0552	3.9171	7.2765	8.2735	11.329	9.8121	19.191	18.231	11.585	12.275	12.715
Bifunctional methylenetetrahydrofolate dehydrogenase/cyclohydrolase, mitochondrial	Q0P5C2	MTHFD2	0.0135712	1 (Up)	0	0	0	0.266525	2.16942	0	0	0	0	0	0	0	0	0	0	0	0	0	1.0661	0	4.0889	2.0458	2.543
Mtr4 exosome RNA helicase	A6H714	MTREX	0.00201992	1 (Up)	0	0	0.335633	1.58505	2.46022	0	0	0	0	0	0	0	1.0069	0	0	1.1819	1.4162	2.676	1.0661	3.7981	3.4074	1.3639	1.2715
Metaxin-1	Q2TBS1	MTX1	0.0137496	1 (Up)	1.50764	0	1.27763	2.72412	1.74325	1.0574	0.87743	2.5881	0	0	0	0	2.0138	0	1.8191	2.3639	2.8323	3.568	2.1323	1.5193	2.7259	2.7278	0
MTX2 protein	A6QLL2	MTX2	0.029703	2 (Down)	5.06527	1.66818	1.97697	0.7996	0.530882	7.402	1.7549	6.0389	1.26	1.1336	1.238	3.0411	2.0138	3.9171	0	0	0	0	3.1984	0.75963	0	1.3639	0
Major vault protein	F1MNN6	MVP	0.0412197	3	412.843	421.693	674.68	617.217	408.96	402.88	443.98	391.67	338.95	375.24	552.15	420.43	491.36	575.81	956.87	518.87	805.8	501.31	642.89	376.02	387.08	392.12	480.62
MYB binding protein 1a	E1BKX3	MYBBP1A	8.00392e-06	1 (Up)	1.43783	0	11.585	15.0203	16.0613	0	0	4.3135	0	0	0	0	19.131	6.5284	9.0957	16.547	14.162	13.38	15.992	18.991	14.311	15.685	15.258
Myosin-10	Q27991	MYH10	0.0188909	2 (Down)	64.5557	47.6243	62.5127	45.701	36.1127	74.966	56.21	62.491	30.012	47.206	54.692	58.587	78.054	52.019	57.465	52.739	45.394	44.159	40.512	41.117	46.784	35.127	21.423
Myosin heavy chain 9	F1MQ37	MYH9	1.65185e-06	1 (Up)	49.9177	24.2508	70.157	104.822	143.817	43.839	43.378	62.536	14.338	15.31	23.657	43.698	84.589	66.413	59.469	85.941	116.8	79.056	137.49	149.46	139.19	153.49	133.13
Myosin light polypeptide 6	P60661	MYL6	0.00683551	1 (Up)	9.6705	7.7691	11.8728	13.0922	17.6275	11.629	7.8969	9.4856	6.2972	5.6682	6.19	12.921	10.069	18.273	7.2765	14.18	12.742	11.592	13.855	17.464	17.03	15.678	20.338
Myosin regulatory light polypeptide 9	Q5E9E2	MYL9	0.0305214	1 (Up)	12.1467	8.09822	10.7078	11.7632	14.956	14.771	9.2562	12.413	3.9433	8.0823	7.5883	12.779	11.629	11.163	9.3313	14.489	11.285	8.518	12.761	17.105	13.983	15.158	13.578
MYO1B protein	A6QLD6	MYO1B	0.0180475	2 (Down)	15.108	10.1506	6.24207	9.78153	10.862	15.835	12.262	17.227	8.7966	11.308	9.8729	10.625	7.0419	2.6114	9.0729	11.812	8.4882	7.1249	11.701	14.409	6.802	9.5301	12.707
Unconventional myosin-Ic	Q27966	MYO1C	0.00939032	1 (Up)	9.76547	7.6034	9.50647	13.8338	14.22	8.4595	7.8969	12.94	6.3002	6.8019	7.428	9.8835	11.076	6.5284	10.915	11.819	16.994	11.596	14.926	16.712	14.993	15.003	10.172
Unconventional myosin-Id	F1MJ56	MYO1D	2.64269e-05	1 (Up)	0.352467	0	0	0.266525	5.43215	1.0574	0	0	0	0	0	0	0	0	0	0	0	0	1.0661	7.5963	5.4518	6.1375	2.543
Myosin IE	F1MQ65	MYO1E	0.0237464	1 (Up)	2.08607	0.80818	0.335033	2.54218	2.41985	1.0556	1.7533	3.4493	0	0	2.4738	0.75892	1.0051	0	0	2.3618	2.8298	1.7824	3.1947	2.2775	3.4038	2.7266	1.2715
Myosin VA	F1MHT3	MYO5A	0.000245077	2 (Down)	3.5587	1.5593	0.59135	0.455083	0.02172	2.9302	3.9625	3.7834	0	1.5672	2.9533	1.7167	1.2667	0.50735	0	0	0.36541	0.11372	1.3412	0	0.08688	0	0
Myosin VB	F1MMQ6	MYO5B	1.06272e-05	2 (Down)	33.9917	20.1455	17.891	10.0226	2.19686	44.555	28.461	28.959	14.766	24.427	18.035	23.354	20.861	20.353	12.459	12.669	9.5147	9.6775	8.2291	2.9394	2.6231	0.68195	2.543
Myoferlin	F1N3I4	MYOF	0.00056073	1 (Up)	0	0	0	0	4.24115	0	0	0	0	0	0	0	0	0	0	0	0	0	0	6.834	5.4518	3.4073	1.2715
N-alpha-acetyltransferase 15, NatA auxiliary subunit	F1N4V5	NAA15	0.000452161	1 (Up)	0	0	0.671267	2.48245	4.22745	0	0	0	0	0	0	0	2.0138	0	0	3.4094	0	3.568	2.9524	5.9894	3.2502	3.8557	3.8145
N-acetylated alpha-linked acidic dipeptidase 2	F1MGS8	NAALAD2	0.000930652	1 (Up)	0	0	0	0	4.6528	0	0	0	0	0	0	0	0	0	0	0	0	0	0	7.4541	6.6873	2.0458	2.424
Nascent polypeptide-associated complex subunit alpha	Q5E9A1	NACA	1.48801e-06	1 (Up)	2.9602	2.35442	4.803	9.9907	12.674	1.0574	3.5097	4.3135	1.26	3.4009	2.476	2.2808	5.0345	3.9171	5.4574	7.0916	12.746	11.596	8.5292	11.394	12.948	13.639	12.715
Alpha-galactosidase	Q1RMM9	NAGA	0.000816321	1 (Up)	0.575133	0.499567	5.30313	3.09652	5.75002	0	0	1.7254	0	0	1.238	0.76027	7.0483	5.2228	3.6383	4.7277	0	4.46	3.1984	7.5963	5.4518	6.1375	3.8145
N-acetylneuraminate synthase	Q1RMX7	NANS	0.000261455	1 (Up)	0	0.190068	0	0.266525	3.03428	0	0	0	0	0	0	0.76027	0	0	0	0	0	0	1.0661	2.2789	2.0444	2.7278	5.086
Nucleosome assembly protein 1-like 4	Q2TA40	NAP1L4	0.00333063	2 (Down)	9.6266	10.3056	3.28997	4.70003	6.20515	9.339	10.723	8.8178	6.5789	10.704	14.648	9.2913	6.6562	2.1029	1.1108	3.0856	5.6647	5.5494	4.5004	7.4685	6.284	4.9245	6.1436
Gamma-soluble NSF attachment protein	P81127	NAPG	0.0332909	2 (Down)	2.0877	2.66945	1.0069	0.577052	0.511238	1.0574	1.7549	3.4508	2.5201	3.4009	2.476	2.2808	3.0207	0	0	0	1.4162	0.89201	0	0	1.363	0.68195	0
Asparagine--tRNA ligase	F1MKH6	NARS1	0.000157359	1 (Up)	1.51257	1.43357	3.6618	5.47233	8.95772	1.0574	1.7549	1.7254	1.26	0	3.714	0.76027	6.0414	1.3057	3.6383	5.9097	7.0809	3.568	5.3307	9.1155	11.585	7.5014	7.629
Nuclear autoantigenic sperm protein	Q2T9P4	NASP	0.00289652	1 (Up)	19.0503	23.3508	20.152	14.5512	28.9845	17.976	21.058	18.117	20.161	29.475	24.76	19.007	14.097	20.891	25.468	11.819	15.578	16.948	13.86	30.385	23.17	29.324	33.059
NBR1 autophagy cargo receptor	A6QQS9	NBR1	0.00151143	2 (Down)	5.06527	3.76	0	0	0	7.402	1.7549	6.0389	6.3002	2.2673	4.952	1.5205	0	0	0	0	0	0	0	0	0	0	0
Nucleolin	E1B8K6	NCL	9.10222e-07	1 (Up)	7.31283	4.68185	25.3023	24.9582	24.7052	6.3292	6.1299	9.4794	3.7743	5.6517	2.4736	6.8278	23.117	27.362	25.428	21.244	28.286	20.49	29.813	22.749	20.413	25.199	30.46
Nicalin	A0A3Q1NCG7	NCLN	0.000506	2 (Down)	13.8103	8.01393	7.71547	2.544	2.162	17.976	9.6518	13.803	8.8203	10.203	6.19	6.8424	9.0621	10.446	3.6383	5.9097	1.4162	1.784	1.0661	4.5578	2.0444	2.0458	0
Nucleoporin NDC1	A0A3Q1M337	NDC1	0.000112132	2 (Down)	14.1629	10.6053	6.6088	2.16208	1.35986	19.034	9.6518	13.803	13.861	11.336	11.142	6.0821	7.0483	9.1398	3.6383	1.1819	2.8323	3.568	1.0661	0.75963	2.0444	1.3639	1.2715
NADH dehydrogenase [ubiquinone] 1 alpha subcomplex assembly factor 4	A4FUH5	NDUFAF4	0.0128116	2 (Down)	8.4526	8.79482	4.53227	5.87482	4.14187	10.574	7.0195	7.7643	12.6	9.0692	7.428	6.0821	6.0414	3.9171	3.6383	5.9097	7.0809	6.2441	4.2646	3.7981	4.0889	6.1375	2.543
NADH dehydrogenase [ubiquinone] 1 beta subcomplex subunit 4	P48305	NDUFB4	0.0496528	2 (Down)	2.15263	2.07655	0.671267	2.01158	0.89117	2.1149	1.7549	2.5881	2.5201	2.2673	1.238	2.2808	2.0138	0	0	2.3639	2.8323	1.784	1.0661	1.5193	0.68148	1.3639	0
NADH dehydrogenase [ubiquinone] flavoprotein 2, mitochondrial	P04394	NDUFV2	0.00697381	4	4.5977	3.952	2.58333	5.29777	5.17675	4.2297	4.3872	5.1762	2.5201	4.5346	4.952	3.8013	2.0138	3.9171	1.8191	5.9097	5.6647	5.3521	4.2646	6.077	4.7704	4.7736	5.086
Sialidase-1	A6BMK7	NEU1	8.22321e-06	1 (Up)	0.93251	1.38139	9.42813	7.60997	8.38482	1.0574	0.87743	0.8627	1.26	2.2673	1.238	0.76027	11.076	11.751	5.4574	5.9097	7.0809	8.9201	8.5292	7.5963	8.8592	8.1833	8.9005
N-glycanase 1	E1BKB2	NGLY1	0.002327	2 (Down)	4.31013	2.16222	1.1065	0.518477	0.530765	4.2297	4.3872	4.3135	0	1.1336	3.714	3.8013	2.0138	1.3057	0	1.1819	0	0.89201	0	0.75963	0.68148	0.68195	0
NHL repeat containing 3	A0A3Q1LYV0	NHLRC3	0.000277129	1 (Up)	0	0	0	0	2.76215	0	0	0	0	0	0	0	0	0	0	0	0	0	0	2.2789	4.7704	2.7278	1.2715
MKI67 FHA domain-interacting nucleolar phosphoprotein	Q3SZM1	NIFK	0.0059107	1 (Up)	0	0	1.88403	0.785002	4.23975	0	0	0	0	0	0	0	2.0138	0	3.6383	1.1819	0	0.89201	1.0661	4.5578	2.0444	2.7278	7.629
Nipsnap homolog 1	A0A3Q1N363	NIPSNAP1	0.0335934	3	3.09003	2.35442	4.7034	3.28612	2.379	3.1723	3.5097	2.5881	1.26	3.4009	2.476	2.2808	6.0414	2.6114	5.4574	3.5458	2.8323	3.568	3.1984	1.5193	2.7259	2.7278	2.543
NLR family pyrin domain containing 13	G3MYV6	NLRP13	0.00383289	3	54.6843	50.844	55.6343	46.8483	29.955	57.101	50.014	56.938	44.102	52.148	56.948	50.178	47.324	61.367	58.212	47.277	62.312	38.356	39.448	32.664	27.259	39.553	20.344
NLR family pyrin domain containing 8	E1BL33	NLRP8	0.00907156	2 (Down)	86.307	73.6287	79.7893	66.6855	53.9688	96.226	81.601	81.094	81.903	79.355	55.71	77.547	84.579	87.481	67.308	73.28	76.473	61.549	55.44	53.934	58.607	61.375	41.959
Nucleoside diphosphate kinase A 1	P52174	NME1-1	0.00261191	1 (Up)	1.94883	3.01705	0.870983	1.04245	3.8369	1.1882	1.4789	3.1794	3.582	3.6813	2.9768	1.8281	0.28285	0	2.3301	1.3281	0	1.6437	1.198	2.7996	3.9588	4.2603	4.3289
Glycylpeptide N-tetradecanoyltransferase 1	P31717	NMT1	9.44295e-05	1 (Up)	0.861273	0	3.30993	2.1098	5.41882	0	0.87102	1.7128	0	0	0	0	5.0124	1.3057	3.6117	1.1733	1.4058	2.6695	3.1906	3.787	5.4269	6.1225	6.3389
Nucleolar and coiled-body phosphoprotein 1	A0A3S5ZPM7	NOLC1	0.00272491	1 (Up)	0	0	0.435233	0.872527	2.061	0	0	0	0	0	0	0	0	1.3057	0	1.1819	1.4162	0.89201	0	1.5193	3.4074	2.0458	1.2715
Non-POU domain containing octamer binding	Q2KJ42	NONO	0.0113685	1 (Up)	0	0	4.93277	3.62582	4.0566	0	0	0	0	0	0	0	9.0621	3.9171	1.8191	1.1819	4.2485	2.676	6.3969	2.2789	5.4518	3.4097	5.086
NOP2 nucleolar protein	F1N3G2	NOP2	0.0131011	1 (Up)	0.575133	0	4.23347	5.14645	6.87392	0	0	1.7254	0	0	0	0	9.0621	0	3.6383	10.637	4.2485	3.568	2.1323	7.5963	6.8148	5.4556	7.629
Nucleolar protein 56	F1MW06	NOP56	4.95593e-07	1 (Up)	0.580043	0	6.84483	6.8344	10.2915	0	0.87743	0.8627	0	0	0	0	9.0621	7.8341	3.6383	7.0916	8.497	5.3521	6.3969	10.635	8.8592	10.229	11.443
NOP58 ribonucleoprotein	A0A3Q1MYD5	NOP58	0.00154223	1 (Up)	0	0	2.44903	5.32625	7.47725	0	0	0	0	0	0	0	6.0414	1.3057	0	7.0916	4.2485	3.568	6.3969	7.5963	9.5407	10.229	2.543
Aminopeptidase-like 1	Q3SWX3	NPEPL1	0.0211539	2 (Down)	6.07253	4.41995	1.37723	1.4686	1.6813	9.5169	4.3872	4.3135	1.26	5.6682	6.19	4.5616	1.0069	1.3057	1.8191	0	0	2.676	3.1984	0	2.7259	2.7278	1.2715
Nucleophosmin	Q3T160	NPM1	1.89163e-05	1 (Up)	11.0715	6.10067	17.7293	24.7545	26.1665	9.3344	13.781	10.099	3.7801	3.3031	8.4523	8.8672	21.578	13.968	17.642	20.816	31.839	18.332	28.031	24.464	26.406	26.536	27.26
Vesicle-fusing ATPase	A0A3Q1LSE5	NSF	0.00457778	2 (Down)	32.183	35.6073	38.0797	25.0925	18.281	39.125	28.955	28.469	28.981	47.613	34.664	31.171	33.228	39.171	41.84	28.366	22.659	31.22	18.125	12.154	19.081	17.731	24.158
Neurotensin/neuromedin N	P01156	NTS	0.00187823	2 (Down)	4.18033	3.58075	1.81247	1.13905	1.01902	2.1149	4.3872	6.0389	3.7801	2.2673	3.714	4.5616	1.0069	2.6114	1.8191	1.1819	1.4162	0.89201	1.0661	0.75963	1.363	0.68195	1.2715
Nucleobindin-1	Q0P569	NUCB1	0.00372556	2 (Down)	5.0249	4.79818	1.648	1.4781	1.08107	6.3446	6.142	2.5881	5.0402	3.4009	6.19	4.5616	0	1.3057	3.6383	2.3639	1.4162	0	2.1323	2.2789	0.68148	1.3639	0
Nuclear migration protein nudC	Q17QG2	NUDC	9.01997e-06	1 (Up)	0.877433	0.950325	0	6.1754	11.5308	0	2.6323	0	0	0	0	3.8013	0	0	0	3.5458	5.6647	8.0281	7.463	7.5963	12.948	11.593	13.986
Cleavage and polyadenylation specificity factor subunit 5	Q3ZCA2	NUDT21	0.0328472	1 (Up)	0	0	1.27763	2.5007	1.18951	0	0	0	0	0	0	0	2.0138	0	1.8191	2.3639	1.4162	0.89201	5.3307	0.75963	1.363	1.3639	1.2715
Nuclear mitotic apparatus protein 1	F1N7I5	NUMA1	0.000654405	1 (Up)	0.872533	1.06977	1.9489	2.84013	9.80612	0	1.7549	0.8627	0	0	1.238	3.0411	4.0276	0	1.8191	3.5458	2.8323	1.784	3.1984	12.914	12.267	10.229	3.8145
Nucleoporin 155	A0A3Q1M9F3	NUP155	0.0333177	1 (Up)	0.86761	0.190068	0	1.0805	2.6344	0	0.87743	1.7254	0	0	0	0.76027	0	0	0	2.3639	0	0.89201	1.0661	3.0385	3.4074	4.0917	0
NUPL1 protein	A5D7B3	NUP58	0.00295893	1 (Up)	0.575133	0	0.335633	2.63218	1.75923	0	0	1.7254	0	0	0	0	1.0069	0	0	2.3639	4.2485	1.784	2.1323	3.0385	1.363	1.3639	1.2715
Nsp1_C domain-containing protein	A0A3Q1M9H9	NUP62	0.0516132	1 (Up)	0.93251	0.663525	1.71287	2.63173	3.07667	1.0574	0.87743	0.8627	0	1.1336	0	1.5205	2.0138	1.3057	1.8191	2.3639	2.8323	0	5.3307	3.0385	2.7259	2.7278	3.8145
Nuclear pore complex protein Nup93	A5PJZ5	NUP93	0.019242	1 (Up)	3.3727	1.69642	5.3378	4.36665	4.39007	3.1723	2.6323	4.3135	2.5201	2.2673	1.238	0.76027	4.0276	6.5284	5.4574	5.9097	2.8323	4.46	4.2646	6.8367	4.0889	4.0917	2.543
Nuclear pore complex protein Nup96	E1BCV4	NUP98	0.0181983	1 (Up)	0	0	1.9489	2.73805	1.06155	0	0	0	0	0	0	0	4.0276	0	1.8191	4.7277	1.4162	2.676	2.1323	1.5193	1.363	1.3639	0
Nuclear transport factor 2	Q32KP9	NUTF2	0.0234809	1 (Up)	1.44767	3.13192	1.98363	1.008	6.3902	0	1.7549	2.5881	0	4.5346	4.952	3.0411	1.0069	1.3057	3.6383	1.1819	0	1.784	1.0661	3.7981	3.4074	8.1833	10.172
Ornithine--oxo-acid aminotransferase	F1MYG0	OAT	0.000112579	1 (Up)	0.287567	0.190068	2.71977	4.44428	7.78792	0	0	0.8627	0	0	0	0.76027	5.0345	1.3057	1.8191	3.5458	1.4162	5.3521	7.463	9.1155	8.8592	6.8195	6.3575
OCIA domain containing 1	A0A140T8C4	OCIAD1	0.0162066	2 (Down)	8.97767	4.74047	6.95783	6.73295	3.63065	9.5169	9.6518	7.7643	3.7801	5.6682	4.952	4.5616	6.0414	3.9171	10.915	4.7277	8.497	6.2441	7.463	3.7981	2.7259	5.4556	2.543
O-GlcNAcase	E1BQ16	OGA	0.00756145	1 (Up)	0	0.380125	0	1.2456	3.84408	0	0	0	0	0	0	1.5205	0	0	0	0	0	1.784	3.1984	1.5193	2.7259	4.7736	6.3575
2-oxoglutarate dehydrogenase, mitochondrial	Q148N0	OGDH	0.000407025	2 (Down)	35.409	34.5805	34.4813	25.9275	20.2432	38.279	32.29	35.658	35.449	33.783	39.946	29.144	33.563	30.466	39.415	22.142	25.114	25.749	30.705	15.294	21.308	19.958	24.413
Oxoglutarate dehydrogenase L	F1MWG1	OGDHL	0.00128418	2 (Down)	23.0103	16.7897	23.659	17.3178	10.4559	23.052	22.111	23.868	11.172	24.033	17.002	14.952	20.809	20.456	29.712	16.862	18.788	15.283	18.338	9.7739	11.403	10.729	9.9176
Olfactomedin 4	F1MVJ8	OLFM4	6.62828e-06	2 (Down)	0	2.51097	0	0	0	0	0	0	3.7801	2.2673	2.476	1.5205	0	0	0	0	0	0	0	0	0	0	0
Oocyte-expressed protein homolog	A0JNQ6	OOEP	0.0078567	2 (Down)	13.4077	13.72	18.14	12.8302	9.27267	15.861	12.284	12.078	15.121	14.737	13.618	11.404	15.103	15.668	23.649	10.637	14.162	11.596	14.926	9.8752	7.4963	9.5472	10.172
Dynamin-like 120 kDa protein, form S1	E1BBC4	OPA1	8.26215e-05	2 (Down)	157.94	151.308	140.647	119.419	64.1663	194.57	138.63	140.62	175.15	154.18	143.61	132.29	152.04	137.1	132.8	114.65	150.11	99.905	113.01	59.251	62.015	65.467	69.932
Optineurin	Q3ZC32	OPTN	0.00396629	1 (Up)	0	0.190068	1.27763	4.6823	5.5571	0	0	0	0	0	0	0.76027	2.0138	0	1.8191	2.3639	2.8323	7.1361	6.3969	4.5578	4.0889	3.4097	10.172
Oxysterol-binding protein	E1BLV1	OSBPL1A	0.00389728	2 (Down)	5.29773	4.54702	2.0485	1.1826	0.488245	6.3446	3.5097	6.0389	3.7801	7.9355	4.952	1.5205	3.0207	1.3057	1.8191	1.1819	1.4162	0	2.1323	0	0.68148	0	1.2715
Oxysterol-binding protein	F1MLJ5	OSBPL3	0.024242	2 (Down)	4.75053	1.4499	0.435233	0	0.340857	2.1149	3.5097	8.627	0	0	1.238	4.5616	0	1.3057	0	0	0	0	0	0	0.68148	0.68195	0
Oxysterol-binding protein	A0A3Q1MI45	OSBPL8	0.00523279	2 (Down)	2.79757	3.54577	0.335633	2.61713	0.891062	3.1723	2.6323	2.5881	2.5201	5.6682	3.714	2.2808	1.0069	0	0	3.5458	2.8323	0.89201	3.1984	1.5193	1.363	0.68195	0
Osteoclast-stimulating factor 1	Q8MJ50	OSTF1	0.00021498	1 (Up)	0	0	0	0.223002	4.39058	0	0	0	0	0	0	0	0	0	0	0	0	0.89201	0	3.7981	3.4074	2.7278	7.629
Oviduct-specific glycoprotein	Q28042	OVGP1	0.000503678	2 (Down)	246.833	239.757	181.693	153.595	100.507	317.92	216.12	206.46	306.2	220.45	231.51	200.87	174.61	219.25	151.22	149.78	167.84	160.57	136.19	91.203	93.904	112.2	104.72
Prolyl 4-hydroxylase subunit alpha-1	Q1RMU3	P4HA1	0.00235373	2 (Down)	13.6403	8.06383	6.21047	3.0008	1.87121	14.804	14.039	12.078	2.5201	5.6682	11.142	12.925	11.076	3.9171	3.6383	1.1819	5.6647	0.89201	4.2646	0.75963	2.7259	2.7278	1.2715
Protein disulfide-isomerase	F6Q9Q9	P4HB	0.000236509	2 (Down)	47.6837	51.8895	54.9007	35.6835	25.1547	56.044	43.872	43.135	51.662	61.217	58.186	36.493	50.345	56.145	58.212	39.004	41.069	28.544	34.117	22.789	25.215	25.914	26.701
Proliferation-associated 2G4	Q3ZBH5	PA2G4	0.00102854	1 (Up)	2.9553	2.4272	6.2798	10.0033	7.5293	1.0574	2.6323	5.1762	2.5201	5.6682	0	1.5205	5.0345	6.5284	7.2765	13.001	8.497	8.9201	9.5953	8.3559	5.4518	6.1375	10.172
Polyadenylate-binding protein 1	P61286	PABPC1	3.24765e-05	1 (Up)	3.66563	1.68702	6.37783	6.87603	12.4748	2.1263	5.1295	3.7411	0	2.339	2.2853	2.1238	8.5668	4.9532	5.6135	7.6841	5.1389	7.5224	7.1587	11.303	10.716	10.923	16.957
Poly(A) binding protein cytoplasmic 1 like	E1BNB4	PABPC1L	0.00234977	2 (Down)	3.5323	2.96745	2.2477	0.32001	0	3.4259	3.7202	3.4508	1.26	5.0784	4.0109	1.5205	1.0069	3.9171	1.8191	0	0	0.21394	1.0661	0	0	0	0
Polyadenylate-binding protein	A4IFC3	PABPC4	0.00383211	1 (Up)	2.4003	1.46592	4.2391	5.8831	6.78268	2.5982	2.557	2.0457	0	0.51818	2.3697	2.9758	7.2493	3.805	1.663	4.6263	6.1905	6.0144	6.7012	9.7448	5.2764	5.28	6.8295
Protein kinase C and casein kinase substrate in neurons 2	Q1RMR9	PACSIN2	0.0431031	1 (Up)	8.80527	8.17455	6.20153	7.2843	14.8335	11.632	7.0195	7.7643	8.8203	13.604	4.952	5.3219	5.0345	11.751	1.8191	7.0916	4.2485	7.1361	10.661	13.673	10.904	15.685	19.072
Platelet-activating factor acetylhydrolase IB subunit alpha	A5D7P3	PAFAH1B1	0.0132866	1 (Up)	1.15518	1.1686	0	0.892	3.41752	0	0.87743	2.5881	1.26	1.1336	0	2.2808	0	0	0	0	0	3.568	0	3.0385	3.4074	3.4097	3.8145
PAIP1 protein	A5PKG2	PAIP1	0.00154627	2 (Down)	3.4425	0.973025	0.671267	0.266525	0.681725	4.2297	3.5097	2.5881	0	1.1336	1.238	1.5205	2.0138	0	0	0	0	0	1.0661	0	1.363	1.3639	0
Paralemmin 3	A0A3Q1LZW1	PALM3	0.00225294	2 (Down)	15.5031	14.2911	8.72243	4.16315	0.170487	22.206	8.7743	15.529	17.641	21.539	11.142	6.8424	12.083	10.446	3.6383	4.7277	1.4162	6.2441	4.2646	0	0	0.68195	0
Inactive serine protease PAMR1	F1MUJ4	PAMR1	4.19672e-05	2 (Down)	2.45	2.38605	0.335633	0.266525	0.189908	2.1149	3.5097	1.7254	2.5201	2.2673	2.476	2.2808	1.0069	0	0	0	0	0	1.0661	0.75963	0	0	0
Presenilins-associated rhomboid-like protein, mitochondrial	Q2KHV4	PARL	0.00191532	2 (Down)	6.65257	4.9588	3.62497	2.7966	0.9996	9.5169	5.2646	5.1762	5.0402	6.8019	4.952	3.0411	2.0138	5.2228	3.6383	3.5458	2.8323	2.676	2.1323	0	1.363	1.3639	1.2715
Poly [ADP-ribose] polymerase	A0A3Q1MVZ1	PARP1	0.000386039	1 (Up)	5.4604	8.52862	17.8347	24.0037	23.1062	4.2297	4.3872	7.7643	11.34	9.0692	9.904	3.8013	19.131	14.363	20.01	21.275	33.988	15.164	25.588	23.548	17.718	23.186	27.973
Poly [ADP-ribose] polymerase	A0A3Q1M0E5	PARP16	0.000176426	2 (Down)	5.01017	3.67623	1.1065	0	0	6.3446	3.5097	5.1762	5.0402	5.6682	2.476	1.5205	2.0138	1.3057	0	0	0	0	0	0	0	0	0
PATJ crumbs cell polarity complex component	E1BLF1	PATJ	0.000109856	2 (Down)	3.09003	1.28802	0	0	1.04187	3.1723	3.5097	2.5881	1.26	1.1336	1.238	1.5205	0	0	0	0	0	0	0	0.75963	2.7259	0.68195	0
Polysaccharide biosynthesis domain containing 1	F1MV85	PBDC1	0.0140552	1 (Up)	1.45747	1.6366	1.1065	0.741475	4.2465	0	3.5097	0.8627	0	2.2673	1.238	3.0411	2.0138	1.3057	0	1.1819	0	1.784	0	3.0385	5.4518	3.4097	5.086
Pyruvate carboxylase, mitochondrial	Q29RK2	PC	1.53197e-06	1 (Up)	0	0	3.5969	9.52465	23.8745	0	0	0	0	0	0	0	4.0276	1.3057	5.4574	5.9097	7.0809	13.38	11.728	19.75	27.259	30.688	17.801
Poly(rC)-binding protein 1	Q5E9A3	PCBP1	0.000953438	1 (Up)	3.77067	4.87155	5.3334	6.11822	10.9737	4.8612	4.5577	1.8931	4.5326	4.0779	4.952	5.9237	6.8384	6.2563	2.9055	7.075	5.0942	4.6334	7.6703	9.5585	9.9381	9.6702	14.728
Poly(rC) binding protein 2	A0A3Q1LX34	PCBP2	0.00380994	1 (Up)	1.18932	0.470738	2.71752	3.18725	5.154	0.42595	1.5843	1.5577	0.50756	0.45665	0	0.91874	3.2306	4.1892	0.73277	4.7444	3.4028	1.6106	2.9912	4.1148	3.6915	4.6507	8.159
Prenylcysteine oxidase 1	F1N2K1	PCYOX1	0.00562346	1 (Up)	0.86761	0	3.2546	2.14263	0.507783	0	0.87743	1.7254	0	0	0	0	4.0276	3.9171	1.8191	2.3639	4.2485	0.89201	1.0661	0.75963	0	0	1.2715
Prenylcysteine oxidase-like	Q0P5H1	PCYOX1L	0.00105163	2 (Down)	5.53513	4.38645	4.46737	3.8046	1.25131	5.2872	6.142	5.1762	3.7801	4.5346	6.19	3.0411	4.0276	3.9171	5.4574	4.7277	2.8323	4.46	3.1984	2.2789	2.0444	0.68195	0
Programmed cell death 6	A0A3Q1M978	PDCD6	0.00524302	2 (Down)	3.66517	3.57737	4.46737	2.68018	1.5499	3.1723	3.5097	4.3135	3.7801	4.5346	3.714	2.2808	4.0276	3.9171	5.4574	2.3639	1.4162	2.676	4.2646	1.5193	1.363	2.0458	1.2715
Protein disulfide-isomerase A3	P38657	PDIA3	0.00354425	2 (Down)	76.0663	88.1183	96.348	59.4847	50.1317	79.307	81.601	67.291	83.163	104.3	106.47	58.54	84.579	95.315	109.15	55.551	76.473	47.277	58.638	44.058	52.474	42.963	61.032
Protein disulfide-isomerase A4	F1MEN8	PDIA4	0.000292156	2 (Down)	53.5153	57.4138	52.1763	32.5688	11.6743	70.848	50.014	39.684	68.043	62.351	68.09	31.171	53.365	52.228	50.936	26.003	39.653	29.436	35.183	11.394	12.267	11.593	11.443
Protein disulfide-isomerase A5	Q2KIL5	PDIA5	0.00409608	2 (Down)	6.3601	8.64235	7.2867	3.3586	1.20894	9.5169	4.3872	5.1762	7.5603	14.737	6.19	6.0821	8.0552	6.5284	7.2765	4.7277	2.8323	2.676	3.1984	1.5193	1.363	0.68195	1.2715
Protein disulfide isomerase family A member 6	F6QH94	PDIA6	0.00617934	2 (Down)	34.593	30.512	33.334	23.2303	17.5243	40.171	38.597	25.011	36.529	26.065	35.892	23.562	37.245	30.021	32.736	22.448	29.732	15.16	25.581	18.225	18.396	15.68	17.796
Protein-serine/threonine kinase	A6QLG3	PDK3	0.0375549	2 (Down)	14.196	13.1258	7.0809	6.27238	6.83827	20.844	10.529	11.215	16.381	18.138	11.142	6.8424	11.076	6.5284	3.6383	5.9097	8.497	5.3521	5.3307	5.3174	9.5407	6.1375	6.3575
PDZ and LIM domain 1	A6H7E3	PDLIM1	7.38916e-08	1 (Up)	0.877433	0.5702	0	1.008	9.55122	0	2.6323	0	0	0	0	2.2808	0	0	0	1.1819	0	1.784	1.0661	8.3559	9.5407	8.8653	11.443
Pyridoxal-dependent decarboxylase domain-containing protein 1	A7MBC2	PDXDC1	0.00160648	2 (Down)	7.21527	4.65245	0.335633	0	0.17037	4.2297	9.6518	7.7643	0	4.5346	4.952	9.1232	1.0069	0	0	0	0	0	0	0	0.68148	0	0
Pyridoxal kinase	Q0II59	PDXK	0.000153163	1 (Up)	0.580043	0.950325	1.21277	1.11013	7.26073	0	0.87743	0.8627	0	0	0	3.8013	0	0	3.6383	0	1.4162	0.89201	2.1323	7.5963	8.8592	7.5014	5.086
Pyridoxal phosphate phosphatase	F1MW60	PDXP	0.0296617	1 (Up)	1.45257	1.66268	0	0	2.0578	0	2.6323	1.7254	0	1.1336	2.476	3.0411	0	0	0	0	0	0	0	2.2789	0.68148	2.7278	2.543
Peptidase D	A0A3Q1NGC5	PEPD	9.49822e-05	1 (Up)	0	0.190068	0	0	2.76225	0	0	0	0	0	0	0.76027	0	0	0	0	0	0	0	2.2789	4.0889	3.4097	1.2715
Peroxisomal assembly protein PEX3	F1N5H3	PEX3	0.0238315	2 (Down)	2.28733	0.978525	0	0	0	4.2297	2.6323	0	1.26	1.1336	0	1.5205	0	0	0	0	0	0	0	0	0	0	0
Prefoldin subunit 4	Q2TBR6	PFDN4	0.0367608	2 (Down)	0.292477	2.06765	0	0	0	0	0.87743	0	1.26	4.5346	2.476	0	0	0	0	0	0	0	0	0	0	0	0
Profilin-1	P02584	PFN1	0.0200527	1 (Up)	11.3026	9.84165	9.83337	11.7722	20.4192	9.5169	14.039	10.352	2.5201	7.9355	9.904	19.007	6.0414	14.363	9.0957	14.183	7.0809	15.164	10.661	19.75	21.807	19.776	20.344
Phosphoglycerate mutase 1	Q3SZ62	PGAM1	0.00899359	1 (Up)	3.83273	5.93698	2.15477	5.14117	14.2893	1.0574	5.2646	5.1762	0	3.4009	7.428	12.919	1.0069	0	5.4574	1.1819	2.8323	8.0213	8.5292	9.8752	13.622	18.402	15.258
6-phosphogluconate dehydrogenase, decarboxylating	A0A3S5ZPM3	PGD	0.0259952	1 (Up)	10.2355	15.5092	8.83517	9.1854	14.2623	6.3446	12.284	12.078	12.6	18.138	16.094	15.205	9.0621	6.5284	10.915	4.7277	7.0809	14.272	10.661	14.433	17.037	11.593	13.986
Phosphoglycerate kinase 1	Q3T0P6	PGK1	0.0325693	1 (Up)	11.7175	18.1085	12.3021	14.1337	25.8563	6.3446	20.181	8.627	15.121	21.539	19.808	15.966	9.0621	7.8341	20.01	13.001	14.162	13.38	15.992	17.471	27.259	21.822	36.873
Progesterone receptor membrane component 2	F6QJJ8	PGRMC2	0.0259867	2 (Down)	3.49763	2.94713	1.1065	1.13905	1.45291	5.2872	1.7549	3.4508	3.7801	3.4009	1.238	3.3695	2.0138	1.3057	0	1.1819	1.4162	0.89201	1.0661	1.5193	2.3389	0.68195	1.2715
CDP-diacylglycerol--glycerol-3-phosphate 3-phosphatidyltransferase, mitochondrial	Q2KJ28	PGS1	0.0529706	2 (Down)	8.68517	10.1446	6.40293	6.04368	2.99455	9.5169	8.7743	7.7643	12.6	12.47	8.666	6.8424	10.069	9.1398	0	7.0916	2.8323	8.9201	5.3307	3.7981	4.7704	3.4097	0
Prohibitin	Q3T165	PHB	0.0238999	2 (Down)	36.749	31.7948	34.998	38.4508	24.2735	38.068	34.22	37.959	30.241	29.475	40.854	26.609	36.248	28.725	40.021	41.368	42.485	29.436	40.514	22.029	28.622	28.642	17.801
Phosphatidylinositol binding clathrin assembly protein	A0A3Q1NKA6	PICALM	0.00921905	1 (Up)	1.688	0.65355	0.335633	1.06795	3.8936	1.9141	1.5883	1.5616	0	0	1.238	1.3762	1.0069	0	0	2.1395	0	0	2.1323	3.6539	4.7704	5.8786	1.2715
GPI transamidase component PIG-S	F1MSF3	PIGS	0.00368623	2 (Down)	2.39	1.88647	0.770867	0	0	1.0574	4.3872	1.7254	2.5201	2.2673	1.238	1.5205	1.0069	1.3057	0	0	0	0	0	0	0	0	0
Peptidyl-prolyl cis-trans isomerase NIMA-interacting 1	Q5BIN5	PIN1	0.000743166	1 (Up)	0	0	0.606367	1.06657	3.03763	0	0	0	0	0	0	0	0	0	1.8191	0	1.4162	1.784	1.0661	1.5193	4.0889	2.7278	3.8145
Phosphatidylinositol transfer protein alpha isoform	Q2HJ54	PITPNA	0.000717032	1 (Up)	1.45747	0.760275	0	0	3.9483	0	3.5097	0.8627	0	0	0	3.0411	0	0	0	0	0	0	0	3.7981	4.0889	4.0917	3.8145
Phosphatidylinositol transfer protein beta isoform	Q9TR36	PITPNB	0.00617964	1 (Up)	0.292477	0.380125	0	0.295475	4.55762	0	0.87743	0	0	0	0	1.5205	0	0	0	1.1819	0	0	0	4.5578	2.0444	2.7278	8.9005
PIWIL3	E1B838	PIWIL3	7.42325e-05	2 (Down)	16.98	10.2063	4.59713	2.6945	1.5499	22.206	15.794	12.94	11.34	14.737	8.666	6.0821	8.0552	3.9171	1.8191	4.7277	1.4162	3.568	1.0661	1.5193	1.363	2.0458	1.2715
Pyruvate kinase	A5D984	PKM	0.0141914	2 (Down)	30.0313	51.8312	25.032	23.4032	25.3732	17.892	43.802	28.4	67.892	50.878	54.373	34.182	19.091	14.31	41.695	27.137	18.354	31.149	16.973	21.239	27.205	25.178	27.871
Plakophilin 2	A0A3Q1M2G3	PKP2	1.54285e-05	1 (Up)	0	0	0	0.562	5.5992	0	0	0	0	0	0	0	0	0	0	1.1819	0	0	1.0661	8.3559	4.0889	6.1375	3.8145
Phospholipase A2	F1MNU5	PLA2G4F	0.00589913	2 (Down)	2.5051	1.90702	0.671267	0.266525	0	3.1723	1.7549	2.5881	1.26	1.1336	3.714	1.5205	2.0138	0	0	0	0	0	1.0661	0	0	0	0
Tissue-type plasminogen activator	Q28198	PLAT	3.64502e-05	2 (Down)	4.5977	4.1531	1.2061	0.843577	0.84864	4.2297	4.3872	5.1762	5.0402	4.5346	2.476	4.5616	1.0069	2.6114	0	0	1.4162	0.89201	1.0661	0.75963	0.68148	0.68195	1.2715
Putative phospholipase B-like 2	Q2KIY5	PLBD2	0.00257139	1 (Up)	2.0326	3.28292	9.9417	7.242	6.24175	0	3.5097	2.5881	1.26	3.4009	6.19	2.2808	11.076	7.8341	10.915	3.5458	7.0809	9.8121	8.5292	6.8367	7.4963	6.8195	3.8145
5'-3' exonuclease PLD3	Q2KJJ8	PLD3	0.00232047	1 (Up)	0	0	0	0	2.12305	0	0	0	0	0	0	0	0	0	0	0	0	0	0	3.0385	2.7259	2.7278	0
Pleckstrin homology and RhoGEF domain containing G1	F1MRP8	PLEKHG1	0.0120204	2 (Down)	2.5749	0.619	0	0	0	4.2297	2.6323	0.8627	0	0	2.476	0	0	0	0	0	0	0	0	0	0	0	0
Plasminogen	E1B726	PLG	0.000163778	2 (Down)	1.74503	8.68453	0.435233	0.223002	0	0	3.5097	1.7254	13.861	6.8019	4.952	9.1232	0	1.3057	0	0	0	0.89201	0	0	0	0	0
Perilipin	Q3SX32	PLIN3	4.10738e-06	1 (Up)	1.1601	1.33048	1.5484	3.9653	11.6515	0	1.7549	1.7254	0	0	0	5.3219	1.0069	0	3.6383	2.3639	5.6647	3.568	4.2646	11.394	10.904	11.593	12.715
Pyridoxal phosphate homeostasis protein	Q3T0G5	PLPBP	0.000600673	1 (Up)	0	0.190068	1.5484	1.8516	4.39757	0	0	0	0	0	0	0.76027	1.0069	0	3.6383	1.1819	1.4162	2.676	2.1323	2.2789	5.4518	4.7736	5.086
Plastin-1	A6H742	PLS1	0.000196206	1 (Up)	1.1601	0.760275	0	0	6.58617	0	1.7549	1.7254	0	0	0	3.0411	0	0	0	0	0	0	0	7.4342	9.9314	5.1646	3.8145
Phospholipid transfer protein	Q58DL9	PLTP	0.0146239	2 (Down)	2.15263	2.5534	0.335633	0	0.379825	2.1149	1.7549	2.5881	2.5201	1.1336	1.238	5.3219	1.0069	0	0	0	0	0	0	1.5193	0	0	0
Plexin B2	A0A3Q1MUJ8	PLXNB2	0.016838	1 (Up)	0.580043	0	1.71287	2.32165	2.7426	0	0.87743	0.8627	0	0	0	0	2.0138	1.3057	1.8191	2.3639	2.8323	0.89201	3.1984	1.5193	5.4518	2.7278	1.2715
Phosphomannomutase 2	Q3SZJ9	PMM2	0.00522387	1 (Up)	0.28512	0.3769	0	0.97075	3.01297	0	0	0.85536	0	0	0	1.5076	0	0	0	0	0	1.7688	2.1142	2.266	2.0328	2.7104	5.0427
Pinin	Q3SYT5	PNN	0.00594542	1 (Up)	0	0	0.335633	1.6286	3.18155	0	0	0	0	0	0	0	1.0069	0	0	1.1819	1.4162	1.784	2.1323	2.2789	2.7259	1.3639	6.3575
DNA-directed RNA polymerase II subunit E	F2Z4J4	POLR2E	0.0354301	1 (Up)	0	0	0	0.8575	2.69265	0	0	0	0	0	0	0	0	0	0	2.3639	0	0	1.0661	5.3174	3.4074	2.0458	0
Serum paraoxonase/arylesterase 2	Q58DS7	PON2	0.00668099	2 (Down)	4.7777	2.57613	1.3057	0.489528	0	7.402	1.7549	5.1762	2.5201	2.2673	2.476	3.0411	0	3.9171	0	0	0	0.89201	1.0661	0	0	0	0
NADPH--cytochrome P450 reductase	Q3SYT8	POR	0.000244357	2 (Down)	16.0477	12.0389	9.06453	4.42475	1.95255	21.149	14.916	12.078	15.121	11.336	14.856	6.8424	12.083	7.8341	7.2765	4.7277	2.8323	2.676	7.463	3.0385	2.7259	2.0458	0
Inorganic pyrophosphatase	P37980	PPA1	0.0436776	1 (Up)	3.66517	7.7941	2.76113	0.295475	5.0724	3.1723	3.5097	4.3135	1.26	7.9355	13.618	8.3629	1.0069	0	7.2765	1.1819	0	0	0	3.7981	4.0889	4.7736	7.629
Peptidyl-prolyl cis-trans isomerase A	P62935	PPIA	0.00199876	1 (Up)	10.0491	9.30803	10.1685	13.5245	21.9733	5.4928	16.041	8.6135	7.0528	6.7841	7.9072	15.488	7.2441	9.1193	14.142	11.677	11.307	17.812	13.302	20.327	19.873	24.732	22.961
Peptidyl-prolyl cis-trans isomerase B	P80311	PPIB	0.000786486	2 (Down)	8.3314	11.4853	9.36263	4.36185	2.47965	8.458	8.7731	7.7631	15.118	13.601	11.141	6.0811	9.0614	11.75	7.2765	5.9089	5.6647	2.6754	3.1984	4.5573	2.0444	2.0454	1.2715
Peptidyl-prolyl cis-trans isomerase D	P26882	PPID	0.00503764	1 (Up)	4.25013	6.4575	2.99053	5.2158	10.2064	3.1723	5.2646	4.3135	5.0402	6.8019	8.666	5.3219	4.0276	1.3057	3.6383	2.3639	4.2485	8.9201	5.3307	9.1155	9.5407	8.1833	13.986
Peptidyl-prolyl cis-trans isomerase-like 1	Q5E992	PPIL1	1.93227e-06	1 (Up)	0	0	0	0.223002	2.05755	0	0	0	0	0	0	0	0	0	0	0	0	0.89201	0	2.2789	2.0444	1.3639	2.543
Protein phosphatase 1G	P79126	PPM1G	0.00259993	1 (Up)	0.292477	0.3095	1.37723	2.7387	2.73595	0	0.87743	0	0	0	1.238	0	1.0069	1.3057	1.8191	1.1819	2.8323	2.676	4.2646	3.0385	1.363	2.7278	3.8145
Protein phosphatase methylesterase 1	Q58DN4	PPME1	0.0280566	1 (Up)	0.872533	1.37928	0	0	2.05755	0	1.7549	0.8627	0	0	2.476	3.0411	0	0	0	0	0	0	0	2.2789	2.0444	1.3639	2.543
Serine/threonine-protein phosphatase 2A catalytic subunit alpha isoform	P67774	PPP2CA	0.0187982	2 (Down)	3.01683	1.99652	1.08027	0.5487	2.5537	3.0971	3.4266	2.5268	1.2302	3.3204	1.2087	2.2268	1.9661	1.2747	0	1.1539	0	0	1.0409	2.9665	1.996	4.0109	1.2414
Peroxiredoxin-4	Q9BGI2	PRDX4	0.021102	2 (Down)	13.8053	15.2957	14.3453	10.6274	8.52337	18.28	12.536	10.6	15.559	18.463	15.136	12.025	10.953	16.043	16.04	11.048	13.152	10.541	7.7688	7.4112	8.4147	7.0566	11.211
Prolargin	A6QQQ3	PRELP	8.03171e-05	2 (Down)	40.8887	43.022	31.795	25.7707	16.8388	39.125	42.994	40.547	54.182	37.41	47.044	33.452	36.248	30.031	29.106	29.548	28.323	19.624	25.588	15.193	18.4	19.776	13.986
cAMP-dependent protein kinase type I-alpha regulatory subunit	P00514	PRKAR1A	0.0286502	2 (Down)	4.6577	2.7367	0	0.88645	3.42145	5.2872	3.5097	5.1762	2.5201	5.6682	1.238	1.5205	0	0	0	3.5458	0	0	0	2.2789	2.0444	6.8195	2.543
Glucosidase 2 subunit beta	Q28034	PRKCSH	0.000513806	2 (Down)	8.23013	9.38975	9.43483	3.9987	2.91323	11.632	7.0195	6.0389	8.8203	12.47	8.666	7.6027	10.069	9.1398	9.0957	3.5458	2.8323	5.3521	4.2646	1.5193	4.7704	4.0917	1.2715
Prominin 2	E1BM92	PROM2	0.0211579	2 (Down)	2.21753	1.1686	0.770867	0.518477	0.17037	3.1723	1.7549	1.7254	1.26	1.1336	0	2.2808	1.0069	1.3057	0	1.1819	0	0.89201	0	0	0.68148	0	0
Pre-mRNA-processing factor 19	Q08E38	PRPF19	0.00294081	1 (Up)	0	0.380125	1.9489	4.41018	4.04932	0	0	0	0	0	0	1.5205	4.0276	0	1.8191	5.9097	2.8323	3.568	5.3307	6.8367	2.7259	4.0917	2.543
Pre-mRNA processing factor 40 homolog A	G3MXT3	PRPF40A	0.0190997	1 (Up)	0	0	3.0554	2.5589	4.33193	0	0	0	0	0	0	0	6.0414	1.3057	1.8191	4.7277	2.8323	2.6756	0	4.5578	2.7259	7.501	2.543
Pre-mRNA-processing factor 6	Q2KJJ0	PRPF6	0.000245379	1 (Up)	0.287567	0	1.2061	0.649525	3.611	0	0	0.8627	0	0	0	0	1.0069	2.6114	0	1.1819	1.4162	0	0	3.0385	4.0889	4.7736	2.543
PRPF8 protein	A7Z025	PRPF8	0.000186661	1 (Up)	0	0.190068	1.34253	2.31152	6.0678	0	0	0	0	0	0	0.76027	4.0276	0	0	3.5458	0	3.568	2.1323	7.5963	6.1333	5.4556	5.086
Ribose-phosphate pyrophosphokinase 1	Q2HJ58	PRPS1	0.0225539	1 (Up)	0.277487	0.760853	1.74893	1.97395	3.32583	0	0	0.83246	1.2159	1.0939	0	0.73361	0.9716	2.5198	1.7554	0	1.3665	3.443	3.0863	2.2256	3.3118	5.3121	2.4538
Phosphoribosyl pyrophosphate synthase-associated protein 1	Q08DW2	PRPSAP1	0.0316428	1 (Up)	1.80013	0.5702	2.54863	3.3586	6.25207	1.0574	1.7549	2.5881	0	0	0	2.2808	5.0345	2.6114	0	4.7277	2.8323	2.676	3.1984	7.4809	10.222	6.0339	1.2715
Peroxiredoxin-like 2A	Q3ZBK2	PRXL2A	0.0175711	2 (Down)	13.5103	12.3817	11.4187	11.0812	6.89345	12.689	14.039	13.803	12.6	12.47	16.094	8.3629	11.076	10.446	12.734	8.2735	15.578	9.8121	10.661	8.3559	6.1333	5.4556	7.629
Presenilin-1	Q9XT97	PSEN1	0.00104144	2 (Down)	5.03437	3.00845	1.71287	1.93868	0.511238	4.1017	5.9296	5.0718	3.6276	3.2637	3.714	1.4285	2.0138	1.3057	1.8191	1.1819	1.4162	0.89201	4.2646	0	1.363	0.68195	0
PC4 and SFRS1-interacting protein	Q8MJG1	PSIP1	0.000810147	1 (Up)	0.584967	0.2834	0.335633	1.33312	3.75505	0	1.7549	0	0	1.1336	0	0	1.0069	0	0	0	1.4162	1.784	2.1323	3.7981	2.0444	4.0917	5.086
Proteasome 26S subunit, ATPase 3	F1MWE0	PSMC3	0.00840873	1 (Up)	9.5854	4.9002	5.47427	11.395	13.382	5.2872	10.529	12.94	1.26	2.2673	6.19	9.8835	7.0483	3.9171	5.4574	11.819	11.329	10.704	11.728	10.635	17.718	15.003	10.172
26S proteasome regulatory subunit 6B	Q3T030	PSMC4	0.0236515	4	3.08023	4.32662	1.44213	6.15592	4.2271	3.1723	1.7549	4.3135	1.26	4.5346	6.19	5.3219	3.0207	1.3057	0	4.7277	7.0809	5.3521	7.463	2.2789	5.4518	4.0917	5.086
26S proteasome non-ATPase regulatory subunit 1	A7MBA2	PSMD1	0.053976	1 (Up)	3.88783	3.06803	4.9026	6.83507	9.33478	2.1149	3.5097	6.0389	0	0	6.19	6.0821	4.0276	5.2228	5.4574	3.5458	9.9132	5.3521	8.5292	8.3559	8.1777	6.8195	13.986
26S proteasome non-ATPase regulatory subunit 4	Q58DA0	PSMD4	0.0156544	1 (Up)	1.86507	2.0483	5.3378	4.12528	4.81638	2.1149	1.7549	1.7254	1.26	1.1336	1.238	4.5616	4.0276	6.5284	5.4574	3.5458	7.0809	2.676	3.1984	5.3174	4.7704	4.0917	5.086
26S proteasome non-ATPase regulatory subunit 9	Q3SZ19	PSMD9	0.00138442	1 (Up)	2.0277	0.380125	0.335633	0.892	5.45235	0	2.6323	3.4508	0	0	0	1.5205	1.0069	0	0	0	0	3.568	0	5.3174	3.4074	5.4556	7.629
Proteasome activator subunit 3	A0A3Q1N077	PSME3	5.05079e-06	1 (Up)	0.292477	0.190068	0.335633	3.80527	5.66855	0	0.87743	0	0	0	0	0.76027	1.0069	0	0	1.1819	4.2485	4.46	5.3307	5.3174	6.1333	6.1375	5.086
Polypyrimidine tract-binding protein 1	Q8WN55	PTBP1	0.000318833	1 (Up)	3.47537	1.60305	13.4973	15.2963	19.0389	0	4.3872	6.0389	2.5201	1.1336	1.238	1.5205	19.131	10.446	10.915	18.911	15.578	10.704	15.992	24.308	21.807	21.14	8.9005
Pentatricopeptide repeat domain-containing protein 3, mitochondrial	Q2KI62	PTCD3	5.39436e-07	1 (Up)	0	0	0	0.223002	2.9063	0	0	0	0	0	0	0	0	0	0	0	0	0.89201	0	3.0385	2.0444	2.7278	3.8145
Prostaglandin E synthase 3	Q3ZBF7	PTGES3	0.00856141	2 (Down)	4.02257	2.88563	1.2061	1.33312	2.18908	4.2297	4.3872	3.4508	2.5201	2.2673	3.714	3.0411	1.0069	2.6114	0	0	1.4162	1.784	2.1323	0.75963	2.7259	2.7278	2.543
Prostaglandin reductase 2	Q32L99	PTGR2	0.0470297	1 (Up)	1.44767	3.20255	1.37723	1.6286	5.10215	0	1.7549	2.5881	0	4.5346	3.714	4.5616	1.0069	1.3057	1.8191	1.1819	1.4162	1.784	2.1323	2.2789	8.1777	6.1375	3.8145
Protein tyrosine kinase 7 (inactive)	F1MWK8	PTK7	9.30989e-05	1 (Up)	0	0	0.335633	2.44257	0.360278	0	0	0	0	0	0	0	1.0069	0	0	3.5458	1.4162	2.676	2.1323	0.75963	0.68148	0	0
Haloacid dehalogenase-like hydrolase domain containing 1A	Q2KJ86	PUDP	2.34001e-06	1 (Up)	0	0	0	0	2.03827	0	0	0	0	0	0	0	0	0	0	0	0	0	0	1.5193	1.363	2.7278	2.543
Poly(U)-binding-splicing factor PUF60	Q2HJG2	PUF60	0.00877355	1 (Up)	0	0	0.335633	2.4428	5.05222	0	0	0	0	0	0	0	1.0069	0	0	0	1.4162	0.89201	7.463	6.077	6.1333	5.4556	2.543
Pyrroline-5-carboxylate reductase 2	Q17QJ7	PYCR2	0.00683465	1 (Up)	0	0.380125	1.97503	2.05283	2.94612	0	0	0	0	0	0	1.5205	2.0113	3.9138	0	2.3609	2.8288	0.89201	2.1296	3.7962	2.7242	2.7243	2.5398
Glutamine--tRNA ligase	Q3MHH4	QARS1	0.00373063	1 (Up)	2.66773	1.23372	3.09013	6.08277	7.22527	1.0574	2.6323	4.3135	0	1.1336	0	3.8013	3.0207	2.6114	3.6383	7.0916	5.6647	6.2441	5.3307	5.3174	10.222	9.5472	3.8145
RAB10 protein	A6QLS9	RAB10	0.00397067	2 (Down)	6.3058	7.31297	6.50883	3.64985	4.4045	7.7545	5.1026	6.0603	7.7305	8.3261	7.8546	5.3407	7.0732	5.6726	6.7807	4.6531	3.7063	3.2265	3.0135	3.1412	4.8548	3.359	6.263
Ras-related protein Rab-18	Q0IIG8	RAB18	0.0386178	2 (Down)	9.3804	7.4229	8.9282	4.23672	4.3318	11.632	7.0195	9.4897	10.08	11.336	3.714	4.5616	9.0621	10.446	7.2765	2.3639	4.2485	7.1361	3.1984	4.5578	4.0889	6.1375	2.543
RAB1A, member RAS oncogene family	A0A3Q1N147	RAB1A	7.03144e-05	2 (Down)	30.7167	29.3613	20.8333	12.3665	8.76368	38.983	28.871	24.296	32.737	31.618	29.159	23.931	26.695	20.323	15.482	14.68	12.806	5.6911	16.289	9.366	11.111	6.4154	8.1623
Ras-related protein Rab-1B	Q2HJH2	RAB1B	1.29818e-06	2 (Down)	23.7957	23.4612	15.9263	11.7852	6.13998	25.921	25.051	20.415	23.997	23.248	25.806	20.794	18.442	11.533	17.804	12.115	14.244	7.7789	13.003	5.0857	5.929	5.6217	7.9235
Ras-related protein Rab-21	Q17R06	RAB21	0.0012324	2 (Down)	10.5025	7.2136	3.861	1.6286	1.21246	15.861	7.0195	8.627	10.08	7.9355	2.476	8.3629	4.0276	3.9171	3.6383	1.1819	1.4162	1.784	2.1323	0.75963	2.0444	2.0458	0
RAB24, member RAS oncogene family	E1B771	RAB24	0.00251011	2 (Down)	4.84753	2.28379	0	0	0	8.4595	2.6323	3.4508	1.26	3.4009	3.714	0.76027	0	0	0	0	0	0	0	0	0	0	0
Small monomeric GTPase	A6QLB1	RAB27A	5.1882e-05	2 (Down)	5.42477	4.3897	0.606367	0	0	8.4563	3.5071	4.3109	5.0364	4.5312	4.9501	3.0411	0	0	1.8191	0	0	0	0	0	0	0	0
RAB2A, member RAS oncogene family	A0A3Q1MHX8	RAB2A	2.40044e-06	2 (Down)	16.588	16.1902	11.099	6.2591	4.67233	17.48	17.491	14.793	21.097	16.039	13.828	13.797	10.839	11.195	11.263	4.4759	8.7679	6.054	5.7386	4.0888	4.48	5.0345	5.086
RAB2B, member RAS oncogene family	E1BC58	RAB2B	0.000248128	2 (Down)	7.65757	8.21665	3.83807	2.05892	0.996225	10.014	5.3219	7.6368	10.404	10.035	7.2181	5.2095	4.264	5.7791	1.4711	1.4338	1.1453	2.8661	2.7905	1.2286	1.6533	1.103	0
RAB32, member RAS oncogene family	E1BA60	RAB32	0.0041247	2 (Down)	2.85757	2.19597	1.77777	0	0	4.2297	1.7549	2.5881	2.5201	2.2673	2.476	1.5205	4.0276	1.3057	0	0	0	0	0	0	0	0	0
RAB35 protein	A5D7E0	RAB35	0.0402231	2 (Down)	3.7479	4.07955	3.01773	1.52506	2.55433	4.5149	2.4361	4.2927	5.1422	4.8524	4.0611	2.2625	2.9964	2.9775	3.0793	1.0545	0.83223	2.3082	1.9053	3.8596	1.4108	1.2831	3.6638
Ras-related protein Rab-3C	P10949	RAB3C	2.1042e-05	2 (Down)	8.6049	4.84087	2.57507	0.187172	0.30025	12.454	5.8601	7.5006	4.9432	5.581	5.2823	3.557	2.0206	2.5109	3.1937	0	0	0.74869	0	0	1.201	0	0
Ras-related protein Rab-3	A0A3Q1MDS4	RAB3D	2.37031e-05	2 (Down)	5.40677	4.12035	0.569337	0.100724	0.185741	7.1295	3.2855	5.8053	5.4919	3.868	5.0147	2.1068	0.48183	0.57285	0.65333	0.047036	0	0.35586	0	0.090689	0.57086	0.081415	0
RAB3 GTPase activating non-catalytic protein subunit 2	G5E601	RAB3GAP2	0.00375894	2 (Down)	7.67287	3.30137	2.947	0.35405	0	7.402	5.2646	10.352	1.26	5.6682	2.476	3.8013	1.0069	7.8341	0	0	1.4162	0	0	0	0	0	0
Ras-related protein Rab-5A	Q0IIG7	RAB5A	2.12781e-06	2 (Down)	10.1157	6.34655	2.70477	2.6	2.57775	10.809	10.456	9.0821	7.0701	7.0536	5.7084	5.5541	3.6359	2.1035	2.3749	5.0888	1.4162	1.437	2.458	1.9834	3.6156	1.7806	2.9314
RAB5B, member RAS oncogene family	F1MNI4	RAB5B	0.00320645	2 (Down)	13.5567	14.121	14.8943	10.8909	6.68078	16.353	13.248	11.069	16.043	12.997	15.762	11.682	11.813	14.013	18.857	14.616	8.497	10.465	9.9856	8.1525	7.0643	5.9549	5.5514
Uncharacterized protein	A0A3Q1MBS7	RAB6A	0.00812417	2 (Down)	9.39083	6.76778	5.5132	4.82085	3.50865	12.506	7.6581	8.0084	5.6933	9.2774	5.0429	7.0575	5.0974	4.5938	6.8484	3.9237	7.6743	4.0402	3.6452	3.0105	4.1991	3.7632	3.0618
Ras-related protein Rab-6B	A6QR46	RAB6B	3.29727e-07	2 (Down)	12.7873	8.66532	3.66787	4.0117	1.8079	12.76	13.151	12.451	6.3231	10.603	6.7632	10.972	2.6711	3.9408	4.3917	3.3792	4.1616	4.3069	4.1991	1.1951	2.5435	2.0582	1.4348
Ras-related protein Rab-7a	Q3T0F5	RAB7A	0.00521355	2 (Down)	14.5773	18.0155	14.2997	9.02535	6.4101	17.976	9.6518	16.104	21.841	20.783	19.808	9.63	15.103	15.668	12.128	13.001	6.1367	5.9467	11.017	6.3302	6.1333	6.8194	6.3575
RAB9A, member RAS oncogene family	Q08DW1	RAB9A	0.000233273	2 (Down)	15.82	12.1388	10.5416	5.58375	3.26657	22.206	14.039	11.215	12.6	13.604	8.666	13.685	12.083	10.446	9.0957	4.7277	4.2485	8.0281	5.3307	3.7981	2.7259	2.7278	3.8145
Uncharacterized protein	F1N746	RABGAP1	0.054013	2 (Down)	2.06983	3.32525	0	0	0	1.0279	1.7549	3.4267	0	4.5029	1.238	7.5601	0	0	0	0	0	0	0	0	0	0	0
Rac GTPase activating protein 1	E1BJP2	RACGAP1	0.0172697	2 (Down)	5.75777	5.69102	7.52277	3.43222	2.46045	4.2297	6.142	6.9016	8.8203	5.6682	3.714	4.5616	10.069	5.2228	7.2765	2.3639	5.6647	3.568	2.1323	3.7981	2.0444	2.7278	1.2715
Receptor of activated protein C kinase 1	P63243	RACK1	0.00739632	1 (Up)	1.73523	4.50307	5.9744	8.07925	8.78745	0	1.7549	3.4508	7.5603	1.1336	2.476	6.8424	9.0621	5.2228	3.6383	10.637	7.0809	7.1361	7.463	9.1155	10.222	8.1833	7.629
Small monomeric GTPase	Q3ZCK2	RALA	0.000648645	2 (Down)	5.23303	4.07145	2.7654	0.826873	1.44431	5.2839	4.3817	6.0335	5.6643	2.8323	2.4721	5.3171	4.5263	1.9565	1.8134	1.1782	0.70587	0.89201	0.53141	0.75963	2.0423	1.7038	1.2715
Small monomeric GTPase	A5D977	RALB	0.000318241	2 (Down)	10.0949	10.1006	13.6207	7.66505	4.37175	13.75	7.9024	8.6324	13.236	7.3705	9.9078	9.8882	12.591	13.712	14.559	8.2772	9.2073	6.2441	6.9316	4.5578	3.4095	4.4337	5.086
RALY heterogeneous nuclear ribonucleoprotein	Q5E952	RALY	0.0430399	1 (Up)	0.575133	0	1.44213	3.09275	2.33237	0	0	1.7254	0	0	0	0	3.0207	1.3057	0	1.1819	4.2485	2.676	4.2646	4.5578	2.7259	2.0458	0
GTP-binding nuclear protein Ran	Q3T054	RAN	0.00603474	1 (Up)	3.90257	2.88563	5.07373	5.4043	7.87005	2.1149	6.142	3.4508	2.5201	2.2673	3.714	3.0411	4.0276	3.9171	7.2765	4.7277	4.2485	6.2441	6.3969	8.3559	6.8148	6.1375	10.172
Ran-specific GTPase-activating protein	Q3T0M7	RANBP1	0.00261906	1 (Up)	0.580043	0.809068	0.335633	1.94355	4.13822	0	0.87743	0.8627	0	0	2.476	0.76027	1.0069	0	0	1.1819	0	4.46	2.1323	4.5578	4.0889	4.0917	3.8145
E3 SUMO-protein ligase RanBP2	A0A3Q1LLS4	RANBP2	0.000155992	1 (Up)	0.287567	0	1.67817	3.0342	9.44707	0	0	0.8627	0	0	0	0	5.0345	0	0	2.3639	2.8323	2.676	4.2646	6.077	7.4963	10.229	13.986
Ran GTPase activating protein 1	F1MFD5	RANGAP1	6.09141e-05	1 (Up)	0.8627	0.473467	1.77777	5.4918	6.4517	0	0	2.5881	0	1.1336	0	0.76027	4.0276	1.3057	0	4.7277	5.6647	6.2441	5.3307	5.3174	6.1333	5.4556	8.9005
Ras-related protein Rap-1A	P62833	RAP1A	0.0312341	1 (Up)	2.8436	3.0548	1.9829	3.57325	4.21463	2.1105	2.6287	3.7916	3.0179	1.8101	4.2031	3.1881	2.4116	2.0848	1.4523	2.8308	3.3919	3.3845	4.6858	4.4015	4.4927	3.1347	4.8296
Ras-related protein Rap-2c	Q08DI5	RAP2C	0.0110821	2 (Down)	3.38677	2.09665	1.12157	1.46415	0.684658	3.3985	2.6323	4.1295	2.3365	0.96851	2.476	2.6056	0.43011	1.1155	1.8191	0	2.8323	0.89201	2.1323	1.0841	0.97258	0.68195	0
Retinoic acid receptor responder (Tazarotene induced) 1	Q0P5D6	RARRES1	4.91889e-05	2 (Down)	66.0003	49.8858	20.1193	25.102	18.6175	75.078	76.337	46.586	50.402	31.742	61.9	55.499	24.165	14.363	21.83	27.185	22.659	24.976	25.588	18.991	19.763	20.458	15.258
Histone-binding protein RBBP4	Q3MHL3	RBBP4	0.0104544	1 (Up)	3.13593	0.673475	1.61864	3.58345	3.2772	2.9249	4.5739	1.909	0.69706	0.62714	1.3697	0	2.1209	0.72231	2.0127	1.8358	5.3333	3.8528	3.3119	2.0203	3.3204	3.2502	4.5179
Histone-binding protein RBBP7	Q3SWX8	RBBP7	0.00225854	1 (Up)	3.04417	0.54395	1.03625	2.29202	3.23998	3.4197	2.4456	3.2672	0.56299	0.50651	1.1063	0	0.89976	0.58338	1.6256	0.52809	3.1637	2.3913	3.085	4.0567	3.4943	3.5693	1.8396
RNA binding motif protein 12	F1MND5	RBM12	3.84579e-05	1 (Up)	0	0	0	0	2.01858	0	0	0	0	0	0	0	0	0	0	0	0	0	0	0.75963	2.7259	2.0458	2.543
RNA binding motif protein 39	A0A3Q1LWZ4	RBM39	0.00925113	1 (Up)	1.1601	0.380125	3.82627	5.13218	7.7644	0	1.7549	1.7254	0	0	0	1.5205	7.0483	2.6114	1.8191	8.2735	4.2485	2.676	5.3307	12.154	8.8592	7.5014	2.543
RNA-binding protein 4	Q3MHX3	RBM4	7.82313e-06	1 (Up)	0.8627	0	4.29623	3.55267	4.6461	0	0	2.5881	0	0	0	0	4.0276	5.2228	3.6383	3.5458	2.8323	3.568	4.2646	5.3174	3.4074	4.7736	5.086
RNA-binding motif protein, X chromosome	D3JUI8	RBMX	3.70195e-05	1 (Up)	0.86761	1.57145	5.9425	4.66333	9.27617	0	0.87743	1.7254	1.26	2.2673	1.238	1.5205	6.0414	6.5284	5.2577	8.1438	2.6769	3.568	4.2646	11.394	8.8592	6.8195	10.032
Regulator of chromosome condensation 1	A0A3Q1LX10	RCC1	0.00409674	1 (Up)	0	0	3.49063	5.85475	7.66728	0	0	0	0	0	0	0	6.0414	2.6114	1.8191	4.7277	1.4162	9.8121	7.463	8.3559	8.8592	10.911	2.543
RCC2 protein	A6QL85	RCC2	0.0014038	1 (Up)	0.287567	0	2.38413	2.27813	3.5492	0	0	0.8627	0	0	0	0	4.0276	1.3057	1.8191	2.3639	2.8323	1.784	2.1323	1.5193	3.4074	5.4556	3.8145
Reticulocalbin 2	Q0VCQ9	RCN2	0.0125815	2 (Down)	5.72007	6.43358	3.59023	1.0805	2.92905	8.4595	4.3872	4.3135	6.3002	10.203	6.19	3.0411	5.0345	3.9171	1.8191	2.3639	0	0.89201	1.0661	3.0385	4.0889	2.0458	2.543
Retinol dehydrogenase 11	E1BM93	RDH11	0.00691959	2 (Down)	5.6502	6.6977	1.44213	0.91605	1.61159	7.402	3.5097	6.0389	11.34	7.9355	3.714	3.8013	3.0207	1.3057	0	1.1819	1.4162	0	1.0661	3.0385	2.7259	0.68195	0
Receptor expression-enhancing protein 5	Q29RM3	REEP5	0.000448463	1 (Up)	0.287567	0.190068	1.37723	2.32165	2.88665	0	0	0.8627	0	0	0	0.76027	1.0069	1.3057	1.8191	2.3639	2.8323	0.89201	3.1984	2.2789	3.4074	2.0458	3.8145
Reticulophagy regulator family member 3	E1BBW7	RETREG3	0.00641702	2 (Down)	4.37013	3.23628	1.54173	0.88645	0.189908	5.2872	3.5097	4.3135	2.5201	5.6682	2.476	2.2808	2.0138	2.6114	0	3.5458	0	0	0	0.75963	0	0	0
Replication timing regulatory factor 1	E1BCK1	RIF1	0.000301614	1 (Up)	1.15027	0	4.803	6.44627	6.00595	0	0	3.4508	0	0	0	0	5.0345	3.9171	5.4574	9.4555	8.497	3.568	4.2646	6.077	5.4518	6.1375	6.3575
Regulator of microtubule dynamics protein 1	Q32KL4	RMDN1	1.23031e-05	1 (Up)	0.580043	0	0	0.756077	3.24715	0	0.87743	0.8627	0	0	0	0	0	0	0	0	0	0.89201	2.1323	3.0385	2.7259	3.4097	3.8145
Regulator of microtubule dynamics protein 3	Q1JQC5	RMDN3	0.000358833	2 (Down)	16.9153	16.419	17.027	9.82432	4.35465	21.149	15.794	13.803	22.681	14.737	16.094	12.164	14.097	16.974	20.01	13.001	9.9132	8.9201	7.463	4.5578	5.4518	6.1375	1.2715
E3 ubiquitin-protein ligase RNF114	Q4U5R4	RNF114	0.00289743	2 (Down)	3.08023	0.760275	0	0	0	3.1723	1.7549	4.3135	0	0	0	3.0411	0	0	0	0	0	0	0	0	0	0	0
Ribonuclease inhibitor	Q3SZN8	RNH1	0.000183489	1 (Up)	3.54027	5.71885	0.671267	0.785002	11.9462	1.0574	4.3872	5.1762	0	6.8019	6.19	9.8835	2.0138	0	0	1.1819	0	0.89201	1.0661	14.433	9.5407	13.639	10.172
Replication protein A2	Q2KI86	RPA2	0.0204289	1 (Up)	0.292477	0.380125	0	0	2.30929	0	0.87743	0	0	0	0	1.5205	0	0	0	0	0	0	0	4.5578	2.7259	0.68195	1.2715
Ribose-5-phosphate isomerase	G5E534	RPIA	0.000105137	1 (Up)	0	0	0.606367	1.0226	4.32822	0	0	0	0	0	0	0	0	0	1.8191	0	0	0.89201	3.1984	5.3174	3.4074	4.7736	3.8145
60S ribosomal protein L10	Q9XSI3	RPL10	0.00783651	1 (Up)	1.1601	2.21652	5.16667	5.07475	5.15377	0	1.7549	1.7254	1.26	1.1336	4.952	1.5205	4.0276	7.8341	3.6383	5.9097	5.6647	4.46	4.2646	6.077	4.0889	4.0917	6.3575
60S ribosomal protein L10a	Q5E9E6	RPL10A	0.000382883	1 (Up)	1.86997	1.19132	7.86513	8.3458	9.19083	2.1149	2.6323	0.8627	1.26	2.2673	1.238	0	10.069	2.6114	10.915	10.637	7.0809	7.1361	8.5292	7.5963	9.5407	8.1833	11.443
60S ribosomal protein L11	A0A3Q1N8F8	RPL11	0.0168048	1 (Up)	3.09003	2.97895	5.745	4.82278	4.75452	3.1723	3.5097	2.5881	2.5201	3.4009	3.714	2.2808	6.0414	3.9171	7.2765	4.7277	5.6647	3.568	5.3307	3.7981	4.0889	4.7736	6.3575
60S ribosomal protein L13	Q56JZ1	RPL13	0.00589632	1 (Up)	2.01788	1.44653	4.63187	5.77227	3.26657	0	0.87743	5.1762	0	2.2673	1.238	2.2808	5.0345	5.2228	3.6383	7.0916	4.2485	5.3521	6.3969	3.7981	2.7259	2.7278	3.8145
60S ribosomal protein L13a	Q3SZ90	RPL13A	0.00526554	1 (Up)	1.50764	1.60305	2.71977	6.06393	4.9834	1.0574	0.87743	2.5881	2.5201	1.1336	1.238	1.5205	5.0345	1.3057	1.8191	4.7277	8.497	3.568	7.463	6.077	3.4074	4.0917	6.3575
60S ribosomal protein L14	Q3T0U2	RPL14	0.000703576	1 (Up)	0	0.809068	2.58333	4.00882	4.28573	0	0	0	0	0	2.476	0.76027	2.0138	3.9171	1.8191	2.3639	5.6647	2.676	5.3307	4.5578	3.4074	4.0917	5.086
60S ribosomal protein L17	Q3T025	RPL17	2.48057e-05	1 (Up)	4.1754	2.33173	11.4837	14.2505	13.837	2.1149	3.5097	6.9016	1.26	2.2673	1.238	4.5616	13.09	10.446	10.915	10.637	15.578	11.596	19.191	12.914	13.63	12.275	16.529
60S ribosomal protein L18	Q5E973	RPL18	0.0192633	3	5.59023	5.35398	12.1591	12.7233	8.97438	6.3446	4.3872	6.0389	2.5201	5.6682	8.666	4.5616	7.0483	13.057	16.372	11.819	14.162	8.9201	15.992	7.5963	8.1777	6.1375	13.986
60S ribosomal protein L19	Q3T0W9	RPL19	0.0285929	3	2.21753	2.20147	4.803	3.43668	2.75868	3.1723	1.7549	1.7254	3.7801	2.2673	1.238	1.5205	5.0345	3.9171	5.4574	2.3639	2.8323	5.3521	3.1984	3.0385	3.4074	2.0458	2.543
60S ribosomal protein L23	Q3T057	RPL23	0.00178757	1 (Up)	2.0877	1.35529	3.18303	5.75835	7.02475	1.0574	1.7549	3.4508	1.26	3.4009	0	0.76027	3.0207	6.5284	0	4.7277	5.6647	6.2441	6.3969	6.8367	8.1777	5.4556	7.629
60S ribosomal protein L24	Q862I1	RPL24	7.6059e-06	1 (Up)	3.02023	2.82793	8.42793	8.686	7.89325	2.1149	2.6323	4.3135	1.26	4.5346	2.476	3.0411	7.0483	9.1398	9.0957	8.2735	9.9132	8.0281	8.5292	8.3559	6.1333	8.1833	8.9005
60S ribosomal protein L26	P61257	RPL26	3.54366e-05	1 (Up)	2.38017	1.06639	5.4027	6.76192	6.40878	1.0574	2.6323	3.4508	0	2.2673	1.238	0.76027	6.0414	6.5284	3.6383	5.9097	8.497	6.2441	6.3969	7.5963	6.1333	6.8195	5.086
60S ribosomal protein L27	P61356	RPL27	0.00420623	1 (Up)	1.22008	1.28802	2.48373	4.03777	3.22405	1.0574	0.87743	1.7254	1.26	1.1336	1.238	1.5205	3.0207	2.6114	1.8191	3.5458	5.6647	2.676	4.2646	3.0385	2.7259	2.0458	5.086
60S ribosomal protein L28	Q3T0L7	RPL28	0.000949309	1 (Up)	1.63748	1.25645	5.23823	5.75385	5.79617	3.1723	0.87743	0.8627	0	2.2673	1.238	1.5205	5.0345	5.2228	5.4574	4.7277	8.497	4.46	5.3307	4.5578	8.1777	4.0917	6.3575
60S ribosomal protein L3	P39872	RPL3	0.000303137	1 (Up)	3.88783	2.16772	6.81683	10.0619	9.31847	2.1149	3.5097	6.0389	1.26	1.1336	2.476	3.8013	11.076	3.9171	5.4574	11.819	9.9132	8.9201	9.5953	9.8752	9.5407	10.229	7.629
60S ribosomal protein L30	Q3T0D5	RPL30	0.0100347	1 (Up)	1.44367	0	1.87027	4.0449	3.1082	0	1.7508	2.5802	0	0	0	0	3.0114	2.5994	0	5.8933	1.4097	3.5557	5.3209	3.7842	2.0382	4.0791	2.5313
60S ribosomal protein L4	Q58DW0	RPL4	0.0170643	1 (Up)	5.68353	2.66415	9.33513	8.67735	9.10492	3.166	7.0037	6.8809	3.7574	3.3941	1.238	2.2671	15.049	3.8935	9.0629	10.609	8.48	7.104	8.5164	9.0927	8.1573	11.556	7.6137
60S ribosomal protein L5	Q58DW5	RPL5	0.0046161	1 (Up)	1.4858	4.06578	6.19923	7.9212	7.22023	1.0385	0.8617	2.5572	4.995	3.3603	4.9076	3.0002	5.9692	9.0228	3.6057	9.3072	7.0047	7.9481	7.4248	6.7686	6.06	4.7003	11.352
60S ribosomal protein L6	Q58DQ3	RPL6	0.000350816	1 (Up)	5.3355	3.16902	11.4187	12.0169	9.4	2.1149	5.2646	8.627	2.5201	3.4009	3.714	3.0411	11.076	10.446	12.734	8.2735	15.578	12.488	11.728	9.1155	10.222	6.8195	11.443
60S ribosomal protein L7	Q58DT1	RPL7	8.81496e-05	1 (Up)	4.0064	2.94913	5.00503	9.67535	6.26485	2.6515	4.6164	4.7513	2.2098	2.8426	2.1711	4.573	5.8085	3.274	5.9326	9.7642	8.1695	11.403	9.3647	4.195	7.5167	6.3259	7.0218
60S ribosomal protein L7a	Q2TBQ5	RPL7A	0.00049795	1 (Up)	1.79521	2.16987	7.5508	7.56152	7.14928	1.0574	0.87743	3.4508	2.5201	3.4009	1.238	1.5205	8.0552	9.1398	5.4574	5.9097	8.497	6.2441	9.5953	6.8367	6.8148	4.7736	10.172
60S ribosomal protein L8	Q3T0S6	RPL8	0.053557	1 (Up)	1.15518	1.88647	3.7614	3.55313	3.73553	0	0.87743	2.5881	2.5201	2.2673	1.238	1.5205	5.0345	2.6114	3.6383	3.5458	4.2485	5.3521	1.0661	3.0385	2.7259	4.0917	5.086
60S acidic ribosomal protein P0	Q95140	RPLP0	0.000169195	1 (Up)	4.27317	3.20955	4.45053	8.43487	7.34537	3.7014	3.5101	5.608	3.1505	2.8343	4.9525	1.9009	5.5386	3.2646	4.5484	7.0924	9.9139	7.1369	9.5963	6.4575	7.1563	7.5023	8.2654
Dolichyl-diphosphooligosaccharide--protein glycosyltransferase subunit 1	A3KN04	RPN1	0.00594497	2 (Down)	32.5583	30.713	31.4493	23.9278	16.6163	35.947	28.95	32.778	35.276	32.871	33.422	21.283	36.242	32.638	25.468	27.183	31.154	16.054	21.32	18.987	15.671	19.092	12.715
Dolichyl-diphosphooligosaccharide--protein glycosyltransferase subunit 2	A0A3Q1MS82	RPN2	0.00832173	2 (Down)	14.1127	14.223	9.67093	8.90825	6.62887	17.976	12.284	12.078	15.121	12.47	14.856	14.445	12.083	7.8341	9.0957	11.819	8.497	8.9201	6.3969	6.8367	7.4963	10.911	1.2715
Regulation of nuclear pre-mRNA domain containing 1B	A0A3Q1MWX6	RPRD1B	6.86338e-05	1 (Up)	0	0	0	4.9879	3.85833	0	0	0	0	0	0	0	0	0	0	2.3639	5.6647	4.46	7.463	2.2789	3.4074	4.661	5.086
40S ribosomal protein S12	Q76I81	RPS12	0.00200106	1 (Up)	1.17835	1.9295	3.13063	4.97227	4.8423	1.0172	1.688	0.82984	2.4241	2.1809	2.3817	0.73131	3.8742	3.7679	1.7498	4.5927	5.5029	2.5741	7.2194	5.1438	3.985	5.2997	4.9407
40S ribosomal protein S13	Q56JX8	RPS13	0.000249605	1 (Up)	0.584967	0.190068	3.155	4.91475	3.29312	0	1.7549	0	0	0	0	0.76027	5.0345	2.6114	1.8191	4.7277	4.2485	5.3521	5.3307	3.0385	4.0889	4.7736	1.2715
40S ribosomal protein S17	A0A140T832	RPS17	0.000933406	1 (Up)	0.872533	0.3095	2.21967	4.23183	4.94458	0	1.7549	0.8627	0	0	1.238	0	3.0207	0	3.6383	2.3639	5.6647	3.568	5.3307	4.5578	3.4074	5.4556	6.3575
40S ribosomal protein S18	Q3T0R1	RPS18	0.000474731	1 (Up)	4.31013	4.4961	10.9766	8.2978	8.0634	4.2297	4.3872	4.3135	2.5201	5.6682	3.714	6.0821	12.083	11.751	9.0957	10.637	9.9132	6.2441	6.3969	8.3559	8.1777	6.8195	8.9005
40S ribosomal protein S19	Q32PD5	RPS19	3.81437e-05	1 (Up)	1.51203	1.94528	7.2142	7.8708	6.32645	1.0568	1.7544	1.7249	0	2.266	2.4745	3.0406	7.0477	9.1375	5.4574	5.909	9.9107	7.1356	8.5279	5.3165	7.4955	6.1371	6.3567
40S ribosomal protein S2	O18789	RPS2	0.000338483	1 (Up)	4.01763	1.54323	9.04323	13.4503	13.5852	4.2297	3.5097	4.3135	0	1.1336	1.238	3.8013	13.09	1.3057	12.734	14.183	14.162	11.596	13.86	10.635	12.948	12.957	17.801
40S ribosomal protein S20	Q3ZBH8	RPS20	0.00106718	1 (Up)	1.50524	1.59937	4.6229	4.44668	5.52605	1.0547	0.87743	2.5836	2.5135	1.1307	1.2348	1.5185	5.024	5.2159	3.6288	5.8973	4.2411	4.4554	3.1929	7.5864	3.4038	4.7665	6.3475
40S ribosomal protein S21	Q32PB8	RPS21	2.08863e-06	1 (Up)	0.8627	0.380125	5.4027	5.81692	9.08275	0	0	2.5881	0	0	0	1.5205	6.0414	6.5284	3.6383	3.5458	7.0809	6.2441	6.3969	9.1155	7.4963	9.5472	10.172
40S ribosomal protein S24	Q56JU9	RPS24	0.00110965	1 (Up)	1.45257	0.689625	4.8679	6.42287	5.56767	0	2.6323	1.7254	0	0	1.238	1.5205	7.0483	3.9171	3.6383	4.7277	8.497	7.1361	5.3307	2.2789	6.8148	6.8195	6.3575
40S ribosomal protein S25	Q56JX5	RPS25	0.0529052	3	2.1619	1.55118	4.1507	3.45613	3.18	3.1672	1.6733	1.6452	0.68553	3.5512	0	1.968	3.2926	5.6903	3.4692	3.0595	4.6309	2.7943	3.3398	2.8973	2.5992	3.0657	4.1578
40S ribosomal protein S27	Q2KHT7	RPS27	0.0154177	1 (Up)	0.143793	0.70654	2.52973	2.73762	2.60853	0	0	0.43138	1.2601	0.56686	0.61904	0.38016	3.0208	4.5684	0	2.9535	2.8307	3.567	1.5993	3.4165	2.7251	2.3852	1.9073
40S ribosomal protein S27-like	Q3T0B7	RPS27L	0.00513387	3	0.7838	1.01597	2.97147	2.29142	2.0776	1.0574	0	1.294	1.26	0.56678	1.857	0.38011	2.0137	3.2624	3.6383	2.9532	2.8305	1.7828	1.5992	2.6566	2.0435	1.7031	1.9072
40S ribosomal protein S28	Q56JX6	RPS28	6.14209e-05	1 (Up)	2.73267	1.35868	6.18023	5.25378	5.51747	2.1149	2.6323	3.4508	1.26	1.1336	0	3.0411	6.0414	5.2228	7.2765	5.9097	4.2485	4.46	6.3969	6.077	6.1333	4.7736	5.086
40S ribosomal protein S3	Q3T169	RPS3	0.00995167	1 (Up)	7.68773	7.14725	11.5048	15.9315	15.3135	7.402	7.8969	7.7643	10.08	6.8019	8.666	3.0411	12.083	16.974	5.4574	17.726	19.826	13.38	12.794	18.229	12.267	12.957	17.801
40S ribosomal protein S3a	Q56JV9	RPS3A	6.57661e-05	1 (Up)	2.3077	1.1322	6.86837	8.08907	14.5087	0	3.4946	3.4285	0	0	0	4.5288	10.017	5.1777	5.4104	8.2124	9.8278	7.9743	6.3418	12.809	13.53	11.517	20.179
40S ribosomal protein S4	A2VE06	RPS4Y1	5.84345e-06	1 (Up)	1.98967	1.67055	7.0108	11.0214	10.1423	1.7175	2.8503	1.4012	2.8332	1.8413	0.77281	1.2349	8.1772	7.1773	5.6779	9.1546	12.385	8.693	13.853	9.5851	8.599	9.2001	13.185
40S ribosomal protein S5	Q5E988	RPS5	0.00348883	1 (Up)	0.872533	0	4.09037	3.18025	6.49065	0	1.7549	0.8627	0	0	0	0	7.0483	5.2228	0	1.1819	5.6647	2.676	3.1984	6.8367	5.4518	4.7736	8.9005
40S ribosomal protein S6	Q5E995	RPS6	0.000263855	1 (Up)	2.36577	0.9683	8.78777	6.91368	7.5199	1.0574	2.6105	3.4294	0	1.1336	1.238	1.5016	8.0051	12.946	5.4122	5.8152	5.5867	8.8488	7.404	9.0359	8.065	6.7613	6.2174
Ribosomal protein S6 kinase	A0A3Q1MLN6	RPS6KA1	0.00890295	1 (Up)	0.286723	0.756525	0.329027	0.437225	4.42592	0	0.86017	0	0	0	0	3.0261	0.98708	0	0	0	0	1.7489	0	0.75899	4.6541	6.123	6.1676
40S ribosomal protein S7	A6H769	RPS7	0.0544967	1 (Up)	3.08513	3.1094	5.37467	7.24655	6.34645	3.1723	2.6323	3.4508	5.0402	3.4009	2.476	1.5205	8.0552	2.6114	5.4574	5.9097	9.9132	3.568	9.5953	6.077	8.1777	4.7736	6.3575
40S ribosomal protein S8	Q5E958	RPS8	0.000278966	1 (Up)	5.24757	4.12148	8.76357	9.8684	7.87005	5.2872	6.142	4.3135	3.7801	5.6682	2.476	4.5616	8.0552	9.1398	9.0957	9.4555	11.329	8.0281	10.661	8.3559	6.8148	6.1375	10.172
40S ribosomal protein S9	A6QLG5	RPS9	0.00364849	1 (Up)	1.80503	0.8536	7.5508	6.9207	6.14892	1.0574	2.6323	1.7254	0	1.1336	0	2.2808	8.0552	9.1398	5.4574	10.637	7.0809	3.568	6.3969	9.8752	7.4963	3.4097	3.8145
40S ribosomal protein SA	P26452	RPSA	0.000437829	1 (Up)	3.03497	1.7876	4.29623	9.0977	10.9923	2.1149	5.2646	1.7254	1.26	1.1336	2.476	2.2808	4.0276	5.2228	3.6383	7.0916	9.9132	4.46	14.926	11.394	11.585	9.5472	11.443
Ribosome binding protein 1	F1MDC1	RRBP1	0.000181163	1 (Up)	2.36543	1.79313	10.7361	18.7211	25.1827	1.0574	0	6.0389	2.5201	1.1336	1.238	2.2808	18.124	10.446	3.6383	26.003	9.9132	13.38	25.588	26.587	23.852	19.776	30.516
Ribosomal L1 domain-containing protein 1	A4FV97	RSL1D1	5.60859e-05	1 (Up)	0.575133	0	5.06707	5.10435	6.36245	0	0	1.7254	0	0	0	0	5.0345	6.5284	3.6383	3.5458	7.0809	4.46	5.3307	7.5963	6.8148	3.4097	7.629
RTF1 homolog, Paf1/RNA polymerase II complex component	F1N6E9	RTF1	0.00126962	1 (Up)	0	0	0	0.266525	3.04128	0	0	0	0	0	0	0	0	0	0	0	0	0	1.0661	0.75963	4.0889	4.7736	2.543
Reticulon	F1MQZ0	RTN1	0.000140421	2 (Down)	2.15753	2.5445	0.606367	0	0	2.1149	2.6323	1.7254	1.26	3.4009	2.476	3.0411	0	0	1.8191	0	0	0	0	0	0	0	0
Reticulon	F1N405	RTN4	0.00987311	2 (Down)	3.66027	1.88647	0.942	1.13905	1.40237	3.1723	2.6323	5.1762	2.5201	2.2673	1.238	1.5205	1.0069	0	1.8191	1.1819	1.4162	0.89201	1.0661	1.5193	2.0444	2.0458	0
RuvB-like helicase	A7MBG8	RUVBL1	0.00827607	1 (Up)	5.17283	3.27125	5.8099	6.35	8.40793	4.2297	4.3872	6.9016	3.7801	2.2673	2.476	4.5616	8.0552	3.9171	5.4574	3.5458	7.0809	6.2441	8.5292	7.5963	8.8592	9.5472	7.629
Protein S100-A14	Q3MHP3	S100A14	0.00120876	1 (Up)	1.15518	1.41849	0.770867	3.22757	6.2808	0	0.87743	2.5881	3.7801	1.1336	0	0.76027	1.0069	1.3057	0	4.7277	1.4162	3.568	3.1984	8.3559	6.1333	6.8195	3.8145
Protein S100-A16	Q0VCM0	S100A16	0.00302631	1 (Up)	0.287567	1.22843	0.435233	1.96763	3.96772	0	0	0.8627	3.7801	1.1336	0	0	0	1.3057	0	2.3639	1.4162	0.89201	3.1984	4.5578	4.0889	3.4097	3.8145
Protein S100-B	P02638	S100B	0.00912402	2 (Down)	3.31763	4.78503	1.0069	0.223002	2.46403	2.1149	4.3872	3.4508	3.7801	6.8019	2.476	6.0821	3.0207	0	0	0	0	0.89201	0	3.0385	2.7259	4.0917	0
Phosphatidylinositol-3-phosphatase SAC1	A6QL88	SACM1L	0.00586951	2 (Down)	10.74	11.6802	8.79383	4.37678	2.08053	14.804	9.6518	7.7643	12.6	17.005	4.952	12.164	13.09	7.8341	5.4574	4.7277	5.6647	1.784	5.3307	2.2789	2.7259	2.0458	1.2715
SUMO-activating enzyme subunit 1	A2VE14	SAE1	5.36563e-05	1 (Up)	0.584967	0.380125	0	1.15853	8.28428	0	1.7549	0	0	0	0	1.5205	0	0	0	0	0	3.568	1.0661	4.5578	7.4963	10.911	10.172
SAFB protein	A5PJP2	SAFB	0.00024469	1 (Up)	0.89681	0.416338	4.55693	4.5173	5.85945	0	0.61613	2.0743	0	0.79604	0.86931	0	4.4347	6.1396	3.0965	6.3876	3.8268	2.4104	5.4444	7.6772	4.64	6.4133	4.7073
Scaffold attachment factor B2	E1BDE7	SAFB2	0.00364583	1 (Up)	0	0.0921725	0.535533	2.0791	1.44046	0	0	0	0	0	0.36869	0	1.6066	0	0	1.8859	3.2541	1.1577	2.0187	1.4383	2.1748	1.7701	0.37866
Serine--tRNA ligase, cytoplasmic	Q9GMB8	SARS1	0.00411236	1 (Up)	1.165	0.380125	0.335633	4.94883	7.0634	0	2.6323	0.8627	0	0	0	1.5205	1.0069	0	0	2.3639	2.8323	7.1361	7.463	11.394	6.1333	8.1833	2.543
Serine--tRNA ligase, mitochondrial	Q9N0F3	SARS2	0.00162034	1 (Up)	0.93251	0.756892	0	0.266525	4.22325	1.0574	0.87743	0.8627	0	2.2673	0	0.76027	0	0	0	0	0	0	1.0661	6.077	4.0889	5.4556	1.2715
Ribosome maturation protein SBDS	Q3SWZ6	SBDS	0.0522033	2 (Down)	1.225	2.32644	0.671267	0	0.170487	1.0574	1.7549	0.8627	5.0402	2.2673	1.238	0.76027	2.0138	0	0	0	0	0	0	0	0	0.68195	0
Scavenger receptor class B member 2	A0A3S5ZPN6	SCARB2	0.0188249	2 (Down)	13.5327	12.8178	10.2424	9.07345	6.74953	17.976	11.407	11.215	15.121	13.604	11.142	11.404	15.103	6.5284	9.0957	9.4555	8.497	9.8121	8.5292	7.5963	7.4963	6.8195	5.086
Saccharopine dehydrogenase-like oxidoreductase	F1MX05	SCCPDH	0.0424858	2 (Down)	3.03497	2.26662	1.44213	1.13905	0.360278	2.1149	5.2646	1.7254	2.5201	2.2673	1.238	3.0411	3.0207	1.3057	0	1.1819	1.4162	0.89201	1.0661	0.75963	0.68148	0	0
Sec1 family domain containing 1	E1BG76	SCFD1	0.0226378	2 (Down)	10.1477	4.67323	4.97413	6.52388	5.76932	9.5169	13.162	7.7643	3.7801	3.4009	6.19	5.3219	5.0345	2.6114	7.2765	7.0916	7.0809	4.46	7.463	8.3559	6.1333	4.7736	3.8145
Non-specific lipid-transfer protein	P07857	SCP2	4.65417e-08	1 (Up)	0	0	0	0.266525	3.07667	0	0	0	0	0	0	0	0	0	0	0	0	0	1.0661	3.0385	2.7259	2.7278	3.8145
Carboxypeptidase	Q2NKZ9	SCPEP1	6.91141e-07	1 (Up)	0.584967	1.06977	0	4.9444	9.46237	0	1.7549	0	0	0	1.238	3.0411	0	0	0	2.3639	5.6647	5.3521	6.3969	10.635	8.8592	8.1833	10.172
N-terminal kinase-like protein	F1MVK2	SCYL1	2.57905e-07	2 (Down)	2.4402	3.79352	0	0	0	2.1149	1.7549	3.4508	3.7801	3.4009	4.952	3.0411	0	0	0	0	0	0	0	0	0	0	0
SCY1 like pseudokinase 2	A6QLN8	SCYL2	0.0281957	1 (Up)	0.584967	0.3095	0	0.266525	2.30952	0	1.7549	0	0	0	1.238	0	0	0	0	0	0	0	1.0661	4.5578	1.363	2.0458	1.2715
Syndecan binding protein	F6QH17	SDCBP	0.00375248	2 (Down)	4.02147	3.86335	0.605667	1.17207	1.31739	5.2872	2.6323	4.1449	4.7939	3.4009	2.234	5.0246	1.817	0	0	2.1328	2.5555	0	0	1.5193	0.68148	2.0458	1.023
SEC22 homolog B, vesicle trafficking protein	A0A3Q1MMA1	SEC22B	0.00143985	2 (Down)	18.1253	14.2547	11.4051	6.82425	3.54473	22.206	14.916	17.254	18.901	17.005	7.428	13.685	13.09	15.668	5.4574	8.2735	5.6647	8.0281	5.3307	5.3174	5.4518	3.4097	0
SEC63 homolog, protein translocation regulator	E1B7B1	SEC63	0.0353809	2 (Down)	2.86737	2.45667	1.44213	0	1.54966	4.2297	3.5097	0.8627	2.5201	2.2673	1.238	3.8013	3.0207	1.3057	0	0	0	0	0	1.5193	2.7259	0.68195	1.2715
SEL1L adaptor subunit of ERAD E3 ubiquitin ligase	F1MGJ5	SEL1L	0.00310701	2 (Down)	6.35517	2.45115	2.1134	0.562	0.17037	9.5169	3.5097	6.0389	1.26	2.2673	2.476	3.8013	5.0345	1.3057	0	1.1819	0	0	1.0661	0	0.68148	0	0
Semaphorin 3B	E1B9T2	SEMA3B	0.000492359	2 (Down)	4.96	2.20147	0.770867	0.813978	0.511345	5.2872	6.142	3.4508	3.7801	2.2673	1.238	1.5205	1.0069	1.3057	0	2.3639	0	0.89201	0	0	0.68148	1.3639	0
Semaphorin 3G	G3MYK9	SEMA3G	0.0160063	2 (Down)	4.7226	1.72249	1.1065	2.73805	1.84836	6.3446	3.5097	4.3135	2.5201	1.1336	2.476	0.76027	2.0138	1.3057	0	4.7277	1.4162	2.676	2.1323	0.75963	1.363	2.7278	2.543
Selenide, water dikinase 1	Q0VC82	SEPHS1	0.00044436	1 (Up)	0	0	0	0.266525	2.08078	0	0	0	0	0	0	0	0	0	0	0	0	0	1.0661	2.2789	1.363	3.4097	1.2715
Septin 9	A0A3Q1MH57	SEPTIN9	0.00924905	1 (Up)	0.580043	0.380125	0.335633	3.3927	4.7894	0	0.87743	0.8627	0	0	0	1.5205	1.0069	0	0	2.3639	1.4162	4.46	5.3307	9.1155	3.4074	4.0917	2.543
SERPINE1 mRNA binding protein 1	A1L5B7	SERBP1	1.16425e-06	1 (Up)	0.292477	0	0	0	3.56493	0	0.87743	0	0	0	0	0	0	0	0	0	0	0	0	3.0385	3.4074	2.7278	5.086
Plasma serine protease inhibitor	Q9N2I2	SERPINA5	1.70775e-08	1 (Up)	0	0.760275	0	1.11013	9.2956	0	0	0	0	0	0	3.0411	0	0	0	0	1.4162	0.89201	2.1323	9.8752	8.1777	10.229	8.9005
Serpin family B member 5	A0A3Q1NLS8	SERPINB5	0.0275294	1 (Up)	2.32017	1.77042	0	1.3035	5.4682	0	3.5097	3.4508	2.5201	0	0	4.5616	0	0	0	2.3639	0	1.784	1.0661	6.8367	2.7259	3.4097	8.9005
Serine protease inhibitor clade E member 2	Q8HZY1	SERPINE2	0.0454097	3	20.559	18.9432	24.639	21.9988	12.9807	24.319	15.793	21.565	23.939	15.868	22.282	13.684	17.117	31.335	25.465	22.457	25.487	18.731	21.32	13.673	10.222	10.229	17.799
Splicing factor 1	A2VDM7	SF1	0.00213732	1 (Up)	0.287567	0.190068	1.1065	3.13627	3.43695	0	0	0.8627	0	0	0	0.76027	2.0138	1.3057	0	1.1819	4.2485	1.784	5.3307	3.7981	3.4074	2.7278	3.8145
Splicing factor 3A subunit 1	A2VDN6	SF3A1	0.000446267	1 (Up)	0.287567	0.190068	2.1134	5.4573	5.0097	0	0	0.8627	0	0	0	0.76027	5.0345	1.3057	0	7.0916	5.6647	2.676	6.3969	5.3174	6.1333	4.7736	3.8145
Splicing factor 3a subunit 3	Q3SWY7	SF3A3	0.0245397	1 (Up)	1.165	0.689625	1.81247	3.43178	3.1193	0	2.6323	0.8627	0	0	1.238	1.5205	1.0069	2.6114	1.8191	2.3639	4.2485	1.784	5.3307	3.7981	2.0444	4.0917	2.543
Splicing factor 3b subunit 1	F1MX61	SF3B1	0.000376789	1 (Up)	0.86761	0.380125	4.29623	7.43538	7.10645	0	0.87743	1.7254	0	0	0	1.5205	4.0276	5.2228	3.6383	8.2735	11.329	2.676	7.463	9.1155	6.1333	6.8195	6.3575
Splicing factor 3b subunit 2	F1MC31	SF3B2	0.0193669	1 (Up)	0.287567	0	1.64133	2.08852	4.33222	0	0	0.8627	0	0	0	0	1.0069	3.9171	0	3.5458	0	2.676	2.1323	1.5193	4.0889	4.0917	7.629
Splicing factor 3B, 14 kDa subunit	Q2KIQ7	SF3B6	0.021192	1 (Up)	0.287567	0	0.335633	1.2405	2.86377	0	0	0.8627	0	0	0	0	1.0069	0	0	3.5458	1.4162	0	0	2.2789	2.0444	2.0458	5.086
Splicing factor proline and glutamine rich	E1BQ37	SFPQ	9.86292e-05	1 (Up)	1.44767	0.190068	5.53917	6.18933	8.23033	0	1.7549	2.5881	0	0	0	0.76027	9.0621	3.9171	3.6383	5.9097	4.2485	7.1361	7.463	9.1155	7.4963	6.1375	10.172
Sideroflexin-1	Q5E9M8	SFXN1	0.0286376	2 (Down)	4.07767	4.2074	1.97697	2.23457	1.04198	5.2872	2.6323	4.3135	6.3002	4.5346	3.714	2.2808	2.0138	3.9171	0	2.3639	2.8323	2.676	1.0661	0.75963	2.0444	1.3639	0
Sideroflexin-3	A6QP55	SFXN3	0.00209863	2 (Down)	2.15263	1.25645	0	0.620575	0	2.1149	1.7549	2.5881	0	2.2673	1.238	1.5205	0	0	0	0	1.4162	0	1.0661	0	0	0	0
Sideroflexin-4	Q3T0M2	SFXN4	0.000154843	2 (Down)	6.5975	7.21988	8.4928	4.76422	2.22792	8.4595	7.0195	4.3135	6.3002	9.0692	7.428	6.0821	9.0621	9.1398	7.2765	5.9097	4.2485	3.568	5.3307	2.2789	2.7259	1.3639	2.543
Small glutamine-rich tetratricopeptide repeat-containing protein alpha	Q32LM2	SGTA	0.002932	1 (Up)	0.86761	2.92125	0.335633	1.20208	4.94458	0	0.87743	1.7254	1.26	5.6682	2.476	2.2808	1.0069	0	0	0	0	2.676	2.1323	4.5578	3.4074	5.4556	6.3575
SH3 domain-binding glutamic acid-rich-like protein 2	A4IFC4	SH3BGRL2	0.000349752	1 (Up)	1.15518	0.5702	0	1.008	4.58393	0	0.87743	2.5881	0	0	0	2.2808	0	0	0	1.1819	0	1.784	1.0661	3.7981	4.7704	3.4097	6.3575
SHBG protein	A5PKC2	SHBG	0.0204477	1 (Up)	0.287567	0	2.1134	3.22757	3.69213	0	0	0.8627	0	0	0	0	5.0345	1.3057	0	4.7277	1.4162	3.568	3.1984	5.3174	5.4518	2.7278	1.2715
Leucine-rich repeat protein SHOC-2	A6QLV3	SHOC2	0.0418434	3	14.8553	15.2725	20.152	16.451	11.167	15.861	14.039	14.666	11.34	14.737	19.808	15.205	14.097	20.891	25.468	15.365	19.826	12.488	18.125	10.635	10.904	12.957	10.172
Sialic acid acetylesterase	F1N0F2	SIAE	0.0336236	1 (Up)	0	0	0	0.533075	3.02665	0	0	0	0	0	0	0	0	0	0	0	0	0	2.1323	6.8367	1.363	1.3639	2.543
Nucleotide exchange factor SIL1	Q32KV6	SIL1	1.34339e-05	2 (Down)	8.33763	4.58753	2.6549	1.9241	1.57287	8.4595	9.6518	6.9016	6.3002	4.5346	3.714	3.8013	3.0207	1.3057	3.6383	2.3639	1.4162	1.784	2.1323	1.5193	2.0444	2.7278	0
Excitatory amino acid transporter 3	Q95135	SLC1A1	0.00107697	1 (Up)	0.8627	0	1.0069	2.20562	5.77313	0	0	2.5881	0	0	0	0	3.0207	0	0	1.1819	2.8323	2.676	2.1323	7.5963	5.4518	7.5014	2.543
Tricarboxylate transport protein, mitochondrial	A0A3Q1MTZ5	SLC25A1	0.000115789	2 (Down)	7.0477	6.87135	9.37	5.81625	2.90975	6.3446	7.8969	6.9016	7.5603	7.9355	7.428	4.5616	8.0552	9.1398	10.915	7.0916	5.6647	6.2441	4.2646	2.2789	3.4074	3.4097	2.543
Solute carrier family 25 member 12	A0A3Q1M9V5	SLC25A12	0.0396193	2 (Down)	12.9083	10.2237	13.2011	8.865	4.38172	15.032	13.446	10.247	13.434	15.104	5.7714	6.5853	19.457	8.8392	11.307	12.729	7.2337	7.3286	8.1687	5.4813	3.4809	6.5889	1.9758
Solute carrier family 25 member 13	A0A3Q1LHX4	SLC25A13	0.000164353	2 (Down)	16	13.7702	11.279	10.4256	4.99883	17.748	13.755	16.497	13.027	16.638	15.275	10.141	10.75	10.746	12.341	9.7276	14.009	6.9436	11.022	5.9131	5.3783	4.3223	4.3816
Solute carrier family 25 (Mitochondrial carrier; ornithine transporter) member 15	Q2KHW4	SLC25A15	0.00141265	2 (Down)	18.3153	16.471	15.6386	6.67375	5.09525	25.378	14.039	15.529	20.161	18.138	12.38	15.205	22.152	15.668	9.0957	9.4555	5.6647	6.2441	5.3307	3.7981	5.4518	4.7736	6.3575
Solute carrier family 25 (Carnitine/acylcarnitine translocase), member 20	Q3SZA4	SLC25A20	0.0463371	2 (Down)	5.0249	4.63633	3.59023	1.6286	2.379	6.3446	6.142	2.5881	6.3002	4.5346	6.19	1.5205	5.0345	3.9171	1.8191	1.1819	1.4162	1.784	2.1323	1.5193	2.7259	2.7278	2.543
Mitochondrial glutamate carrier 1	Q08DK4	SLC25A22	0.0178196	3	5.23283	6.1762	8.25693	6.99885	3.33197	5.2872	3.5097	6.9016	6.3002	7.9355	7.428	3.0411	7.0483	10.446	7.2765	8.2735	7.0809	6.2441	6.3969	4.5578	4.0889	3.4097	1.2715
Calcium-binding mitochondrial carrier protein SCaMC-1	A5PJZ1	SLC25A24	0.00316337	2 (Down)	65.4637	74.9373	69.606	43.4062	23.5468	91.997	51.769	52.625	97.024	96.36	56.948	49.417	77.531	63.979	67.308	42.55	53.815	35.68	41.58	18.991	23.852	25.914	25.43
ADP/ATP translocase 4	F1MDK8	SLC25A31	0.0472555	2 (Down)	5.3891	5.4984	4.82093	4.0097	1.33765	9.5083	3.7927	2.8663	5.4465	5.2842	4.9419	6.321	7.3647	3.4747	3.6234	3.9269	3.7687	2.6687	5.6745	1.513	1.1265	2.7111	0
ADP/ATP translocase 1	P02722	SLC25A4	0.00340706	2 (Down)	14.7567	12.958	11.5619	8.71947	6.76692	18.479	14.937	10.854	14.173	15.352	11.767	10.54	15.134	10.9	8.6516	9.4518	7.3746	8.5772	9.4743	6.9687	8.0205	6.261	5.8175
Solute carrier family 2 (Facilitated glucose transporter), member 3	A2VDL2	SLC2A3	2.04223e-05	1 (Up)	2.5972	2.85465	14.4767	12.7467	9.3327	0	2.6266	5.165	3.7638	3.3936	1.23	3.0312	15.077	15.643	12.71	10.614	15.532	8.8969	15.944	11.37	10.191	8.1656	7.6042
Solute carrier family 30 member 9	F1MDV2	SLC30A9	9.37597e-05	2 (Down)	5.01017	5.6745	1.97697	1.0805	0.17037	6.3446	3.5097	5.1762	5.0402	5.6682	7.428	4.5616	2.0138	3.9171	0	2.3639	0	0.89201	1.0661	0	0.68148	0	0
Sodium-dependent phosphate transport protein 2B	Q27960	SLC34A2	0.00766307	1 (Up)	0	0.367475	1.29787	3.53253	8.3823	0	0	0	0	0	0	1.4699	3.8936	0	0	5.713	2.7381	2.587	3.092	16.181	7.2468	3.9555	6.1459
Zinc transporter ZIP4	Q1KZG0	SLC39A4	1.50031e-05	1 (Up)	0	0	1.27763	2.27813	2.73937	0	0	0	0	0	0	0	2.0138	0	1.8191	2.3639	2.8323	1.784	2.1323	2.2789	2.7259	3.4097	2.543
SLC3A2 protein	Q08DL0	SLC3A2	0.0494983	2 (Down)	17.5453	14.54	10.1711	11.6321	11.6508	22.206	14.039	16.391	17.641	14.737	13.618	12.164	14.097	9.1398	7.2765	14.183	9.9132	10.704	11.728	14.433	12.948	11.593	7.629
Na(+)/H(+) exchange regulatory cofactor NHE-RF1	Q3SZK8	SLC9A3R1	5.02188e-08	1 (Up)	2.85264	3.75767	2.98387	5.4189	29.383	4.2297	0.87743	3.4508	2.5201	5.6682	0	6.8424	5.0345	3.9171	0	3.5458	4.2485	5.3521	8.5292	32.664	27.941	23.868	33.059
Structural maintenance of chromosomes protein 1A	O97593	SMC1A	0.0131542	1 (Up)	0	0	1.67817	2.4861	4.866	0	0	0	0	0	0	0	5.0345	0	0	3.5458	1.4162	1.784	3.1984	4.5578	6.1333	7.5014	1.2715
Structural maintenance of chromosomes protein	F1MY41	SMC2	0.00578958	1 (Up)	0.86761	0.5702	1.0069	4.54635	6.11378	0	0.87743	1.7254	0	0	0	2.2808	3.0207	0	0	2.3639	2.8323	4.46	8.5292	7.5963	7.4963	6.8195	2.543
Structural maintenance of chromosomes protein	E1BMZ9	SMC4	0.00868391	1 (Up)	0.640033	0	0.335633	1.13905	3.08358	1.0574	0	0.8627	0	0	0	0	1.0069	0	0	1.1819	1.4162	0.89201	1.0661	1.5193	5.4518	4.0917	1.2715
Acid sphingomyelinase-like phosphodiesterase	A6QQN6	SMPDL3B	7.78539e-05	1 (Up)	0	0.978525	5.93753	5.41932	7.68015	0	0	0	1.26	1.1336	0	1.5205	5.0345	9.1398	3.6383	3.5458	5.6647	7.1361	5.3307	7.5963	6.8148	6.1375	10.172
Staphylococcal nuclease domain-containing protein 1	Q863B3	SND1	6.73164e-07	1 (Up)	0.580043	0	5.53917	14.2587	18.463	0	0.87743	0.8627	0	0	0	0	9.0621	3.9171	3.6383	14.183	8.497	15.164	19.191	20.51	16.355	20.458	16.529
Small nuclear ribonucleoprotein U5 subunit 200	E1BH78	SNRNP200	0.00906615	1 (Up)	1.15518	0.190068	3.65513	4.9143	9.56162	0	0.87743	2.5881	0	0	0	0.76027	7.0483	3.9171	0	4.7277	2.8323	3.568	8.5292	9.1155	12.267	14.321	2.543
U1 small nuclear ribonucleoprotein 70 kDa	Q1RMR2	SNRNP70	0.000137554	1 (Up)	0	0	1.44213	2.7966	2.9063	0	0	0	0	0	0	0	3.0207	1.3057	0	3.5458	2.8323	2.676	2.1323	3.0385	2.0444	2.7278	3.8145
SNRPA1 protein	A6H788	SNRPA1	0.000625616	1 (Up)	0.86761	0.380125	2.38413	4.70565	4.3086	0	0.87743	1.7254	0	0	0	1.5205	4.0276	1.3057	1.8191	7.0916	2.8323	3.568	5.3307	4.5578	4.7704	4.0917	3.8145
Small nuclear ribonucleoprotein Sm D1	Q3ZC10	SNRPD1	0.00467894	1 (Up)	0.292477	0.190068	1.61327	2.6945	3.46005	0	0.87743	0	0	0	0	0.76027	3.0207	0	1.8191	4.7277	1.4162	3.568	1.0661	3.7981	3.4074	4.0917	2.543
Small nuclear ribonucleoprotein Sm D2	Q3SZF8	SNRPD2	4.08164e-07	1 (Up)	0.292477	0	0.942	1.4056	4.43665	0	0.87743	0	0	0	0	0	1.0069	0	1.8191	1.1819	1.4162	0.89201	2.1323	3.7981	4.0889	4.7736	5.086
NHP2-like protein 1	Q3B8S0	SNU13	0.000229842	1 (Up)	0.8627	0	2.91897	4.3043	3.5879	0	0	2.5881	0	0	0	0	3.0207	3.9171	1.8191	3.5458	5.6647	2.676	5.3307	3.0385	4.0889	3.4097	3.8145
SNW domain-containing protein 1	Q1JQE0	SNW1	2.08532e-05	1 (Up)	0	0	0	0.562	2.54948	0	0	0	0	0	0	0	0	0	0	1.1819	0	0	1.0661	1.5193	2.7259	3.4097	2.543
Sorting nexin-1	F1N399	SNX1	8.47793e-06	1 (Up)	1.01625	0.475217	0.205873	4.35708	7.31865	0.50019	0.41505	2.1335	0.59603	0	0.5856	0.71924	0	0.61762	0	7.0278	2.7559	3.9418	3.7028	5.6357	7.1004	7.1052	9.4333
Sorting nexin	A4IFN6	SNX18	0.000597136	1 (Up)	0	0	0.606367	0.620575	2.71985	0	0	0	0	0	0	0	0	0	1.8191	0	1.4162	0	1.0661	1.5193	3.4074	3.4097	2.543
Sorting nexin-2	F1MZN7	SNX2	6.29074e-05	1 (Up)	0.78389	0.909555	0.56499	2.55425	7.4167	0.55725	1.3398	0.45462	0.66402	0	0.6524	2.3218	1.0069	0.68807	0	1.2457	2.9088	2.3022	3.7603	7.278	7.2107	10.625	4.5531
Sorting nexin-27	A5PKA5	SNX27	0.00556049	2 (Down)	3.60027	3.46347	0	0.446	1.76277	2.1149	3.5097	5.1762	5.0402	4.5346	1.238	3.0411	0	0	0	0	0	1.784	0	2.2789	2.0444	2.7278	0
Sorting nexin-5	Q3ZBM5	SNX5	2.4294e-06	1 (Up)	0	0	0	0.264775	3.44978	0	0	0	0	0	0	0	0	0	0	0	0	0	1.0591	3.783	2.7214	4.7601	2.5346
Sorting nexin	F1N6W6	SNX9	0.00264492	2 (Down)	3.72517	1.35318	0.335633	0	1.95268	4.2297	2.6323	4.3135	0	1.1336	1.238	3.0411	1.0069	0	0	0	0	0	0	3.0385	2.0444	2.7278	0
O-acyltransferase	Q3T0N9	SOAT1	0.0101173	1 (Up)	0	0	1.77777	2.52965	3.30922	0	0	0	0	0	0	0	4.0276	1.3057	0	3.5458	1.4162	0.89201	4.2646	4.5578	2.0444	4.0917	2.543
Superoxide dismutase [Cu-Zn]	P00442	SOD1	0.0350116	1 (Up)	4.82527	10.7058	9.1708	5.67127	8.82725	3.1723	5.2646	6.0389	6.3002	14.737	11.142	10.644	10.069	6.5284	10.915	4.7277	5.6647	8.0281	4.2646	7.5963	7.4963	7.5014	12.715
Superoxide dismutase [Cu-Zn]	F6R4N7	SOD3	5.29415e-07	2 (Down)	10.2678	5.42483	0	0	0	11.632	11.407	7.7643	7.5603	5.6682	6.19	2.2808	0	0	0	0	0	0	0	0	0	0	0
Sorbin and SH3 domain containing 1	A0A3Q1MHH3	SORBS1	0.00948185	1 (Up)	0	0	0.335633	1.0805	5.72272	0	0	0	0	0	0	0	1.0069	0	0	2.3639	0	0.89201	1.0661	11.394	5.4518	4.7736	1.2715
Sortilin 1	A0A3Q1MFM8	SORT1	0.00113454	1 (Up)	0.287567	0.190068	7.4143	4.93422	3.09955	0	0	0.8627	0	0	0	0.76027	5.0345	11.751	5.4574	3.5458	2.8323	8.0281	5.3307	3.0385	4.0889	2.7278	2.543
Maspardin	Q8MJJ1	SPG21	0.0088872	2 (Down)	8.1601	3.13103	1.87737	1.10945	0	10.574	6.142	7.7643	0	3.4009	0	9.1232	3.0207	2.6114	0	3.5458	0	0.89201	0	0	0	0	0
Sparc/osteonectin, cwcv and kazal-like domains proteoglycan (Testican) 1	Q17QR9	SPOCK1	0.0337106	2 (Down)	2.98248	0.5984	0	0	0	6.3446	0.87743	1.7254	1.26	1.1336	0	0	0	0	0	0	0	0	0	0	0	0	0
Spectrin alpha, non-erythrocytic 1	A0A3Q1LNC8	SPTAN1	0.0281713	2 (Down)	18.753	13.6711	5.7103	3.9123	3.25372	17.976	19.304	18.979	3.7801	9.0692	9.904	31.931	9.0621	2.6114	5.4574	0	4.2485	7.1361	4.2646	1.5193	7.4963	2.7278	1.2715
Spectrin beta chain	F1MYC9	SPTBN1	0.00779277	2 (Down)	9.0473	7.72413	1.34253	2.57872	0.658625	10.574	10.529	6.0389	5.0402	2.2673	9.904	13.685	4.0276	0	0	0	1.4162	3.568	5.3307	0	1.363	0	1.2715
Pyr_redox_2 domain-containing protein	F1MKF8	SQOR	0.000412176	3	14.2753	16.522	18.5683	13.3098	4.3119	15.861	13.162	13.803	18.901	14.737	21.046	11.404	16.11	19.585	20.01	14.183	16.994	7.1361	14.926	3.7981	6.8148	4.0917	2.543
Sorcin	F6QQY9	SRI	1.27825e-05	1 (Up)	0.580043	0.190068	0	0	2.54938	0	0.87743	0.8627	0	0	0	0.76027	0	0	0	0	0	0	0	1.5193	3.4074	2.7278	2.543
Spermidine synthase	E1BM12	SRM	1.21004e-05	1 (Up)	0.580043	1.06639	0	0.295475	3.92887	0	0.87743	0.8627	0	2.2673	1.238	0.76027	0	0	0	1.1819	0	0	0	3.0385	4.0889	4.7736	3.8145
Signal recognition particle subunit SRP72	E1BB38	SRP72	0.000367393	1 (Up)	0.287567	0	0.335633	0.223002	3.0606	0	0	0.8627	0	0	0	0	1.0069	0	0	0	0	0.89201	0	1.5193	4.7704	3.4097	2.543
Serine/arginine repetitive matrix 2	A0A3Q1M0D6	SRRM2	7.39139e-10	1 (Up)	0	0	0	0	2.73928	0	0	0	0	0	0	0	0	0	0	0	0	0	0	2.2789	3.4074	2.7278	2.543
Serrate RNA effector molecule homolog	A4IFB1	SRRT	1.59633e-07	1 (Up)	0	0	0.335633	2.76765	4.79718	0	0	0	0	0	0	0	1.0069	0	0	2.3639	2.8323	2.676	3.1984	4.5578	3.4074	6.1375	5.086
Serine/arginine-rich splicing factor 1	Q0VCY7	SRSF1	0.00703927	1 (Up)	0.575133	1.04029	8.852	10.6333	13.1351	0	0	1.7254	0	3.4009	0	0.76027	16.11	10.446	0	13.001	5.6647	14.272	9.5953	18.231	11.585	16.367	6.3575
FUS interacting protein (Serine/arginine-rich) 1	Q3ZBU5	SRSF10	0.054078	1 (Up)	1.15238	0.190068	1.00363	2.30647	3.3199	0	0.87743	2.5797	0	0	0	0.76027	3.0109	0	0	3.5343	0	3.5593	2.1323	4.5356	3.3941	4.0784	1.2715
Serine/arginine-rich splicing factor 2	Q3MHR5	SRSF2	0.0194763	1 (Up)	0.287567	0.566825	0.770867	2.10355	2.6113	0	0	0.8627	0	2.2673	0	0	1.0069	1.3057	0	2.3639	1.4162	3.568	1.0661	3.0385	3.4074	2.7278	1.2715
Serine/arginine-rich splicing factor 3	Q3SZR8	SRSF3	0.00169733	1 (Up)	0.935323	0.60321	3.45093	3.94278	3.48415	0.59507	0	2.2109	0.7091	1.2759	0	0.42784	3.1471	5.3866	1.8191	3.6941	5.6647	3.68	2.7323	3.1339	3.4929	3.4953	3.8145
SFRS4 protein	A7MB38	SRSF4	0.0115917	1 (Up)	0	0.100632	0.536983	1.48538	2.02006	0	0	0	0	0	0.40253	0	0.59492	0.42454	0.59149	0.69835	2.3371	0.58007	2.326	0.89765	2.1683	1.3066	3.7077
Serine/arginine-rich-splicing factor 6	F1MXY9	SRSF6	0.000615421	1 (Up)	0.629313	0.528393	2.89227	3.45247	3.86975	0.71361	0.59214	0.58219	0	0.76504	0.83546	0.51307	5.2624	2.1868	1.2276	3.8133	3.3276	2.988	3.681	4.142	3.0344	3.3423	4.9603
Serine/arginine-rich splicing factor 7	Q3T106	SRSF7	4.54853e-05	1 (Up)	0.572333	0.658755	3.86383	1.93203	2.1614	0.46236	0.87743	0.37721	0.55095	0.99137	0	1.0927	2.8943	5.0589	3.6383	2.2155	1.4162	2.5641	1.5323	2.1835	1.9589	1.9602	2.543
Lupus La protein homolog	P10881	SSB	4.92632e-06	1 (Up)	3.95767	1.37928	11.6893	13.4403	15.0847	3.1723	4.3872	4.3135	0	0	2.476	3.0411	10.069	10.446	14.553	11.819	11.329	12.488	18.125	15.952	14.993	11.593	17.801
FACT complex subunit SSRP1	A6QQT5	SSRP1	0.00161979	1 (Up)	2.39	0.9024	1.37723	5.01685	4.69195	1.0574	4.3872	1.7254	0	1.1336	2.476	0	1.0069	1.3057	1.8191	3.5458	5.6647	4.46	6.3969	5.3174	5.4518	5.4556	2.543
ST13 Hsp70 interacting protein	A0A3Q1MQM3	ST13	0.0189736	1 (Up)	3.93827	3.26772	3.78673	5.84945	6.70852	4.1381	2.5753	5.1014	1.2327	4.4363	3.6335	3.7684	3.9403	3.8605	3.5594	3.469	5.5419	7.0394	7.3475	5.9783	6.7262	5.3669	8.7627
Stromal antigen 2	G3X6R3	STAG2	0.00717458	1 (Up)	0	0	0.335633	3.13213	1.41927	0	0	0	0	0	0	0	1.0069	0	0	1.1776	4.2433	1.7808	5.3268	2.2733	1.3605	2.0433	0
Signal transducer and activator of transcription	F1MX38	STAT3	0.0364111	2 (Down)	8.7426	8.20508	0.335633	2.46208	5.4558	5.2872	14.039	6.9016	2.5201	5.6682	8.666	15.966	1.0069	0	0	2.3639	0	5.3521	2.1323	4.5578	4.7704	6.1375	6.3575
STEAP3 metalloreductase	A0A3Q1LPT9	STEAP3	0.000147864	1 (Up)	0	0	0	1.34705	2.41793	0	0	0	0	0	0	0	0	0	0	2.3639	0	0.89201	2.1323	3.0385	2.0444	2.0458	2.543
STK24 protein	A2VE07	STK24	7.00874e-05	1 (Up)	0.851893	1.80598	0.84521	1.73155	5.63548	0.94878	1.6069	0	2.2612	1.0172	1.1108	2.8347	0.90343	0	1.6322	1.0605	1.2707	1.7252	2.8698	6.5304	5.8083	6.5194	3.6838
Stomatin (EPB72)-like 2	A5PJA6	STOML2	0.00320492	2 (Down)	30.763	31.5615	36.7907	30.225	20.9575	34.895	27.2	30.194	34.021	35.143	29.712	27.37	40.276	39.171	30.925	35.458	32.572	24.084	28.786	18.991	23.852	23.186	17.801
Receptor for retinol uptake STRA6	Q0V8E7	STRA6	0.0186531	2 (Down)	5.8876	7.17533	7.9213	4.0716	2.99112	6.3446	6.142	5.1762	6.3002	7.9355	9.904	4.5616	6.0414	10.446	7.2765	4.7277	4.2485	6.2441	1.0661	4.5578	3.4074	2.7278	1.2715
Serine-threonine kinase receptor-associated protein	Q5E959	STRAP	3.00367e-05	1 (Up)	3.4376	2.73117	3.0554	3.8192	11.3302	4.2297	2.6323	3.4508	1.26	5.6682	2.476	1.5205	6.0414	1.3057	1.8191	3.5458	2.8323	3.568	5.3307	12.154	9.5407	10.911	12.715
Dolichyl-diphosphooligosaccharide--protein glycotransferase	A5D7G6	STT3B	0.00585062	2 (Down)	3.795	1.76705	0.770867	0.741475	0.701145	5.2872	3.5097	2.5881	2.5201	2.2673	0	2.2808	1.0069	1.3057	0	1.1819	0	1.784	0	0.75963	1.363	0.68195	0
STX12 protein	A7MAZ2	STX12	0.00461221	2 (Down)	10.3728	8.75568	7.9927	5.86045	4.49835	13.747	7.0195	10.352	8.8203	7.9355	9.904	8.3629	7.0483	7.8341	9.0957	3.5458	7.0809	5.3521	7.463	5.3174	5.4518	3.4097	3.8145
t-SNARE coiled-coil homology domain-containing protein	E1BIQ3	STX16	0.000164982	2 (Down)	3.6701	0.8536	0.335633	0.518477	0.17037	3.1723	4.3872	3.4508	0	1.1336	0	2.2808	1.0069	0	0	1.1819	0	0.89201	0	0	0.68148	0	0
STX6 protein	A2VE18	STX6	8.20153e-06	2 (Down)	5.24567	2.27055	0	0	0	5.2855	6.1393	4.3122	3.7762	2.2673	0	3.0387	0	0	0	0	0	0	0	0	0	0	0
Syntaxin-binding protein 1	P61763	STXBP1	0.00902487	1 (Up)	1.22008	3.73585	1.71287	1.8516	1.6973	1.0574	0.87743	1.7254	2.5201	5.6682	3.714	3.0411	2.0138	1.3057	1.8191	1.1819	1.4162	2.676	2.1323	1.5193	1.363	1.3639	2.543
Activated RNA polymerase II transcriptional coactivator p15	A0A3Q1MMQ9	SUB1	0.0522429	1 (Up)	0.644943	0	1.21277	1.76408	3.03415	1.0574	0.87743	0	0	0	0	0	0	0	3.6383	1.1819	0	2.676	3.1984	2.2789	2.7259	2.0458	5.086
Succinate--CoA ligase [ADP-forming] subunit beta, mitochondrial	F1MGC0	SUCLA2	0.00145545	1 (Up)	4.9502	1.80393	1.2061	2.16167	7.17592	5.2872	4.3872	5.1762	0	1.1336	0	6.0821	1.0069	2.6114	0	1.1819	1.4162	1.784	4.2646	6.077	7.4963	7.5014	7.629
SUN domain-containing protein	G3MWU2	SUN1	2.84262e-07	2 (Down)	3.4376	0.2834	0	0	0	4.2297	2.6323	3.4508	0	1.1336	0	0	0	0	0	0	0	0	0	0	0	0	0
Sad1 and UNC84 domain containing 2	A6QLV1	SUN2	3.09645e-07	1 (Up)	0	0	0	2.45717	5.79642	0	0	0	0	0	0	0	0	0	0	2.3639	1.4162	1.784	4.2646	4.5578	6.8148	5.4556	6.3575
FACT complex subunit	E1BNP8	SUPT16H	4.14587e-05	1 (Up)	1.74013	0	3.08347	6.80992	7.17238	0	2.6323	2.5881	0	0	0	0	4.0276	5.2228	0	5.9097	5.6647	7.1361	8.5292	6.8367	6.8148	6.1375	8.9005
Transcription elongation factor SPT5	A0A3Q1MQ76	SUPT5H	0.000198372	1 (Up)	1.45747	0.190068	3.16167	4.91475	8.36137	0	3.5097	0.8627	0	0	0	0.76027	4.0276	0	5.4574	4.7277	4.2485	5.3521	5.3307	10.635	8.8592	8.8653	5.086
Surfeit locus protein 4	A7YY49	SURF4	0.000310003	2 (Down)	9.9151	5.99693	4.26817	3.5816	1.76277	10.574	11.407	7.7643	3.7801	7.9355	6.19	6.0821	6.0414	1.3057	5.4574	4.7277	2.8323	3.568	3.1984	2.2789	2.0444	2.7278	0
Sushi domain containing 2	F1MSE7	SUSD2	0.00939323	1 (Up)	0.287567	0.190068	1.77777	1.008	4.16472	0	0	0.8627	0	0	0	0.76027	4.0276	1.3057	0	1.1819	0	1.784	1.0661	3.7981	5.4518	6.1375	1.2715
Supervillin	O46385	SVIL	7.45283e-05	2 (Down)	7.2925	1.4987	0	0	0	10.574	5.2646	6.0389	0	0	3.714	2.2808	0	0	0	0	0	0	0	0	0	0	0
Symplekin	E1BJF6	SYMPK	0.000260516	1 (Up)	0	0	0	2.2631	2.20862	0	0	0	0	0	0	0	0	0	0	3.5458	1.4162	0.89201	3.1984	1.5193	2.0444	2.7278	2.543
Synaptotagmin binding cytoplasmic RNA interacting protein	F1MCT8	SYNCRIP	0.00478212	1 (Up)	4.36363	1.83803	6.82467	15.6385	10.7624	0	10.951	2.1399	0	3.9457	0	3.4064	13.534	5.1209	1.8191	21.229	14.162	13.345	13.818	15.133	11.532	10.176	6.2087
Synaptojanin-2-binding protein	F1MQE8	SYNJ2BP	0.0486716	2 (Down)	3.50253	3.24177	1.61327	1.49308	0.530765	5.2872	2.6323	2.5881	3.7801	5.6682	1.238	2.2808	3.0207	0	1.8191	1.1819	2.8323	0.89201	1.0661	0.75963	0.68148	0.68195	0
TACC3 protein	A6QL93	TACC3	0.00014569	2 (Down)	18.5527	15.2553	8.7356	3.59598	1.02234	24.321	16.671	14.666	10.08	19.272	11.142	20.527	10.069	5.2228	10.915	7.0916	2.8323	4.46	0	0	3.4074	0.68195	0
Transgelin-2	Q5E9F5	TAGLN2	6.59685e-07	1 (Up)	2.32017	1.33048	0	1.33803	15.5297	0	3.5097	3.4508	0	0	0	5.3219	0	0	0	0	0	5.3521	0	15.127	17.541	15.685	13.766
Transaldolase	G5E5C8	TALDO1	0.00800369	1 (Up)	3.88783	4.8056	6.5226	6.44195	12.3372	2.1149	3.5097	6.0389	2.5201	5.6682	4.952	6.0821	6.0414	2.6114	10.915	3.5458	5.6647	8.0281	8.5292	10.635	10.222	17.049	11.443
Tax1-binding protein 1 homolog	Q2KJE0	TAX1BP1	2.37531e-08	2 (Down)	6.17027	6.69015	0	0	0.511238	6.3446	5.2646	6.9016	8.8203	5.6682	6.19	6.0821	0	0	0	0	0	0	0	0	1.363	0.68195	0
Tubulin-folding cofactor B	Q5E951	TBCB	0.0455682	1 (Up)	1.74013	1.53985	0.606367	0.446	3.07655	0	2.6323	2.5881	0	3.4009	1.238	1.5205	0	0	1.8191	0	0	1.784	0	3.0385	3.4074	2.0458	3.8145
Transducin (Beta)-like 2	Q0P5H6	TBL2	0.0063888	2 (Down)	9.07323	3.14845	2.0485	2.76765	2.39498	11.632	3.5097	12.078	3.7801	4.5346	1.238	3.0411	3.0207	1.3057	1.8191	2.3639	2.8323	2.676	3.1984	3.0385	1.363	1.3639	3.8145
Transcription elongation regulator 1	A0A3Q1NC33	TCERG1	0.0451039	1 (Up)	0	0	0	1.51215	2.47978	0	0	0	0	0	0	0	0	0	0	0	0	1.784	4.2646	4.5578	2.7259	1.3639	1.2715
Treacle ribosome biogenesis factor 1	E1BHU1	TCOF1	0.0221184	1 (Up)	0	0	1.0069	0.785002	2.39498	0	0	0	0	0	0	0	3.0207	0	0	1.1819	0	0.89201	1.0661	3.0385	1.363	1.3639	3.8145
Tudor and KH domain containing	F1MUI1	TDRKH	2.90568e-05	2 (Down)	11.6576	4.25935	0	0	0	15.861	7.8969	11.215	1.26	2.2673	7.428	6.0821	0	0	0	0	0	0	0	0	0	0	0
Testin	Q2YDE9	TES	0.0140752	1 (Up)	0.575133	0.5702	0	0	2.03827	0	0	1.7254	0	0	0	2.2808	0	0	0	0	0	0	0	1.5193	1.363	2.7278	2.543
Transferrin receptor protein 1	E1BIG6	TFRC	0.00150452	1 (Up)	0.86761	0.619	9.62937	10.6819	4.5603	0	0.87743	1.7254	0	0	2.476	0	16.11	9.1398	3.6383	15.365	9.9132	8.9201	8.5292	6.8367	5.4518	3.4097	2.543
Thrombospondin-4	Q3SWW8	THBS4	0.00286261	2 (Down)	1.57258	2.19045	0.770867	0.223002	0	2.1149	0.87743	1.7254	1.26	2.2673	3.714	1.5205	1.0069	1.3057	0	0	0	0.89201	0	0	0	0	0
Thyroid hormone receptor associated protein 3	A0A3Q1NI32	THRAP3	0.000914305	1 (Up)	0	0	0	2.66622	5.23922	0	0	0	0	0	0	0	0	0	0	0	2.8323	3.568	4.2646	4.5578	4.0889	3.4097	8.9005
THUMP domain-containing protein 1	Q24K03	THUMPD1	0.039288	1 (Up)	0	0.782968	0.435233	0.935525	2.35615	0	0	0	0	1.1336	1.238	0.76027	0	1.3057	0	0	0	2.676	1.0661	1.5193	1.363	2.7278	3.8145
Metalloproteinase inhibitor 3	F6RQF5	TIMP3	0.000246376	2 (Down)	2.9225	5.3054	0.770867	0.295475	0	5.2872	1.7549	1.7254	7.5603	5.6682	4.952	3.0411	1.0069	1.3057	0	1.1819	0	0	0	0	0	0	0
Tight junction protein 1	F1N2D3	TJP1	0.0272607	1 (Up)	1.2299	0.473467	1.34253	1.55612	3.94475	1.0574	2.6323	0	0	1.1336	0	0.76027	4.0276	0	0	0	1.4162	2.676	2.1323	4.5578	3.4074	2.7278	5.086
Tight junction protein 2	A0A3Q1MEH9	TJP2	9.81071e-06	1 (Up)	0.287567	0	0	3.15065	6.57225	0	0	0.8627	0	0	0	0	0	0	0	3.5458	4.2485	2.676	2.1323	9.1155	4.0889	5.4556	7.629
Transketolase	Q6B855	TKT	0.000134726	1 (Up)	0.63495	0.628552	2.66333	5.86742	8.06707	0	1.047	0.85785	0	0	0.24621	2.268	0.80099	1.0387	6.1503	4.7012	4.7879	5.4994	8.4812	5.8918	8.6739	9.3579	8.3447
Metalloendopeptidase	F1N0X6	TLL1	0.027907	3	0.45756	1.04192	2.50203	0.346423	0.406938	0.43592	0.93676	0	0	1.5243	2.6434	0	2.3608	3.3262	1.8191	0.24749	0	0	1.1382	0	0.13824	0.046111	1.4434
Talin 1	A0A3Q1MLQ7	TLN1	0.0387167	1 (Up)	3.03793	3.70492	0	2.17628	8.89995	0	5.9005	3.2133	0	0	3.1877	11.632	0	0	0	0	1.4162	0.89201	6.3969	8.1468	12.369	7.9956	7.0884
Transmembrane emp24 domain-containing protein 10	Q5E971	TMED10	0.000987521	2 (Down)	16.7803	14.503	16.1497	11.4138	8.6826	19.034	14.916	16.391	15.121	15.871	14.856	12.164	15.103	16.974	16.372	14.183	8.497	13.38	9.5953	9.8752	10.222	9.5472	5.086
Transmembrane p24 trafficking protein 3	A0A3Q1LXI8	TMED3	0.00116927	2 (Down)	4.7826	5.2195	2.48373	1.7011	0.701008	7.402	2.6323	4.3135	5.0402	6.8019	3.714	5.3219	3.0207	2.6114	1.8191	2.3639	1.4162	0.89201	2.1323	0.75963	2.0444	0	0
Transmembrane p24 trafficking protein 4	F1N6C2	TMED4	0.00312356	2 (Down)	5.9427	4.65268	3.01857	2.92765	1.50738	7.402	4.3872	6.0389	5.0402	4.5346	3.714	5.3219	2.0138	5.2228	1.8191	3.5458	4.2485	1.784	2.1323	0.75963	1.363	1.3639	2.543
Transmembrane protein 106A	Q5EA90	TMEM106A	0.0418896	2 (Down)	2.57	4.49632	3.18973	2.3802	0.317875	4.2297	1.7549	1.7254	7.5603	5.6682	2.476	2.2808	2.0138	3.9171	3.6383	1.1819	4.2485	0.89201	3.1984	0	0	0	1.2715
Transmembrane protein 120B	A6QPF8	TMEM120B	0.00883888	2 (Down)	2.91758	1.38139	0.435233	0	0	5.2872	0.87743	2.5881	1.26	2.2673	1.238	0.76027	0	1.3057	0	0	0	0	0	0	0	0	0
Transmembrane protein 168	A0JNG0	TMEM168	0.0108052	2 (Down)	2.15263	1.68539	0.335633	0	0	2.1149	1.7549	2.5881	0	2.2673	3.714	0.76027	1.0069	0	0	0	0	0	0	0	0	0	0
Transmembrane protein 205	Q32L10	TMEM205	0.000204195	2 (Down)	4.37997	4.83383	1.77777	0.223002	0	5.2872	5.2646	2.5881	3.7801	6.8019	4.952	3.8013	4.0276	1.3057	0	0	0	0.89201	0	0	0	0	0
Transmembrane protein 43	A0A3Q1M1M5	TMEM43	6.47223e-07	2 (Down)	18.0007	16.194	7.78683	7.18768	1.37929	20.091	15.794	18.117	16.381	18.138	17.332	12.925	10.069	7.8341	5.4574	10.637	8.497	5.3521	4.2646	1.5193	2.0444	0.68195	1.2715
Transmembrane protein 63B	F1MY22	TMEM63B	0.0370821	2 (Down)	2.85757	1.92212	0	0	0	4.2297	1.7549	2.5881	1.26	5.6682	0	0.76027	0	0	0	0	0	0	0	0	0	0	0
Thioredoxin-related transmembrane protein 1	Q0Z7W6	TMX1	0.000279205	2 (Down)	8.3927	8.2595	6.2798	3.85875	2.22818	9.5169	7.8969	7.7643	8.8203	5.6682	8.666	9.8835	5.0345	6.5284	7.2765	3.5458	7.0809	2.676	2.1323	2.2789	1.363	2.7278	2.543
Thioredoxin-related transmembrane protein 2	Q2TBU2	TMX2	1.32682e-05	2 (Down)	13.9973	14.7475	11.2473	7.17338	3.7815	15.861	14.916	11.215	16.381	15.871	16.094	10.644	11.076	11.751	10.915	8.2735	8.497	4.46	7.463	3.0385	4.0889	5.4556	2.543
Tankyrase 1 binding protein 1	A0A3Q1N4H7	TNKS1BP1	0.0548835	1 (Up)	0	0	0	1.06212	2.2509	0	0	0	0	0	0	0	0	0	0	0	4.2485	0	0	2.2789	3.4074	2.0458	1.2715
Toll-interacting protein	Q2LGB5	TOLLIP	0.0367077	2 (Down)	2.38507	2.41763	0.335633	1.67213	0.701253	1.0574	3.5097	2.5881	3.7801	1.1336	2.476	2.2808	1.0069	0	0	1.1819	1.4162	0.89201	3.1984	0.75963	0.68148	1.3639	0
Target of myb1 membrane trafficking protein	A0A3Q1MAL1	TOM1	0.0334151	2 (Down)	4.25013	2.16772	0.335633	1.231	2.49919	3.1723	5.2646	4.3135	1.26	1.1336	2.476	3.8013	1.0069	0	0	1.1819	0	2.676	1.0661	5.3174	2.7259	0.68195	1.2715
Mitochondrial import receptor subunit TOM22 homolog	A6QPI6	TOMM22	0.0327157	3	4.7875	4.5909	8.09897	8.61318	3.12275	7.402	3.5097	3.4508	6.3002	2.2673	3.714	6.0821	5.0345	6.5284	12.734	7.0916	8.497	7.1361	11.728	3.0385	3.4074	4.7736	1.2715
Translocase of outer mitochondrial membrane 70	Q08E34	TOMM70	0.0298145	2 (Down)	13.5226	9.442	7.62233	7.73597	6.5012	17.976	9.6518	12.94	8.8203	10.203	11.142	7.6027	9.0621	6.5284	7.2765	5.9097	9.9132	4.46	10.661	4.5578	8.1777	8.1833	5.086
DNA topoisomerase I	F1MN93	TOP1	0.0115181	1 (Up)	0	0	2.0097	2.4104	4.30478	0	0	0	0	0	0	0	6.0291	0	0	2.3639	1.4162	2.676	3.1855	4.5578	2.7176	6.1292	3.8145
DNA topoisomerase 2	F1MDU7	TOP2A	0.000683581	1 (Up)	0.8627	0.190068	10.6677	12.356	8.70242	0	0	2.5881	0	0	0	0.76027	15.495	11.273	5.2352	13.606	14.886	6.9181	14.014	11.69	10.487	10.245	2.3877
Tropomyosin alpha-1 chain	Q5KR49	TPM1	0.000105624	1 (Up)	1.44473	0.7443	0.736607	1.98542	4.59912	0	2.1208	2.2134	1.3226	0	0	1.6546	0.98949	0.71927	0.50106	2.5899	1.4865	2.8334	1.0319	4.0076	5.3265	4.8123	4.2501
Tropomyosin beta chain	Q5KR48	TPM2	1.61356e-05	1 (Up)	0.144427	0.280125	0.47104	0.981355	2.50873	0	0.11687	0.31641	0	0	0	1.1205	1.0553	0.35782	0	0.99354	1.0018	0.91158	1.0185	1.851	2.9679	2.5508	2.6652
Tropomyosin alpha-3 chain	Q5KR47	TPM3	6.10953e-05	1 (Up)	0.944267	1.33918	2.1486	3.35572	7.55035	0	1.3456	1.4872	4.2124	0	0	1.1443	2.273	3.5317	0.64111	2.9834	1.902	4.0187	4.5188	6.982	7.6069	7.6314	7.9811
Tropomyosin 4	A0A3Q1MLV0	TPM4	1.44093e-06	1 (Up)	0.38258	0.37151	1.24776	2.59965	7.47477	0	0.30958	0.83816	0.53176	0	0	0.95428	2.7954	0.94787	0	2.6319	2.6538	2.4148	2.6981	4.9034	8.5434	8.1208	8.3315
Trafficking protein particle complex 8	A0A3Q1N5L8	TRAPPC8	0.00194969	2 (Down)	2.73757	2.79775	0.770867	0.620575	0.340857	2.1149	3.5097	2.5881	3.7801	1.1336	2.476	3.8013	1.0069	1.3057	0	0	1.4162	0	1.0661	0	0.68148	0.68195	0
Tripartite motif containing 28	E1BJG5	TRIM28	0.00807063	1 (Up)	5.98537	8.65897	12.4967	14.8208	16.351	3.1723	7.0195	7.7643	8.8203	9.0692	9.904	6.8424	15.103	7.8341	14.553	21.275	14.162	8.9201	14.926	12.154	16.355	19.094	17.801
Tripartite motif-containing 32	Q0VCP5	TRIM32	3.81868e-05	2 (Down)	4.25013	4.55593	3.09013	1.36205	1.06155	3.1723	5.2646	4.3135	5.0402	5.6682	3.714	3.8013	3.0207	2.6114	3.6383	1.1819	1.4162	1.784	1.0661	1.5193	1.363	1.3639	0
tRNA methyltransferase 10 homolog C	Q2KI45	TRMT10C	0.0292713	1 (Up)	1.44767	0.190068	1.37723	3.01917	2.03812	0	1.7549	2.5881	0	0	0	0.76027	1.0069	1.3057	1.8191	3.5458	1.4162	1.784	5.3307	1.5193	2.0444	2.0458	2.543
Elongation factor Ts, mitochondrial	P43896	TSFM	0.00595502	1 (Up)	5.02	4.05638	3.62497	3.50913	7.21833	6.3446	5.2646	3.4508	5.0402	5.6682	2.476	3.0411	2.0138	5.2228	3.6383	3.5458	2.8323	4.46	3.1984	6.8367	8.1777	7.5014	6.3575
Elongation factor Tu, mitochondrial	P49410	TUFM	0.0225295	1 (Up)	23.3633	33.2935	25.7557	23.2797	29.41	27.493	19.304	23.293	37.801	35.143	35.902	24.328	25.172	24.808	27.287	23.639	22.659	22.3	24.521	28.866	29.304	23.868	35.602
Thioredoxin	O97680	TXN	0.0125014	1 (Up)	2.73267	2.58162	2.7545	3.41717	5.3437	2.1149	2.6323	3.4508	3.7801	2.2673	1.238	3.0411	2.0138	2.6114	3.6383	3.5458	4.2485	2.676	3.1984	6.8367	4.0889	4.0917	6.3575
Uncharacterized protein	A0A3Q1LUG9	TXNDC5	0.000302123	2 (Down)	4.6026	5.39853	2.91897	1.1976	0.530765	4.2297	5.2646	4.3135	2.5201	6.8019	6.19	6.0821	3.0207	3.9171	1.8191	0	2.8323	0.89201	1.0661	0.75963	0.68148	0.68195	0
Thioredoxin like 1	A0A3Q1ME81	TXNL1	0.0226589	1 (Up)	1.74013	0.190068	0.870467	2.2976	3.63018	0	2.6323	2.5881	0	0	0	0.76027	0	2.6114	0	1.1819	1.4162	4.46	2.1323	3.7981	5.4518	2.7278	2.543
Thioredoxin reductase 1, cytoplasmic	O62768	TXNRD1	3.25273e-05	1 (Up)	0.580043	0.190068	0.335633	0.489528	2.5689	0	0.87743	0.8627	0	0	0	0.76027	1.0069	0	0	0	0	0.89201	1.0661	2.2789	2.7259	2.7278	2.543
U2 snRNP auxiliary factor large subunit	Q24JZ8	U2AF2	0.0165205	1 (Up)	2.5051	0.3095	4.2615	6.98048	6.70748	3.1723	1.7549	2.5881	0	0	1.238	0	7.0483	3.9171	1.8191	2.3639	11.329	3.568	10.661	6.8367	4.7704	8.8653	6.3575
SUMO-activating enzyme subunit 2	A4FV12	UBA2	7.52172e-06	1 (Up)	0	0	0	0.489528	10.8731	0	0	0	0	0	0	0	0	0	0	0	0	0.89201	1.0661	7.5963	7.4963	15.685	12.715
UBAP2L protein	A6QLT5	UBAP2L	0.00318758	1 (Up)	0.86761	0	0.335633	0.813978	2.39853	0	0.87743	1.7254	0	0	0	0	1.0069	0	0	2.3639	0	0.89201	0	2.2789	2.0444	2.7278	2.543
Ubiquitin-conjugating enzyme E2 H	Q32LN1	UBE2H	0.0202564	2 (Down)	2.28243	0.8852	0	0	0	4.2297	1.7549	0.8627	1.26	0	0	2.2808	0	0	0	0	0	0	0	0	0	0	0
Ubiquitin-conjugating enzyme E2 L3	Q3MHP1	UBE2L3	0.00281309	1 (Up)	0	0.190068	0	0.489528	3.4442	0	0	0	0	0	0	0.76027	0	0	0	0	0	0.89201	1.0661	2.2789	4.0889	6.1375	1.2715
UDP-glucose glycoprotein glucosyltransferase 2	F1MSL9	UGGT2	3.7043e-06	2 (Down)	23.5027	21.9507	11.2539	3.74162	0.17037	29.608	21.058	19.842	21.421	30.608	19.808	15.966	10.069	9.1398	14.553	5.9097	4.2485	2.676	2.1323	0	0.68148	0	0
E3 ubiquitin-protein ligase UHRF1	A7E320	UHRF1	0.00166656	2 (Down)	25.0533	25.1635	40.535	25.4635	19.6	26.436	24.568	24.156	18.901	22.673	30.95	28.13	38.262	37.865	45.478	18.911	35.404	24.084	23.455	22.789	14.993	17.731	22.887
RING-type E3 ubiquitin transferase	F1MFX7	UHRF2	0.0500687	2 (Down)	25.2233	29.3373	26.5133	24.5207	18.5418	29.608	20.181	25.881	35.281	31.742	25.998	24.328	28.193	31.337	20.01	27.185	25.491	24.084	21.323	20.51	12.948	19.094	21.615
OMPdecase	A0A140T887	UMPS	0.00161011	1 (Up)	0	0.190068	0	0.518477	4.08328	0	0	0	0	0	0	0.76027	0	0	0	1.1819	0	0.89201	0	1.5193	6.1333	6.1375	2.543
UPF1 RNA helicase and ATPase	E1BEK9	UPF1	0.00018447	1 (Up)	0	0	0	0.489528	3.35573	0	0	0	0	0	0	0	0	0	0	0	0	0.89201	1.0661	1.5193	2.7259	4.0917	5.086
Uroporphyrinogen decarboxylase	E1BEX4	UROD	0.0242137	1 (Up)	0.287567	0.190068	0	0.489528	2.04181	0	0	0.8627	0	0	0	0.76027	0	0	0	0	0	0.89201	1.0661	0.75963	2.0444	4.0917	1.2715
Ubiquitin specific peptidase 28	A0A3Q1MAA7	USP28	8.01187e-05	2 (Down)	4.24523	2.539	0	0	0	3.1723	4.3872	5.1762	0	3.4009	3.714	3.0411	0	0	0	0	0	0	0	0	0	0	0
Ubiquitinyl hydrolase 1	E1BF92	USP48	0.00225262	1 (Up)	0.287567	0	1.77777	6.1852	7.12577	0	0	0.8627	0	0	0	0	4.0276	1.3057	0	2.3639	7.0809	3.568	11.728	9.8752	6.8148	5.4556	6.3575
Ubiquitinyl hydrolase 1	G5E630	USP9X	0.013104	2 (Down)	7.0428	5.28998	1.1065	1.20208	0.851963	6.3446	7.0195	7.7643	0	6.8019	3.714	10.644	2.0138	1.3057	0	0	0	2.676	2.1323	0	2.7259	0.68195	0
Urotensin 2B	E1BJI3	UTS2B	3.11823e-06	2 (Down)	9.27517	7.9617	0.606367	1.33312	0.488245	9.5169	11.407	6.9016	6.3002	6.8019	11.142	7.6027	0	0	1.8191	0	1.4162	1.784	2.1323	0	0.68148	0	1.2715
UDP-glucuronate decarboxylase 1	E1BMI4	UXS1	0.0436388	2 (Down)	2.45	3.00505	1.37723	1.43455	1.06155	2.1149	3.5097	1.7254	2.5201	2.2673	4.952	2.2808	1.0069	1.3057	1.8191	2.3639	1.4162	0.89201	1.0661	1.5193	1.363	1.3639	0
Vesicle-associated membrane protein 3	Q2KJD2	VAMP3	4.52117e-05	2 (Down)	9.3868	7.7226	7.82577	4.76583	3.33378	10.22	10.235	7.7054	8.3979	8.6891	7.0129	6.7905	7.7176	6.7881	8.9716	6.6954	3.4921	4.3992	4.4766	3.5435	3.5429	2.1814	4.0673
Vesicle-associated membrane protein 7	Q17QI5	VAMP7	5.05649e-05	2 (Down)	7.17753	5.225	6.08063	1.43455	0.17037	8.4595	7.8969	5.1762	6.3002	6.8019	2.476	5.3219	7.0483	3.9171	7.2765	2.3639	1.4162	0.89201	1.0661	0	0.68148	0	0
Vesicle-associated membrane protein 8	Q3T0Y8	VAMP8	0.000727926	1 (Up)	0	0	2.6549	3.20922	2.39853	0	0	0	0	0	0	0	3.0207	1.3057	3.6383	2.3639	5.6647	2.676	2.1323	2.2789	2.0444	2.7278	2.543
Vesicle-associated membrane protein-associated protein B	A2VDZ9	VAPB	0.0104337	2 (Down)	22.159	24.3662	23.4287	14.3588	8.65065	29.181	20.088	17.208	36.032	27.087	17.701	16.645	27.786	25.586	16.914	16.837	18.757	11.236	10.605	9.0753	9.7077	6.9865	8.8331
Vesicle amine transport 1	F1MUP9	VAT1	0.0338616	1 (Up)	6.10537	6.49318	9.5995	10.0678	11.969	5.2872	5.2646	7.7643	3.7801	10.203	7.428	4.5616	11.076	10.446	7.2765	8.2735	11.329	14.272	6.3969	11.394	12.267	10.229	13.986
Prefoldin subunit 3	G5E5K1	VBP1	0.046436	1 (Up)	0.872533	1.77873	0.435233	0.785002	3.60413	0	1.7549	0.8627	0	3.4009	3.714	0	0	1.3057	0	1.1819	0	0.89201	1.0661	4.5578	1.363	3.4097	5.086
Metavinculin	F1N789	VCL	0.000801627	1 (Up)	4.07997	9.22447	3.96723	6.6403	21.8065	0	9.6518	2.5881	16.381	3.4009	4.952	12.164	2.0138	2.6114	7.2765	2.3639	2.8323	10.704	10.661	16.712	23.17	23.186	24.158
15S Mg(2+)-ATPase p97 subunit	G3X757	VCP	0.0135925	2 (Down)	59.067	50.6893	48.5007	36.4722	38.2108	67.676	49.136	60.389	39.061	55.548	45.806	62.342	49.337	56.144	40.021	41.368	31.156	39.248	34.117	41.02	42.933	40.917	27.973
Ubiquitinyl hydrolase 1	E1BCH9	VCPIP1	0.0250828	2 (Down)	3.20514	2.13615	0.671267	0	0.340857	5.2872	0.87743	3.4508	0	2.2673	2.476	3.8013	2.0138	0	0	0	0	0	0	0	0.68148	0.68195	0
Vitamin K epoxide reductase complex subunit 1	Q6B4J2	VKORC1	0.0260088	2 (Down)	1.98994	2.19045	0.671267	0	0	4.2297	0.87743	0.8627	1.26	2.2673	3.714	1.5205	2.0138	0	0	0	0	0	0	0	0	0	0
Vanin 2	F1N3U5	VNN2	0.000238673	1 (Up)	0	0	3.18973	2.6512	5.1995	0	0	0	0	0	0	0	2.0138	3.9171	3.6383	1.1819	1.4162	2.676	5.3307	6.077	6.8148	4.0917	3.8145
WASH complex subunit 5	F1MKJ5	WASHC5	0.0153723	4	2.73757	2.57613	1.37723	3.59665	1.59227	2.1149	3.5097	2.5881	2.5201	2.2673	2.476	3.0411	1.0069	1.3057	1.8191	3.5458	4.2485	4.46	2.1323	2.2789	2.0444	2.0458	0
Ribosome biogenesis protein WDR12	Q0VC24	WDR12	0.0181902	1 (Up)	0	0	1.37723	1.51215	2.7358	0	0	0	0	0	0	0	1.0069	1.3057	1.8191	0	0	1.784	4.2646	3.0385	2.0444	2.0458	3.8145
Wee1-like protein kinase	F1MZD1	WEE2	0.0246299	2 (Down)	8.85023	6.99827	4.53227	4.26077	2.35946	12.689	3.5097	10.352	5.0402	10.203	7.428	5.3219	6.0414	3.9171	3.6383	3.5458	5.6647	3.568	4.2646	0.75963	3.4074	2.7278	2.543
X-prolyl aminopeptidase 2	E1B735	XPNPEP2	5.67263e-06	1 (Up)	0	0	0.770867	3.6736	8.4928	0	0	0	0	0	0	0	1.0069	1.3057	0	4.7277	1.4162	5.3521	3.1984	9.1155	9.5407	10.229	5.086
Exportin 1	E1BE98	XPO1	0.0296135	1 (Up)	1.52237	1.4238	0.335633	3.82925	9.52257	1.0574	3.5097	0	0	1.1336	0	4.5616	1.0069	0	0	0	0	8.9201	6.3969	7.5963	13.63	14.321	2.543
5'-3' exoribonuclease	F1MKX7	XRN2	0.0191177	1 (Up)	0	0	0	0.533075	2.16965	0	0	0	0	0	0	0	0	0	0	0	0	0	2.1323	0	2.7259	3.4097	2.543
Tyrosine--tRNA ligase	F1MHM5	YARS1	0.00979836	1 (Up)	1.21998	0.9928	5.23153	3.51882	7.84663	1.0491	1.7549	0.85593	0	0	2.4566	1.5146	1.998	6.4772	7.2194	1.1727	0	4.432	8.4706	6.7889	7.4481	10.842	6.3075
Y-box-binding protein 1	P67808	YBX1	5.31499e-05	1 (Up)	5.00167	4.48348	7.8233	9.96808	11.6858	4.8064	4.8657	5.3329	3.6655	4.4314	6.8651	2.9719	8.9704	8.5461	5.9534	8.9181	12.617	8.8389	9.4983	12.016	10.532	10.787	13.408
Y-box binding protein 2	A0A3Q1LU70	YBX2	0.0051932	2 (Down)	6.76867	5.7642	4.63003	3.00773	2.89153	7.8828	6.541	5.8822	5.1549	8.0387	6.7529	3.1103	3.1123	5.8164	4.9614	4.0832	2.9612	2.7572	2.2293	3.1768	2.4163	2.8519	3.1211
YME1 like 1 ATPase	A0A3Q1N6Y5	YME1L1	0.0149786	1 (Up)	0.640033	0.190068	2.99053	2.92765	2.274	1.0574	0	0.8627	0	0	0	0.76027	4.0276	1.3057	3.6383	3.5458	4.2485	1.784	2.1323	2.2789	3.4074	3.4097	0
14-3-3 protein eta	P68509	YWHAH	0.00676267	1 (Up)	5.24367	4.79175	1.75043	1.85405	6.0568	7.4302	2.8359	5.4649	1.9069	4.2157	5.9688	7.0756	2.7374	1.2065	1.3074	2.3954	2.2885	1.9661	0.76622	7.2469	5.8708	6.4167	4.6928
14-3-3 protein theta	Q3SZI4	YWHAQ	5.441e-05	1 (Up)	10.8851	11.321	9.46543	12.9025	19.4315	10.567	12.793	9.2953	9.2126	9.3755	13.732	12.964	9.0177	8.5436	10.835	11.441	12.49	13.866	13.813	17.985	18.246	18.714	22.781
Zinc finger CCCH domain-containing protein 15	Q1RMM1	ZC3H15	0.0458991	1 (Up)	0.584967	0	2.64823	1.65755	1.20894	0	1.7549	0	0	0	0	0	4.0276	3.9171	0	2.3639	1.4162	1.784	1.0661	1.5193	1.363	0.68195	1.2715
Palmitoyltransferase	F1MCX6	ZDHHC13	0.00338273	2 (Down)	3.7901	2.25772	3.42577	2.20562	0	5.2872	2.6323	3.4508	1.26	4.5346	2.476	0.76027	4.0276	2.6114	3.6383	1.1819	2.8323	2.676	2.1323	0	0	0	0
DBIRD complex subunit ZNF326	F1MJM0	ZNF326	0.0414716	1 (Up)	0.8627	0	1.0069	2.6795	4.03323	0	0	2.5881	0	0	0	0	3.0207	0	0	5.9097	0	2.676	2.1323	5.3174	4.7704	4.7736	1.2715
Zona pellucida sperm-binding protein 2	Q9BH10	ZP2	0.0139321	3	110.393	126.897	130.073	134.863	92.732	125.83	104.41	100.94	138.61	100.89	141.13	126.96	129.89	147.54	112.79	138.29	152.95	126.67	121.54	79.001	106.99	102.29	82.647
Zona pellucida sperm-binding protein 3	A6H6X7	ZP3	0.032616	2 (Down)	53.324	67.9848	86.8243	51.6058	45.5063	63.446	45.627	50.899	104.58	65.751	54.472	47.136	85.586	105.76	69.127	61.461	58.063	46.385	40.514	39.501	42.933	43.645	55.946
ZW10, kinetochore associated, homolog (Drosophila)	Q0P5L6	ZW10	0.0065321	2 (Down)	4.14747	3.0235	1.87737	0.518477	0.340857	6.3446	3.5097	2.5881	2.5201	4.5346	1.238	3.8013	3.0207	2.6114	0	1.1819	0	0.89201	0	0	0.68148	0.68195	0
60S ribosomal protein L12	G3MZG7		1.1298e-06	1 (Up)	3.06387	2.93462	3.21643	3.6471	7.76768	2.9015	3.0603	3.2298	3.1347	3.9539	1.238	3.4119	2.7628	3.2482	3.6383	4.425	2.8323	3.3396	3.9915	7.7722	7.8286	8.1666	7.3033
Uncharacterized protein	A0A3Q1N424		1.78064e-06	2 (Down)	2.98467	1.34357	0.996167	0	0	3.4814	2.6323	2.8403	1.26	1.1336	1.238	1.7427	1.3012	1.6873	0	0	0	0	0	0	0	0	0
Uncharacterized protein	A0A3Q1LGL8		3.78982e-06	1 (Up)	0	0	0.297697	2.01943	0.914015	0	0	0	0	0	0	0	0.89309	0	0	2.0471	2.5122	1.5824	1.936	0.76942	0.71928	0.71936	1.448
Histone domain-containing protein	G3N0F3		1.74489e-05	1 (Up)	1.76101	1.56927	3.64597	4.8275	4.19345	0.64722	2.7907	1.8451	2.11	1.0447	1.5069	1.6155	3.521	4.0892	3.3277	4.0593	5.7207	4.413	5.117	4.2178	4.0908	4.6118	3.8534
Uncharacterized protein	A0A3Q1LFQ2		1.82578e-05	1 (Up)	0.271797	0.9403	1.19922	2.56495	6.18722	0	0.49435	0.32104	2.5528	0	0	1.2084	1.9489	0.97179	0.67697	2.6206	2.8691	2.3098	2.4603	5.8046	5.5404	4.8445	8.5594
40S ribosomal protein S4	E1BGR7		2.70695e-05	1 (Up)	0.460307	0.530948	3.5305	4.38197	3.71427	0.39734	0.65941	0.32417	0.94694	0.42598	0.46519	0.28568	3.9055	3.2682	3.4178	5.0286	3.1928	2.9031	6.4034	4.0882	3.6676	3.7569	3.3444
Uncharacterized protein	A0A3Q1LWU6		0.00014916	1 (Up)	0	0	0.31424	2.37237	5.94223	0	0	0	0	0	0	0	0.94272	0	0	1.1066	2.6518	1.6703	4.0608	4.3641	5.2438	4.5563	9.6047
60S ribosomal protein L9	A0A3Q1ME53		0.000163571	1 (Up)	5.6427	3.88475	9.60603	14.5123	9.6557	2.1149	8.7743	6.0389	2.5201	2.2673	6.19	4.5616	10.069	7.8341	10.915	14.183	18.41	11.596	13.86	10.635	10.222	8.8653	8.9005
Histone H2B	A0A3Q1MBN5		0.000420557	1 (Up)	5.42153	5.13098	9.46587	11.0061	11.4898	2.093	7.4529	6.7187	5.1717	4.0793	5.1868	6.0861	10.197	8.352	9.8486	9.4576	14.115	8.608	11.844	10.916	10.831	12.042	12.17
Uncharacterized protein	E1BMK2		0.000457392	1 (Up)	0	0	0.431847	0.399998	2.44878	0	0	0	0	0	0	0	0.46159	0	0.83395	0.54184	0.64922	0.40893	0	2.6039	1.7112	1.3997	4.0803
CULLIN_2 domain-containing protein	G3N0Q3		0.00104101	2 (Down)	13.714	14.589	12.6027	10.5277	4.82953	11.403	17.359	12.38	13.315	20.557	12.814	11.67	10.64	13.797	13.371	11.052	12.132	8.7269	10.2	4.3933	3.9413	4.626	6.3575
CCHC-type domain-containing protein	A0A3Q1M2R6		0.00122121	1 (Up)	0	0	6.2703	5.4415	2.99505	0	0	0	0	0	0	0	8.1779	2.5183	8.1147	1.649	8.11	5.4069	6.6001	3.2374	2.4527	2.9064	3.3837
Myosin VI	E1BPK6		0.0022789	2 (Down)	16.9557	9.6428	6.30803	4.81822	5.3471	22.206	11.407	17.254	6.3002	10.203	9.904	12.164	3.0207	10.446	5.4574	2.3639	2.8323	9.8121	4.2646	6.077	5.4518	4.7736	5.086
RRM domain-containing protein	A0A3Q1M528		0.00434928	1 (Up)	1.15518	0	4.02547	2.4861	2.27055	0	0.87743	2.5881	0	0	0	0	5.0345	5.2228	1.8191	3.5458	1.4162	1.784	3.1984	3.0385	2.0444	2.7278	1.2715
Adenylyl cyclase-associated protein	A0A3Q1LJQ7		0.00493921	1 (Up)	1.81225	0.967772	0.892983	1.38074	3.4284	0.73106	1.7874	2.9183	0	1.1756	0.85589	1.8396	0.69612	1.354	0.62883	0.81713	0.48954	2.7421	1.4742	2.8603	3.5336	4.2432	3.0765
40S ribosomal protein S30	A0A3Q1MG78		0.00575367	1 (Up)	1.50764	0.473467	4.13173	2.23418	3.39455	1.0574	0.87743	2.5881	0	1.1336	0	0.76027	3.0207	3.9171	5.4574	2.3639	1.4162	0.89201	4.2646	3.0385	2.7259	2.7278	5.086
Uncharacterized protein	A0A3Q1MUI4		0.00778393	1 (Up)	0	0	2.70373	0.878477	0.516628	0	0	0	0	0	0	0	4.9932	1.2989	1.8191	0.58791	1.4162	0.4437	1.0661	0.37785	0.67796	1.0107	0
Ribosomal_L23eN domain-containing protein	E1BII3		0.0154177	1 (Up)	2.0926	3.23413	9.10587	6.77585	7.06435	1.0574	2.6323	2.5881	1.26	3.4009	3.714	4.5616	8.0552	6.5284	12.734	8.2735	7.0809	5.3521	6.3969	5.3174	6.1333	4.0917	12.715
Glycine cleavage system H protein	F1MBI9		0.0162232	1 (Up)	0.708267	1.46839	1.38673	2.12645	4.0638	0.80314	0.66643	0.65523	0	1.9947	3.1186	0.76027	2.7785	0	1.3817	0.8977	3.5674	1.355	2.6857	4.7694	2.9157	3.4357	5.1344
Uncharacterized protein	E1BIU3		0.0164534	1 (Up)	0.287567	0.776917	0.435233	1.31142	2.88941	0	0	0.8627	0	1.1336	1.2138	0.76027	0	1.3057	0	0	1.3885	1.7666	2.0906	3.7684	0.66815	3.3564	3.7647
Repressor of yield of DENV protein homolog	Q32L09		0.0233362	2 (Down)	2.4451	0.8797	0.671267	0.518477	0.170487	2.1149	2.6323	2.5881	0	0	1.238	2.2808	2.0138	0	0	1.1819	0	0.89201	0	0	0	0.68195	0
MAGE domain-containing protein	G3MYS0		0.0241809	2 (Down)	5.53513	5.64612	1.81247	1.09552	0	5.2872	6.142	5.1762	1.26	10.203	1.238	9.8835	1.0069	2.6114	1.8191	1.1819	1.4162	1.784	0	0	0	0	0

## Sheet: Metascape_Up (Cluster 1)
Functional enrichment analysis via Metascape of upnregulated proteins during embryo development
Term category	Term identifier	Term name	-LOG10(p-value)	Genes symbols
Reactome Gene Sets	R-HSA-8953854	Metabolism of RNA	100	CDC5L,DDX5,DHX9,DHX15,EIF4A1,EIF4B,EIF4E,EIF4G1,ETF1,FUS,HNRNPA1,HNRNPA2B1,HNRNPC,HNRNPD,HNRNPF,HNRNPH1,HNRNPK,HNRNPL,HNRNPU,RPSA,HNRNPM,NCL,RPL10A,SNU13,NOP2,YBX1,NUP98,PCBP1,PCBP2,POLR2E,PSMC3,PSMD1,PSMD4,PSMD9,PTBP1,RAN,RANBP2,UPF1,RPL3,RPL4,RPL5,RPL6,RPL7,RPL7A,RPL8,RPL9,RPL10,RPL11,RPL12,RPL13,RPL17,RPL24,RPL26,RPL27,RPL30,RPL28,RPLP0,RPS2,RPS3,RPS3A,RPS4X,RPS4Y1,RPS5,RPS6,RPS7,RPS8,RPS9,RPS…
Reactome Gene Sets	R-HSA-72766	Translation	75.8729	AARS1,MRPL49,CARS1,EEF1A1,EEF2,EIF2S1,EIF2S3,EIF4A1,EIF4B,EIF4E,EIF4G1,EIF5,ETF1,EIF3E,RPSA,MARS1,NARS1,RPL10A,PPA1,QARS1,RPL3,RPL4,RPL5,RPL6,RPL7,RPL7A,RPL8,RPL9,RPL10,RPL11,RPL12,RPL13,RPL17,RPL24,RPL26,RPL27,RPL30,RPL28,RPLP0,MRPL12,RPS2,RPS3,RPS3A,RPS4X,RPS4Y1,RPS5,RPS6,RPS7,RPS8,RPS9,RPS12,RPS13,RPS17,RPS18,RPS19,RPS20,RPS21,RPS24,RPS27,RPS28,SARS1,SRP72,TUFM,EIF4H,YARS1,EIF3A,EIF3B,EIF3C,EI…
GO Biological Processes	GO:0022613	ribonucleoprotein complex biogenesis	53.169	DDX3X,DHX9,EIF2S3,EIF4B,EIF5,RPSA,RPL10A,SNU13,NOP2,NPM1,PA2G4,RAN,ABCE1,RPL3,RPL5,RPL6,RPL7,RPL7A,RPL10,RPL11,RPL24,RPL26,RPL27,RPLP0,RPS5,RPS6,RPS7,RPS8,RPS17,RPS19,RPS21,RPS24,RPS27,RPS28,SRSF1,SRSF6,SNRPD1,SNRPD2,EIF4H,XPO1,SF1,DDX39B,RUVBL1,EIF3A,DDX18,EIF2S2,RPL14,DDX21,NOLC1,EIF4A3,BMS1,SF3A1,MYBBP1A,DDX17,NOP56,PRPF8,SRSF10,SF3A3,NUDT21,CPSF6,PSIP1,STRAP,XRN2,PUF60,SNRNP200,SF3B1,MTREX,GT…
GO Biological Processes	GO:0042254	ribosome biogenesis	32.6938	DDX3X,RPSA,RPL10A,SNU13,NOP2,NPM1,PA2G4,RAN,ABCE1,RPL3,RPL5,RPL6,RPL7,RPL7A,RPL10,RPL11,RPL24,RPL26,RPL27,RPLP0,RPS5,RPS6,RPS7,RPS8,RPS17,RPS19,RPS21,RPS24,RPS27,RPS28,XPO1,DDX18,RPL14,DDX21,NOLC1,EIF4A3,BMS1,MYBBP1A,DDX17,NOP56,XRN2,MTREX,GTPBP4,RSL1D1,NOP58,GAR1,HEATR1,LYAR,DDX27,WDR12,NIFK,FTSJ3,AARS1,CARS1,GRSF1,HNRNPA2B1,MARS1,NARS1,QARS1,SARS1,SSB,YARS1,KHSRP,SND1,LARP7,SRRT,TRMT10C,SARS2,T…
GO Biological Processes	GO:0006417	regulation of translation	26.2585	AARS1,DDX3X,DHX9,EEF2,EIF2S1,EIF2S3,EIF4B,EIF4E,EIF4G1,EIF5,EIF5A,ETF1,HNRNPD,HNRNPU,ILF3,EIF3E,CAPRIN1,MOV10,NCL,NPM1,YBX1,PA2G4,RBM4,UPF1,ABCE1,RPL5,RPL10,RPL26,RPS3,RPS4X,RPS6KA1,RPS9,TCOF1,EIF4H,CSDE1,KHSRP,EIF3B,EIF3C,EIF3D,EIF3H,NOLC1,BZW1,EIF4A3,TSFM,LRPPRC,RACK1,SYNCRIP,IGF2BP1,MRPS27,RPL13A,PLXNB2,PABPC1,DCPS,TRMT10C,PTCD3,SARNP,PGAM1,PIN1,PICALM
GO Biological Processes	GO:0006413	translational initiation	23.978	DDX3X,EIF2S1,EIF2S3,EIF4A1,EIF4B,EIF4G1,EIF5,EIF3E,RBM4,ABCE1,RPS3,RPS3A,RPS5,RPS17,EIF4H,EIF3A,EIF3B,EIF3C,EIF3D,EIF3H,EIF3I,EIF2S2,EIF3M,EIF3L,NPM1,CSDE1,BZW1,RPL13A
GO Biological Processes	GO:0006403	RNA localization	21.594	DHX9,EIF5A,HNRNPA1,HNRNPA2B1,HNRNPU,MYO1C,NPM1,YBX1,NUP98,RAN,RANBP2,UPF1,SRSF1,SRSF3,SRSF7,SSB,XPO1,DDX39B,KHSRP,NUP155,NUP93,NUP58,LRPPRC,ALYREF,NUTF2,DDX39A,IGF2BP1,NUP62,PRPF6,AHCTF1,NOP58,SARNP,HNRNPA3,ABCC4,EIF4E,SRSF2,SRSF4,SRSF6,SYMPK,EIF4A3,U2AF2,MAGOHB,NUDT21,CPSF7,KPNA2,KPNA3,IPO5,ABCE1,ANP32A,RPL23,ACTB,EIF2S1,FUS,PFN1,PSMC3,PSMD1,PSMD4,PSMD9,SOD1,MATR3,OPTN,ATXN2L,CYCS
GO Biological Processes	GO:1903312	negative regulation of mRNA metabolic process	18.2589	DHX9,FUS,HNRNPA2B1,HNRNPAB,HNRNPC,HNRNPD,HNRNPK,HNRNPU,YBX1,PTBP1,SRSF4,SRSF6,SRSF7,SUPT5H,CSDE1,THRAP3,SYNCRIP,IGF2BP1,SRSF10,HNRNPA0,U2AF2,PABPC1,RBMX,APEX1,MOV10,HNRNPM,NPM1,UPF1,KHSRP,PABPC4,EIF4A3,SERBP1,DCPS,ANXA2,EIF4G1,GOLGA2,GPLD1,RPL5,RPL11,RPS7,SGTA,SNRNP70,EIF3H,RPL23,LRPPRC,CCAR2,PIN1,RPL13A
Reactome Gene Sets	R-HSA-1640170	Cell Cycle	17.2246	RCC1,FEN1,GOLGA2,H2AZ1,LMNB1,MCM2,MCM3,MCM4,MCM5,MCM6,MCM7,NPM1,NUMA1,NUP98,PAFAH1B1,POLR2E,PSMC3,PSMD1,PSMD4,PSMD9,RAN,RANBP2,RANGAP1,RBBP4,RBBP7,RPA2,RPS27,CLIP1,TOP2A,XPO1,YWHAH,SMC1A,H4C9,RUVBL1,BUB3,NUP155,NUP93,NUP58,SMC4,OPTN,PSME3,SMC2,NUDC,STAG2,YWHAQ,MAPRE1,NUP62,SUN2,AHCTF1,GORASP2,PPME1,GAR1,RCC2,H3C13,H2AC19,ACTB,PFN1
GO Biological Processes	GO:0030029	actin filament-based process	16.4379	ACTB,ACTN4,ACTN1,ATP1A1,CALD1,CAPG,CAPZA2,CFL1,CNN3,CSRP2,CXADR,DPYSL3,FLNB,FLNC,GRB2,HIP1,MARCKS,MYH9,MYL6,MYO1C,MYO1D,MYO1E,PAFAH1B1,PFN1,PKP2,PLS1,PTK7,FSCN1,TJP1,TLN1,TPM1,TPM2,TPM3,TPM4,PDLIM1,SLC9A3R1,NUP155,MYL9,BAIAP2,CAP1,ARPC1A,SORBS1,PACSIN2,GPD1L,CORO1C,CD2AP,SUN2,DBNL,PDXP,MARCKSL1,GOLGA2,NUMA1,CLIP1,MAPRE1,EPPK1
Reactome Gene Sets	R-HSA-72165	mRNA Splicing - Minor Pathway	15.8393	SNU13,YBX1,POLR2E,SRSF1,SRSF2,SRSF6,SRSF7,SNRPD1,SNRPD2,EFTUD2,PRPF8,SF3B2,DDX42,SNRNP200,SF3B1,PRPF6,SF3B6
GO Biological Processes	GO:0140694	non-membrane-bounded organelle assembly	14.8302	RCC1,CSRP2,DDX3X,EIF2S1,FLNC,GOLGA2,RPSA,NOP2,NPM1,NUMA1,PLS1,RPL3,RPL5,RPL6,RPL10,RPL11,RPL24,RPLP0,RPS3,RPS5,RPS19,RPS27,RPS28,TPM1,CSDE1,SMC1A,UBAP2L,G3BP1,MYL9,STAG2,ATXN2L,MAPRE1,NUP62,DBNL,PAFAH1B1,ABCC4,GORASP2,ATP6V1D
Reactome Gene Sets	R-HSA-9716542	Signaling by Rho GTPases, Miro GTPases and RHOBTB3	14.4863	ACTB,ACTN1,CDH1,CFL1,CKB,DSG2,GRB2,H2AZ1,HNRNPC,LETM1,LMNB1,MTX1,MYH9,MYL6,NUP98,PAFAH1B1,PFN1,PIN1,RANBP2,RANGAP1,RPS27,CLIP1,TFRC,TPM3,TPM4,XPO1,YWHAH,DDX39B,H4C9,PICALM,BUB3,TXNL1,TJP2,AKAP12,PLIN3,MYL9,BAIAP2,ARPC1A,NUDC,YWHAQ,MAPRE1,AHCTF1,FAM169A,ARFGAP3,RBMX,STEAP3,RCC2,EFHD2,CPSF7,ARHGAP18,H3C13,H2AC19
KEGG Pathway	hsa03013	Nucleocytoplasmic transport	14.3458	EEF1A1,KPNA2,KPNA3,IPO5,NUP98,PNN,RAN,RANBP2,RANGAP1,UPF1,XPO1,DDX39B,NUP155,NUP93,EIF4A3,NUP58,ALYREF,ACIN1,NUP62,AHCTF1,MAGOHB,AP2A1,AP2B1,RCC1,NPM1,PPIA,PSMC3,PSMD1,PSMD4,PSMD9,RANBP1,PSME3,PSIP1,ATP6V1H,FEN1,NMT1,POLR2E,SSRP1,SUPT5H,SUPT16H,PARP1,DDX5,HNRNPC,HNRNPK,SAFB,TOP1,TOP2A,SMC1A,H4C9,UBA2,SAE1,TRIM28,DDX17,STAG2,CBX5,NOP58,EIF4A1,EIF4E,EIF4G1,FLNB,PIN1,ABCE1,DDX3X,DHX9,HDGF,HK2,HNRNPU…
KEGG Pathway	hsa01200	Carbon metabolism	13.7715	AMT,CS,G6PD,GLDC,GLUD1,HK2,IDH1,IDH2,IDH3A,ALDH6A1,MMUT,PC,PGAM1,PGD,PGK1,PRPS1,TALDO1,TKT,SUCLA2,RPIA,ACSS1,ARG2,ASL,BCAT1,MAT2A,PYCR2,DERA,ACADM,MSH2,GNPDA1,MYBBP1A,GNMT,CYCS,CIAPIN1
Reactome Gene Sets	R-HSA-6798695	Neutrophil degranulation	12.6167	ACLY,AGA,ANPEP,ANXA2,CAPN1,CSTB,DDX3X,EEF1A1,EEF2,FUCA1,GDI2,GLA,GLB1,GM2A,HEXB,HMGB1,IDH1,ILF2,MANBA,MIF,NEU1,PA2G4,PGAM1,PPIA,PSMC3,PSMD1,RAP1A,SLC2A3,VCL,PDXK,VAMP8,CPNE3,CAP1,VAT1,OSTF1,DBNL,DERA,ATP6V1D,NHLRC3
Reactome Gene Sets	R-HSA-8950505	Gene and protein expression by JAK-STAT signaling after Interleukin-12 stimulation	12.5461	ANXA2,CFL1,HNRNPA2B1,HNRNPF,LMNB1,MIF,PITPNA,PPIA,RPLP0,SNRPA1,SOD1,TALDO1,HNRNPDL,EIF4A1,EIF4E,EIF4G1,FLNB,FN1,GRB2,HMGB1,KPNA2,KPNA3,NUP98,PIN1,PSMC3,PSMD1,PSMD4,PSMD9,RANBP2,ABCE1,RPS6KA1,FSCN1,NUP155,NUP93,EIF4A3,NUP58,PSME3,NUP62,H3C13
GO Biological Processes	GO:0071103	DNA conformation change	11.5916	CHD4,DDX3X,DHX9,H1-2,H1-3,HMGB1,HMGB2,HNRNPA2B1,MCM2,MCM3,MCM4,MCM5,MCM6,MCM7,NASP,NPM1,RBBP4,UPF1,TOP1,TOP2A,H4C9,RUVBL1,SMC4,G3BP1,ANP32B,SMC2,CBX3,ACIN1,RIF1,H3C13,PARP1,APEX1,CDC5L,FEN1,MSH6,KPNA2,MSH2,NONO,RAN,RPA2,RPS3,SFPQ,SSRP1,SMC1A,DDX21,EXOG,TRIM28,ALYREF,SUPT16H,XRN2,PLD3,PRPF19,GAR1,TNKS1BP1,H2AZ1,PSMC3,PSMD1,PSMD4,PSMD9,PSME3,H2AC19,GRB2,MIF,RPL26,CBX1,SNW1,CBX5,MTREX,CCAR2,RBBP7,ST…
Reactome Gene Sets	R-HSA-445355	Smooth Muscle Contraction	10.853	ANXA2,ANXA6,CALD1,MYL6,TLN1,TPM1,TPM2,TPM3,TPM4,VCL,MYL9,SORBS1,ATP1A1,ATP1B3,SRI,ACTB,ITGA5
GO Biological Processes	GO:0042274	ribosomal small subunit biogenesis	10.7928	RPSA,SNU13,NPM1,RPS5,RPS6,RPS7,RPS8,RPS17,RPS19,RPS21,RPS24,RPS27,RPS28,BMS1,HEATR1
GO Cellular Components	GO:1990904	ribonucleoprotein complex	100	ACTB,ACTN4,MRPL49,CDC5L,DDX5,DHX9,DHX15,EEF2,EIF2S1,EIF4E,EIF4G1,FUS,GRSF1,HDLBP,HNRNPA1,HNRNPA2B1,HNRNPAB,HNRNPC,HNRNPD,HNRNPF,HNRNPH1,HNRNPH3,HNRNPK,HNRNPL,HNRNPU,ILF2,ILF3,EIF3E,RPSA,HNRNPM,NCL,DRG1,RPL10A,SNU13,NPM1,YBX1,NUP98,PKP2,PNN,UPF1,RPL3,RPL4,RPL5,RPL6,RPL7,RPL7A,RPL8,RPL9,RPL10,RPL11,RPL12,RPL13,RPL17,RPL24,RPL26,RPL27,RPL30,RPL28,RPLP0,MRPL12,RPS2,RPS3,RPS3A,RPS4X,RPS4Y1,RPS5,RPS6,R…
GO Cellular Components	GO:0005840	ribosome	48.2422	ABCF1,APEX1,MRPL49,DHX9,EEF2,RPSA,RPL10A,NPM1,RPL3,RPL4,RPL5,RPL6,RPL7,RPL7A,RPL8,RPL9,RPL10,RPL11,RPL12,RPL13,RPL17,RPL24,RPL26,RPL27,RPL30,RPL28,RPLP0,MRPL12,RPS2,RPS3,RPS3A,RPS4X,RPS4Y1,RPS5,RPS6,RPS7,RPS8,RPS9,RPS12,RPS13,RPS17,RPS18,RPS19,RPS20,RPS21,RPS24,RPS27,RPS28,RRBP1,SF1,EIF3H,RPL14,RPL23,MRPS31,RACK1,MRPS27,RPL13A,MRPS18B,PTCD3,MRPS26,MRPL11,ACTB,ACTN4,ACTN1,ANXA6,CAPN1,CFL1,CNN3,CSR…
GO Cellular Components	GO:0005681	spliceosomal complex	42.8002	CDC5L,DDX5,DHX15,HNRNPA1,HNRNPA2B1,HNRNPC,HNRNPF,HNRNPH1,HNRNPH3,HNRNPK,HNRNPU,HNRNPM,NCL,SNU13,YBX1,PNN,UPF1,SRSF1,SRSF2,SNRNP70,SNRPA1,SNRPD1,SNRPD2,SF1,DDX39B,EFTUD2,EIF4A3,ALYREF,HNRNPR,SF3A1,SYNCRIP,PRPF8,SF3A3,SF3B2,U2AF2,RALY,SNW1,SNRNP200,SF3B1,MTREX,SRRM2,PRPF6,PABPC1,RBMX,PRPF19,SF3B6,PPIL1,LUC7L3,MAGOHB,PRPF40A,LUC7L,HNRNPA3,APEX1,AFDN,NONO,NPM1,PCBP1,PIN1,RBM4,SFPQ,SRSF3,SRSF4,SRSF6,S…
GO Cellular Components	GO:0015935	small ribosomal subunit	26.893	RPSA,NPM1,RPS2,RPS3,RPS3A,RPS4X,RPS4Y1,RPS5,RPS6,RPS7,RPS8,RPS9,RPS12,RPS13,RPS17,RPS18,RPS19,RPS20,RPS21,RPS24,RPS27,RPS28,MRPS31,RACK1,MRPS27,MRPS18B,MRPS26
GO Cellular Components	GO:0005844	polysome	20.5424	DHX9,EEF2,EIF2S1,EIF4G1,FUS,HDLBP,DRG1,RPL10A,RPL6,RPL7A,RPL8,RPL11,RPL24,RPL30,RPS3,RPS4X,RPS4Y1,RPS6,RPS21,RPS28,VBP1,EIF3H
GO Cellular Components	GO:0035770	ribonucleoprotein granule	18.4274	ACTB,DDX3X,DHX9,EIF2S1,EIF4E,EIF4G1,GRSF1,HNRNPK,HNRNPL,HNRNPU,CAPRIN1,MOV10,NCL,YBX1,PCBP1,PSMC3,RBM4,UPF1,RPL6,RPL28,RPLP0,RPS4X,RPS6,TOP1,CSDE1,SYMPK,PABPC4,UBAP2L,G3BP1,IGF2BP1,ATXN2L,PABPC1,DCPS,SARNP,HNRNPA3
GO Cellular Components	GO:0015629	actin cytoskeleton	17.4611	ACTB,ACTN4,ACTN1,CALD1,CAPG,CAPZA2,CDH1,CFL1,CNN3,DHX9,DPYSL3,EEF1A1,FLNB,HNRNPC,HNRNPK,LASP1,MARCKS,MYH9,MYL6,MYO1C,MYO1D,MYO1E,PLS1,FSCN1,TJP1,TPM1,TPM2,TPM3,TPM4,VCL,PDLIM1,SLC9A3R1,MYL9,BAIAP2,CAP1,ARPC1A,SORBS1,SEPTIN9,MACF1,CORO1C,CD2AP,CLIC4,DBNL,PDXP,CGN,AHNAK,TNKS1BP1,ANXA2,NCL,NUMA1,PAFAH1B1,PFN1,AKAP12,GLRX3,MAPRE1
GO Cellular Components	GO:0098687	chromosomal region	14.8801	PARP1,APEX1,FEN1,HNRNPA2B1,HNRNPU,MCM2,MCM3,MCM4,MCM5,MCM6,MCM7,MSH2,NUP98,PAFAH1B1,RANGAP1,UPF1,RPA2,CLIP1,SSB,TOP2A,XPO1,SMC1A,H4C9,BUB3,SMC4,ALYREF,STAG2,CBX1,CBX3,CBX5,SUN2,AHCTF1,GAR1,RIF1,RCC2,MEAF6,RCC1,DHX9,H2AZ1,RBBP4,TOP1,RUVBL1,LRPPRC,SMC2,CPSF6,NIFK
GO Cellular Components	GO:0034774	secretory granule lumen	14.3487	ACLY,ACTN4,ACTN1,AGA,ANXA2,CSTB,DDX3X,EEF1A1,EEF2,FN1,FUCA1,GDI2,GLA,GLB1,GM2A,HEXB,HMGB1,IDH1,ILF2,MIF,NEU1,PA2G4,PGAM1,PPIA,PSMC3,PSMD1,VCL,PDXK,CAP1,VAT1,OSTF1,DBNL,DERA,NHLRC3,CTSL,HEXA,IDUA,MANBA,LGMN,PLD3,PLBD2,CAPN1,VAMP8,CPNE3,SLC2A3
GO Cellular Components	GO:0034399	nuclear periphery	13.6879	CFL1,HNRNPA2B1,HNRNPU,KRT8,LMNB1,HNRNPM,NONO,NUMA1,NUP98,SFPQ,DDX39B,SMC1A,RUVBL1,NUP93,MATR3,SORBS1,STAG2,SNW1,AHCTF1,CLIC4,PRPF40A,ZNF326
GO Cellular Components	GO:0033290	eukaryotic 48S preinitiation complex	13.5392	EIF2S1,EIF3E,EIF3A,EIF3B,EIF3C,EIF3D,EIF3H,EIF3I,EIF3M,EIF3L
GO Cellular Components	GO:0005759	mitochondrial matrix	13.2991	ACADM,AK4,AMT,ARG2,MRPL49,CS,GLDC,GLUD1,GRSF1,IDH2,IDH3A,ALDH6A1,MMUT,OAT,PC,QARS1,ABCE1,MRPL12,RPS3,SOD1,TUFM,SUCLA2,TSFM,LRPPRC,MRPS31,MTHFD2,CLPX,MRPS27,ETHE1,MTHFD1L,MRPS18B,PYCR2,TRMT10C,SARS2,CCAR2,MRPS26,MRPL11,ISCA1,ACSS1,GFM1
GO Cellular Components	GO:0000323	lytic vacuole	12.5839	ACLY,ACP5,AP2A1,AP2B1,AGA,ANPEP,ANXA2,ANXA6,ATP6V1B2,CAPN1,CTSL,DAB2,EEF1A1,ENPEP,FUCA1,GDI2,GLA,GLB1,GM2A,GPLD1,HEXA,HEXB,IDUA,LRP2,MANBA,NAGA,NEU1,PA2G4,LGMN,PSMD1,SORT1,SNX1,SNX2,SOD1,AP3B1,VAMP8,CPNE3,AP3D1,CAP1,VAT1,PLD3,AP3M1,ATP6V1D,PCYOX1,ATP6V1H,SIAE,AHNAK,PLBD2,NHLRC3
GO Cellular Components	GO:0001726	ruffle	11.6666	ACTN1,ANXA2,CAPG,CFL1,EEF1A1,ITGA5,MYH9,MYO1C,RPS3,CLIP1,FSCN1,TLN1,TPM1,SLC9A3R1,BAIAP2,PACSIN2,MACF1,CORO1C,CD2AP,SNX5,DBNL,PDXP,ARHGAP18,ACTB,CDH1,DDX3X,DPYSL3,CAPRIN1,MYO1D,PAFAH1B1,SNX1,SNX2,IGF2BP1,PABPC1,LRP2,SLC34A2,MAPRE1
GO Cellular Components	GO:0005635	nuclear envelope	11.6559	ABCF1,PARP1,RCC1,CLIC1,EIF5A,KPNA3,IPO5,LMNB1,MYO1C,YBX1,NUP98,PAFAH1B1,RAN,RANBP1,RANBP2,RANGAP1,SORT1,XPO1,NUP155,NUP93,MATR3,NUP58,LRPPRC,NUTF2,CBX3,SEPHS1,CBX5,GTPBP4,NUP62,SUN2,AHCTF1,FAM169A,MYOF,CACYBP,RIF1,SH3BGRL2,MTDH
GO Cellular Components	GO:0005911	cell-cell junction	10.9651	ACTB,ACTN1,ANXA2,ATP1A1,CDH1,CNN3,CXADR,DSG2,GRB2,ITGA5,KRT8,KRT18,AFDN,MYH9,MYO1E,PKP2,PNN,PTK7,FSCN1,TJP1,TLN1,VCL,YWHAH,SYMPK,PDLIM1,TJP2,BAIAP2,SORBS1,PACSIN2,CD2AP,CLIC4,PDXP,CGN,AHNAK,EPPK1,TNKS1BP1,MTDH
GO Cellular Components	GO:0070937	CRD-mediated mRNA stability complex	10.1779	DHX9,HNRNPU,YBX1,CSDE1,SYNCRIP,IGF2BP1
GO Cellular Components	GO:0032432	actin filament bundle	10.1154	ACTN4,ACTN1,FLNB,MARCKS,MYH9,MYO1C,PLS1,FSCN1,TPM1,TPM3,TPM4,PDLIM1,MYL9,SORBS1,SEPTIN9,CALD1,CSRP2,FLNC,KRT8,SRI,TPM2,VCL,DEK,GLRX3,CORO1C,AHNAK
GO Cellular Components	GO:0005903	brush border	8.41624	ACTN1,CAPZA2,CLIC1,ENPEP,FLNB,LRP2,MYH9,MYL6,MYO1C,MYO1D,MYO1E,PLS1,SLC9A3R1,SLC34A2,SNX5,PAFAH1B1,MYL9,CGN,AP2A1,CXADR,FSCN1,BAIAP2,IGF2BP1,CLIC4
GO Cellular Components	GO:0042382	paraspeckles	7.70899	HNRNPM,NONO,SFPQ,NUDT21,CPSF6,SYMPK,CPSF7

## Sheet: Metascape_Down (Cluster 2)
Functional enrichment analysis via Metascape of downregulated proteins during embryo development
Term category	Term identifier	Term name	-LOG10(p-value)	Genes symbols
GO Biological Processes	GO:0048193	Golgi vesicle transport	30.9529	COPA,COPB1,ACSL3,LAMP1,MYO1B,MYO5A,NSF,RAB1A,RAB2A,RAB6A,SPTBN1,SURF4,VAMP7,VCP,NAPG,ZW10,VAPB,COPB2,VAMP3,GOSR1,SEC22B,GOSR2,PDCD6,BCAP31,STX6,HYOU1,RAB10,LMAN2,TMED10,TRAPPC8,SCFD1,TMED3,ATL3,ATP2C1,ERGIC2,RAB6B,ERGIC3,ERGIC1,SCYL1,GOLPH3,ATL2,RAB1B,TMED4,APOA1,APOE,SCARB2,AP2M1,CLTC,DYNC1H1,DYNC1I2,RAB5A,RAB5B,RAB27A,RALA,SPTAN1,HSP90B1,RAB7A,STX16,RAB9A,KIF23,ARPC2,ACTR1A,RAB32,RAB35,RAB18,RA…
KEGG Pathway	ko04141	Protein processing in endoplasmic reticulum	27.4298	CANX,PDIA3,HSPA1B,HSPA1L,HSPA2,HSPA5,HSPA6,P4HB,PRKCSH,DNAJC3,RPN1,RPN2,SEL1L,HSP90B1,VCP,PDIA4,PDIA6,BCAP31,HYOU1,LMAN2,ERP29,SEC63,HSPA4L,GANAB,ERLEC1,DNAJB11,DNAJC10,UGGT2,NGLY1,SIL1,TXNDC5,STT3B,CLGN,FKBP2,PFDN4,PPIB,DNAJA3,PRDX4,PTGES3,PDIA5,ERP44,MESD,FKBP8,DNAJA4,ITPR1,OPA1,THBS4,AIFM1,VAPB,LPCAT3,FLOT1,ERLIN2,TBL2,PARP16,TMX1
Reactome Gene Sets	R-HSA-6798695	Neutrophil degranulation	22.7229	ACAA1,ALDOC,ATP6V0A1,COPB1,CFD,CYB5R3,DYNC1H1,HMOX2,HSPA1B,HSPA6,LAMP1,PKM,MAPK1,DNAJC3,PSEN1,RAB5B,RAB6A,RAB27A,SDCBP,SPTAN1,SURF4,VCP,RAB7A,RAB3D,MLEC,TOM1,ATP6AP2,ATP8A1,PRDX4,OLFM4,IQGAP2,RAB10,RAB18,ERP44,DNAJC13,DYNC1LI1,RAB24,TOLLIP,LAMTOR1,RAP2C,TXNDC5,GHDC,MOSPD2
Reactome Gene Sets	R-HSA-8873719	RAB geranylgeranylation	20.2151	RAB1A,RAB2A,RAB5A,RAB5B,RAB6A,RAB27A,RAB7A,RAB9A,RAB3D,RAB10,RAB32,RAB35,RAB18,RAB21,RAB6B,RAB24,RAB1B,RAB2B,RAB3C,TRAPPC8,RAB3GAP2,RABGAP1
GO Biological Processes	GO:0006839	mitochondrial transport	17.268	ABCB7,SLC25A4,SLC25A20,CNP,HSPA1L,OPA1,PSEN1,SLC25A1,STAT3,SLC25A12,AIFM1,TOMM70,MFN2,BCAP31,SLC25A13,SLC25A15,MTX2,AFG3L2,SLC25A24,STOML2,GDAP1,FBXW7,PARL,AGK,SFXN3,SLC25A31,SFXN1,SFXN4,APOE,ACSL3,GOT2,LLGL2,ABCB1,SLC3A2,ACSL5,CROT,PLA2G4F,ENPP1,RACGAP1,ANO10
GO Biological Processes	GO:0051668	localization within membrane	15.3717	APOE,CDK5,AP2M1,CLTC,ACSL3,FLOT2,GAS6,GPC1,HSPA5,MYO5A,NSF,RALA,SDCBP,SPTBN1,RAB7A,PEX3,DNAJA3,VAMP3,RAB3D,TOMM70,FLOT1,STX6,RAB10,RAB32,RAB35,SEC63,CHP1,MESD,RAB3GAP2,ATP2C1,SYNJ2BP,NDC1,AGK,CEMIP,GOLPH3,SIL1,SNX27,RAB3C,WASHC2C,AGRN,LAMP1,MYO1B,SCFD1,EPB41L2
GO Biological Processes	GO:0051640	organelle localization	15.3051	CDH3,CDK5,DYNC1H1,FER,LAMP1,LLGL2,MAP1B,MYO1B,MYO5A,MYO5B,NSF,OPA1,PSEN1,RAB1A,RAB6A,RAB27A,RALB,VAMP7,STX16,ZW10,VAPB,VAMP3,GOSR1,RAB3D,MFN2,PDCD6,STX6,RAB10,TMED10,CHP1,ESYT1,SUN1,STX12,LAMTOR1,RAB3C,OOEP,DYNC1I2,FLOT2,RAB21,KTN1,LDHC,PLTP,KIF23,DYNC1LI1
GO Biological Processes	GO:0060627	regulation of vesicle-mediated transport	14.4221	APOA1,APOE,CDK5,AP2M1,ACSL3,FER,FMR1,GAS6,LAMP1,MFGE8,NSF,MAPK1,PSEN1,RAB5A,RAB5B,RAB27A,RALA,SDCBP,VAMP7,ZP3,RAB7A,RAB9A,RAB3D,FLOT1,OLFM4,RAB10,LMAN2,RAB21,SCFD1,DNAJC13,ATP2C1,MICAL1,RAB2B,RAB3C,PROM2,LLGL2,RALB,VAMP3,TMED10,CANX,MYH10,RAB1A,SEL1L,PDIA4,ERP29,GOLPH3
GO Biological Processes	GO:0006890	retrograde vesicle-mediated transport, Golgi to endoplasmic reticulum	13.031	COPA,RAB6A,COPB2,SEC22B,LMAN2,TMED10,SCFD1,ERGIC2,RAB6B,ERGIC3,ERGIC1,SCYL1,GOLPH3
GO Biological Processes	GO:0055086	nucleobase-containing small molecule metabolic process	12.7503	ALDOC,CNP,CTPS1,DLST,DTYMK,ACSL3,GAPDH,GCDH,GFPT1,HSD17B4,LDHC,OGDH,OPA1,PDK3,ENPP1,PKM,MAPK1,PSEN1,SLC25A1,STAT3,VCP,SLC25A12,DPM1,SLC25A13,STOML2,AK3,HSD17B12,ACSL5,CROT,PARP16,OGDHL,UGGT2,DCAKD,UXS1,CLTC,FUT3,RPN1,RPN2,B4GALT4,ITM2B,CHP1,SCCPDH,DPM3,CEMIP,GOLPH3,PIGS,TMEM106A,STT3B,APOA1,CKMT1B,PGS1,LPCAT3,SACM1L,GPAT3,ABCB7,BTD,MICAL2,GDAP1,MICAL1,HACD3
GO Biological Processes	GO:0007005	mitochondrion organization	12.6391	SLC25A4,CDK5,CNP,HSPA1L,NDUFB4,OPA1,PHB,RALA,STAT3,AURKA,DNAJA3,AIFM1,TOMM70,MFN2,BCAP31,MTX2,AFG3L2,RAB32,IMMT,DDHD2,ACAD9,NDUFAF4,STOML2,GDAP1,FBXW7,PARL,AGK,GOLPH3,SLC25A31,CHCHD6,MICOS13,CISD2,SCARB2,HSPA5,NUCB1,RAB27A,SDCBP,RAB7A,PEX3,SEC63,CHP1,CEMIP,SIL1,LAMP1,MAPK1,PSEN1,RAB10,RAB3GAP2,EIF4ENIF1,KPNA7
GO Biological Processes	GO:0032787	monocarboxylic acid metabolic process	12.2246	ACAA1,ALDH3A2,ALDOC,APOA1,BTD,CRAT,ETFDH,ACSL3,GAPDH,GCDH,HADHA,HADHB,HSD17B4,LDHC,OGDH,PDK3,PKM,POR,PSEN1,STAT3,SLC25A12,ECI2,PTGES3,ERLIN2,OSBPL3,ABHD12,ACAD9,HSD17B12,HACD3,ACSL5,CROT,OGDHL,OSBPL1A,PLA2G4F,SLC25A4,CYB5A,USP9X,PEX3,AGPS,TOMM70,SLC25A13,MTX2,DHRS4,GDAP1,SLC25A20,HSD11B2,PON2,RAB5A,SLC25A1,VAPB,PGS1,LPCAT3,SACM1L,DDHD2,ESYT1,DHRS7B,AGK,GPAT3,OSBPL8,MOGAT1,APOE,LAMTOR1,RAB7A,BCKDH…
Reactome Gene Sets	R-HSA-9716542	Signaling by Rho GTPases, Miro GTPases and RHOBTB3	11.8305	ALDH3A2,CLTC,DYNC1H1,DYNC1I2,FLOT2,GOLGA3,HMOX2,KTN1,MYH10,PPP2CA,MAPK1,SPTAN1,SPTBN1,VCP,RAB7A,AAAS,USP9X,ZW10,VAPB,VAMP3,RAB9A,CKAP5,MFN2,ARPC1B,ARPC2,BCAP31,FLOT1,PGRMC2,IQGAP2,SCFD1,ESYT1,RACGAP1,DYNC1LI1,LAMTOR1,PLEKHG1,FMNL2,MOSPD2
GO Biological Processes	GO:0035966	response to topologically incorrect protein	11.4975	HSPA1B,HSPA1L,HSPA2,HSPA5,HSPA6,DNAJC3,THBS4,VCP,VAPB,MFN2,HSPA4L,ERP44,TBL2,ERLEC1,PARP16,UGGT2,NGLY1,STT3B
Reactome Gene Sets	R-HSA-381426	Regulation of Insulin-like Growth Factor (IGF) transport and uptake by Insulin-like Growth Factor Binding Proteins (IGFBPs)	11.1093	APOA1,APOE,CALU,GAS6,IGFBP3,IGFBP5,ITIH2,KTN1,MFGE8,NUCB1,P4HB,PLG,PRKCSH,DNAJC3,HSP90B1,PDIA6
GO Biological Processes	GO:0034975	protein folding in endoplasmic reticulum	10.3677	CANX,PDIA3,HSPA5,P4HB,DNAJC3,HSP90B1,DNAJC10,BCAP31,ITPR1,PDIA4
GO Biological Processes	GO:0048284	organelle fusion	10.2092	OPA1,VAMP7,RAB7A,STX16,VAMP3,GOSR1,SEC22B,GOSR2,MFN2,STX6,AFG3L2,CHP1,STX12,STOML2,GDAP1,VCPIP1,SCARB2,AP2M1,RAB1A,RAB27A,SDCBP,VAPB,PDCD6,TMED10,RAB32,DNAJC13,LAMTOR1,GOLPH3,CLTC,MYO5B,RAB6A,SURF4,VCP,RAB9A,TOM1,RAB10,RAB35,SNX9,RAB6B,SNX27,WASHC2C,COPA,COPB1,NSF,NAPG,COPB2,LAMP1,MAPK1,RAB5A,RAB21,GAS6
GO Biological Processes	GO:0050821	protein stabilization	10.1522	APOA1,FLOT2,GAPDH,HSPA1B,LAMP1,PHB,PPIB,SEL1L,USP9X,NAPG,FLOT1,PTGES3,CHP1,RAB21,STX12,FBXW7,NCLN,RTN4,MAPK1,AURKA,DPM3,USP28
GO Biological Processes	GO:0022406	membrane docking	10.0662	NSF,RALB,RAB7A,STX16,VAPB,VAMP3,RAB3D,STX6,RAB10,CHP1,ESYT1,STX12,RAB3C,PSEN1,VAMP7
GO Biological Processes	GO:0006914	autophagy	9.41135	SLC25A4,ATP6V0A1,CDK5,CLTC,GAPDH,ITPR1,NBR1,PSEN1,RAB1A,RAB5A,RALB,STAT3,VAMP7,VCP,RAB7A,SEC22B,MFN2,TRAPPC8,SCFD1,STX12,RAB3GAP2,RAB24,TOLLIP,FBXW7,CISD1,RAB1B,RETREG3,CISD2,SCARB2,ATP6AP2,LAMTOR1,DYNC1H1,HSPA1B,SDCBP,RABGAP1
GO Cellular Components	GO:0042470	melanosome	32.2684	ATP6V0A1,CALU,CANX,CLTC,CNP,PDIA3,HSPA5,LAMP1,MYO5A,P4HB,PPIB,RAB1A,RAB2A,RAB5A,RAB5B,RAB27A,RPN1,SDCBP,SLC3A2,HSP90B1,RAB7A,RAB9A,SEC22B,PDIA4,PDIA6,FLOT1,ERP29,TMED10,RAB32,RAB35,GANAB
GO Cellular Components	GO:0005740	mitochondrial envelope	26.2682	ABCB7,SLC25A4,SLC25A20,CKMT1B,CNP,CPOX,CRAT,CYB5A,CYB5R3,DTYMK,ETFDH,ACSL3,GOT2,HADHA,HADHB,NBR1,NDUFB4,OGDH,OPA1,PHB,PSEN1,SLC25A1,STAT3,AKAP1,SLC25A12,AIFM1,PGS1,TOMM70,MFN2,SLC25A13,SLC25A15,MTX2,AFG3L2,RAB32,IMMT,FKBP8,BCL2L13,MTCH1,ACAD9,NDUFAF4,SLC25A24,STOML2,TMX2,ACSL5,GDAP1,RMDN3,SYNJ2BP,PARL,AGK,CISD1,GOLPH3,SFXN3,SLC25A31,CHCHD6,SFXN1,SFXN4,MICOS13,CISD2,ITPR1,SUN1,TMEM43,TMEM120B
GO Cellular Components	GO:0031300	intrinsic component of organelle membrane	26.169	SLC25A4,CANX,ETFDH,PDIA3,HSPA5,KTN1,LAMP1,RAB5A,RTN1,VAMP7,PEX3,VAMP3,ITM2B,MFN2,BCAP31,STX6,MTX2,AFG3L2,IMMT,RAB35,SACM1L,ESYT1,SUN1,STX12,FKBP8,TBL2,ATP2C1,HACD3,ERGIC3,GDAP1,DPM3,SYNJ2BP,AGK,RTN4,ERGIC1,TMEM43,LNPK,SFXN3,CHCHD6,PIGS,SFXN1,RAB3C,SFXN4,MICOS13
GO Cellular Components	GO:0005788	endoplasmic reticulum lumen	24.8346	APOA1,APOE,CALU,CANX,COL2A1,GAS6,PDIA3,HSPA5,IGFBP3,IGFBP5,ITIH2,KTN1,MFGE8,NUCB1,P4HA1,P4HB,PPIB,PRKCSH,MAPK1,DNAJC3,RCN2,HSP90B1,PDIA4,PDIA6,HYOU1,PDIA5,ERP29,ADAMTS5,ERP44,GANAB,ERLEC1,DNAJB11,DNAJC10,UGGT2,SIL1,TMEM43,VCPIP1,TXNDC5,RPN1,RPN2,SEL1L,VCP,ZW10,SEC63,HSD17B12,PIGS,STT3B
GO Cellular Components	GO:0005793	endoplasmic reticulum-Golgi intermediate compartment	20.048	COPB1,HSPA5,NUCB1,P4HB,RAB2A,SURF4,SEC22B,GOSR2,PDIA6,BCAP31,LMAN2,TMED10,CHP1,ERP44,DDHD2,TMED3,ERGIC2,RAB6B,ERGIC3,UGGT2,ERGIC1,SCYL1,RAB1B,TMED4,PDCD6
GO Cellular Components	GO:0030135	coated vesicle	18.2047	APOE,SCARB2,AP2M1,CLTC,COPA,COPB1,RAB5A,RAB27A,VAMP7,COPB2,VAMP3,SEC22B,GOSR2,PDCD6,ACTR1A,BCAP31,STX6,LMAN2,TMED10,RAB35,DDHD2,TMED3,EPN1,ERGIC2,SPG21,SNX9,ERGIC3,CEMIP,ERGIC1,SCYL1,TMED4
GO Cellular Components	GO:0030133	transport vesicle	16.8833	CLTC,COPA,COPB1,ITPR1,LAMP1,NTS,OVGP1,PSEN1,RAB1A,RAB5A,RAB6A,RAB27A,SURF4,VAMP7,COPB2,VAMP3,RAB9A,GOSR1,RAB3D,SEC22B,GOSR2,PDCD6,STX6,RAB10,ERP29,TMED10,RAB35,CHP1,TMED3,STX12,SPG21,TMEM168,RAB1B,RAB3C,SCARB2,FUT3,GOLGA3,NUCB1,RAB2A,RTN1,STX16,B4GALT4,ITM2B,LMAN2,SACM1L,SCFD1,ATP2C1,RAB6B,ERGIC3,ZDHHC13,ERGIC1,RAB2B
GO Cellular Components	GO:0030667	secretory granule membrane	16.8342	ATP6V0A1,COPB1,FLOT2,HMOX2,ITPR1,LAMP1,MFGE8,PSEN1,RAB5B,RAB6A,RAB27A,SURF4,VAMP7,RAB7A,RAB3D,MLEC,TOM1,ATP6AP2,ATP8A1,IQGAP2,RAB10,TMED10,RAB18,DNAJC13,DYNC1LI1,RAB24,LAMTOR1,RAP2C,CD109,MOSPD2,SCARB2,AP2M1,CLTC,CYB5R3,DYNC1H1,GPC1,HSPG2,NBR1,MYO5A,NSF,ENPP1,PON2,PRELP,MAPK1,DNAJC3,RAB2A,SDCBP,SLC3A2,VCP,NAPG,RAB9A,FLOT1,LAMTOR5,OLFM4,TOLLIP,GDAP2,OCIAD1,CHID1,TXNDC5,AGRN,RPN2
GO Cellular Components	GO:0030139	endocytic vesicle	13.2454	APOA1,APOE,ATP6V0A1,CAMK2D,SCARB2,AP2M1,CLTC,FLOT2,PDIA3,LAMP1,RAB5A,RAB5B,RALA,VAMP7,HSP90B1,RAB7A,VAMP3,RAB9A,SEC22B,STX6,HYOU1,RAB10,RAB32,RAB35,STX12,RAB24,CEMIP,STX16,NAPG,GOSR1,GOSR2,ITPR1,RAB1A,PDCD6,TMED10,RAB3C,CANX,CDK5,FMR1,NTS,PSEN1,RAB3D,FLOT1,RAB6B,MICAL1,RAB2B,RAB6A,RAB27A,RAP2C,MYO5A,MYO5B
GO Cellular Components	GO:0034774	secretory granule lumen	12.8228	ACAA1,ALDOC,APOA1,CFD,CYB5R3,DYNC1H1,GAS6,HSPA6,PKM,PLG,MAPK1,DNAJC3,RAB27A,SDCBP,SPTAN1,TIMP3,VCP,FAM3C,PRDX4,OLFM4,ERP44,SCCPDH,TOLLIP,PCYOX1L,TXNDC5,GHDC,SCARB2,GPC1,HSPG2,PRELP,CHID1,AGRN
GO Cellular Components	GO:0098791	Golgi apparatus subcompartment	11.8119	CLTC,FUT3,GOLGA3,MYO1B,NSF,NUCB1,RAB6A,VAMP7,STX16,B4GALT4,VAMP3,RAB9A,GOSR1,BCAP31,STX6,ATP8A1,RAB10,RAB32,RAB21,SCFD1,TMED3,ATP2C1,SNX9,GOLPH3,CHID1,VCPIP1,UXS1
GO Cellular Components	GO:0098573	intrinsic component of mitochondrial membrane	11.1066	SLC25A4,ETFDH,MFN2,MTX2,AFG3L2,IMMT,GDAP1,SYNJ2BP,AGK,SFXN3,CHCHD6,SFXN1,SFXN4,MICOS13,TOMM70,BCKDHA,HADHA,NDUFB4,PHB,SLC25A31
GO Cellular Components	GO:0005925	focal adhesion	10.9383	SCARB2,CLTC,EPB41L2,FLOT2,PDIA3,HSPA1B,HSPA5,HSPG2,LMO7,P4HB,PPIB,MAPK1,RALA,SDCBP,SVIL,HSP90B1,STX16,KIF23,ARPC1B,ARPC2,FLOT1,HYOU1,RAB10,CHP1,RAB21,HACD3,EPB41L5
GO Cellular Components	GO:0005798	Golgi-associated vesicle	10.5767	CLTC,COPA,COPB1,NUCB1,COPB2,ITM2B,SEC22B,ACTR1A,TMED10,SCFD1,TMED3,SPG21,ZDHHC13,SCYL1,AP2M1,PDCD6,EPN1
GO Cellular Components	GO:0048471	perinuclear region of cytoplasm	9.68852	ANXA4,ATP6V0A1,CNP,DDX6,ACSL3,FLOT2,FMR1,GAPDH,HSPA1B,ITPR1,LAMP1,MAP1B,MYO1B,PPIB,PSEN1,S100B,AURKA,VAMP7,HSP90B1,VCP,STX16,AIFM1,VAMP3,BCAP31,PATJ,STX6,OLFM4,RAB10,OSBPL3,TOLLIP,FBXW7,RAB1B,RAB3C,CISD2
GO Cellular Components	GO:0010008	endosome membrane	9.56113	ATP6V0A1,SCARB2,AP2M1,CLTC,PDIA3,LAMP1,MYO1B,PSEN1,RAB5A,RAB5B,RAB27A,VAMP7,RAB7A,VAMP3,ITM2B,GOSR2,ATP6AP2,LAMTOR5,RAB10,RAB35,RAB21,DNAJC13,STX12,SPG21,LAMTOR1,RAP2C,SNX27,WASHC2C,APOA1,APOE,MYO5A,NUCB1,PHB,MAPK1,RAB1A,TOM1,FLOT1,STX6,RAB32
GO Cellular Components	GO:0044232	organelle membrane contact site	8.75258	CANX,BCAP31,RAB32,SACM1L,TMX2,RMDN3,OSBPL1A,MICOS13,MOSPD2
GO Cellular Components	GO:0005795	Golgi stack	8.72075	FUT3,GOLGA3,NSF,NUCB1,STX16,B4GALT4,GOSR1,BCAP31,RAB21,SCFD1,TMED3,ATP2C1,GOLPH3,VCPIP1,UXS1,TMED10,SCYL1
GO Cellular Components	GO:0005777	peroxisome	8.16676	ACAA1,ALDH3A2,CRAT,ACSL3,HSD17B4,NBR1,MYO5A,PEX3,AGPS,ECI2,DHRS4,DHRS7B,GDAP1,CROT
GO Cellular Components	GO:0005790	smooth endoplasmic reticulum	8.11863	CANX,HSPA5,PPIB,DNAJC3,PSEN1,HYOU1,PRDX4,ERP29
