# Supplementary material for: Dynamic Changes in the Proteome of Early Bovine Embryos Developed In Vivo
Source: Front Cell Dev Biol. 2022 Mar 21;10:863700. doi: 10.3389/fcell.2022.863700 (PMC8979002; doi:10.3389/fcell.2022.863700)
Supplement: Supplementary file 2 [file Table3.XLSX]

## Sheet: 4-6 vs 8-12 cell
List of differentially abundant proteins (DAPs) between 4-6 and 8-12 cell stages
16 upregulated proteins (8-12:4-6 cell ratio ≥ 2)
51 downregulated proteins (4-6:8-12 cell ratio ≥ 2)
								Mean Normalized Weighted Spectra in 4-6 cells			Mean Normalized Weighted Spectra in 8-12 cells
Protein name (110)	Accession Number	Gene symbol	p-value t.test	4-6:8-12 cell ratio	8-12:4-6 cell ratio	Mean Normalized Weighted Spectra in 4-6 cells	Mean Normalized Weighted Spectra in 8-12 cells	4-6 cell 1	4-6 cell 2	4-6 cell 3	8-12 cell 1	8-12 cell 2	8-12 cell 3	8-12 cell 4
Olfactomedin 4	F1MVJ8	OLFM4	0.00631795	0	#DIV/0!	0	2.51097	0	0	0	3.7801	2.2673	2.476	1.5205
Acylamino-acid-releasing enzyme	P80227	APEH	0.00428035	0.104569	9.56311	0.584967	5.5941	0	1.7549	0	3.7801	6.8019	4.952	6.8424
Plasminogen	E1B726	PLG	0.0355952	0.200936	4.97671	1.74503	8.68453	0	3.5097	1.7254	13.861	6.8019	4.952	9.1232
Eukaryotic translation initiation factor 5B	F1N6Y7	EIF5B	0.0158034	0.208376	4.79902	0.9276	4.45158	1.0574	0	1.7254	2.5201	4.5346	6.19	4.5616
Cytochrome c	P62894	CYCS	0.0219519	0.274186	3.64716	1.45257	5.29775	0	2.6323	1.7254	5.0402	3.4009	7.428	5.3219
Calcyclin-binding protein	Q3T168	CACYBP	0.0104523	0.305132	3.27727	0.872533	2.85952	0	1.7549	0.8627	2.5201	3.4009	2.476	3.0411
Tyrosine-protein kinase	E1BNE0	FER	0.044947	0.318455	3.14017	1.21517	3.81583	1.0574	0	2.5881	4.8977	3.2728	4.812	2.2808
Syntaxin-binding protein 1	P61763	STXBP1	0.0306744	0.326586	3.06198	1.22008	3.73585	1.0574	0.87743	1.7254	2.5201	5.6682	3.714	3.0411
60S ribosomal protein L5	Q58DW5	RPL5	0.0193036	0.365441	2.73642	1.4858	4.06578	1.0385	0.8617	2.5572	4.995	3.3603	4.9076	3.0002
Triosephosphate isomerase	Q5E956	TPI1	0.0169375	0.390837	2.55861	4.99773	12.7873	1.0574	7.8969	6.0389	12.6	10.203	12.38	15.966
Eukaryotic translation initiation factor 3 subunit J	Q0VCU8	EIF3J	0.0321292	0.396449	2.52239	2.50018	6.30642	3.1723	0.87743	3.4508	3.7801	7.9355	7.428	6.0821
Actin-related protein 2/3 complex subunit 2	Q3MHR7	ARPC2	0.0399244	0.415701	2.40558	3.29583	7.92837	2.1149	1.7442	6.0284	8.7897	10.189	7.4129	5.3219
Coiled-coil domain containing 50	A0A3Q1MBX8	CCDC50	0.00625555	0.424645	2.35491	0.93251	2.19597	1.0574	0.87743	0.8627	2.5201	2.2673	2.476	1.5205
Glypican-1	G3X745	GPC1	0.00757584	0.424764	2.35425	9.85507	23.2013	9.5169	12.284	7.7643	27.721	26.074	22.284	16.726
Superoxide dismutase [Cu-Zn]	P00442	SOD1	0.0420941	0.450715	2.2187	4.82527	10.7058	3.1723	5.2646	6.0389	6.3002	14.737	11.142	10.644
Actin-related protein 2/3 complex subunit 1A	Q1JP79	ARPC1A	0.0467189	0.500136	1.99946	2.15263	4.3041	2.1149	1.7549	2.5881	6.3002	3.4009	3.714	3.8013
Insulin-like growth factor-binding protein 5	Q05717	IGFBP5	0.0121148	#DIV/0!	0	2.21261	0	3.1723	0.87743	2.5881	0	0	0	0
Uncharacterized protein	A0A3Q1LMK6	CGREF1	0.000186713	#DIV/0!	0	2.15753	0	2.1149	2.6323	1.7254	0	0	0	0
Calponin-3	Q32L92	CNN3	0.0176411	12.5227	0.0798547	2.38017	0.190068	1.0574	2.6323	3.4508	0	0	0	0.76027
SUN domain-containing protein	G3MWU2	SUN1	0.00162829	12.1299	0.0824412	3.4376	0.2834	4.2297	2.6323	3.4508	0	1.1336	0	0
U2 snRNP auxiliary factor large subunit	Q24JZ8	U2AF2	0.00722637	8.09402	0.123548	2.5051	0.3095	3.1723	1.7549	2.5881	0	0	1.238	0
Insulin-like growth factor-binding protein 3	P20959	IGFBP3	0.000679363	6.42464	0.155651	9.04247	1.40747	10.574	9.6518	6.9016	1.26	1.1336	2.476	0.76027
CAP-ZIP_m domain-containing protein	F1MTG3	FAM21A	0.00341624	6.15586	0.162447	4.24523	0.689625	3.1723	4.3872	5.1762	0	0	1.238	1.5205
Golgi phosphoprotein 3	Q1RMW9	GOLPH3	0.0395769	5.89303	0.169692	2.91437	0.494545	1.0574	3.4634	4.2223	0	0	1.238	0.74018
Histone-binding protein RBBP7	Q3SWX8	RBBP7	0.00105592	5.59641	0.178686	3.04417	0.54395	3.4197	2.4456	3.2672	0.56299	0.50651	1.1063	0
Serine/threonine-protein phosphatase PP1-beta catalytic subunit	Q3SWW9	PPP1CB	0.00921325	4.89196	0.204417	1.97917	0.404575	1.5864	2.1942	2.1569	0	0	1.238	0.3803
Supervillin	O46385	SVIL	0.0215381	4.86588	0.205513	7.2925	1.4987	10.574	5.2646	6.0389	0	0	3.714	2.2808
Insulin like growth factor 2 mRNA binding protein 2	E1BFI4	IGF2BP2	0.0396401	4.85211	0.206096	3.32163	0.684575	4.3085	2.2295	3.4269	0	0	2.7383	0
Histone-binding protein RBBP4	Q3MHL3	RBBP4	0.0197475	4.65635	0.214761	3.13593	0.673475	2.9249	4.5739	1.909	0.69706	0.62714	1.3697	0
t-SNARE coiled-coil homology domain-containing protein	E1BIQ3	STX16	0.0109729	4.29955	0.232582	3.6701	0.8536	3.1723	4.3872	3.4508	0	1.1336	0	2.2808
ATP binding cassette subfamily B member 7	A0A3Q1MUB7	ABCB7	0.031403	4.21867	0.237041	6.62047	1.56933	4.2297	6.142	9.4897	0	0	2.476	3.8013
Calcyphosin	Q0VCC0	CAPS	0.0450668	4.20537	0.237791	5.59513	1.33048	6.3446	5.2646	5.1762	0	0	0	5.3219
TRPM8 channel-associated factor 2	A6QLU7	TCAF2	0.0209917	4.17851	0.23932	4.58787	1.09797	4.2297	2.6323	6.9016	1.26	1.1336	1.238	0.76027
Heparan sulfate proteoglycan 2	F1MER7	HSPG2	0.0422008	4.01276	0.249205	10.5774	2.63594	16.919	8.7743	6.0389	5.0402	2.2673	2.476	0.76027
Elongation factor G, mitochondrial	E1BEJ3	GFM1	0.00508609	3.87897	0.2578	4.89507	1.26195	4.2297	6.142	4.3135	1.26	2.2673	0	1.5205
LIM domain 7	A0A3Q1LFJ4	LMO7	0.0232591	3.83392	0.26083	3.3727	0.8797	3.1723	2.6323	4.3135	0	0	1.238	2.2808
PAIP1 protein	A5PKG2	PAIP1	0.00700446	3.53794	0.282651	3.4425	0.973025	4.2297	3.5097	2.5881	0	1.1336	1.238	1.5205
DnaJ homolog subfamily C member 10	F1N151	DNAJC10	0.0362586	3.28038	0.304842	3.64483	1.1111	5.3708	3.2404	2.3233	0	1.9193	1.238	1.2871
Enhancer of mRNA-decapping protein 4	A0A3Q1M752	EDC4	0.033164	3.25162	0.307539	2.15753	0.663525	2.1149	2.6323	1.7254	0	1.1336	0	1.5205
DENN domain containing 10	E1BF38	DENND10	0.0432224	3.19461	0.313028	3.02513	0.94695	2.1149	3.5097	3.4508	0	2.2673	0	1.5205
Phospholipid-transporting ATPase	A0A3Q1LQ26	ATP8A1	0.00899647	2.9558	0.338318	3.73007	1.26195	4.2297	3.5097	3.4508	1.26	2.2673	0	1.5205
Very-long-chain (3R)-3-hydroxyacyl-CoA dehydratase 3	A7YY55	HACD3	0.0394008	2.89385	0.345561	4.54753	1.57145	3.1723	7.0195	3.4508	1.26	2.2673	1.238	1.5205
Lupus La protein homolog	P10881	SSB	0.0506661	2.86938	0.348507	3.95767	1.37928	3.1723	4.3872	4.3135	0	0	2.476	3.0411
MICOS complex subunit MIC25	Q32L35	CHCHD6	0.0260808	2.8054	0.356456	3.08023	1.09797	3.1723	1.7549	4.3135	1.26	1.1336	1.238	0.76027
Transforming protein RhoA	P61585	RHOA	0.0358126	2.78286	0.359343	1.97227	0.70872	2.4557	1.4576	2.0035	0.83311	1.4991	0	0.50267
Guanine nucleotide-binding protein G(I)/G(S)/G(T) subunit beta-2	P11017	GNB2	0.0413251	2.76769	0.361312	1.9731	0.712905	2.6549	1.1046	2.1598	0.63453	0.57088	0.31171	1.3345
Sorting nexin	F1N6W6	SNX9	0.041965	2.75291	0.363252	3.72517	1.35318	4.2297	2.6323	4.3135	0	1.1336	1.238	3.0411
Semaphorin 3G	G3MYK9	SEMA3G	0.0196369	2.74172	0.364734	4.7226	1.72249	6.3446	3.5097	4.3135	2.5201	1.1336	2.476	0.76027
Tudor and KH domain containing	F1MUI1	TDRKH	0.0364202	2.73695	0.36537	11.6576	4.25935	15.861	7.8969	11.215	1.26	2.2673	7.428	6.0821
40S ribosomal protein S2	O18789	RPS2	0.0518687	2.6034	0.384113	4.01763	1.54323	4.2297	3.5097	4.3135	0	1.1336	1.238	3.8013
Mitochondrial chaperone BCS1	Q5E9H5	BCS1L	0.0153333	2.56042	0.390561	4.83017	1.88647	3.1723	6.142	5.1762	2.5201	2.2673	1.238	1.5205
Ras-related C3 botulinum toxin substrate 1	P62998	RAC1	0.0495721	2.49594	0.400651	2.72673	1.09247	3.1109	2.5814	2.4879	0	1.1336	2.476	0.76027
Epsin 1	F1N579	EPN1	0.0197395	2.43384	0.410873	2.4451	1.00463	2.1149	2.6323	2.5881	1.26	0	1.238	1.5205
PATJ crumbs cell polarity complex component	E1BLF1	PATJ	0.000734355	2.39905	0.416832	3.09003	1.28802	3.1723	3.5097	2.5881	1.26	1.1336	1.238	1.5205
Guanine nucleotide-binding protein G(I)/G(S)/G(O) subunit gamma-12	Q28024	GNG12	0.00597677	2.34162	0.427055	5.30757	2.26662	6.3446	5.2646	4.3135	2.5201	2.2673	1.238	3.0411
RAB3 GTPase activating non-catalytic protein subunit 2	G5E601	RAB3GAP2	0.0467515	2.32414	0.430266	7.67287	3.30137	7.402	5.2646	10.352	1.26	5.6682	2.476	3.8013
STX6 protein	A2VE18	STX6	0.0380382	2.31031	0.432843	5.24567	2.27055	5.2855	6.1393	4.3122	3.7762	2.2673	0	3.0387
Myosin VA	F1MHT3	MYO5A	0.0473414	2.28224	0.438166	3.5587	1.5593	2.9302	3.9625	3.7834	0	1.5672	2.9533	1.7167
Semaphorin 3B	E1B9T2	SEMA3B	0.0331648	2.25303	0.443846	4.96	2.20147	5.2872	6.142	3.4508	3.7801	2.2673	1.238	1.5205
Uncharacterized protein	A0A3Q1N424		0.00167045	2.22144	0.450159	2.98467	1.34357	3.4814	2.6323	2.8403	1.26	1.1336	1.238	1.7427
DnaJ heat shock protein family (Hsp40) member C13	F1MDR7	DNAJC13	0.0153465	2.21816	0.450825	20.0983	9.06082	21.149	19.304	19.842	3.7801	9.0692	7.428	15.966
Sec1 family domain containing 1	E1BG76	SCFD1	0.0162642	2.17146	0.460519	10.1477	4.67323	9.5169	13.162	7.7643	3.7801	3.4009	6.19	5.3219
RNA helicase	G5E631	DDX3X	0.00195088	2.11461	0.472901	10.2433	4.84405	11.431	9.6518	9.647	6.3002	5.5607	3.714	3.8013
Myosin heavy chain 9	F1MQ37	MYH9	0.0446706	2.0584	0.485815	49.9177	24.2508	43.839	43.378	62.536	14.338	15.31	23.657	43.698
IQ motif containing GTPase activating protein 2	F1MTR1	IQGAP2	0.0497158	2.03555	0.491267	16.2467	7.98145	15.861	12.284	20.595	5.0402	4.5346	8.666	13.685
Nuclear pore complex protein Nup93	A5PJZ5	NUP93	0.0482805	1.98813	0.502985	3.3727	1.69642	3.1723	2.6323	4.3135	2.5201	2.2673	1.238	0.76027
Nucleoporin 133	F1MM55	NUP133	0.0395639	1.96891	0.507895	4.07767	2.07103	5.2872	2.6323	4.3135	1.26	2.2673	2.476	2.2808
OCIA domain containing 1	A0A140T8C4	OCIAD1	0.0016603	1.89383	0.52803	8.97767	4.74047	9.5169	9.6518	7.7643	3.7801	5.6682	4.952	4.5616
Superoxide dismutase [Cu-Zn]	F6R4N7	SOD3	0.0352584	1.89274	0.528335	10.2678	5.42483	11.632	11.407	7.7643	7.5603	5.6682	6.19	2.2808
Inositol 1,4,5-trisphosphate receptor type 1	F1MX21	ITPR1	0.0136561	1.88301	0.531064	11.1206	5.90575	11.632	9.6518	12.078	5.0402	9.0692	4.952	4.5616
Calcium/calmodulin-dependent protein kinase type II subunit delta	Q2HJF7	CAMK2D	0.0543916	1.83784	0.544117	4.65787	2.53442	3.94	5.0242	5.0094	2.1748	1.1336	2.476	4.3533
Nucleotide exchange factor SIL1	Q32KV6	SIL1	0.0119692	1.81746	0.550219	8.33763	4.58753	8.4595	9.6518	6.9016	6.3002	4.5346	3.714	3.8013
2,4-dienoyl-CoA reductase 1	F1N5J8	DECR1	0.0259664	1.78178	0.561238	5.60003	3.14295	6.3446	6.142	4.3135	2.5201	4.5346	2.476	3.0411
Coiled-coil domain containing 6	F1N091	CCDC6	0.0479124	1.77601	0.56306	7.9753	4.49057	7.402	7.8969	8.627	1.26	5.6682	4.952	6.0821
Kinectin 1	A0A3Q1LVS2	KTN1	0.014034	1.7682	0.565548	22.083	12.489	25.378	19.304	21.567	15.121	10.203	8.666	15.966
Dehydrogenase/reductase SDR family member 7B	F1MN23	DHRS7B	0.0171972	1.75382	0.570183	5.0151	2.85952	6.3446	4.3872	4.3135	2.5201	3.4009	2.476	3.0411
2-oxoisovalerate dehydrogenase subunit alpha, mitochondrial	P11178	BCKDHA	0.0472402	1.74206	0.574032	2.73757	1.57145	2.1149	3.5097	2.5881	1.26	2.2673	1.238	1.5205
Nicalin	A0A3Q1NCG7	NCLN	0.0521651	1.72328	0.580287	13.8103	8.01393	17.976	9.6518	13.803	8.8203	10.203	6.19	6.8424
Endoplasmic reticulum resident protein 29	P81623	ERP29	0.0185275	1.69295	0.590685	17.1523	10.1316	20.091	18.426	12.94	8.8203	10.203	12.38	9.1232
Myosin VB	F1MMQ6	MYO5B	0.0440434	1.68731	0.59266	33.9917	20.1455	44.555	28.461	28.959	14.766	24.427	18.035	23.354
Uncharacterized protein	A0A3Q1M0A2	MOSPD2	0.0152558	1.67507	0.59699	2.15753	1.28802	2.1149	2.6323	1.7254	1.26	1.1336	1.238	1.5205
Presenilin-1	Q9XT97	PSEN1	0.0469562	1.67341	0.597583	5.03437	3.00845	4.1017	5.9296	5.0718	3.6276	3.2637	3.714	1.4285
Eukaryotic initiation factor 4A-I	Q3SZ54	EIF4A1	0.0487698	1.65451	0.60441	19.501	11.7866	17.264	24.854	16.385	8.3944	10.575	11.963	16.214
Surfeit locus protein 4	A7YY49	SURF4	0.0350945	1.65336	0.604827	9.9151	5.99693	10.574	11.407	7.7643	3.7801	7.9355	6.19	6.0821
Bucentaur-2	A0JBZ9	p97bcnt2	0.0193031	1.63783	0.610565	4.51053	2.75398	5.1147	4.2441	4.1728	3.0474	2.7417	3.5121	1.7147
RNA helicase	E1BDM8	DDX6	0.00651241	1.62736	0.614492	15.793	9.70467	16.919	15.794	14.666	10.08	12.47	8.666	7.6027
Carnitine O-palmitoyltransferase 2, mitochondrial	F1N1M7	CPT2	0.0296157	1.59616	0.626505	10.4703	6.5597	10.574	7.8969	12.94	6.3002	5.6682	7.428	6.8424
Ras-related protein Rab-5A	Q0IIG7	RAB5A	0.00228621	1.59389	0.627396	10.1157	6.34655	10.809	10.456	9.0821	7.0701	7.0536	5.7084	5.5541
Coatomer subunit alpha	A0A140T856	COPA	0.0198743	1.58924	0.629233	25.8183	16.2458	29.608	23.691	24.156	11.34	15.871	21.046	16.726
Guanine nucleotide-binding protein G(I)/G(S)/G(T) subunit beta-1	P62871	GNB1	0.0387739	1.58096	0.632525	7.99703	5.05832	8.9768	8.5471	6.4672	4.4057	3.9637	7.1163	4.7476
ADP-ribosylation factor 2	P84081	ARF2	0.0527778	1.56861	0.637509	5.1764	3.3	5.4779	5.0682	4.9831	4.1896	3.9151	1.4782	3.6171
MYO1B protein	A6QLD6	MYO1B	0.0161639	1.48838	0.671871	15.108	10.1506	15.835	12.262	17.227	8.7966	11.308	9.8729	10.625
Ras-related protein Rab-6B	A6QR46	RAB6B	0.0374856	1.47569	0.677649	12.7873	8.66532	12.76	13.151	12.451	6.3231	10.603	6.7632	10.972
Uncharacterized protein	A0A3Q1MB23	ABCB1	0.0223428	1.42124	0.703609	17.2123	12.1108	16.894	16.647	18.096	10.07	15.862	11.121	11.39
Eukaryotic initiation factor 4A-II	Q3SZ65	EIF4A2	0.0259514	1.40535	0.711565	6.8394	4.86667	5.9991	7.6114	6.9077	4.2061	5.2962	4.1307	5.8337
Prostaglandin E synthase 3	Q3ZBF7	PTGES3	0.0524422	1.394	0.717359	4.02257	2.88563	4.2297	4.3872	3.4508	2.5201	2.2673	3.714	3.0411
Heterogeneous nuclear ribonucleoprotein K	Q3T0D0	HNRNPK	0.030686	1.30385	0.766959	12.573	9.64297	11.632	12.284	13.803	11.34	10.203	8.666	8.3629
Succinate--CoA ligase [GDP-forming] subunit beta, mitochondrial	Q3MHX5	SUCLG2	0.0531239	1.2655	0.790204	12.1277	9.58333	13.747	12.284	10.352	8.8203	10.203	8.666	10.644
Dihydrolipoyllysine-residue succinyltransferase component of 2-oxoglutarate dehydrogenase complex, mitochondrial	A0A3Q1MHE5	DLST	0.0458115	1.2182	0.820882	40.659	33.3762	45.47	35.097	41.41	34.021	30.608	34.664	34.212
Pyruvate dehydrogenase E1 component subunit beta, mitochondrial	P11966	PDHB	0.0536796	1.18437	0.84433	14.9157	12.5938	16.919	13.162	14.666	12.6	12.47	12.38	12.925
Hypoxia up-regulated 1	A0A3Q1MJM1	HYOU1	0.0517787	1.16582	0.857763	83.512	71.6335	87.767	85.989	76.78	63.002	72.553	77.994	72.985
Chromosome 10 C15orf48 homolog	A0A3Q1M537	C10H15orf48	0.0446853	0.528573	1.89189	1.5775	2.98445	2.1149	1.7549	0.8627	3.7801	3.4009	2.476	2.2808
Low molecular weight phosphotyrosine protein phosphatase	P11064	ACP1	0.00884269	0.528957	1.89051	1.51257	2.85952	1.0574	1.7549	1.7254	2.5201	3.4009	2.476	3.0411
Radixin	Q32LP2	RDX	0.0241115	0.549868	1.81862	4.68027	8.51162	5.6466	3.4399	4.9543	9.8487	8.1229	9.959	6.1159
Cytochrome c oxidase polypeptide Vb	A0A3Q1MBD7	COX5B	0.0441797	0.552861	1.80877	1.86014	3.36457	2.1149	0.87743	2.5881	3.7801	3.4009	2.476	3.8013
DnaJ heat shock protein family (Hsp40) member C9	A0A3Q1NAY5	DNAJC9	0.0343991	0.571497	1.74979	2.51	4.39198	3.1723	2.6323	1.7254	5.0402	4.5346	4.952	3.0411
Proteasome subunit alpha type-5	Q5E987	PSMA5	0.0534426	0.608105	1.64445	4.01273	6.59875	4.2297	2.6323	5.1762	5.0402	6.8019	6.19	8.3629
Secretory carrier-associated membrane protein	E1BHS9	SCAMP3	0.0287823	0.684268	1.46141	3.3776	4.93607	3.1723	3.5097	3.4508	5.0402	5.6682	3.714	5.3219
T-complex protein 1 subunit eta	Q2NKZ1	CCT7	0.0385227	0.738707	1.35372	13.2927	17.9945	13.747	14.916	11.215	16.381	21.539	17.332	16.726
Peptidylprolyl isomerase	A0A3Q1LK42	FKBP8	0.00948461	0.749235	1.3347	4.25987	5.68562	4.1863	4.3271	4.2662	6.2312	5.5906	4.9011	6.0196

## Sheet: 8-12 cell vs Morula
List of differentially abundant proteins (DAPs) between 8-12 cell and Morula stages
155 upregulated proteins (Morula:8-12 cell ratio ≥ 2)
79 downregulated proteins (8-12 cell:Morula ratio ≥ 2)
								Mean Normalized Weighted Spectra in 8-12 cells				Mean Normalized Weighted Spectra in Morulas
Protein name (270)	Accession Number	Gene symbol	p-value t.test	8-12 cell:Morula ratio	Morula:8-12 cell	Mean Normalized Weighted Spectra in 8-12 cells	Mean Normalized Weighted Spectra in Morulas	8-12 cell 1	8-12 cell 2	8-12 cell 3	8-12 cell 4	Morula 1	Morula 2	Morula 3
LDL receptor related protein 2	F1N6H1	LRP2	0.00654179	0	#DIV/0!	0	66.2563	0	0	0	0	85.586	82.258	30.925
Alkaline phosphatase	E1BJE3	LOC516378	0.000524832	0	#DIV/0!	0	23.792	0	0	0	0	29.559	24.649	17.168
RNA helicase	F6QHI8	DDX21	7.33894e-05	0	#DIV/0!	0	17.3273	0	0	0	0	14.971	20.719	16.292
MYB binding protein 1a	E1BKX3	MYBBP1A	0.0155242	0	#DIV/0!	0	11.585	0	0	0	0	19.131	6.5284	9.0957
Alkaline phosphatase	F1MPH8	LOC528262	0.0157525	0	#DIV/0!	0	10.6405	0	0	0	0	17.683	7.832	6.4065
Hexokinase	E1BME6	HK2	0.00012001	0	#DIV/0!	0	8.93477	0	0	0	0	8.0552	7.8341	10.915
Caprin-1	Q1LZB6	CAPRIN1	5.07734e-05	0	#DIV/0!	0	8.82843	0	0	0	0	10.069	9.1398	7.2765
Nucleolar protein 56	F1MW06	NOP56	0.00416692	0	#DIV/0!	0	6.84483	0	0	0	0	9.0621	7.8341	3.6383
Monofunctional C1-tetrahydrofolate synthase, mitochondrial	Q0VCR7	MTHFD1L	0.00179173	0	#DIV/0!	0	6.41627	0	0	0	0	8.0552	3.9171	7.2765
CCHC-type domain-containing protein	A0A3Q1M2R6		0.0103777	0	#DIV/0!	0	6.2703	0	0	0	0	8.1779	2.5183	8.1147
Staphylococcal nuclease domain-containing protein 1	Q863B3	SND1	0.0132303	0	#DIV/0!	0	5.53917	0	0	0	0	9.0621	3.9171	3.6383
Ribosomal L1 domain-containing protein 1	A4FV97	RSL1D1	0.000775847	0	#DIV/0!	0	5.06707	0	0	0	0	5.0345	6.5284	3.6383
Non-POU domain containing octamer binding	Q2KJ42	NONO	0.0407869	0	#DIV/0!	0	4.93277	0	0	0	0	9.0621	3.9171	1.8191
Replication timing regulatory factor 1	E1BCK1	RIF1	5.82633e-05	0	#DIV/0!	0	4.803	0	0	0	0	5.0345	3.9171	5.4574
G-protein-coupled receptor family C group 5 member C	A0A3Q1M3Z4	GPRC5C	0.000837544	0	#DIV/0!	0	4.53227	0	0	0	0	6.0414	3.9171	3.6383
Cell cycle and apoptosis regulator 2	E1B9H3	CCAR2	0.0100013	0	#DIV/0!	0	4.3611	0	0	0	0	6.0414	5.2228	1.8191
RNA-binding protein 4	Q3MHX3	RBM4	0.000119572	0	#DIV/0!	0	4.29623	0	0	0	0	4.0276	5.2228	3.6383
116 kDa U5 small nuclear ribonucleoprotein component	A0A3Q1MII4	EFTUD2	0.0520255	0	#DIV/0!	0	4.1619	0	0	0	0	8.0552	2.6114	1.8191
RRM domain-containing protein	A0A3Q1M528		0.0073174	0	#DIV/0!	0	4.02547	0	0	0	0	5.0345	5.2228	1.8191
Integrin alpha FG-GAP repeat containing 1	Q2TBX9	ITFG1	0.00686896	0	#DIV/0!	0	3.68983	0	0	0	0	4.0276	5.2228	1.8191
Pyruvate carboxylase, mitochondrial	Q29RK2	PC	0.0167297	0	#DIV/0!	0	3.5969	0	0	0	0	4.0276	1.3057	5.4574
Coxsackievirus and adenovirus receptor homolog	Q8WMV3	CXADR	1.78599e-05	0	#DIV/0!	0	3.52537	0	0	0	0	3.0207	3.9171	3.6383
Regulator of chromosome condensation 1	A0A3Q1LX10	RCC1	0.0234685	0	#DIV/0!	0	3.49063	0	0	0	0	6.0414	2.6114	1.8191
Glycylpeptide N-tetradecanoyltransferase 1	P31717	NMT1	0.0145799	0	#DIV/0!	0	3.30993	0	0	0	0	5.0124	1.3057	3.6117
Prenylcysteine oxidase 1	F1N2K1	PCYOX1	0.00290832	0	#DIV/0!	0	3.2546	0	0	0	0	4.0276	3.9171	1.8191
Vanin 2	F1N3U5	VNN2	0.00135699	0	#DIV/0!	0	3.18973	0	0	0	0	2.0138	3.9171	3.6383
NHP2-like protein 1	Q3B8S0	SNU13	0.00224823	0	#DIV/0!	0	2.91897	0	0	0	0	3.0207	3.9171	1.8191
Uncharacterized protein	A0A3Q1MUI4		0.0380377	0	#DIV/0!	0	2.70373	0	0	0	0	4.9932	1.2989	1.8191
Vesicle-associated membrane protein 8	Q3T0Y8	VAMP8	0.00612535	0	#DIV/0!	0	2.6549	0	0	0	0	3.0207	1.3057	3.6383
Nucleolar GTP-binding protein 1	F1MYW4	GTPBP4	0.000388146	0	#DIV/0!	0	2.48373	0	0	0	0	3.0207	2.6114	1.8191
DNA helicase	F1N3F6	CHD4	0.00032539	0	#DIV/0!	0	2.4626	0	0	0	0	2.9573	2.6114	1.8191
RCC2 protein	A6QL85	RCC2	0.0189875	0	#DIV/0!	0	2.38413	0	0	0	0	4.0276	1.3057	1.8191
Histone H3	E1BGN3	HIST2H3D	0.0057673	0	#DIV/0!	0	2.37207	0	0	0	0	1.8491	3.5967	1.6704
SON DNA and RNA binding protein	A0A3Q1LYV1	SON	0.0048072	0	#DIV/0!	0	2.0485	0	0	0	0	3.0207	1.3057	1.8191
DNA topoisomerase 2	F1MDU7	TOP2A	0.00857699	0.017817	56.126	0.190068	10.6677	0	0	0	0.76027	15.495	11.273	5.2352
Interleukin enhancer binding factor 3	F1MMA0	ILF3	0.0111864	0.0182722	54.7279	0.190068	10.402	0	0	0	0.76027	15.702	4.958	10.546
Sortilin 1	A0A3Q1MFM8	SORT1	0.0108974	0.0256353	39.0088	0.190068	7.4143	0	0	0	0.76027	5.0345	11.751	5.4574
Heterogeneous nuclear ribonucleoprotein A/B	A0A3Q1LZD9	HNRNPAB	0.00669764	0.0336673	29.7024	0.190068	5.64547	0	0	0	0.76027	4.2936	8.524	4.1188
Splicing factor proline and glutamine rich	E1BQ37	SFPQ	0.0158013	0.0343134	29.1432	0.190068	5.53917	0	0	0	0.76027	9.0621	3.9171	3.6383
Uncharacterized protein	F1MXI4	MATR3	0.0239897	0.0400944	24.9411	0.36935	9.212	0	0	0	1.4774	14.932	9.0657	3.6383
Heterogeneous nuclear ribonucleoprotein D like	F1N2T0	HNRNPDL	0.0159974	0.0435607	22.9565	0.2834	6.50587	0	1.1336	0	0	8.3902	8.703	2.4244
Beta-hexosaminidase subunit alpha	Q0V8R6	HEXA	2.39179e-05	0.0492275	20.3138	0.190068	3.861	0	0	0	0.76027	4.0276	3.9171	3.6383
IGF-II mRNA-binding protein 1	E1BKJ7	IGF2BP1	4.08763e-05	0.0553593	18.0638	0.715723	12.9287	1.2157	0.54689	0	1.1003	12.047	14.947	11.792
Aminomethyltransferase, mitochondrial	P25285	AMT	0.0145372	0.0566655	17.6474	0.190068	3.3542	0	0	0	0.76027	3.0207	5.2228	1.8191
DEAD box protein 5	F1MBQ8	DDX5	0.0193477	0.0568454	17.5916	0.641643	11.2875	0.62769	0.56472	0.61671	0.75745	17.491	11.827	4.5445
RNA helicase	A7E307	DDX17	0.00500933	0.0574942	17.3931	0.646413	11.2431	0.63236	0.56892	0.62129	0.76308	15.502	11.857	6.3703
40S ribosomal protein S13	Q56JX8	RPS13	0.0167359	0.0602433	16.5994	0.190068	3.155	0	0	0	0.76027	5.0345	2.6114	1.8191
YME1 like 1 ATPase	A0A3Q1N6Y5	YME1L1	0.0132241	0.0635564	15.7341	0.190068	2.99053	0	0	0	0.76027	4.0276	1.3057	3.6383
Transferrin receptor protein 1	E1BIG6	TFRC	0.0337797	0.0642825	15.5563	0.619	9.62937	0	0	2.476	0	16.11	9.1398	3.6383
Aminopeptidase	A0A3Q1MB09	ANPEP	0.0192423	0.0696416	14.3592	0.8852	12.7108	1.26	0	0	2.2808	13.09	19.585	5.4574
Eukaryotic translation initiation factor 3 subunit D	Q3T122	EIF3D	0.052841	0.0698838	14.3095	0.190068	2.71977	0	0	0	0.76027	5.0345	1.3057	1.8191
Ornithine--oxo-acid aminotransferase	F1MYG0	OAT	0.052841	0.0698838	14.3095	0.190068	2.71977	0	0	0	0.76027	5.0345	1.3057	1.8191
40S ribosomal protein S21	Q32PB8	RPS21	0.00221819	0.0703583	14.213	0.380125	5.4027	0	0	0	1.5205	6.0414	6.5284	3.6383
Heterogeneous nuclear ribonucleoprotein M	A0A3Q1MJD5	HNRNPM	0.000253144	0.0710016	14.0842	1.28252	18.0633	0	1.1336	2.476	1.5205	22.15	15.668	16.372
U2 snRNP auxiliary factor large subunit	Q24JZ8	U2AF2	0.0305363	0.072627	13.769	0.3095	4.2615	0	0	1.238	0	7.0483	3.9171	1.8191
Ras GTPase-activating protein-binding protein 1	Q32LC7	G3BP1	0.000524657	0.0771435	12.9629	1.06977	13.8673	0	0	1.238	3.0411	17.117	11.751	12.734
Glycosyl-phosphatidylinositol-specific phospholipase D	F1MNM2	GPLD1	0.0209632	0.0792538	12.6177	0.380125	4.7963	0	0	0	1.5205	6.0414	6.5284	1.8191
Lipocln_cytosolic_FA-bd_dom domain-containing protein	F1MIA9	LCN15	0.0183243	0.0794151	12.5921	0.788468	9.92843	1.26	1.1336	0	0.76027	13.09	13.057	3.6383
Uncharacterized protein	A0A3Q1LZY6	LOC615989	0.00662547	0.0811377	12.3247	0.950325	11.7125	0	0	0	3.8013	16.11	11.751	7.2765
Eukaryotic initiation factor 4A-III	Q2NL22	EIF4A3	0.00309813	0.0838708	11.9231	0.380125	4.53227	0	0	0	1.5205	6.0414	3.9171	3.6383
Splicing factor 3b subunit 1	F1MX61	SF3B1	0.00127376	0.0884787	11.3022	0.380125	4.29623	0	0	0	1.5205	4.0276	5.2228	3.6383
SAFB protein	A5PJP2	SAFB	0.00334932	0.0913635	10.9453	0.416338	4.55693	0	0.79604	0.86931	0	4.4347	6.1396	3.0965
Uncharacterized protein	G3X6I0	FCGBP	0.00400735	0.0920013	10.8694	0.380125	4.13173	0	0	0	1.5205	3.0207	3.9171	5.4574
Eukaryotic translation initiation factor 3 subunit G	F2Z4J5	EIF3G	0.0118353	0.0927837	10.7778	0.190068	2.0485	0	0	0	0.76027	3.0207	1.3057	1.8191
Alpha-galactosidase	Q1RMM9	NAGA	0.00308955	0.0942023	10.6154	0.499567	5.30313	0	0	1.238	0.76027	7.0483	5.2228	3.6383
Beta-galactosidase	F1MUF4	GLB1	0.000301149	0.0944717	10.5852	0.8852	9.37	1.26	0	0	2.2808	8.0552	9.1398	10.915
Eukaryotic translation initiation factor 3 subunit L	Q3ZCK1	EIF3L	0.0245034	0.0968258	10.3278	0.380125	3.92587	0	0	0	1.5205	6.0414	3.9171	1.8191
40S ribosomal protein S6	Q5E995	RPS6	0.00902201	0.110187	9.07546	0.9683	8.78777	0	1.1336	1.238	1.5016	8.0051	12.946	5.4122
40S ribosomal protein S9	A6QLG5	RPS9	0.0018675	0.113048	8.84583	0.8536	7.5508	0	1.1336	0	2.2808	8.0552	9.1398	5.4574
ATP binding cassette subfamily F member 1	A0A3Q1NB13	ABCF1	0.0195204	0.114551	8.72975	0.499567	4.3611	0	0	1.238	0.76027	6.0414	5.2228	1.8191
40S ribosomal protein S30	A0A3Q1MG78		0.00305838	0.114593	8.72654	0.473467	4.13173	0	1.1336	0	0.76027	3.0207	3.9171	5.4574
Histone H2A.Z	P0C0S4	H2AZ1	0.0134108	0.11552	8.65648	0.660295	5.71583	1.038	0.46695	0.50993	0.6263	3.8502	8.9097	4.3876
Eukaryotic translation initiation factor 3 subunit C	Q3SYW6	EIF3C	0.0175683	0.116712	8.56813	0.782968	6.70857	0	1.1336	1.238	0.76027	6.0414	10.446	3.6383
Lupus La protein homolog	P10881	SSB	0.00110116	0.117994	8.47498	1.37928	11.6893	0	0	2.476	3.0411	10.069	10.446	14.553
Polypyrimidine tract-binding protein 1	Q8WN55	PTBP1	0.00417992	0.118768	8.41978	1.60305	13.4973	2.5201	1.1336	1.238	1.5205	19.131	10.446	10.915
RNA-binding protein FUS	A0A140T861	FUS	0.00393057	0.122274	8.17837	0.25748	2.10577	0	0	0.63807	0.39185	1.5259	1.9786	2.8128
RNA helicase	Q5E970	DDX39A	0.00512657	0.136204	7.34192	0.2834	2.0807	0	1.1336	0	0	1.9258	2.4972	1.8191
40S ribosomal protein S24	Q56JU9	RPS24	0.00980245	0.141668	7.05876	0.689625	4.8679	0	0	1.238	1.5205	7.0483	3.9171	3.6383
Sialidase-1	A6BMK7	NEU1	0.00531896	0.146518	6.82509	1.38139	9.42813	1.26	2.2673	1.238	0.76027	11.076	11.751	5.4574
40S ribosomal protein S4	E1BGR7		5.17852e-05	0.150389	6.64943	0.530948	3.5305	0.94694	0.42598	0.46519	0.28568	3.9055	3.2682	3.4178
60S ribosomal protein L10a	Q5E9E6	RPL10A	0.0324763	0.151469	6.602	1.19132	7.86513	1.26	2.2673	1.238	0	10.069	2.6114	10.915
Acid sphingomyelinase-like phosphodiesterase	A6QQN6	SMPDL3B	0.0182406	0.164803	6.06784	0.978525	5.93753	1.26	1.1336	0	1.5205	5.0345	9.1398	3.6383
40S ribosomal protein S3a	Q56JV9	RPS3A	0.0283634	0.164843	6.06639	1.1322	6.86837	0	0	0	4.5288	10.017	5.1777	5.4104
Ribosome binding protein 1	F1MDC1	RRBP1	0.0521192	0.167018	5.98737	1.79313	10.7361	2.5201	1.1336	1.238	2.2808	18.124	10.446	3.6383
Heterogeneous nuclear ribonucleoprotein C (C1/C2)	Q3SX47	HNRPC	0.00486866	0.169292	5.90697	2.58779	15.286	0	3.4009	6.19	0.76027	14.097	11.751	20.01
Serine/arginine-rich splicing factor 7	Q3T106	SRSF7	0.00325656	0.170493	5.86536	0.658755	3.86383	0.55095	0.99137	0	1.0927	2.8943	5.0589	3.6383
Poly(rC) binding protein 2	A0A3Q1LX34	PCBP2	0.0529179	0.173223	5.77291	0.470738	2.71752	0.50756	0.45665	0	0.91874	3.2306	4.1892	0.73277
Serine/arginine-rich splicing factor 3	Q3SZR8	SRSF3	0.0276863	0.174796	5.72095	0.60321	3.45093	0.7091	1.2759	0	0.42784	3.1471	5.3866	1.8191
Alpha-L-iduronidase	A0A3Q1NAQ3	IDUA	0.00949477	0.17691	5.65259	1.60855	9.09247	3.7801	1.1336	0	1.5205	10.069	11.751	5.4574
Hexosyltransferase	A0A3Q1LX89	B3GNT3	0.00701559	0.181283	5.51624	1.38692	7.65057	2.5201	2.2673	0	0.76027	7.0483	10.446	5.4574
Eukaryotic translation initiation factor 3 subunit A	E1B7R4	EIF3A	0.0222153	0.18443	5.42212	2.0483	11.1061	1.26	1.1336	1.238	4.5616	16.11	11.751	5.4574
Nucleolin	E1B8K6	NCL	4.13302e-05	0.185036	5.40435	4.68185	25.3023	3.7743	5.6517	2.4736	6.8278	23.117	27.362	25.428
Tyrosine--tRNA ligase	F1MHM5	YARS1	0.0402503	0.189772	5.26947	0.9928	5.23153	0	0	2.4566	1.5146	1.998	6.4772	7.2194
Solute carrier family 2 (Facilitated glucose transporter), member 3	A2VDL2	SLC2A3	8.41701e-05	0.19719	5.07126	2.85465	14.4767	3.7638	3.3936	1.23	3.0312	15.077	15.643	12.71
60S ribosomal protein L26	P61257	RPL26	0.00564001	0.197381	5.06633	1.06639	5.4027	0	2.2673	1.238	0.76027	6.0414	6.5284	3.6383
60S ribosomal protein L17	Q3T025	RPL17	0.000501619	0.203047	4.92497	2.33173	11.4837	1.26	2.2673	1.238	4.5616	13.09	10.446	10.915
40S ribosomal protein S28	Q56JX6	RPS28	0.00298119	0.219842	4.54872	1.35868	6.18023	1.26	1.1336	0	3.0411	6.0414	5.2228	7.2765
KH-type splicing regulatory protein	A0A3Q1N6L6	KHSRP	0.000331363	0.222151	4.50144	2.28932	10.3052	2.5201	3.4009	2.476	0.76027	10.069	11.751	9.0957
Eukaryotic translation initiation factor 3 subunit I	Q5E966	EIF3I	0.0533624	0.224078	4.46273	0.8797	3.92587	0	0	1.238	2.2808	6.0414	3.9171	1.8191
Histone H1.2	P02253	H1-2	0.00313554	0.226778	4.40959	1.86062	8.2046	1.3857	2.6751	1.9476	1.4341	9.3708	5.4929	9.7501
MARCKS-related protein	Q0VBZ9	MARCKSL1	0.0483331	0.229574	4.3559	0.5702	2.48373	0	0	0	2.2808	3.0207	2.6114	1.8191
40S ribosomal protein S4	A2VE06	RPS4Y1	0.00116636	0.238283	4.1967	1.67055	7.0108	2.8332	1.8413	0.77281	1.2349	8.1772	7.1773	5.6779
Clathrin interactor 1	A7Z035	CLINT1	0.00541047	0.239824	4.16973	1.19132	4.9675	1.26	2.2673	1.238	0	6.0414	5.2228	3.6383
60S ribosomal protein L28	Q3T0L7	RPL28	0.000906833	0.239861	4.16907	1.25645	5.23823	0	2.2673	1.238	1.5205	5.0345	5.2228	5.4574
Kinesin-like protein	A6QPE8	KIF2C	0.0155304	0.240686	4.15479	0.782968	3.25307	0	1.1336	1.238	0.76027	4.023	3.9171	1.8191
Enhancer of rudimentary homolog	Q3SZC0	ERH	0.0112466	0.242131	4.13	0.8536	3.52537	0	1.1336	0	2.2808	3.0207	3.9171	3.6383
Heterogeneous nuclear ribonucleoprotein L	E1BIB4	HNRNPL	0.0122911	0.251663	3.97357	1.97768	7.85843	1.26	1.1336	2.476	3.0411	11.076	5.2228	7.2765
Eukaryotic translation initiation factor 2 subunit 3	Q2KHU8	EIF2S3	0.00599419	0.253846	3.9394	1.25915	4.9603	1.2567	2.2614	0	1.5185	6.0335	5.2091	3.6383
GOLGA2L5 domain-containing protein	A0A3Q1LTM9	GOLGA2	0.0477263	0.259756	3.84977	0.689625	2.6549	0	0	1.238	1.5205	3.0207	1.3057	3.6383
RNA-binding motif protein, X chromosome	D3JUI8	RBMX	0.000142247	0.264443	3.78154	1.57145	5.9425	1.26	2.2673	1.238	1.5205	6.0414	6.5284	5.2577
Polyadenylate-binding protein 1	P61286	PABPC1	0.00936402	0.264514	3.78052	1.68702	6.37783	0	2.339	2.2853	2.1238	8.5668	4.9532	5.6135
40S ribosomal protein S19	Q32PD5	RPS19	0.00689172	0.269645	3.70858	1.94528	7.2142	0	2.266	2.4745	3.0406	7.0477	9.1375	5.4574
Methionine--tRNA ligase, cytoplasmic	A0A3Q1LLF2	MARS1	0.0479119	0.270289	3.69974	0.999125	3.6965	0	0	2.476	1.5205	3.0207	2.6114	5.4574
Eukaryotic translation initiation factor 2 subunit 1	P68102	EIF2S1	0.0368399	0.273549	3.65565	1.68878	6.17357	0	0	3.714	3.0411	7.0483	7.8341	3.6383
60S ribosomal protein L6	Q58DQ3	RPL6	5.25538e-05	0.27753	3.60321	3.16902	11.4187	2.5201	3.4009	3.714	3.0411	11.076	10.446	12.734
High density lipoprotein binding protein	A0A3Q1MUD4	HDLBP	0.00791885	0.278078	3.59611	1.69089	6.08063	1.26	2.2673	2.476	0.76027	7.0483	3.9171	7.2765
Lamin B1	A0A3Q1LNG7	LMNB1	0.0548085	0.284291	3.51752	2.802	9.8561	4.2748	1.1336	1.238	4.5616	12.873	13.057	3.6383
60S ribosomal protein L7a	Q2TBQ5	RPL7A	0.00424983	0.28737	3.47983	2.16987	7.5508	2.5201	3.4009	1.238	1.5205	8.0552	9.1398	5.4574
Leucine rich repeat containing 47	A0A3S5ZP87	LRRC47	0.0449064	0.288935	3.46098	1.1631	4.02547	0	1.1336	1.238	2.2808	5.0345	5.2228	1.8191
Heterogeneous nuclear ribonucleoprotein U	A2VDN7	HNRNPU	0.0103603	0.304446	3.28465	3.05703	10.0413	0	5.6682	1.238	5.3219	10.069	9.1398	10.915
60S ribosomal protein L13	Q56JZ1	RPL13	0.00874848	0.312298	3.20206	1.44653	4.63187	0	2.2673	1.238	2.2808	5.0345	5.2228	3.6383
Eukaryotic translation initiation factor 4 gamma 1	F1MX04	EIF4G1	0.0078313	0.313809	3.18665	4.94562	15.76	1.26	4.5346	8.666	5.3219	13.045	14.305	19.93
Nuclear pore complex protein Nup93	A5PJZ5	NUP93	0.00554445	0.317812	3.14651	1.69642	5.3378	2.5201	2.2673	1.238	0.76027	4.0276	6.5284	5.4574
Putative phospholipase B-like 2	Q2KIY5	PLBD2	0.00747429	0.330218	3.02831	3.28292	9.9417	1.26	3.4009	6.19	2.2808	11.076	7.8341	10.915
60S ribosomal protein L24	Q862I1	RPL24	0.00239662	0.335542	2.98025	2.82793	8.42793	1.26	4.5346	2.476	3.0411	7.0483	9.1398	9.0957
40S ribosomal protein S27-like	Q3T0B7	RPS27L	0.0190539	0.341909	2.92475	1.01597	2.97147	1.26	0.56678	1.857	0.38011	2.0137	3.2624	3.6383
Nucleophosmin	Q3T160	NPM1	0.0059714	0.344101	2.90613	6.10067	17.7293	3.7801	3.3031	8.4523	8.8672	21.578	13.968	17.642
Myosin heavy chain 9	F1MQ37	MYH9	0.00641839	0.345664	2.89298	24.2508	70.157	14.338	15.31	23.657	43.698	84.589	66.413	59.469
40S ribosomal protein S20	Q3ZBH8	RPS20	0.00296226	0.345968	2.89044	1.59937	4.6229	2.5135	1.1307	1.2348	1.5185	5.024	5.2159	3.6288
Ras-related C3 botulinum toxin substrate 1	P62998	RAC1	0.0489877	0.350187	2.85562	1.09247	3.11967	0	1.1336	2.476	0.76027	1.9553	3.7654	3.6383
THO complex subunit 4	Q3T0I4	ALYREF	0.0171287	0.353527	2.82863	1.48362	4.19663	2.5201	1.1336	0	2.2808	5.0345	3.9171	3.6383
Ribosomal_L23eN domain-containing protein	E1BII3		0.0210328	0.355169	2.81556	3.23413	9.10587	1.26	3.4009	3.714	4.5616	8.0552	6.5284	12.734
Histone H1.3	A7MAZ5	H1-3	0.0044949	0.363063	2.75434	2.35565	6.48827	2.7798	2.934	2.136	1.5728	7.6792	7.0775	4.7081
Heterogeneous nuclear ribonucleoprotein D	A0A3Q1M8I4	HNRNPD	0.0236436	0.370151	2.7016	2.53155	6.83923	2.5201	1.1336	4.952	1.5205	5.4403	8.8867	6.1907
Estradiol 17-beta-dehydrogenase	Q1JQD0	HSD17B1	0.011559	0.37659	2.65541	6.83775	18.157	10.08	6.8019	7.428	3.0411	22.152	19.585	12.734
Cadherin-1	F1N619	CDH1	0.00758884	0.380153	2.63052	4.89153	12.8673	5.0402	4.5346	6.19	3.8013	13.09	9.1398	16.372
26S proteasome non-ATPase regulatory subunit 4	Q58DA0	PSMD4	0.0366693	0.383735	2.60597	2.0483	5.3378	1.26	1.1336	1.238	4.5616	4.0276	6.5284	5.4574
Proliferation-associated 2G4	Q3ZBH5	PA2G4	0.0523528	0.386509	2.58726	2.4272	6.2798	2.5201	5.6682	0	1.5205	5.0345	6.5284	7.2765
Lecithin-cholesterol acyltransferase	Q2KIW4	LCAT	0.0148351	0.386648	2.58633	1.59753	4.13173	1.26	1.1336	2.476	1.5205	3.0207	3.9171	5.4574
60S ribosomal protein L9	A0A3Q1ME53		0.00786554	0.404407	2.47275	3.88475	9.60603	2.5201	2.2673	6.19	4.5616	10.069	7.8341	10.915
Filamin B	E1BKX7	FLNB	0.00446576	0.407437	2.45437	10.3502	25.4033	8.8203	7.3947	8.666	16.52	29.168	21.574	25.468
40S ribosomal protein S18	Q3T0R1	RPS18	0.00372771	0.409609	2.44135	4.4961	10.9766	2.5201	5.6682	3.714	6.0821	12.083	11.751	9.0957
40S ribosomal protein SA	P26452	RPSA	0.00702457	0.416085	2.40335	1.7876	4.29623	1.26	1.1336	2.476	2.2808	4.0276	5.2228	3.6383
Histone domain-containing protein	G3N0F3		0.00132719	0.430414	2.32334	1.56927	3.64597	2.11	1.0447	1.5069	1.6155	3.521	4.0892	3.3277
ADP ribosylation factor like GTPase 10	A0A3Q1ML93	ARL10	0.0263793	0.431182	2.31921	1.66479	3.861	1.26	3.4009	1.238	0.76027	4.0276	3.9171	3.6383
Phenylalanyl-tRNA synthetase beta subunit	A8E4P2	FARSB	0.0534381	0.451747	2.21363	5.03895	11.1544	1.26	5.6682	8.666	4.5616	11.076	7.8341	14.553
60S ribosomal protein L19	Q3T0W9	RPL19	0.0202273	0.458354	2.18172	2.20147	4.803	3.7801	2.2673	1.238	1.5205	5.0345	3.9171	5.4574
40S ribosomal protein S8	Q5E958	RPS8	0.00277184	0.470297	2.12632	4.12148	8.76357	3.7801	5.6682	2.476	4.5616	8.0552	9.1398	9.0957
Sodium/potassium-transporting ATPase subunit alpha-1	Q08DA1	ATP1A1	0.0104275	0.477378	2.09477	15.8993	33.3053	14.919	13.356	19.585	15.737	32.59	42.069	25.257
Poly [ADP-ribose] polymerase	A0A3Q1MVZ1	PARP1	0.0123878	0.478205	2.09115	8.52862	17.8347	11.34	9.0692	9.904	3.8013	19.131	14.363	20.01
Heterogeneous nuclear ribonucleoprotein K	Q3T0D0	HNRNPK	0.0283978	0.483729	2.06727	9.64297	19.9347	11.34	10.203	8.666	8.3629	26.179	20.891	12.734
Nascent polypeptide-associated complex subunit alpha	Q5E9A1	NACA	0.0127726	0.490199	2.03999	2.35442	4.803	1.26	3.4009	2.476	2.2808	5.0345	3.9171	5.4574
T-complex protein 1 subunit theta	Q3ZCI9	CCT8	0.022816	0.4919	2.03293	20.851	42.3887	10.074	30.568	22.258	20.504	32.18	49.56	45.426
60S ribosomal protein L8	Q3T0S6	RPL8	0.0415538	0.501535	1.99388	1.88647	3.7614	2.5201	2.2673	1.238	1.5205	5.0345	2.6114	3.6383
ELAV-like protein	Q3ZCE2	ELAVL1	0.0299262	0.505065	1.97995	2.16987	4.29623	2.5201	3.4009	1.238	1.5205	4.0276	5.2228	3.6383
Cyclin I family member 2	E1BC90	CCNI2	0.00759794	#DIV/0!	0	8.20055	0	8.8203	12.47	6.19	5.3219	0	0	0
Tax1-binding protein 1 homolog	Q2KJE0	TAX1BP1	0.000533777	#DIV/0!	0	6.69015	0	8.8203	5.6682	6.19	6.0821	0	0	0
Complement factor D	Q3T0A3	CFD	0.0386416	#DIV/0!	0	5.72593	0	10.08	2.2673	3.714	6.8424	0	0	0
Superoxide dismutase [Cu-Zn]	F6R4N7	SOD3	0.00946022	#DIV/0!	0	5.42483	0	7.5603	5.6682	6.19	2.2808	0	0	0
Tyrosine-protein kinase	E1BNE0	FER	0.00379671	#DIV/0!	0	3.81583	0	4.8977	3.2728	4.812	2.2808	0	0	0
N-terminal kinase-like protein	F1MVK2	SCYL1	0.000577622	#DIV/0!	0	3.79352	0	3.7801	3.4009	4.952	3.0411	0	0	0
NBR1 autophagy cargo receptor	A6QQS9	NBR1	0.0366199	#DIV/0!	0	3.76	0	6.3002	2.2673	4.952	1.5205	0	0	0
Collectin-43	P42916	CL43	0.0487276	#DIV/0!	0	3.66168	0	6.2877	4.153	3.7017	0.50433	0	0	0
Sorting nexin-27	A5PKA5	SNX27	0.0187343	#DIV/0!	0	3.46347	0	5.0402	4.5346	1.238	3.0411	0	0	0
Glycerol-3-phosphate acyltransferase 3	E1BGF8	GPAT3	0.00672742	#DIV/0!	0	3.19512	0	2.5201	2.2673	4.952	3.0411	0	0	0
Methylmalonyl-CoA mutase, mitochondrial	Q9GK13	MMUT	0.0246495	#DIV/0!	0	2.97342	0	1.26	3.4009	4.952	2.2808	0	0	0
Heparan sulfate proteoglycan 2	F1MER7	HSPG2	0.0538883	#DIV/0!	0	2.63594	0	5.0402	2.2673	2.476	0.76027	0	0	0
LLGL scribble cell polarity complex component 2	A0A3Q1MJ68	LLGL2	0.0508166	#DIV/0!	0	2.62492	0	2.5201	2.2673	4.952	0.76027	0	0	0
Ubiquitin specific peptidase 28	A0A3Q1MAA7	USP28	0.0543128	#DIV/0!	0	2.539	0	0	3.4009	3.714	3.0411	0	0	0
Olfactomedin 4	F1MVJ8	OLFM4	0.00631795	#DIV/0!	0	2.51097	0	3.7801	2.2673	2.476	1.5205	0	0	0
Fatty acid amide hydrolase	F1MIP0	LOC513210	0.0211744	#DIV/0!	0	2.47385	0	1.26	3.4009	3.714	1.5205	0	0	0
Cadherin-3	E1BGT1	CDH3	0.0064947	#DIV/0!	0	2.35995	0	2.5201	3.4009	1.238	2.2808	0	0	0
RAB24, member RAS oncogene family	E1B771	RAB24	0.0488162	#DIV/0!	0	2.28379	0	1.26	3.4009	3.714	0.76027	0	0	0
Plasminogen	E1B726	PLG	0.015934	19.9537	0.050116	8.68453	0.435233	13.861	6.8019	4.952	9.1232	0	1.3057	0
Glucose-6-phosphate 1-dehydrogenase	A0A3Q1MM55	G6PD	0.00320131	16.3734	0.0610748	5.49545	0.335633	7.5603	5.6682	4.952	3.8013	1.0069	0	0
Agrin	A0A3Q1LTY7	AGRN	0.037818	14.7485	0.0678035	16.3192	1.1065	25.201	12.47	22.284	5.3219	2.0138	1.3057	0
Urotensin 2B	E1BJI3	UTS2B	0.00321165	13.1302	0.0761605	7.9617	0.606367	6.3002	6.8019	11.142	7.6027	0	0	1.8191
Uncharacterized protein	F1N7W0	MGC152281	0.00432476	12.9402	0.0772783	4.34317	0.335633	5.0402	4.5346	2.476	5.3219	1.0069	0	0
Calcium-transporting ATPase	A0A3Q1ND98	ATP2B1	0.028635	12.9387	0.0772872	4.34267	0.335633	7.2772	4.4077	3.5734	2.1124	1.0069	0	0
Cochlin	F1N103	COCH	0.0324393	12.7032	0.0787202	4.26363	0.335633	3.7801	6.8019	4.952	1.5205	1.0069	0	0
4-trimethylaminobutyraldehyde dehydrogenase	Q2KJH9	ALDH9A1	0.0112219	11.1471	0.0897092	3.74135	0.335633	3.7801	5.6682	2.476	3.0411	1.0069	0	0
Oxysterol-binding protein	A0A3Q1MI45	OSBPL8	0.0202833	10.5644	0.0946573	3.54577	0.335633	2.5201	5.6682	3.714	2.2808	1.0069	0	0
AP-2 complex subunit mu	Q3ZC13	AP2M1	0.0310227	8.99188	0.111211	3.01797	0.335633	1.26	4.5346	2.476	3.8013	1.0069	0	0
Mitogen-activated protein kinase 1	P46196	MAPK1	0.0206954	8.58426	0.116492	5.76233	0.671267	3.7801	6.8019	8.666	3.8013	2.0138	0	0
Glypican-1	G3X745	GPC1	0.00129807	8.44347	0.118435	23.2013	2.74783	27.721	26.074	22.284	16.726	3.0207	5.2228	0
Hydroxysteroid (17-beta) dehydrogenase 4	Q0IIL6	HSD17B4	0.00640145	7.77893	0.128552	7.8326	1.0069	10.08	7.9355	4.952	8.3629	3.0207	0	0
Lysophospholipid acyltransferase 5	G8JL05	LPCAT3	0.0160159	7.46492	0.13396	2.50548	0.335633	2.5201	2.2673	3.714	1.5205	1.0069	0	0
Small monomeric GTPase	A6QLB1	RAB27A	0.00387429	7.23935	0.138134	4.3897	0.606367	5.0364	4.5312	4.9501	3.0411	0	0	1.8191
Ras-related protein Rab-3	A0A3Q1MDS4	RAB3D	0.0105018	7.23711	0.138177	4.12035	0.569337	5.4919	3.868	5.0147	2.1068	0.48183	0.57285	0.65333
Toll-interacting protein	Q2LGB5	TOLLIP	0.0310429	7.20317	0.138828	2.41763	0.335633	3.7801	1.1336	2.476	2.2808	1.0069	0	0
Inactive serine protease PAMR1	F1MUJ4	PAMR1	0.000893127	7.1091	0.140665	2.38605	0.335633	2.5201	2.2673	2.476	2.2808	1.0069	0	0
Metalloproteinase inhibitor 3	F6RQF5	TIMP3	0.0110567	6.88238	0.145299	5.3054	0.770867	7.5603	5.6682	4.952	3.0411	1.0069	1.3057	0
Calcyclin-binding protein	Q3T168	CACYBP	0.00293244	6.5701	0.152205	2.85952	0.435233	2.5201	3.4009	2.476	3.0411	0	1.3057	0
Coiled-coil domain containing 50	A0A3Q1MBX8	CCDC50	0.00515333	6.54278	0.15284	2.19597	0.335633	2.5201	2.2673	2.476	1.5205	1.0069	0	0
Syndecan binding protein	F6QH17	SDCBP	0.0166712	6.37867	0.156772	3.86335	0.605667	4.7939	3.4009	2.234	5.0246	1.817	0	0
Importin subunit alpha-8	C1JZ66	KPNA7	0.00487289	6.10744	0.163735	12.0742	1.97697	8.8203	14.737	14.856	9.8835	2.0138	3.9171	0
Microtubule-associated protein RP/EB family member 1	Q3ZBD9	MAPRE1	0.0351899	5.38266	0.185782	6.49202	1.2061	3.7801	10.2	7.4264	4.5616	1.0069	2.6114	0
[F-actin]-monooxygenase MICAL2	F1MF74	MICAL2	0.0160716	5.12678	0.195054	7.90413	1.54173	10.08	9.0692	8.666	3.8013	2.0138	2.6114	0
Protein S100-B	P02638	S100B	0.0485663	4.75223	0.210427	4.78503	1.0069	3.7801	6.8019	2.476	6.0821	3.0207	0	0
Anoctamin	F1MX70	ANO10	0.0219604	4.446	0.224921	2.98445	0.671267	3.7801	3.4009	2.476	2.2808	2.0138	0	0
Reticulon	F1MQZ0	RTN1	0.0494911	4.19631	0.238305	2.5445	0.606367	1.26	3.4009	2.476	3.0411	0	0	1.8191
Heme oxygenase (biliverdin-producing)	F1MTY9	HMOX2	0.0230265	4.00233	0.249855	13.2857	3.3195	18.901	14.737	11.142	8.3629	6.0414	3.9171	0
Flotillin-2	A6QLR4	FLOT2	0.0523083	3.97977	0.251271	10.143	2.54863	16.381	10.203	8.666	5.3219	5.0345	2.6114	0
Coiled-coil domain containing 134	E1BFW1	CCDC134	0.032052	3.66765	0.272654	4.42355	1.2061	6.3002	3.4009	4.952	3.0411	1.0069	2.6114	0
Nucleoside diphosphate kinase A 1	P52174	NME1-1	0.0427074	3.46396	0.288687	3.01705	0.870983	3.582	3.6813	2.9768	1.8281	0.28285	0	2.3301
Tissue-type plasminogen activator	Q28198	PLAT	0.0246563	3.44341	0.29041	4.1531	1.2061	5.0402	4.5346	2.476	4.5616	1.0069	2.6114	0
Palmitoyl-protein thioesterase ABHD10, mitochondrial	Q5E9H9	ABHD10	0.0352204	3.40178	0.293964	5.8268	1.71287	7.5603	5.6682	2.476	7.6027	2.0138	1.3057	1.8191
Uncharacterized protein	A0A3Q1NDZ1	GOSR2	0.0441615	3.39185	0.294824	3.19512	0.942	2.5201	2.2673	4.952	3.0411	1.0069	0	1.8191
Glutamine--fructose-6-phosphate transaminase (isomerizing)	F1MZY2	GFPT1	0.00258152	3.27465	0.305376	13.7425	4.19663	10.08	15.871	16.094	12.925	5.0345	3.9171	3.6383
Peptidylprolyl isomerase	A0A3Q1LK42	FKBP8	0.000646737	3.18053	0.314413	5.68562	1.78763	6.2312	5.5906	4.9011	6.0196	0.9931	2.5756	1.7942
Uncharacterized protein	A0A3Q1MB23	ABCB1	0.00286497	3.14614	0.31785	12.1108	3.8494	10.07	15.862	11.121	11.39	4.0191	3.9061	3.623
Nucleosome assembly protein 1-like 4	Q2TA40	NAP1L4	0.0352291	3.13242	0.319242	10.3056	3.28997	6.5789	10.704	14.648	9.2913	6.6562	2.1029	1.1108
Hyaluronoglucosaminidase	E1BKX1	CEMIP	0.0503036	3.10465	0.322097	15.4016	4.9608	22.681	12.47	17.332	9.1232	7.0483	7.8341	0
Nucleobindin-1	Q0P569	NUCB1	0.0376991	2.91151	0.343464	4.79818	1.648	5.0402	3.4009	6.19	4.5616	0	1.3057	3.6383
Solute carrier family 30 member 9	F1MDV2	SLC30A9	0.0276116	2.87031	0.348395	5.6745	1.97697	5.0402	5.6682	7.428	4.5616	2.0138	3.9171	0
Charged multivesicular body protein 2A	Q3T0U5	CHMP2A	0.0256634	2.84518	0.351472	3.91847	1.37723	5.0402	3.4009	4.952	2.2808	1.0069	1.3057	1.8191
Enoyl-CoA delta isomerase 2	A0A3Q1LP28	ECI2	0.0157218	2.54191	0.393405	4.7721	1.87737	5.0402	4.5346	4.952	4.5616	3.0207	2.6114	0
CD109 molecule	A0A3Q1LI93	CD109	0.0250422	2.52471	0.396085	15.0073	5.94417	13.861	9.0692	17.332	19.767	4.0276	6.5284	7.2765
Actin-related protein 2/3 complex subunit 1A	Q1JP79	ARPC1A	0.0243658	2.51281	0.397962	4.3041	1.71287	6.3002	3.4009	3.714	3.8013	2.0138	1.3057	1.8191
Retinoic acid receptor responder (Tazarotene induced) 1	Q0P5D6	RARRES1	0.0141444	2.47949	0.403308	49.8858	20.1193	50.402	31.742	61.9	55.499	24.165	14.363	21.83
Aspartate aminotransferase, mitochondrial	P12344	GOT2	0.0224856	2.47362	0.404266	20.4407	8.2635	26.461	23.807	18.57	12.925	6.0414	7.8341	10.915
Ras-related protein Rab-6B	A6QR46	RAB6B	0.0217024	2.3625	0.423281	8.66532	3.66787	6.3231	10.603	6.7632	10.972	2.6711	3.9408	4.3917
Ras-related protein Rab-5A	Q0IIG7	RAB5A	0.00217108	2.34643	0.426179	6.34655	2.70477	7.0701	7.0536	5.7084	5.5541	3.6359	2.1035	2.3749
Biotinidase	A0A3Q1MUX4	BTD	0.0443674	2.30501	0.433838	5.49545	2.38413	7.5603	5.6682	4.952	3.8013	4.0276	1.3057	1.8191
Bis(5'-adenosyl)-triphosphatase	Q1KZG4	FHIT	0.0231694	2.23936	0.446557	5.33892	2.38413	5.0402	6.8019	4.952	4.5616	4.0276	1.3057	1.8191
Peptidyl-prolyl cis-trans isomerase D	P26882	PPID	0.0355597	2.15931	0.46311	6.4575	2.99053	5.0402	6.8019	8.666	5.3219	4.0276	1.3057	3.6383
Isocitrate dehydrogenase [NAD] subunit, mitochondrial	Q148J8	IDH3A	0.0422686	2.14142	0.46698	14.0275	6.55057	16.381	18.138	8.666	12.925	4.0276	6.5284	9.0957
Acetyl-CoA acyltransferase 1	Q3ZC41	ACAA1	0.00428286	2.13414	0.468573	14.2568	6.68033	17.641	13.604	13.618	12.164	8.0552	6.5284	5.4574
Transmembrane p24 trafficking protein 3	A0A3Q1LXI8	TMED3	0.0193153	2.10147	0.475857	5.2195	2.48373	5.0402	6.8019	3.714	5.3219	3.0207	2.6114	1.8191
Transmembrane protein 43	A0A3Q1M1M5	TMEM43	0.0049378	2.07966	0.480847	16.194	7.78683	16.381	18.138	17.332	12.925	10.069	7.8341	5.4574
BCL2 like 13	F1MNK0	BCL2L13	0.0533439	2.03453	0.491514	8.00085	3.93253	10.08	7.9355	8.666	5.3219	5.0345	1.3057	5.4574
Peptidyl-prolyl cis-trans isomerase FKBP2	Q32PA9	FKBP2	0.0206375	2.00372	0.499073	4.64715	2.31927	3.7801	4.5346	4.952	5.3219	2.0138	1.3057	3.6383
Neurotensin/neuromedin N	P01156	NTS	0.0495393	1.97562	0.50617	3.58075	1.81247	3.7801	2.2673	3.714	4.5616	1.0069	2.6114	1.8191
UDP-glucose glycoprotein glucosyltransferase 2	F1MSL9	UGGT2	0.0416886	1.9505	0.51269	21.9507	11.2539	21.421	30.608	19.808	15.966	10.069	9.1398	14.553
60S ribosomal protein L11	A0A3Q1N8F8	RPL11	0.0294189	0.518529	1.92853	2.97895	5.745	2.5201	3.4009	3.714	2.2808	6.0414	3.9171	7.2765
60S ribosomal protein L27	P61356	RPL27	0.0120234	0.518584	1.92833	1.28802	2.48373	1.26	1.1336	1.238	1.5205	3.0207	2.6114	1.8191
Serine protease HTRA1	F1N152	HTRA1	0.030057	0.51925	1.92586	7.5492	14.5387	10.08	6.8019	4.952	8.3629	19.131	11.751	12.734
Complement component 1 Q subcomponent-binding protein, mitochondrial	Q3T0B6	C1QBP	0.0114815	0.53096	1.88338	13.5995	25.613	13.861	13.604	18.57	8.3629	23.159	30.031	23.649
Guanine nucleotide-binding protein G(I)/G(S)/G(O) subunit gamma-12	Q28024	GNG12	0.0199248	0.540106	1.85149	2.26662	4.19663	2.5201	2.2673	1.238	3.0411	5.0345	3.9171	3.6383
Histone H2B	A0A3Q1MBN5		0.00139039	0.54205	1.84485	5.13098	9.46587	5.1717	4.0793	5.1868	6.0861	10.197	8.352	9.8486
Histone H4	G3X807	H4C9	0.00741739	0.55281	1.80894	17.799	32.1973	21.366	15.834	17.312	16.684	25.101	35.168	36.323
Y-box-binding protein 1	P67808	YBX1	0.0472865	0.573093	1.74492	4.48348	7.8233	3.6655	4.4314	6.8651	2.9719	8.9704	8.5461	5.9534
Spliceosome RNA helicase DDX39B	Q3T147	DDX39B	0.0126653	0.581379	1.72005	1.28802	2.21547	1.26	1.1336	1.238	1.5205	2.1018	2.7255	1.8191
Microsomal prostaglandin E synthase 2	A0A3Q1LFK5	PTGES2	0.0477749	0.58446	1.71098	2.51097	4.29623	3.7801	2.2673	2.476	1.5205	4.0276	5.2228	3.6383
T-complex protein 1 subunit beta	Q3ZBH0	CCT2	0.0528477	0.585679	1.70742	18.2246	31.117	8.8203	18.138	18.57	27.37	35.241	32.642	25.468
Cytochrome c oxidase subunit 4 isoform 1, mitochondrial	P00423	COX4I1	0.0329457	0.590026	1.69484	5.01098	8.4928	5.0402	4.5346	7.428	3.0411	9.0621	9.1398	7.2765
60S acidic ribosomal protein P2	P42899	RPLP2	0.0399659	0.594559	1.68192	7.82602	13.1627	7.548	9.047	8.6418	6.0673	16.091	14.337	9.0602
Serum amyloid P-component	Q3T004	APCS	0.0116923	0.599611	1.66775	1.28802	2.1481	1.26	1.1336	1.238	1.5205	2.0138	2.6114	1.8191
Tissue alpha-L-fucosidase	Q2KIM0	FUCA1	0.0202269	0.601647	1.6621	11.8725	19.7333	11.34	13.604	11.142	11.404	21.145	23.502	14.553
E3 ubiquitin-protein ligase UHRF1	A7E320	UHRF1	0.00997823	0.620785	1.61086	25.1635	40.535	18.901	22.673	30.95	28.13	38.262	37.865	45.478
Cytochrome c oxidase subunit NDUFA4	Q01321	NDUFA4	0.0403576	0.641017	1.56002	2.19597	3.42577	2.5201	2.2673	2.476	1.5205	4.0276	2.6114	3.6383
Pyruvate dehydrogenase protein X component	P22439	PDHX	0.0511097	0.656616	1.52296	5.6889	8.66397	7.5603	3.4009	4.952	6.8424	9.0621	7.8341	9.0957
Pyruvate dehydrogenase E1 component subunit beta, mitochondrial	P11966	PDHB	0.0216009	0.671189	1.48989	12.5938	18.7633	12.6	12.47	12.38	12.925	22.152	19.585	14.553
Heat shock cognate 71 kDa protein	P19120	HSPA8	0.00340254	0.739872	1.35159	61.2512	82.7863	63.324	57.952	64.866	58.863	77.269	79.795	91.295
Transport and Golgi organization protein 1 homolog	A0A3Q1M2R2	MIA3	0.0535831	0.911013	1.09768	4.7721	5.23823	5.0402	4.5346	4.952	4.5616	5.0345	5.2228	5.4574
Growth arrest specific 6	F1MZ40	GAS6	0.00731315	1.94997	0.512828	12.6928	6.5092	13.861	13.604	11.142	12.164	8.0552	7.8341	3.6383
Acyl-CoA synthetase long chain family member 3	F1MEX9	ACSL3	0.0119459	1.94068	0.515282	8.39883	4.32777	8.9899	9.1455	9.3266	6.1333	4.0953	3.3082	5.5798
GTP:AMP phosphotransferase AK3, mitochondrial	P08760	AK3	0.00976942	1.93499	0.516798	8.4516	4.36777	10.08	7.9355	7.428	8.3629	5.0345	2.6114	5.4574
Ras-related protein Rab-3C	P10949	RAB3C	0.0130196	1.8799	0.531942	4.84087	2.57507	4.9432	5.581	5.2823	3.557	2.0206	2.5109	3.1937
WASH complex subunit 5	F1MKJ5	WASHC5	0.00761975	1.87051	0.534614	2.57613	1.37723	2.5201	2.2673	2.476	3.0411	1.0069	1.3057	1.8191
6-phosphogluconate dehydrogenase, decarboxylating	A0A3S5ZPM3	PGD	0.0117732	1.7554	0.569671	15.5092	8.83517	12.6	18.138	16.094	15.205	9.0621	6.5284	10.915
Aminotran_1_2 domain-containing protein	F1MBE7	ACCSL	0.0281304	1.62512	0.615338	42.1693	25.9483	45.362	48.747	29.712	44.856	24.165	30.031	23.649
Heat shock protein 75 kDa, mitochondrial	Q2TBI4	TRAP1	0.00133217	1.6026	0.623985	14.7635	9.2122	15.121	13.289	14.615	16.029	9.7893	7.943	9.9043
Erlin-2	Q1RMU4	ERLIN2	0.040019	1.53965	0.649496	12.2807	7.9763	13.991	14.517	11.64	8.975	8.8659	7.0541	8.0089
Ras-related protein Rab-1B	Q2HJH2	RAB1B	0.0192536	1.47311	0.678836	23.4612	15.9263	23.997	23.248	25.806	20.794	18.442	11.533	17.804
Dolichyl-diphosphooligosaccharide--protein glycosyltransferase subunit 2	A0A3Q1MS82	RPN2	0.0158622	1.4707	0.67995	14.223	9.67093	15.121	12.47	14.856	14.445	12.083	7.8341	9.0957
RAB2A, member RAS oncogene family	A0A3Q1MHX8	RAB2A	0.0544013	1.45871	0.685536	16.1902	11.099	21.097	16.039	13.828	13.797	10.839	11.195	11.263
Heat shock protein family A (Hsp70) member 4 like	A0A3Q1M7L5	HSPA4L	0.036665	1.41873	0.704856	15.6745	11.0483	15.121	17.511	17.332	12.734	13.09	9.1398	10.915
Tubulin beta-2B chain	Q6B856	TUBB2B	0.0130404	1.395	0.716844	10.1912	7.30547	10.863	9.6816	10.025	10.195	6.8637	8.9395	6.1132
Heat shock 70 kDa protein 1B	Q27965	HSPA1B	0.0364407	1.34397	0.744066	38.7407	28.8257	38.748	37.174	43.709	35.332	27.486	23.867	35.124

## Sheet: Morula vs Compact Morula
List of differentially abundant proteins (DAPs) between Morula and Compact Morula stages
79 upregulated proteins (Compact Morula:Morula ratio ≥ 2)
37 downregulated proteins (Morula:Compact Morula ratio ≥ 2)
								Mean Normalized Weighted Spectra in Morulas			Mean Normalized Weighted Spectra in Compact Morulas
Protein name (184)	Accession Number	Gene symbol	p-value t.test	Morula:Compact Morula ratio	Compact Morula:Morula ratio	Mean Normalized Weighted Spectra in Morulas	Mean Normalized Weighted Spectra in Compact Morulas	Morula 1	Morula 2	Morula 3	Compact Morula 1	Compact Morula 2	Compact Morula 3	Compact Morula 4
Nuclear migration protein nudC	Q17QG2	NUDC	0.00357797	0	#DIV/0!	0	6.1754	0	0	0	3.5458	5.6647	8.0281	7.463
Regulation of nuclear pre-mRNA domain containing 1B	A0A3Q1MWX6	RPRD1B	0.0109774	0	#DIV/0!	0	4.9879	0	0	0	2.3639	5.6647	4.46	7.463
Carboxypeptidase	Q2NKZ9	SCPEP1	0.00529904	0	#DIV/0!	0	4.9444	0	0	0	2.3639	5.6647	5.3521	6.3969
Macrophage-capping protein	Q865V6	CAPG	0.0096813	0	#DIV/0!	0	3.71712	0	0	0	4.7277	1.4162	4.46	4.2646
Integrin alpha-5	F1MK44	ITGA5	0.000321669	0	#DIV/0!	0	3.41717	0	0	0	3.5458	4.2485	2.676	3.1984
Tight junction protein 2	A0A3Q1MEH9	TJP2	0.00232928	0	#DIV/0!	0	3.15065	0	0	0	3.5458	4.2485	2.676	2.1323
AP-3 complex subunit beta-1	Q32PG1	AP3B1	0.0254307	0	#DIV/0!	0	2.5157	0	0	0	1.1819	2.8323	1.784	4.2646
Sad1 and UNC84 domain containing 2	A6QLV1	SUN2	0.0219704	0	#DIV/0!	0	2.45717	0	0	0	2.3639	1.4162	1.784	4.2646
V-type proton ATPase subunit H	A0A3Q1M3I3	ATP6V1H	0.0358499	0	#DIV/0!	0	2.38467	0	0	0	1.1819	1.4162	2.676	4.2646
28S ribosomal protein S27, mitochondrial	Q32PI8	MRPS27	0.031461	0	#DIV/0!	0	2.33667	0	0	0	1.1819	4.2485	1.784	2.1323
Symplekin	E1BJF6	SYMPK	0.0326722	0	#DIV/0!	0	2.2631	0	0	0	3.5458	1.4162	0.89201	3.1984
NADH dehydrogenase [ubiquinone] 1 beta subcomplex subunit 5, mitochondrial	Q02380	NDUFB5	0.0516313	0	#DIV/0!	0	2.23418	0	0	0	2.3639	1.4162	0.89201	4.2646
Sorting nexin-1	F1N399	SNX1	0.0134107	0.0472504	21.1639	0.205873	4.35708	0	0.61762	0	7.0278	2.7559	3.9418	3.7028
Serine--tRNA ligase, cytoplasmic	Q9GMB8	SARS1	0.0371208	0.0678208	14.7447	0.335633	4.94883	1.0069	0	0	2.3639	2.8323	7.1361	7.463
DNA-(apurinic or apyrimidinic site) endonuclease	A0A140T846	APEX1	0.00216416	0.0773763	12.9239	0.335633	4.33767	1.0069	0	0	4.7277	2.8323	4.46	5.3307
Alpha-S1-casein	P02662	CSN1S1	0.000559364	0.0872696	11.4587	0.435233	4.98723	0	1.3057	0	5.9097	4.2485	4.46	5.3307
Proteasome activator subunit 3	A0A3Q1N077	PSME3	0.0258594	0.0882021	11.3376	0.335633	3.80527	1.0069	0	0	1.1819	4.2485	4.46	5.3307
Hexokinase	A0A3Q1M0F0	HK1	0.0178452	0.0957811	10.4405	0.328077	3.42528	0.98423	0	0	4.5327	1.3843	4.3129	3.4712
Septin 9	A0A3Q1MH57	SEPTIN9	0.0399587	0.0989281	10.1084	0.335633	3.3927	1.0069	0	0	2.3639	1.4162	4.46	5.3307
DNA mismatch repair protein	E1B9Q4	MSH6	0.0279248	0.109402	9.14059	0.671267	6.13578	2.0138	0	0	9.4555	7.0809	2.676	5.3307
AP-3 complex subunit delta-1	Q865S1	AP3D1	0.0236476	0.115609	8.64984	0.335633	2.90318	1.0069	0	0	2.3639	1.4162	3.568	4.2646
LIM and SH3 domain protein 1	Q3B7M5	LASP1	0.0182069	0.118386	8.44694	0.671267	5.67015	2.0138	0	0	8.2735	2.8323	6.2441	5.3307
Serrate RNA effector molecule homolog	A4IFB1	SRRT	0.000921637	0.12127	8.24605	0.335633	2.76765	1.0069	0	0	2.3639	2.8323	2.676	3.1984
Eukaryotic translation initiation factor 4 gamma 2	Q95L46	EIF4G2	0.00376901	0.123208	8.11637	0.335633	2.72412	1.0069	0	0	2.3639	2.8323	3.568	2.1323
Ly1 antibody reactive	Q58DA3	LYAR	0.0510751	0.124095	8.05835	0.335633	2.70465	1.0069	0	0	3.5458	4.2485	0.89201	2.1323
Keratin 18	F6S1Q0	KRT18	0.0255833	0.12698	7.87523	3.43727	27.0693	1.0069	3.9171	5.3878	32.221	17.195	16.402	42.459
NUPL1 protein	A5D7B3	NUP58	0.0231728	0.127512	7.84241	0.335633	2.63218	1.0069	0	0	2.3639	4.2485	1.784	2.1323
Oxysterol-binding protein	A0A3Q1MI45	OSBPL8	0.0294854	0.128245	7.79758	0.335633	2.61713	1.0069	0	0	3.5458	2.8323	0.89201	3.1984
G-rich RNA sequence binding factor 1	A0JNI7	GRSF1	0.0405006	0.131123	7.6264	0.335633	2.55968	1.0069	0	0	1.1819	4.2485	2.676	2.1323
Myosin IE	F1MQ65	MYO1E	0.00476737	0.13179	7.58783	0.335033	2.54218	1.0051	0	0	2.3618	2.8298	1.7824	3.1947
Uncharacterized protein	A0A3Q1LWU6		0.0517327	0.132458	7.54956	0.31424	2.37237	0.94272	0	0	1.1066	2.6518	1.6703	4.0608
Protein tyrosine kinase 7 (inactive)	F1MWK8	PTK7	0.0171914	0.13741	7.27751	0.335633	2.44257	1.0069	0	0	3.5458	1.4162	2.676	2.1323
Transglutaminase 1	F1MBB7	TGM1	0.034181	0.144857	6.90337	0.435233	3.00457	0	1.3057	0	4.7277	1.4162	2.676	3.1984
Uncharacterized protein	A0A3Q1LGL8		0.00374032	0.147417	6.7835	0.297697	2.01943	0.89309	0	0	2.0471	2.5122	1.5824	1.936
A-kinase anchoring protein 12	A0A3Q1MSB2	AKAP12	0.0313775	0.148659	6.72679	2.1134	14.2164	5.0345	1.3057	0	7.0916	11.329	16.056	22.389
AHNAK nucleoprotein	A0A3Q1NE82	AHNAK	0.0396144	0.153284	6.52382	2.31927	15.1305	2.0138	1.3057	3.6383	15.365	7.0809	12.488	25.588
Eukaryotic translation initiation factor 4B	F1MYS7	EIF4B	0.00788076	0.156319	6.39716	0.335633	2.1471	1.0069	0	0	2.3639	1.4162	2.676	2.1323
Coronin	A2VDN8	CORO1C	0.0388925	0.158458	6.31083	0.335633	2.11813	1.0069	0	0	1.1819	1.4162	2.676	3.1984
Leucine rich pentatricopeptide repeat containing	E1BPX9	LRPPRC	0.00436286	0.169691	5.89307	3.72667	21.9615	8.0552	1.3057	1.8191	18.911	21.243	17.84	29.852
Mitotic checkpoint protein BUB3	Q1JQB2	BUB3	0.0164589	0.202708	4.93322	0.435233	2.1471	0	1.3057	0	2.3639	1.4162	2.676	2.1323
Putative helicase MOV-10	Q0V8H6	MOV10	0.0127308	0.207433	4.82083	0.942	4.54123	1.0069	0	1.8191	5.9097	4.2485	2.676	5.3307
X-prolyl aminopeptidase 2	E1B735	XPNPEP2	0.0447365	0.20984	4.76555	0.770867	3.6736	1.0069	1.3057	0	4.7277	1.4162	5.3521	3.1984
Calcium/calmodulin-dependent protein kinase type II subunit delta	Q2HJF7	CAMK2D	0.0548718	0.210694	4.74621	0.671267	3.18598	2.0138	0	0	1.1819	4.2485	4.1151	3.1984
Fibronectin	P07589	FN1	0.0174505	0.215692	4.63624	4.13093	19.152	5.7303	1.4861	5.1764	24.215	12.089	14.214	26.09
Heterogeneous nuclear ribonucleoprotein A0	F6RSR1	HNRNPA0	0.0441609	0.218088	4.5853	0.942	4.31935	1.0069	0	1.8191	2.3639	7.0809	3.568	4.2646
Sorting nexin-2	F1MZN7	SNX2	0.0317206	0.221196	4.52088	0.56499	2.55425	1.0069	0.68807	0	1.2457	2.9088	2.3022	3.7603
Mitogen-activated protein kinase 1	P46196	MAPK1	0.0418755	0.22777	4.39039	0.671267	2.94712	2.0138	0	0	2.3639	2.8323	4.46	2.1323
26S proteasome regulatory subunit 6B	Q3T030	PSMC4	0.00702574	0.234268	4.26862	1.44213	6.15592	3.0207	1.3057	0	4.7277	7.0809	5.3521	7.463
Protein S100-A14	Q3MHP3	S100A14	0.0378577	0.238838	4.18694	0.770867	3.22757	1.0069	1.3057	0	4.7277	1.4162	3.568	3.1984
Syntaxin 3	A0A3Q1LYB4	STX3	0.0233285	0.24003	4.16615	0.671267	2.7966	2.0138	0	0	3.5458	2.8323	2.676	2.1323
Glutamyl aminopeptidase	Q32LQ0	ENPEP	0.0195529	0.242122	4.13015	0.507033	2.09413	1.5211	0	0	2.3807	2.1393	2.2459	1.6106
Keratin, type II cytoskeletal 8	F1MU12	KRT8	0.0246688	0.264766	3.77691	9.99487	37.7497	3.3076	14.007	12.67	38.241	22.99	33.329	56.439
Serine/threonine-protein phosphatase	F1N719	PPP5C	0.0124594	0.273163	3.66081	1.27763	4.67718	2.0138	0	1.8191	5.9097	4.2485	5.3521	3.1984
FACT complex subunit SSRP1	A6QQT5	SSRP1	0.00532786	0.274522	3.6427	1.37723	5.01685	1.0069	1.3057	1.8191	3.5458	5.6647	4.46	6.3969
Cytosol aminopeptidase	P00727	LAP3	0.0496963	0.282412	3.54093	0.606367	2.1471	0	0	1.8191	2.3639	1.4162	2.676	2.1323
Eukaryotic translation initiation factor 3 subunit M	F1N5F7	EIF3M	0.02798	0.293932	3.40215	1.9489	6.63045	4.0276	0	1.8191	5.9097	5.6647	5.3521	9.5953
Ran GTPase activating protein 1	F1MFD5	RANGAP1	0.0172807	0.323713	3.08916	1.77777	5.4918	4.0276	1.3057	0	4.7277	5.6647	6.2441	5.3307
RNA helicase	A5D7D9	DHX15	0.00654347	0.327034	3.05778	1.27763	3.90672	2.0138	0	1.8191	3.5458	4.2485	3.568	4.2646
Luc7-like protein 3	Q3SX41	LUC7L3	0.052545	0.348035	2.87328	1.44213	4.14365	3.0207	1.3057	0	5.9097	2.8323	3.568	4.2646
ABCE1 protein	A4IFE6	ABCE1	0.0427028	0.350485	2.85319	1.44213	4.11468	3.0207	1.3057	0	4.7277	2.8323	3.568	5.3307
Mitochondrial proton/calcium exchanger protein	Q0VCA3	LETM1	0.0184465	0.35237	2.83793	4.8679	13.8148	7.0483	3.9171	3.6383	13.001	19.826	10.704	11.728
Importin subunit alpha-7	Q0V7M0	KPNA6	0.0537408	0.358219	2.79159	1.02693	2.86678	1.9099	1.1709	0	3.4238	2.54	1.6788	3.8245
Pyruvate carboxylase, mitochondrial	Q29RK2	PC	0.0535664	0.377641	2.64802	3.5969	9.52465	4.0276	1.3057	5.4574	5.9097	7.0809	13.38	11.728
WASH complex subunit 5	F1MKJ5	WASHC5	0.0192738	0.382921	2.6115	1.37723	3.59665	1.0069	1.3057	1.8191	3.5458	4.2485	4.46	2.1323
Staphylococcal nuclease domain-containing protein 1	Q863B3	SND1	0.033434	0.388475	2.57417	5.53917	14.2587	9.0621	3.9171	3.6383	14.183	8.497	15.164	19.191
V-type proton ATPase subunit B, brain isoform	P31408	ATP6V1B2	0.0326487	0.394216	2.53668	3.42577	8.69008	4.0276	2.6114	3.6383	8.2735	5.6647	8.0281	12.794
Filamin B	E1BKX7	FLNB	0.00802733	0.42377	2.35977	25.4033	59.946	29.168	21.574	25.468	48.306	55.971	56.309	79.198
Microtubule-associated protein	A0A3Q1LJL4	MAP4	0.0374201	0.425254	2.35154	4.803	11.2944	5.0345	3.9171	5.4574	5.9097	12.746	11.596	14.926
High density lipoprotein binding protein	A0A3Q1MUD4	HDLBP	0.0083726	0.430701	2.3218	6.08063	14.118	7.0483	3.9171	7.2765	17.729	11.329	12.488	14.926
Eukaryotic translation initiation factor 4H	Q1JPH6	EIF4H	0.0458798	0.448878	2.22778	1.81247	4.03777	1.0069	2.6114	1.8191	3.5458	5.6647	2.676	4.2646
Uncharacterized protein	A0A3Q1LFQ2		0.0115595	0.467541	2.13885	1.19922	2.56495	1.9489	0.97179	0.67697	2.6206	2.8691	2.3098	2.4603
Elongation factor 2	Q3SYU2	EEF2	0.000723455	0.474347	2.10816	10.0367	21.159	12.018	9.0553	9.0368	23.6	19.643	22.271	19.122
Proteasome 26S subunit, ATPase 3	F1MWE0	PSMC3	0.000766713	0.48041	2.08156	5.47427	11.395	7.0483	3.9171	5.4574	11.819	11.329	10.704	11.728
Nascent polypeptide-associated complex subunit alpha	Q5E9A1	NACA	0.0229528	0.480747	2.0801	4.803	9.9907	5.0345	3.9171	5.4574	7.0916	12.746	11.596	8.5292
Annexin A6	P79134	ANXA6	0.0328509	0.486855	2.054	10.0001	20.5403	14.097	10.446	5.4574	22.457	16.994	16.056	26.654
NADH dehydrogenase [ubiquinone] flavoprotein 2, mitochondrial	P04394	NDUFV2	0.0120343	0.487626	2.05075	2.58333	5.29777	2.0138	3.9171	1.8191	5.9097	5.6647	5.3521	4.2646
Annexin A2	P04272	ANXA2	0.0104724	0.489908	2.0412	15.201	31.0282	15.103	19.585	10.915	39.004	28.323	25.868	30.918
Glutamine--tRNA ligase	Q3MHH4	QARS1	0.00222483	0.508014	1.96845	3.09013	6.08277	3.0207	2.6114	3.6383	7.0916	5.6647	6.2441	5.3307
39S ribosomal protein L12, mitochondrial	Q7YR75	MRPL12	0.0218824	0.512114	1.95269	1.71287	3.3447	2.0138	1.3057	1.8191	2.3639	4.2485	3.568	3.1984
Ras-related protein Rab-3C	P10949	RAB3C	0.00118245	13.7577	0.0726865	2.57507	0.187172	2.0206	2.5109	3.1937	0	0	0.74869	0
Metalloendopeptidase	F1N0X6	TLL1	0.00691728	7.22249	0.138456	2.50203	0.346423	2.3608	3.3262	1.8191	0.24749	0	0	1.1382
Dynein light intermediate chain	Q2KII9	DYNC1LI1	0.00839874	5.90715	0.169286	6.9858	1.1826	4.0276	7.8341	9.0957	1.1819	1.4162	0	2.1323
LRP chaperone MESD	Q3T0U1	MESD	0.000573742	4.71466	0.212104	6.00907	1.27455	6.0414	6.5284	5.4574	1.1819	0	1.784	2.1323
Vesicle-associated membrane protein 7	Q17QI5	VAMP7	0.00529112	4.2387	0.235922	6.08063	1.43455	7.0483	3.9171	7.2765	2.3639	1.4162	0.89201	1.0661
Kinesin-like protein	A6QPE8	KIF2C	0.0195675	3.73264	0.267907	3.25307	0.87152	4.023	3.9171	1.8191	1.1819	1.4162	0.88798	0
Bleomycin hydrolase	E1BL29	BLMH	0.0537277	3.50529	0.285283	4.36777	1.24605	5.0345	2.6114	5.4574	0	1.4162	3.568	0
Small monomeric GTPase	Q3ZCK2	RALA	0.0502634	3.34441	0.299006	2.7654	0.826873	4.5263	1.9565	1.8134	1.1782	0.70587	0.89201	0.53141
Reticulocalbin 2	Q0VCQ9	RCN2	0.0500913	3.32274	0.300956	3.59023	1.0805	5.0345	3.9171	1.8191	2.3639	0	0.89201	1.0661
Coxsackievirus and adenovirus receptor homolog	Q8WMV3	CXADR	0.00463978	3.30532	0.302543	3.52537	1.06657	3.0207	3.9171	3.6383	0	1.4162	1.784	1.0661
Cyclin-dependent-like kinase 5	Q02399	CDK5	0.0536262	3.14014	0.318457	8.31847	2.64908	4.3983	7.8231	12.734	3.5458	1.4162	4.5682	1.0661
Nucleoporin NDC1	A0A3Q1M337	NDC1	0.0333886	3.05669	0.327151	6.6088	2.16208	7.0483	9.1398	3.6383	1.1819	2.8323	3.568	1.0661
Pyrroline-5-carboxylate reductase 3	Q58D08	PYCR3	0.0164318	3.02424	0.330662	4.29623	1.4206	4.0276	5.2228	3.6383	0	2.8323	1.784	1.0661
UDP-glucose glycoprotein glucosyltransferase 2	F1MSL9	UGGT2	0.00728673	3.00777	0.332473	11.2539	3.74162	10.069	9.1398	14.553	5.9097	4.2485	2.676	2.1323
Cytoplasmic dynein 1 intermediate chain 2	Q0III3	DYNC1I2	0.00350938	2.79168	0.358208	6.77993	2.42863	7.0483	7.8341	5.4574	1.1819	2.8323	3.568	2.1323
DnaJ heat shock protein family (Hsp40) member A4	F1N6Q0	DNAJA4	0.0541044	2.47173	0.404574	4.02547	1.6286	5.0345	5.2228	1.8191	1.1819	1.4162	1.784	2.1323
Proteasome subunit beta type-5	Q32KL2	PSMB5	0.0384492	2.46402	0.405841	2.48373	1.008	3.0207	2.6114	1.8191	1.1819	0	1.784	1.0661
Ubiquinone biosynthesis O-methyltransferase, mitochondrial	F1N5A4	COQ3	0.00788872	2.43722	0.410303	3.42577	1.4056	4.0276	2.6114	3.6383	1.1819	1.4162	0.89201	2.1323
V-type proton ATPase subunit d 1	P61420	ATP6V0D1	0.0426142	2.41457	0.414152	4.9675	2.0573	6.0414	5.2228	3.6383	1.1819	4.2485	0.89201	1.9068
Ras-related protein Rab-21	Q17R06	RAB21	0.000388231	2.37075	0.421808	3.861	1.6286	4.0276	3.9171	3.6383	1.1819	1.4162	1.784	2.1323
Glucosidase 2 subunit beta	Q28034	PRKCSH	0.000526936	2.35948	0.423823	9.43483	3.9987	10.069	9.1398	9.0957	3.5458	2.8323	5.3521	4.2646
LMAN2 protein	A6QP36	LMAN2	0.0533826	2.35443	0.424732	7.28007	3.09208	9.0621	9.1398	3.6383	4.7277	2.8323	2.676	2.1323
Solute carrier family 25 (Mitochondrial carrier; ornithine transporter) member 15	Q2KHW4	SLC25A15	0.0438707	2.3433	0.426749	15.6386	6.67375	22.152	15.668	9.0957	9.4555	5.6647	6.2441	5.3307
NADH dehydrogenase [ubiquinone] 1 alpha subcomplex subunit 8	P42029	NDUFA8	0.0522472	2.3308	0.429038	2.6549	1.13905	3.0207	1.3057	3.6383	1.1819	1.4162	0.89201	1.0661
Chitinase domain-containing protein 1	Q5EAB4	CHID1	0.0204005	2.30959	0.432977	3.7614	1.6286	5.0345	2.6114	3.6383	1.1819	1.4162	1.784	2.1323
Tripartite motif-containing 32	Q0VCP5	TRIM32	0.00264052	2.26874	0.440774	3.09013	1.36205	3.0207	2.6114	3.6383	1.1819	1.4162	1.784	1.0661
Rac GTPase activating protein 1	E1BJP2	RACGAP1	0.0427614	2.1918	0.456245	7.52277	3.43222	10.069	5.2228	7.2765	2.3639	5.6647	3.568	2.1323
Clathrin interactor 1	A7Z035	CLINT1	0.00873857	2.18052	0.458606	4.9675	2.27813	6.0414	5.2228	3.6383	2.3639	2.8323	1.784	2.1323
B-cell receptor-associated protein	Q5E9F1	BCAP31	0.0475081	2.17672	0.459407	20.097	9.2327	20.138	27.419	12.734	14.183	8.497	8.9201	5.3307
Protein disulfide-isomerase A5	Q2KIL5	PDIA5	0.00200103	2.16956	0.460922	7.2867	3.3586	8.0552	6.5284	7.2765	4.7277	2.8323	2.676	3.1984
Peptidyl-prolyl cis-trans isomerase B	P80311	PPIB	0.019037	2.14648	0.465879	9.36263	4.36185	9.0614	11.75	7.2765	5.9089	5.6647	2.6754	3.1984
Ras-related protein Rab-18	Q0IIG8	RAB18	0.0231114	2.10734	0.474533	8.9282	4.23672	9.0621	10.446	7.2765	2.3639	4.2485	7.1361	3.1984
Lecithin-cholesterol acyltransferase	Q2KIW4	LCAT	0.036301	2.05398	0.48686	4.13173	2.01158	3.0207	3.9171	5.4574	2.3639	2.8323	1.784	1.0661
NADPH--cytochrome P450 reductase	Q3SYT8	POR	0.052281	2.0486	0.488139	9.06453	4.42475	12.083	7.8341	7.2765	4.7277	2.8323	2.676	7.463
Protein arginine N-methyltransferase 5	A7YW45	PRMT5	0.0393129	2.03497	0.491408	4.9026	2.40918	4.0276	5.2228	5.4574	2.3639	4.2485	0.89201	2.1323
Serine/arginine-rich splicing factor 7	Q3T106	SRSF7	0.0267994	1.99989	0.500028	3.86383	1.93203	2.8943	5.0589	3.6383	2.2155	1.4162	2.5641	1.5323
RAB35 protein	A5D7E0	RAB35	0.0153754	1.97877	0.505365	3.01773	1.52506	2.9964	2.9775	3.0793	1.0545	0.83223	2.3082	1.9053
Heat shock protein family A (Hsp70) member 4 like	A0A3Q1M7L5	HSPA4L	0.0140163	1.94486	0.514176	11.0483	5.68075	13.09	9.1398	10.915	7.0916	7.0809	5.3521	3.1984
Acyl-CoA synthetase long chain family member 4	F1MBW3	ACSL4	0.0449752	1.91342	0.522623	2.18807	1.14353	2.9529	1.9146	1.6967	1.1024	0.66044	1.248	1.5633
NADH-cytochrome b5 reductase 3	P07514	CYB5R3	0.0356712	1.89124	0.528754	12.2822	6.49428	12.083	15.668	9.0957	9.4555	5.6647	4.46	6.3969
RAB9A, member RAS oncogene family	Q08DW1	RAB9A	0.0101102	1.8879	0.529689	10.5416	5.58375	12.083	10.446	9.0957	4.7277	4.2485	8.0281	5.3307
Dolichol-phosphate mannosyltransferase subunit 3	Q3ZC71	DPM3	0.00818576	1.88587	0.53026	2.1481	1.13905	2.0138	2.6114	1.8191	1.1819	1.4162	0.89201	1.0661
Erythrocyte membrane protein band 4.1 like 2	A0A3Q1LWK1	EPB41L2	0.00311926	1.84351	0.542444	25.286	13.7162	28.193	22.197	25.468	17.729	12.746	11.596	12.794
Guanine nucleotide-binding protein G(I)/G(S)/G(O) subunit gamma-12	Q28024	GNG12	0.0514223	1.81905	0.549738	4.19663	2.30705	5.0345	3.9171	3.6383	3.5458	2.8323	1.784	1.0661
Kinesin family member 23	F6RPS1	KIF23	0.0176018	1.80436	0.554212	10.548	5.84585	11.076	7.8341	12.734	4.7277	7.0809	6.2441	5.3307
(Bos taurus) 47 kDa protein	ENSEMBL:ENSBTAP00000024462		0.0362954	1.80395	0.554339	15.5183	8.60243	16.212	13.971	16.372	9.4555	12.746	9.0098	3.1984
Myosin VB	F1MMQ6	MYO5B	0.0266526	1.78507	0.560202	17.891	10.0226	20.861	20.353	12.459	12.669	9.5147	9.6775	8.2291
RAB10 protein	A6QLS9	RAB10	0.00374595	1.78332	0.560753	6.50883	3.64985	7.0732	5.6726	6.7807	4.6531	3.7063	3.2265	3.0135
Sideroflexin-4	Q3T0M2	SFXN4	0.00566942	1.78262	0.560972	8.4928	4.76422	9.0621	9.1398	7.2765	5.9097	4.2485	3.568	5.3307
Small monomeric GTPase	A5D977	RALB	0.0013126	1.77698	0.562751	13.6207	7.66505	12.591	13.712	14.559	8.2772	9.2073	6.2441	6.9316
RAB2A, member RAS oncogene family	A0A3Q1MHX8	RAB2A	0.00636665	1.77326	0.563934	11.099	6.2591	10.839	11.195	11.263	4.4759	8.7679	6.054	5.7386
CDGSH iron-sulfur domain-containing protein 1	Q3ZBU2	CISD1	0.0179163	1.75121	0.571034	13.3957	7.64938	13.09	14.363	12.734	5.9097	11.329	8.0281	5.3307
Endoplasmin	Q95M18	HSP90B1	0.000239225	1.73638	0.57591	94.8777	54.641	91.412	97.911	95.31	51.288	62.868	57.078	47.33
Regulator of microtubule dynamics protein 3	Q1JQC5	RMDN3	0.0152584	1.73315	0.576985	17.027	9.82432	14.097	16.974	20.01	13.001	9.9132	8.9201	7.463
Formin like 2	A0A3Q1LSX9	FMNL2	0.0533505	1.72559	0.57951	7.76293	4.4987	10.042	7.8223	5.4245	3.5244	5.6263	3.5519	5.2922
Glucosidase II alpha subunit	F1N6Y1	GANAB	0.038094	1.72082	0.58112	24.43	14.1967	28.193	28.725	16.372	15.365	12.746	16.948	11.728
Alkaline phosphatase, tissue-nonspecific isozyme	P09487	ALPL	0.04931	1.71859	0.581871	4.63187	2.69515	5.0345	5.2228	3.6383	1.1819	2.8323	3.568	3.1984
Calnexin	A7Z066	CANX	0.0155035	1.69884	0.588637	26.7193	15.728	25.172	31.337	23.649	20.093	16.994	15.164	10.661
Calreticulin	A5D7J6	CALR	0.0459949	1.69624	0.58954	27.7093	16.3358	21.145	27.419	34.564	10.637	21.243	14.272	19.191
Zona pellucida sperm-binding protein 3	A6H6X7	ZP3	0.020923	1.68245	0.59437	86.8243	51.6058	85.586	105.76	69.127	61.461	58.063	46.385	40.514
Hypoxia up-regulated 1	A0A3Q1MJM1	HYOU1	0.00163524	1.64794	0.60682	74.1863	45.0178	78.538	63.979	80.042	46.095	43.901	41.032	49.043
Vesicle-associated membrane protein 3	Q2KJD2	VAMP3	0.0246962	1.64206	0.608991	7.82577	4.76583	7.7176	6.7881	8.9716	6.6954	3.4921	4.3992	4.4766
Protein disulfide-isomerase A3	P38657	PDIA3	0.0111614	1.61971	0.617395	96.348	59.4847	84.579	95.315	109.15	55.551	76.473	47.277	58.638
Tricarboxylate transport protein, mitochondrial	A0A3Q1MTZ5	SLC25A1	0.0157423	1.611	0.620731	9.37	5.81625	8.0552	9.1398	10.915	7.0916	5.6647	6.2441	4.2646
Calcium-binding mitochondrial carrier protein SCaMC-1	A5PJZ1	SLC25A24	0.00557125	1.60359	0.623599	69.606	43.4062	77.531	63.979	67.308	42.55	53.815	35.68	41.58
Protein disulfide-isomerase A4	F1MEN8	PDIA4	0.00293595	1.60204	0.624205	52.1763	32.5688	53.365	52.228	50.936	26.003	39.653	29.436	35.183
Dolichol-phosphate mannosyltransferase subunit 1	C7FFR6	DPM1	0.0157659	1.59447	0.627169	6.3447	3.9792	7.0483	6.5284	5.4574	4.7277	4.2485	2.676	4.2646
E3 ubiquitin-protein ligase UHRF1	A7E320	UHRF1	0.0227143	1.59189	0.628186	40.535	25.4635	38.262	37.865	45.478	18.911	35.404	24.084	23.455
Thioredoxin-related transmembrane protein 2	Q2TBU2	TMX2	0.0150759	1.56793	0.637785	11.2473	7.17338	11.076	11.751	10.915	8.2735	8.497	4.46	7.463
Dynein cytoplasmic 1 heavy chain 1	A0A3Q1NEU9	DYNC1H1	0.0357742	1.56277	0.63989	91.3833	58.4753	89.614	113.59	70.946	62.643	67.976	55.305	47.977
Heat shock protein HSP 90-beta	Q76LV1	HSP90AB1	0.046357	1.54367	0.647806	21.54	13.9537	19.884	18.879	25.857	9.713	14.517	12.824	18.761
Protein disulfide-isomerase	F6Q9Q9	P4HB	0.00411208	1.53854	0.649965	54.9007	35.6835	50.345	56.145	58.212	39.004	41.069	28.544	34.117
Vesicle-fusing ATPase	A0A3Q1LSE5	NSF	0.024122	1.51757	0.658947	38.0797	25.0925	33.228	39.171	41.84	28.366	22.659	31.22	18.125
T-complex protein 1 subunit theta	Q3ZCI9	CCT8	0.0373392	1.49651	0.668221	42.3887	28.325	32.18	49.56	45.426	33.052	25.462	30.294	24.492
Endoplasmic reticulum chaperone BiP	Q0VCX2	HSPA5	0.0304448	1.44845	0.690391	142.403	98.314	111.1	149.95	166.16	97.32	104.55	85.476	105.91
Protein disulfide isomerase family A member 6	F6QH94	PDIA6	0.0545888	1.43494	0.696894	33.334	23.2303	37.245	30.021	32.736	22.448	29.732	15.16	25.581
Aminotran_1_2 domain-containing protein	F1MBE7	ACCSL	0.00702617	1.41628	0.706076	25.9483	18.3215	24.165	30.031	23.649	18.911	18.41	17.84	18.125
Transmembrane emp24 domain-containing protein 10	Q5E971	TMED10	0.0396721	1.41492	0.706753	16.1497	11.4138	15.103	16.974	16.372	14.183	8.497	13.38	9.5953
Trifunctional enzyme subunit beta, mitochondrial	O46629	HADHB	0.00239015	1.40593	0.711271	40.628	28.8975	38.262	41.782	41.84	31.912	31.156	25.868	26.654
Endoplasmic reticulum resident protein 29	P81623	ERP29	0.00718566	1.37058	0.72962	12.8607	9.3834	14.097	11.751	12.734	9.4555	8.497	8.9201	10.661
DNA ligase	A0A3S5ZPU0	LIG1	0.0464476	1.36654	0.731773	34.92	25.5535	36.248	33.948	34.564	29.548	29.74	25.868	17.058
2-oxoglutarate dehydrogenase, mitochondrial	Q148N0	OGDH	0.0373367	1.32991	0.751929	34.4813	25.9275	33.563	30.466	39.415	22.142	25.114	25.749	30.705
15S Mg(2+)-ATPase p97 subunit	G3X757	VCP	0.0536869	1.3298	0.751995	48.5007	36.4722	49.337	56.144	40.021	41.368	31.156	39.248	34.117
Glyceraldehyde-3-phosphate dehydrogenase	P10096	GAPDH	0.035803	1.31366	0.761232	52.2823	39.799	47.103	62.446	47.298	42.341	38.237	39.17	39.448
Dihydrolipoyl dehydrogenase	F1N206	DLD	0.0520642	1.29271	0.773566	28.3457	21.9273	26.179	26.114	32.744	24.821	22.659	17.84	22.389
Ras-related protein Rab-11A	F2Z4D5	RAB11A	0.054083	1.28042	0.780991	4.9538	3.86888	5.4714	5.2279	4.1621	4.3944	3.6452	4.0818	3.3541
Karyopherin subunit beta 1	E1BFV0	KPNB1	0.0180455	1.14245	0.875314	21.895	19.165	21.145	20.891	23.649	18.911	19.826	18.732	19.191
Elongation factor Tu, mitochondrial	P49410	TUFM	0.0370283	1.10635	0.903869	25.7557	23.2797	25.172	24.808	27.287	23.639	22.659	22.3	24.521
60S ribosomal protein L7	Q58DT1	RPL7	0.00732709	0.517297	1.93312	5.00503	9.67535	5.8085	3.274	5.9326	9.7642	8.1695	11.403	9.3647
RNA transcription, translation and transport factor protein	Q3T0S7	RTRAF	0.0524005	0.518108	1.9301	2.48373	4.79385	3.0207	2.6114	1.8191	3.5458	5.6647	3.568	6.3969
Eukaryotic translation initiation factor 3 subunit L	Q3ZCK1	EIF3L	0.0430499	0.519886	1.9235	3.92587	7.5514	6.0414	3.9171	1.8191	7.0916	5.6647	8.9201	8.5292
Histone H2A	A0A096LNF2	H2AC19	0.0489705	0.522947	1.91224	7.42273	14.1941	8.7768	6.8309	6.6605	16.908	14.336	8.0512	17.481
60S acidic ribosomal protein P0	Q95140	RPLP0	0.0131536	0.527635	1.89525	4.45053	8.43487	5.5386	3.2646	4.5484	7.0924	9.9139	7.1369	9.5963
Eukaryotic initiation factor 4A-I	Q3SZ54	EIF4A1	0.0268047	0.531287	1.88222	13.171	24.7907	11.742	12.616	15.155	22.843	22.178	33.89	20.252
V-type proton ATPase subunit S1	P40682	ATP6AP1	0.0313602	0.533882	1.87307	3.68983	6.91133	4.0276	5.2228	1.8191	8.2735	5.6647	6.2441	7.463
Ras-related protein Rap-1A	P62833	RAP1A	0.0284832	0.554929	1.80203	1.9829	3.57325	2.4116	2.0848	1.4523	2.8308	3.3919	3.3845	4.6858
MICOS complex subunit MIC13	E1B9I1	MICOS13	0.0529227	0.600222	1.66605	9.84213	16.3975	12.083	6.5284	10.915	13.001	16.994	14.272	21.323
Heterogeneous nuclear ribonucleoprotein K	Q3T0D0	HNRNPK	0.0237616	0.603254	1.65768	19.9347	33.0452	26.179	20.891	12.734	37.822	29.74	29.436	35.183
Proliferation-associated 2G4	Q3ZBH5	PA2G4	0.03817	0.62777	1.59294	6.2798	10.0033	5.0345	6.5284	7.2765	13.001	8.497	8.9201	9.5953
Hexokinase	E1BME6	HK2	0.0455668	0.633815	1.57775	8.93477	14.0968	8.0552	7.8341	10.915	16.659	14.161	9.8972	15.67
40S ribosomal protein S4	A2VE06	RPS4Y1	0.0540721	0.636108	1.57206	7.0108	11.0214	8.1772	7.1773	5.6779	9.1546	12.385	8.693	13.853
F-actin-capping protein subunit alpha-2	Q5E997	CAPZA2	0.0226257	0.654153	1.52869	1.92897	2.9488	2.139	2.2844	1.3635	2.5108	3.0084	3.3446	2.9314
60S ribosomal protein L9	A0A3Q1ME53		0.0452247	0.661926	1.51074	9.60603	14.5123	10.069	7.8341	10.915	14.183	18.41	11.596	13.86
DnaJ heat shock protein family (Hsp40) member C9	A0A3Q1NAY5	DNAJC9	0.0459327	0.679864	1.47088	3.18973	4.69172	2.0138	3.9171	3.6383	4.7277	4.2485	4.46	5.3307
14-3-3 protein theta	Q3SZI4	YWHAQ	0.0125485	0.733612	1.36312	9.46543	12.9025	9.0177	8.5436	10.835	11.441	12.49	13.866	13.813

## Sheet: Compact Morula vs Blastocyst
List of differentially abundant proteins (DAPs) between Compact Morula and Blastocyst stages
274 upregulated proteins (Blastocyst:Compact Morula ratio ≥ 2)
85 downregulated proteins (Compact Morula:Blastocyst ratio ≥ 2)
								Mean Normalized Weighted Spectra in Compact Morulas				Mean Normalized Weighted Spectra in Blastocysts
Protein name (505)	Accession Number	Gene symbol	p-value t.test	CompMorula:Blastocyst ratio	Blastocyst:CompMorula ratio	Mean Normalized Weighted Spectra in Compact Morulas	Mean Normalized Weighted Spectra in Blastocysts	Compact Morula 1	Compact Morula 2	Compact Morula 3	Compact Morula 4	Blastocyst 1	Blastocyst 2	Blastocyst 3	Blastocyst 4
Argininosuccinate lyase	Q3SZJ0	ASL	0.000118842	0	#DIV/0!	0	7.17935	0	0	0	0	5.3174	8.8592	8.1833	6.3575
Plastin-1	A6H742	PLS1	0.00269019	0	#DIV/0!	0	6.58617	0	0	0	0	7.4342	9.9314	5.1646	3.8145
EF-hand domain-containing protein D2	A5D7A0	EFHD2	0.000175076	0	#DIV/0!	0	6.38925	0	0	0	0	6.5323	5.9968	4.637	8.3909
Non-muscle caldesmon	A0A3Q1LTX4	CALD1	0.00668297	0	#DIV/0!	0	5.87852	0	0	0	0	3.7981	4.7704	4.7736	10.172
N-acetylated alpha-linked acidic dipeptidase 2	F1MGS8	NAALAD2	0.01626	0	#DIV/0!	0	4.6528	0	0	0	0	7.4541	6.6873	2.0458	2.424
Dihydropyrimidinase-related protein 2	O02675	DPYSL2	0.0252403	0	#DIV/0!	0	4.46913	0	0	0	0	2.1199	4.6971	8.6531	2.4064
AHA1, activator of heat shock 90kDa protein ATPase homolog 1 (Yeast)	Q3T0G3	AHSA1	0.00440341	0	#DIV/0!	0	4.29285	0	0	0	0	3.0385	4.7704	6.8195	2.543
Myoferlin	F1N3I4	MYOF	0.0129542	0	#DIV/0!	0	4.24115	0	0	0	0	6.834	5.4518	3.4073	1.2715
Phosphatidylinositol transfer protein alpha isoform	Q2HJ54	PITPNA	5.40123e-09	0	#DIV/0!	0	3.9483	0	0	0	0	3.7981	4.0889	4.0917	3.8145
Aspartylglucosaminidase	F1MGY9	AGA	0.0136462	0	#DIV/0!	0	3.75128	0	0	0	0	4.5578	2.7259	1.3639	6.3575
SERPINE1 mRNA binding protein 1	A1L5B7	SERBP1	0.000502833	0	#DIV/0!	0	3.56493	0	0	0	0	3.0385	3.4074	2.7278	5.086
Rho GTPase activating protein 18	F1MJH8	ARHGAP18	4.0389e-05	0	#DIV/0!	0	3.11907	0	0	0	0	3.7981	3.4074	2.7278	2.543
Peptidase D	A0A3Q1NGC5	PEPD	0.00435483	0	#DIV/0!	0	2.76225	0	0	0	0	2.2789	4.0889	3.4097	1.2715
NHL repeat containing 3	A0A3Q1LYV0	NHLRC3	0.00944322	0	#DIV/0!	0	2.76215	0	0	0	0	2.2789	4.7704	2.7278	1.2715
Serine/arginine repetitive matrix 2	A0A3Q1M0D6	SRRM2	2.77872e-05	0	#DIV/0!	0	2.73928	0	0	0	0	2.2789	3.4074	2.7278	2.543
Anamorsin	Q5EAC7	CIAPIN1	0.00873902	0	#DIV/0!	0	2.6274	0	0	0	0	4.5578	1.363	2.0458	2.543
Sorcin	F6QQY9	SRI	0.000615963	0	#DIV/0!	0	2.54938	0	0	0	0	1.5193	3.4074	2.7278	2.543
28S ribosomal protein S18-2, mitochondrial	F1N059	MRPS18B	3.6687e-06	0	#DIV/0!	0	2.3984	0	0	0	0	2.2789	2.7259	2.0458	2.543
Replication protein A2	Q2KI86	RPA2	0.0368647	0	#DIV/0!	0	2.30929	0	0	0	0	4.5578	2.7259	0.68195	1.2715
Adapter protein GRB2	Q3T0F9	GRB2	0.0036213	0	#DIV/0!	0	2.20875	0	0	0	0	1.5193	1.363	3.4097	2.543
5'-3' exonuclease PLD3	Q2KJJ8	PLD3	0.0245106	0	#DIV/0!	0	2.12305	0	0	0	0	3.0385	2.7259	2.7278	0
Isopentenyl-diphosphate Delta-isomerase	A0A140T853	IDI1	0.000484373	0	#DIV/0!	0	2.08065	0	0	0	0	2.2789	2.0444	2.7278	1.2715
Pyridoxal phosphate phosphatase	F1MW60	PDXP	0.00457978	0	#DIV/0!	0	2.0578	0	0	0	0	2.2789	0.68148	2.7278	2.543
Protein phosphatase methylesterase 1	Q58DN4	PPME1	0.000184277	0	#DIV/0!	0	2.05755	0	0	0	0	2.2789	2.0444	1.3639	2.543
Tartrate-resistant acid phosphatase type 5	E1B8A0	ACP5	0.00456769	0	#DIV/0!	0	2.05744	0	0	0	0	2.2789	2.7259	0.68195	2.543
Haloacid dehalogenase-like hydrolase domain containing 1A	Q2KJ86	PUDP	0.00109862	0	#DIV/0!	0	2.03827	0	0	0	0	1.5193	1.363	2.7278	2.543
Testin	Q2YDE9	TES	0.00109862	0	#DIV/0!	0	2.03827	0	0	0	0	1.5193	1.363	2.7278	2.543
RNA binding motif protein 12	F1MND5	RBM12	0.00388854	0	#DIV/0!	0	2.01858	0	0	0	0	0.75963	2.7259	2.0458	2.543
Importin subunit alpha	A0A3Q1MUS6	KPNA3	0.00172222	0	#DIV/0!	0	2.01602	0	0	0	0	3.0385	1.7083	2.0458	1.2715
Sorting nexin	F1N6W6	SNX9	0.0288727	0	#DIV/0!	0	1.95268	0	0	0	0	3.0385	2.0444	2.7278	0
Cobl domain-containing protein	A0A3Q1MCY4	COBLL1	0.00111792	0.0377495	26.4904	0.266525	7.06035	0	0	0	1.0661	9.1155	5.4518	4.7736	8.9005
Drebrin-like protein	A6H7G2	DBNL	0.00232154	0.0385781	25.9215	0.223002	5.78055	0	0	0.89201	0	3.0385	7.4963	7.5014	5.086
SUMO-activating enzyme subunit 2	A4FV12	UBA2	0.00221214	0.0450217	22.2115	0.489528	10.8731	0	0	0.89201	1.0661	7.5963	7.4963	15.685	12.715
Unconventional myosin-Id	F1MJ56	MYO1D	0.00326255	0.0490644	20.3814	0.266525	5.43215	0	0	0	1.0661	7.5963	5.4518	6.1375	2.543
Osteoclast-stimulating factor 1	Q8MJ50	OSTF1	0.0100044	0.0507912	19.6885	0.223002	4.39058	0	0	0.89201	0	3.7981	3.4074	2.7278	7.629
Cysteine and glycine-rich protein 2	Q32LE9	CSRP2	0.00115114	0.0548919	18.2176	0.266525	4.85545	0	0	0	1.0661	6.8367	3.4074	4.0917	5.086
Inorganic pyrophosphatase	P37980	PPA1	0.00208443	0.0582515	17.1669	0.295475	5.0724	1.1819	0	0	0	3.7981	4.0889	4.7736	7.629
Serine--tRNA ligase, mitochondrial	Q9N0F3	SARS2	0.0114384	0.063109	15.8456	0.266525	4.22325	0	0	0	1.0661	6.077	4.0889	5.4556	1.2715
Phosphatidylinositol transfer protein beta isoform	Q9TR36	PITPNB	0.0348726	0.0648309	15.4247	0.295475	4.55762	1.1819	0	0	0	4.5578	2.0444	2.7278	8.9005
Dehydrogenase/reductase SDR family member 11	Q3ZBV9	DHRS11	0.000179953	0.0652502	15.3256	0.223002	3.41765	0	0	0.89201	0	3.0385	2.7259	4.0917	3.8145
Ribonuclease inhibitor	Q3SZN8	RNH1	0.000111711	0.0657116	15.218	0.785002	11.9462	1.1819	0	0.89201	1.0661	14.433	9.5407	13.639	10.172
Branched-chain-amino-acid aminotransferase	A0A3Q1ML78	BCAT1	0.00134191	0.0685793	14.5817	0.266525	3.88638	0	0	0	1.0661	2.2789	4.0889	4.0917	5.086
Galactose mutarotase	Q5EA79	GALM	0.000177322	0.0703036	14.224	0.489528	6.96305	0	0	0.89201	1.0661	5.3174	6.8148	6.8195	8.9005
Acetyl-coenzyme A synthetase	A0A3Q1MS98	ACSS1	0.0451123	0.0704129	14.202	0.266525	3.78517	0	0	0	1.0661	2.2789	4.0889	7.5014	1.2715
Signal recognition particle subunit SRP72	E1BB38	SRP72	0.00779525	0.0728623	13.7245	0.223002	3.0606	0	0	0.89201	0	1.5193	4.7704	3.4097	2.543
Spermidine synthase	E1BM12	SRM	0.000231323	0.075206	13.2968	0.295475	3.92887	1.1819	0	0	0	3.0385	4.0889	4.7736	3.8145
Asparaginyl endopeptidase	A0A140T8D4	LGMN	0.0223748	0.0752508	13.2889	0.266525	3.54183	0	0	0	1.0661	3.0385	3.4074	1.3639	6.3575
Canopy 2 homolog (Zebrafish)	Q1LZ72	CNPY2	0.00112592	0.0766424	13.0476	0.223002	2.90965	0	0	0.89201	0	2.2789	4.0889	2.7278	2.543
Pentatricopeptide repeat domain-containing protein 3, mitochondrial	Q2KI62	PTCD3	0.000779542	0.0767307	13.0326	0.223002	2.9063	0	0	0.89201	0	3.0385	2.0444	2.7278	3.8145
Sorting nexin-5	Q3ZBM5	SNX5	0.00152762	0.0767514	13.0291	0.264775	3.44978	0	0	0	1.0591	3.783	2.7214	4.7601	2.5346
Inositol-tetrakisphosphate 1-kinase	P0C0T1	ITPK1	0.0144058	0.0778701	12.8419	0.223002	2.86377	0	0	0.89201	0	2.2789	2.0444	2.0458	5.086
Glucosamine-6-phosphate isomerase 1	A4FV08	GNPDA1	0.000615904	0.078219	12.7846	0.216897	2.77295	0	0	0.86759	0	1.8887	3.3514	2.6904	3.1613
Glutaredoxin-3	Q58DA7	GLRX3	0.0542015	0.0794933	12.5797	0.223002	2.8053	0	0	0.89201	0	0	3.4074	2.7278	5.086
Golgin A4	A0A3Q1MPM7	GOLGA4	0.0431746	0.0837701	11.9374	0.35405	4.22645	0	1.4162	0	0	5.3174	6.8148	4.7736	0
Transgelin-2	Q5E9F5	TAGLN2	9.55074e-05	0.0861588	11.6065	1.33803	15.5297	0	0	5.3521	0	15.127	17.541	15.685	13.766
Non-specific lipid-transfer protein	P07857	SCP2	0.000271239	0.0866276	11.5437	0.266525	3.07667	0	0	0	1.0661	3.0385	2.7259	2.7278	3.8145
RTF1 homolog, Paf1/RNA polymerase II complex component	F1N6E9	RTF1	0.0246417	0.0876357	11.4109	0.266525	3.04128	0	0	0	1.0661	0.75963	4.0889	4.7736	2.543
N-acetylneuraminate synthase	Q1RMX7	NANS	0.0100607	0.0878381	11.3846	0.266525	3.03428	0	0	0	1.0661	2.2789	2.0444	2.7278	5.086
Phosphoglucomutase 2	F6QEU6	PGM2	0.014728	0.0889534	11.2418	0.223002	2.50696	0	0	0.89201	0	0.75963	2.7259	2.7278	3.8145
Protein S100-B	P02638	S100B	0.0471288	0.0905033	11.0493	0.223002	2.46403	0	0	0.89201	0	3.0385	2.7259	4.0917	0
Uncharacterized protein	A0A3Q1LMV9	EPPK1	0.028906	0.0906592	11.0303	2.90273	32.018	2.3639	0	1.784	7.463	56.409	39.108	22.383	10.172
High mobility group protein B1	P10103	HMGB1	0.0240334	0.0907595	11.0181	0.472532	5.20642	0.6401	0.76695	0.48308	0	3.8357	3.3844	3.6994	9.9062
Filamin A	F1N169	FLNA	0.0410735	0.0922676	10.838	0.895775	9.70845	0.5478	0	1.9692	1.0661	16.37	14.653	3.4685	4.3423
NIF3-like protein 1	Q05B89	NIF3L1	0.017717	0.0937468	10.667	0.223002	2.37878	0	0	0.89201	0	1.5193	4.0889	1.3639	2.543
Aldo_ket_red domain-containing protein	F1MZC0	AKR7A2	0.0491276	0.0980662	10.1972	0.223002	2.274	0	0	0.89201	0	2.2789	3.4074	3.4097	0
Ribosomal protein S6 kinase	A0A3Q1MLN6	RPS6KA1	0.0250958	0.0987873	10.1228	0.437225	4.42592	0	0	1.7489	0	0.75899	4.6541	6.123	6.1676
Alpha-galactosidase	E1B725	GLA	0.0306743	0.0989539	10.1057	0.266525	2.69342	0	0	0	1.0661	2.2789	1.363	2.0458	5.086
Plakophilin 2	A0A3Q1M2G3	PKP2	0.00383978	0.100371	9.96299	0.562	5.5992	1.1819	0	0	1.0661	8.3559	4.0889	6.1375	3.8145
PDZ and LIM domain 1	A6H7E3	PDLIM1	3.21301e-05	0.105536	9.47542	1.008	9.55122	1.1819	0	1.784	1.0661	8.3559	9.5407	8.8653	11.443
ATP-dependent DNA/RNA helicase DHX36	Q05B79	DHX36	0.0506733	0.106009	9.43319	0.223002	2.10363	0	0	0.89201	0	2.2789	2.7259	3.4097	0
Peptidyl-prolyl cis-trans isomerase-like 1	Q5E992	PPIL1	0.00159645	0.108383	9.22658	0.223002	2.05755	0	0	0.89201	0	2.2789	2.0444	1.3639	2.543
c-Myc-binding protein	Q2TBP7	MYCBP	0.00101769	0.109416	9.13947	0.223002	2.03812	0	0	0.89201	0	1.5193	2.0444	2.0458	2.543
Calpain small subunit 1	P13135	CAPNS1	0.00231159	0.110045	9.08718	0.518477	4.7115	1.1819	0	0.89201	0	6.077	4.7704	5.4556	2.543
D-dopachrome decarboxylase	A5PK65	DDT	0.0313227	0.110662	9.03656	0.223002	2.01518	0	0	0.89201	0	1.5193	1.363	1.3639	3.8145
dTMP kinase	A0A3Q1N7A8	DTYMK	0.0141193	0.11198	8.93017	0.35405	3.16173	0	1.4162	0	0	4.5578	2.7259	4.0917	1.2715
SCY1 like pseudokinase 2	A6QLN8	SCYL2	0.0459038	0.115403	8.66532	0.266525	2.30952	0	0	0	1.0661	4.5578	1.363	2.0458	1.2715
Plasma serine protease inhibitor	Q9N2I2	SERPINA5	1.50154e-05	0.119425	8.37345	1.11013	9.2956	0	1.4162	0.89201	2.1323	9.8752	8.1777	10.229	8.9005
Leucine zipper protein 1	E1BKT0	LUZP1	0.0491994	0.121235	8.24846	0.533075	4.39705	0	0	0	2.1323	5.3174	6.1333	6.1375	0
Desmoglein 2	F1MFC2	DSG2	0.0433428	0.124531	8.03014	0.9746	7.82618	0	2.8323	0	1.0661	13.673	9.5407	6.8195	1.2715
Delta-aminolevulinic acid dehydratase	Q58DK5	ALAD	0.00400377	0.125104	7.99333	0.446	3.56502	0	0	1.784	0	3.0385	2.7259	3.4097	5.086
OMPdecase	A0A140T887	UMPS	0.0283484	0.126976	7.87551	0.518477	4.08328	1.1819	0	0.89201	0	1.5193	6.1333	6.1375	2.543
Selenide, water dikinase 1	Q0VC82	SEPHS1	0.0183149	0.128089	7.80705	0.266525	2.08078	0	0	0	1.0661	2.2789	1.363	3.4097	1.2715
UMP-CMP kinase	Q2KIW9	CMPK1	0.0026562	0.128801	7.76392	0.489528	3.80065	0	0	0.89201	1.0661	3.7981	5.4518	3.4097	2.543
Family with sequence similarity 169 member A	F1N5F9	FAM169A	0.0014207	0.12925	7.73697	0.35405	2.73928	0	1.4162	0	0	2.2789	3.4074	2.7278	2.543
Cingulin	F1MYN2	CGN	0.039504	0.1323	7.5586	0.533075	4.0293	0	0	0	2.1323	6.077	6.1333	1.3639	2.543
Alanine--tRNA ligase	A6QLT9	AARS1	0.00806777	0.134957	7.40977	1.58505	11.7448	1.1819	1.4162	2.676	1.0661	5.3174	10.904	12.957	17.801
S-adenosylmethionine synthase	A0A3Q1MZ37	MAT2A	0.015898	0.139035	7.19243	0.446	3.20782	0	0	1.784	0	1.5193	4.7702	2.7276	3.8142
SUMO-activating enzyme subunit 1	A2VE14	SAE1	0.00528182	0.139846	7.15071	1.15853	8.28428	0	0	3.568	1.0661	4.5578	7.4963	10.911	10.172
Ubiquitin-conjugating enzyme E2 L3	Q3MHP1	UBE2L3	0.0371455	0.142131	7.03576	0.489528	3.4442	0	0	0.89201	1.0661	2.2789	4.0889	6.1375	1.2715
La ribonucleoprotein domain family member 7	A0A3Q1LP50	LARP7	0.00171052	0.142421	7.02141	0.489528	3.43717	0	0	0.89201	1.0661	3.7981	2.0444	4.0917	3.8145
Uncharacterized protein	F1MYQ8	FMC1-LUC7L2	0.000254837	0.143213	6.98259	0.428215	2.99005	1.1819	0	0	0.53096	2.6542	3.4047	2.7251	3.1762
Oncomodulin	G3MZH8	OCM	0.00530333	0.144048	6.94215	0.446	3.0962	0	0	1.784	0	3.7981	2.0444	2.7278	3.8145
Tubulin-folding cofactor B	Q5E951	TBCB	0.00411425	0.144968	6.89809	0.446	3.07655	0	0	1.784	0	3.0385	3.4074	2.0458	3.8145
UPF1 RNA helicase and ATPase	E1BEK9	UPF1	0.013619	0.145878	6.85503	0.489528	3.35573	0	0	0.89201	1.0661	1.5193	2.7259	4.0917	5.086
Heme-binding protein 1	Q148C9	HEBP1	0.00152136	0.145959	6.85125	0.756077	5.18007	0	0	0.89201	2.1323	5.3174	6.8148	4.7736	3.8145
Filamin C	A0A3Q1LV98	FLNC	3.8951e-05	0.145982	6.85015	2.71731	18.614	0.78735	0	5.0543	5.0276	20.434	17.941	17.858	18.223
Leucine zipper and CTNNBIP1 domain-containing protein	A0A3Q1LRV6	LZIC	0.0169556	0.146062	6.8464	0.489528	3.3515	0	0	0.89201	1.0661	5.3174	3.4074	3.4097	1.2715
Cytosol aminopeptidase	P00727	LAP3	0.000215236	0.14682	6.81105	2.1471	14.624	2.3639	1.4162	2.676	2.1323	15.193	10.904	18.413	13.986
Pyridoxal kinase	Q0II59	PDXK	0.000503068	0.152895	6.54044	1.11013	7.26073	0	1.4162	0.89201	2.1323	7.5963	8.8592	7.5014	5.086
Nuclear transport factor 2	Q32KP9	NUTF2	0.019535	0.157742	6.33948	1.008	6.3902	1.1819	0	1.784	1.0661	3.7981	3.4074	8.1833	10.172
Uncharacterized protein	E1BMK2		0.0160264	0.163346	6.12198	0.399998	2.44878	0.54184	0.64922	0.40893	0	2.6039	1.7112	1.3997	4.0803
m7GpppX diphosphatase	Q8MJJ7	DCPS	0.0371259	0.163437	6.11857	0.489528	2.99521	0	0	0.89201	1.0661	0.75963	3.4074	2.7278	5.086
Glutamyl aminopeptidase	Q32LQ0	ENPEP	1.77344e-05	0.163463	6.11759	2.09413	12.811	2.3807	2.1393	2.2459	1.6106	14.142	13.378	10.297	13.427
26S proteasome non-ATPase regulatory subunit 9	Q3SZ19	PSMD9	0.0104014	0.163599	6.1125	0.892	5.45235	0	0	3.568	0	5.3174	3.4074	5.4556	7.629
Calcyclin-binding protein	Q3T168	CACYBP	0.0197675	0.172076	5.81138	0.446	2.59187	0	0	1.784	0	2.2789	3.4074	3.4097	1.2715
Polysaccharide biosynthesis domain containing 1	F1MV85	PBDC1	0.00335499	0.174609	5.7271	0.741475	4.2465	1.1819	0	1.784	0	3.0385	5.4518	3.4097	5.086
Pre-mRNA-processing factor 6	Q2KJJ0	PRPF6	0.00332456	0.179874	5.55945	0.649525	3.611	1.1819	1.4162	0	0	3.0385	4.0889	4.7736	2.543
Elongation factor G, mitochondrial	E1BEJ3	GFM1	0.0546363	0.184342	5.4247	0.785002	4.2584	1.1819	0	0.89201	1.0661	8.3559	4.0889	2.0458	2.543
Na(+)/H(+) exchange regulatory cofactor NHE-RF1	Q3SZK8	SLC9A3R1	6.38936e-05	0.184423	5.42232	5.4189	29.383	3.5458	4.2485	5.3521	8.5292	32.664	27.941	23.868	33.059
AHNAK nucleoprotein	A0A3Q1NE82	AHNAK	0.00170971	0.185031	5.40451	15.1305	81.7728	15.365	7.0809	12.488	25.588	97.992	74.281	51.828	102.99
MKI67 FHA domain-interacting nucleolar phosphoprotein	Q3SZM1	NIFK	0.0352881	0.185153	5.40094	0.785002	4.23975	1.1819	0	0.89201	1.0661	4.5578	2.0444	2.7278	7.629
Multidrug resistance-associated protein 4	F1MUC1	LOC515333	0.0278476	0.186283	5.36818	1.05155	5.64492	1.1819	0	0.89201	2.1323	8.3559	6.8148	6.1375	1.2715
Cleavage and polyadenylation specificity factor subunit 6	F2Z4E9	CPSF6	0.00848097	0.188164	5.31451	0.979075	5.2033	0	0	1.784	2.1323	5.3174	6.1333	6.8195	2.543
Annexin A8	Q95L54	ANXA8	0.00193641	0.188409	5.3076	2.2052	11.7043	1.1819	1.4162	0.89201	5.3307	15.855	10.816	8.8653	11.281
Thioredoxin reductase 1, cytoplasmic	O62768	TXNRD1	0.000479213	0.190559	5.24771	0.489528	2.5689	0	0	0.89201	1.0661	2.2789	2.7259	2.7278	2.543
Glucose-6-phosphate 1-dehydrogenase	A0A3Q1MM55	G6PD	0.00791681	0.198025	5.04986	0.785002	3.96415	1.1819	0	0.89201	1.0661	5.3174	3.4074	2.0458	5.086
CBX3 protein	A6H7C4	CBX3	0.000820747	0.199334	5.01672	0.794155	3.98405	0.68912	0.82569	1.0402	0.62161	4.5191	4.9851	3.7726	2.6594
Ubiquitin thioesterase	Q3T0Y1	OTUB1	0.0045218	0.203924	4.9038	0.935525	4.58763	0	0	2.676	1.0661	3.0385	4.7704	5.4556	5.086
Fascin	Q3MHK9	FSCN1	0.0091853	0.206627	4.83965	1.15853	5.60685	0	0	3.568	1.0661	3.7981	4.7704	7.5014	6.3575
Persulfide dioxygenase ETHE1, mitochondrial	Q3T094	ETHE1	0.00842116	0.212082	4.71516	0.756077	3.56502	0	0	0.89201	2.1323	3.0385	2.7259	3.4097	5.086
Prefoldin subunit 5	Q8HYI9	PFDN5	0.0468768	0.214234	4.66779	0.669	3.12275	0	0	2.676	0	3.0385	3.4074	4.7736	1.2715
Serine/threonine-protein phosphatase 2A catalytic subunit alpha isoform	P67774	PPP2CA	0.0255634	0.214865	4.65409	0.5487	2.5537	1.1539	0	0	1.0409	2.9665	1.996	4.0109	1.2414
Prefoldin subunit 3	G5E5K1	VBP1	0.0174705	0.217807	4.59123	0.785002	3.60413	1.1819	0	0.89201	1.0661	4.5578	1.363	3.4097	5.086
SH3 domain-binding glutamic acid-rich-like protein 2	A4IFC4	SH3BGRL2	0.00319009	0.219899	4.54754	1.008	4.58393	1.1819	0	1.784	1.0661	3.7981	4.7704	3.4097	6.3575
SNW domain-containing protein 1	Q1JQE0	SNW1	0.00790388	0.220438	4.53643	0.562	2.54948	1.1819	0	0	1.0661	1.5193	2.7259	3.4097	2.543
Ataxin 2 like	A0A3Q1MR95	ATXN2L	0.026476	0.227301	4.39946	1.06657	4.69235	0	1.4162	1.784	1.0661	2.2789	5.4518	3.4097	7.629
Sorting nexin	A4IFN6	SNX18	0.0110222	0.228165	4.38279	0.620575	2.71985	0	1.4162	0	1.0661	1.5193	3.4074	3.4097	2.543
Acyl-CoA-binding protein	P07107	DBI	0.0262163	0.230199	4.34406	0.669	2.90618	0	0	2.676	0	3.0385	2.7259	2.0458	3.8145
Regulator of microtubule dynamics protein 1	Q32KL4	RMDN1	0.00421706	0.232843	4.29473	0.756077	3.24715	0	0	0.89201	2.1323	3.0385	2.7259	3.4097	3.8145
AP-2 complex subunit alpha	A0A3Q1LVF9	AP2A1	0.04773	0.234959	4.25606	0.890525	3.79012	0	1.4162	2.1459	0	6.2419	3.2788	4.3683	1.2715
Ribose-5-phosphate isomerase	G5E534	RPIA	0.00907897	0.236264	4.23256	1.0226	4.32822	0	0	0.89201	3.1984	5.3174	3.4074	4.7736	3.8145
Serpin family B member 5	A0A3Q1NLS8	SERPINB5	0.0355109	0.238378	4.19501	1.3035	5.4682	2.3639	0	1.784	1.0661	6.8367	2.7259	3.4097	8.9005
EWS RNA binding protein 1	A0A3Q1MK72	EWSR1	0.00339635	0.23975	4.17101	0.620575	2.58842	0	1.4162	0	1.0661	3.0385	2.0444	2.7278	2.543
Sushi domain containing 2	F1MSE7	SUSD2	0.0328835	0.242033	4.13167	1.008	4.16472	1.1819	0	1.784	1.0661	3.7981	5.4518	6.1375	1.2715
Small glutamine-rich tetratricopeptide repeat-containing protein alpha	Q32LM2	SGTA	0.00741983	0.24311	4.11337	1.20208	4.94458	0	0	2.676	2.1323	4.5578	3.4074	5.4556	6.3575
Talin 1	A0A3Q1MLQ7	TLN1	0.0111438	0.244527	4.08953	2.17628	8.89995	0	1.4162	0.89201	6.3969	8.1468	12.369	7.9956	7.0884
Glycine N-methyltransferase	A0A3Q1M678	LOC112443696	0.0097602	0.245046	4.08086	1.20208	4.9055	0	0	2.676	2.1323	3.0385	4.7704	5.4556	6.3575
Medium-chain specific acyl-CoA dehydrogenase, mitochondrial	Q3SZB4	ACADM	0.012182	0.24557	4.07216	1.454	5.92093	1.1819	0	3.568	1.0661	4.5578	5.4518	4.7736	8.9005
Epidermal growth factor receptor pathway substrate 15 like 1	A0A3Q1MMI6	EPS15L1	0.024951	0.247	4.04858	0.887125	3.5916	0	1.4162	0	2.1323	2.2789	4.0889	5.4556	2.543
Fumarylacetoacetate hydrolase domain-containing protein 2	Q2KIB0	FAHD2	0.0030819	0.256787	3.89427	1.008	3.92543	1.1819	0	1.784	1.0661	3.7981	2.7259	4.0917	5.086
Uncharacterized protein	A0A3Q1MDT8	GATD3A	0.00998159	0.257743	3.87983	1.05155	4.07985	1.1819	0	0.89201	2.1323	2.2789	4.7704	5.4556	3.8145
Platelet-activating factor acetylhydrolase IB subunit alpha	A5D7P3	PAFAH1B1	0.0316757	0.261008	3.83131	0.892	3.41752	0	0	3.568	0	3.0385	3.4074	3.4097	3.8145
3-hydroxyacyl-[acyl-carrier-protein] dehydratase	F1N647	FASN	0.0081318	0.261343	3.82639	3.61045	13.815	1.1699	0	7.9737	5.2982	18.821	14.2	12.171	10.068
Sorbitol dehydrogenase	Q58D31	SORD	0.0142611	0.262317	3.81218	0.712525	2.71627	0	0	1.784	1.0661	2.2789	2.7259	2.0458	3.8145
CD2 associated protein	A0A3Q1ME19	CD2AP	0.0255879	0.27004	3.70315	0.872527	3.2311	1.1819	1.4162	0.89201	0	1.5193	4.7704	4.0917	2.543
Nucleoside diphosphate kinase A 1	P52174	NME1-1	0.00147556	0.271691	3.68066	1.04245	3.8369	1.3281	0	1.6437	1.198	2.7996	3.9588	4.2603	4.3289
Ubiquitin-conjugating enzyme E2 N	Q0P5K3	UBE2N	0.0135175	0.272451	3.67039	1.22655	4.50192	1.1819	2.8323	0.89201	0	4.5578	6.1333	4.7736	2.543
Cathepsin D	F1MMR6	CTSD	0.0346978	0.274044	3.64905	2.0401	7.44442	3.5458	1.4162	0	3.1984	6.8367	4.7704	5.4556	12.715
Phosphatidylinositol binding clathrin assembly protein	A0A3Q1NKA6	PICALM	0.0510488	0.274283	3.64586	1.06795	3.8936	2.1395	0	0	2.1323	3.6539	4.7704	5.8786	1.2715
Chromobox 1	G5E6N7	CBX1	0.00708211	0.278001	3.59711	0.567928	2.0429	0.49282	0.59049	0.74386	0.44454	2.7862	1.4207	1.4217	2.543
Serpin A3-2	A2I7M9	SERPINA3-2	0.0170805	0.279448	3.57848	1.14494	4.09713	0.40824	1.9053	1.2001	1.0661	3.8399	3.8782	2.2814	6.389
CAP-Gly domain containing linker protein 1	A0A3Q1MQQ6	CLIP1	0.00457126	0.28245	3.54045	3.05818	10.8273	0	4.2485	2.676	5.3082	7.5803	10.193	11.55	13.986
Chromobox 5	F2Z4J7	CBX5	0.00882941	0.287054	3.48366	1.4781	5.1492	2.3639	1.4162	0	2.1323	4.0322	3.6174	7.0296	5.9176
Nuclear mitotic apparatus protein 1	F1N7I5	NUMA1	0.0164481	0.289628	3.45271	2.84013	9.80612	3.5458	2.8323	1.784	3.1984	12.914	12.267	10.229	3.8145
Galectin	G5E5J2	LGALS4	0.0224414	0.290846	3.43825	0.741475	2.54938	1.1819	0	1.784	0	1.5193	3.4074	2.7278	2.543
Annexin	F1N650	ANXA1	0.0278946	0.291594	3.42942	2.55923	8.77667	1.1819	2.8323	0.89201	5.3307	14.433	6.8148	7.5014	6.3575
Adenylyl cyclase-associated protein 1	Q3SYV4	CAP1	0.0187647	0.295837	3.38024	2.63743	8.91517	1.5467	0.92664	5.286	2.7904	6.2552	10.777	12.805	5.8235
Brain-specific angiogenesis inhibitor 1-associated protein 2	Q5EAD0	BAIAP2	0.0023614	0.299539	3.33846	1.75963	5.87445	1.1819	2.8323	0.89201	2.1323	7.5963	4.7704	4.7736	6.3575
Macrophage-capping protein	Q865V6	CAPG	0.0129339	0.299571	3.33811	3.71712	12.4082	4.7277	1.4162	4.46	4.2646	12.154	8.1777	10.229	19.072
Succinate--CoA ligase [ADP-forming] subunit beta, mitochondrial	F1MGC0	SUCLA2	0.000771956	0.30124	3.31961	2.16167	7.17592	1.1819	1.4162	1.784	4.2646	6.077	7.4963	7.5014	7.629
ATP-citrate synthase	Q32PF2	ACLY	0.0103321	0.301518	3.31655	0.979075	3.24715	0	0	1.784	2.1323	3.0385	2.7259	3.4097	3.8145
Methylmalonyl-CoA mutase, mitochondrial	Q9GK13	MMUT	0.00663666	0.301979	3.31149	1.8662	6.1799	0	1.4162	1.784	4.2646	5.3174	6.8148	7.5014	5.086
Flap endonuclease 1	Q58DH8	FEN1	0.00180651	0.303289	3.29719	0.785002	2.5883	1.1819	0	0.89201	1.0661	3.0385	2.7259	2.0458	2.543
Stathmin	Q3T0C7	STMN1	0.0220115	0.303383	3.29616	0.813978	2.683	2.3639	0	0.89201	0	2.2284	2.6807	3.3644	2.4585
Metavinculin	F1N789	VCL	0.00194762	0.30451	3.28396	6.6403	21.8065	2.3639	2.8323	10.704	10.661	16.712	23.17	23.186	24.158
14-3-3 protein eta	P68509	YWHAH	0.000666059	0.306111	3.26679	1.85405	6.0568	2.3954	2.2885	1.9661	0.76622	7.2469	5.8708	6.4167	4.6928
STK24 protein	A2VE07	STK24	0.00250602	0.307259	3.25458	1.73155	5.63548	1.0605	1.2707	1.7252	2.8698	6.5304	5.8083	6.5194	3.6838
Microtubule-associated protein RP/EB family member 1	Q3ZBD9	MAPRE1	0.00759099	0.308714	3.23924	1.7495	5.66705	2.3639	0	3.568	1.0661	5.3164	4.7695	7.4996	5.0827
Methylmalonate-semialdehyde dehydrogenase [acylating], mitochondrial	A0A3Q1LN22	ALDH6A1	0.0274552	0.310679	3.21876	3.52822	11.3565	2.3639	0	5.3521	6.3969	14.433	10.904	15.003	5.086
Small nuclear ribonucleoprotein Sm D2	Q3SZF8	SNRPD2	0.000269058	0.316816	3.1564	1.4056	4.43665	1.1819	1.4162	0.89201	2.1323	3.7981	4.0889	4.7736	5.086
Cysteinyl-tRNA synthetase	A4FUC8	CARS1	0.0435631	0.317854	3.1461	3.0196	9.49995	3.5458	2.8323	3.568	2.1323	7.5963	10.904	15.685	3.8145
Prostaglandin reductase 2	Q32L99	PTGR2	0.0382401	0.319199	3.13284	1.6286	5.10215	1.1819	1.4162	1.784	2.1323	2.2789	8.1777	6.1375	3.8145
Heat shock factor-binding protein 1	Q3ZC22	HSBP1	0.0290554	0.319816	3.1268	0.712525	2.22792	0	0	1.784	1.0661	2.2789	2.7259	1.3639	2.543
E3 SUMO-protein ligase RanBP2	A0A3Q1LLS4	RANBP2	0.0116451	0.321179	3.11353	3.0342	9.44707	2.3639	2.8323	2.676	4.2646	6.077	7.4963	10.229	13.986
4-trimethylaminobutyraldehyde dehydrogenase	Q2KJH9	ALDH9A1	0.0478251	0.322274	3.10295	1.33245	4.13453	3.5458	0	1.784	0	5.3174	4.0889	2.0458	5.086
Eukaryotic translation initiation factor 4E	A0A3Q1NEI6	EIF4E	0.0385496	0.327401	3.05436	1.18748	3.62697	1.1819	0	3.568	0	4.5578	2.7259	3.4097	3.8145
Treacle ribosome biogenesis factor 1	E1BHU1	TCOF1	0.0536414	0.327771	3.05091	0.785002	2.39498	1.1819	0	0.89201	1.0661	3.0385	1.363	1.3639	3.8145
Uncharacterized protein	E1BNQ9	HNRNPUL2	0.0125678	0.328434	3.04475	2.9321	8.92752	3.5458	1.4162	3.568	3.1984	13.673	7.4963	8.1833	6.3575
Nudix hydrolase 5	F1MMR8	NUDT5	0.0328264	0.332772	3.00506	0.741475	2.22818	1.1819	0	1.784	0	2.2789	1.363	2.7278	2.543
Serine-threonine kinase receptor-associated protein	Q5E959	STRAP	0.000145167	0.337082	2.96664	3.8192	11.3302	3.5458	2.8323	3.568	5.3307	12.154	9.5407	10.911	12.715
DEK protein	A5PJQ1	DEK	0.0116153	0.337229	2.96534	0.91605	2.7164	1.1819	1.4162	0	1.0661	2.2789	2.0444	2.7278	3.8145
RNA helicase	A0A3Q1NK64	DDX19B	0.0400644	0.339121	2.9488	0.935525	2.75868	0	0	2.676	1.0661	3.0385	3.4074	2.0458	2.543
UBAP2L protein	A6QLT5	UBAP2L	0.0335722	0.339366	2.94667	0.813978	2.39853	2.3639	0	0.89201	0	2.2789	2.0444	2.7278	2.543
Perilipin	Q3SX32	PLIN3	6.69506e-05	0.340325	2.93837	3.9653	11.6515	2.3639	5.6647	3.568	4.2646	11.394	10.904	11.593	12.715
LIM and SH3 domain protein 1	Q3B7M5	LASP1	0.0137954	0.340918	2.93326	5.67015	16.632	8.2735	2.8323	6.2441	5.3307	15.193	12.948	12.957	25.43
Thioredoxin domain-containing protein 17	A0A3Q1MKY2	TXNDC17	0.00728319	0.341782	2.92584	1.05155	3.07667	1.1819	0	0.89201	2.1323	3.0385	2.7259	2.7278	3.8145
Sorting nexin-2	F1MZN7	SNX2	0.011388	0.344392	2.90367	2.55425	7.4167	1.2457	2.9088	2.3022	3.7603	7.278	7.2107	10.625	4.5531
Beta-mannosidase	Q29444	MANBA	0.0468284	0.345123	2.89752	1.33312	3.86275	0	1.4162	1.784	2.1323	5.3174	4.7704	4.0917	1.2715
Arginase-2, mitochondrial	Q58DL1	ARG2	0.000297677	0.347027	2.88162	1.75362	5.05328	2.0896	0.83459	1.5771	2.5132	4.9244	5.6226	4.4208	5.2453
Tropomyosin 4	A0A3Q1MLV0	TPM4	0.00132618	0.34779	2.8753	2.59965	7.47477	2.6319	2.6538	2.4148	2.6981	4.9034	8.5434	8.1208	8.3315
Programmed cell death protein 5	Q2HJH9	PDCD5	0.00864641	0.35023	2.85527	2.71968	7.7654	2.3639	5.6647	1.784	1.0661	9.1155	5.4518	8.8653	7.629
Peptidyl-prolyl cis-trans isomerase NIMA-interacting 1	Q5BIN5	PIN1	0.0305665	0.351121	2.84802	1.06657	3.03763	0	1.4162	1.784	1.0661	1.5193	4.0889	2.7278	3.8145
PC4 and SFRS1-interacting protein	Q8MJG1	PSIP1	0.0217728	0.355022	2.81673	1.33312	3.75505	0	1.4162	1.784	2.1323	3.7981	2.0444	4.0917	5.086
Phosphoglycerate mutase 1	Q3SZ62	PGAM1	0.011709	0.359792	2.77938	5.14117	14.2893	1.1819	2.8323	8.0213	8.5292	9.8752	13.622	18.402	15.258
Bleomycin hydrolase	E1BL29	BLMH	0.0472811	0.362535	2.75836	1.24605	3.43705	0	1.4162	3.568	0	3.7981	2.7259	3.4097	3.8145
LDL receptor related protein associated protein 1	A0A3Q1MD85	LRPAP1	0.00248061	0.367924	2.71795	4.03733	10.9733	3.5458	4.2485	0.89201	7.463	10.635	10.222	11.593	11.443
Proteasome subunit beta type-5	Q32KL2	PSMB5	0.0226294	0.368448	2.71409	1.008	2.7358	1.1819	0	1.784	1.0661	3.0385	2.0444	2.0458	3.8145
Reticulocalbin 2	Q0VCQ9	RCN2	0.0301399	0.368892	2.71082	1.0805	2.92905	2.3639	0	0.89201	1.0661	3.0385	4.0889	2.0458	2.543
Rab GDP dissociation inhibitor	A0A3Q1MPF1	GDI2	0.00177455	0.372982	2.68109	5.60695	15.0328	5.9282	2.8323	6.7116	6.9557	13.691	12.96	19.454	14.026
28S ribosomal protein S26, mitochondrial	Q3SZ86	MRPS26	0.00636494	0.373608	2.67661	1.67213	4.47563	1.1819	1.4162	0.89201	3.1984	5.3174	3.4074	4.0917	5.086
Tryptophan--tRNA ligase, cytoplasmic	P17248	WARS1	0.0322997	0.374065	2.67333	1.95368	5.22283	0	2.8323	1.784	3.1984	6.077	5.4518	6.8195	2.543
Macrophage migration inhibitory factor	P80177	MIF	0.0519172	0.375991	2.65964	2.41853	6.4324	2.3639	0	6.2441	1.0661	4.5578	5.4518	6.8195	8.9005
Glycerol-3-phosphate dehydrogenase [NAD(+)]	A6QQR7	GPD1L	0.0354055	0.380372	2.62901	3.4791	9.14658	5.9097	0	2.676	5.3307	9.1076	7.4892	13.632	6.3575
PRPF8 protein	A7Z025	PRPF8	0.00971396	0.380949	2.62502	2.31152	6.0678	3.5458	0	3.568	2.1323	7.5963	6.1333	5.4556	5.086
Excitatory amino acid transporter 3	Q95135	SLC1A1	0.0283514	0.38205	2.61746	2.20562	5.77313	1.1819	2.8323	2.676	2.1323	7.5963	5.4518	7.5014	2.543
Glycylpeptide N-tetradecanoyltransferase 1	P31717	NMT1	0.00468366	0.389346	2.56841	2.1098	5.41882	1.1733	1.4058	2.6695	3.1906	3.787	5.4269	6.1225	6.3389
Tropomyosin beta chain	Q5KR48	TPM2	0.000667265	0.391177	2.55639	0.981355	2.50873	0.99354	1.0018	0.91158	1.0185	1.851	2.9679	2.5508	2.6652
DNA helicase	E1BFZ9	MCM4	0.0139837	0.392215	2.54962	4.79875	12.235	3.5458	4.2485	7.1361	4.2646	10.635	17.037	13.639	7.629
Ubiquitin-conjugating enzyme E2 D3	A0A3Q1M5N0	UBE2D3	0.0167743	0.392405	2.54839	1.008	2.56878	1.1819	0	1.784	1.0661	2.2789	3.4074	2.0458	2.543
Putative helicase MOV-10	Q0V8H6	MOV10	0.0114432	0.393	2.54453	4.54123	11.5553	5.9097	4.2485	2.676	5.3307	15.193	9.5407	7.5014	13.986
Isocitrate dehydrogenase [NADP], mitochondrial	Q04467	IDH2	0.0202327	0.393984	2.53817	2.2927	5.81927	1.1819	2.8323	0.89201	4.2646	4.5578	8.1777	5.4556	5.086
Glutamate dehydrogenase (NAD(P)(+))	A0A140T871	GLUD1	0.00134115	0.393994	2.53811	7.12942	18.0953	8.2735	7.0809	3.568	9.5953	21.27	17.718	14.321	19.072
Tight junction protein 1	F1N2D3	TJP1	0.0232049	0.39448	2.53498	1.55612	3.94475	0	1.4162	2.676	2.1323	4.5578	3.4074	2.7278	5.086
Creatine kinase B-type	Q5EA61	CKB	7.89637e-05	0.394523	2.53471	23.9102	60.6055	23.639	21.243	29.436	21.323	53.174	59.97	69.518	59.76
Calponin-3	Q32L92	CNN3	0.0312622	0.39753	2.51554	0.843577	2.12205	0	1.4162	0.89201	1.0661	1.2464	2.9178	2.2378	2.0862
Methyltransferase-like 26	Q32KX8	METTL26	0.0140101	0.398575	2.50894	1.36205	3.4173	1.1819	1.4162	1.784	1.0661	3.0385	4.7704	2.0458	3.8145
V-type proton ATPase subunit H	A0A3Q1M3I3	ATP6V1H	0.0207835	0.3986	2.50878	2.38467	5.98263	1.1819	1.4162	2.676	4.2646	6.077	6.8148	3.4097	7.629
Pyruvate carboxylase, mitochondrial	Q29RK2	PC	0.00671456	0.398947	2.5066	9.52465	23.8745	5.9097	7.0809	13.38	11.728	19.75	27.259	30.688	17.801
Uncharacterized protein	A0A3Q1LWU6		0.0429153	0.39924	2.50476	2.37237	5.94223	1.1066	2.6518	1.6703	4.0608	4.3641	5.2438	4.5563	9.6047
Chloride intracellular channel protein 1	Q5E9B7	CLIC1	7.9141e-05	0.400659	2.49589	6.811	16.9995	4.7277	7.0809	8.0281	7.4073	15.873	15.567	17.552	19.006
Adenylyl cyclase-associated protein	A0A3Q1LJQ7		0.0127476	0.402737	2.48301	1.38074	3.4284	0.81713	0.48954	2.7421	1.4742	2.8603	3.5336	4.2432	3.0765
A-kinase anchoring protein 12	A0A3Q1MSB2	AKAP12	0.00401861	0.404521	2.47206	14.2164	35.1437	7.0916	11.329	16.056	22.389	27.347	33.392	42.963	36.873
Protein-L-isoaspartate(D-aspartate) O-methyltransferase	P15246	PCMT1	0.0430969	0.404685	2.47106	2.937	7.2575	3.5458	0	7.1361	1.0661	8.3559	6.1333	8.1833	6.3575
Uncharacterized protein	A0A3Q1LFQ2		0.00461356	0.414556	2.41222	2.56495	6.18722	2.6206	2.8691	2.3098	2.4603	5.8046	5.5404	4.8445	8.5594
Isocitrate dehydrogenase [NADP]	A0A140T8A5	IDH1	0.00235163	0.417909	2.39287	14.2892	34.1923	11.819	12.746	18.732	13.86	28.866	29.304	34.097	44.502
Glycerophosphocholine phosphodiesterase 1	E1BGB9	GPCPD1	0.0134864	0.419418	2.38425	2.78715	6.64527	1.1819	1.4162	5.3521	3.1984	5.3174	6.1333	7.5014	7.629
Pyridoxal phosphate homeostasis protein	Q3T0G5	PLPBP	0.0186788	0.42105	2.37501	1.8516	4.39757	1.1819	1.4162	2.676	2.1323	2.2789	5.4518	4.7736	5.086
Sad1 and UNC84 domain containing 2	A6QLV1	SUN2	0.00609237	0.423912	2.35898	2.45717	5.79642	2.3639	1.4162	1.784	4.2646	4.5578	6.8148	5.4556	6.3575
Glyoxalase domain-containing protein 4	A7MBI6	GLOD4	0.0291747	0.424356	2.35651	2.9617	6.97928	1.1819	2.8323	3.568	4.2646	6.8367	4.0889	6.8195	10.172
Proliferating cell nuclear antigen	Q3ZBW4	PCNA	0.0134217	0.429154	2.33016	7.38285	17.2033	5.9097	11.329	8.0281	4.2646	15.193	17.037	23.868	12.715
Adenylate kinase 4, mitochondrial	Q0VCP1	AK4	0.00772297	0.429618	2.32765	4.46805	10.4001	8.2735	2.8323	3.568	3.1984	9.1155	9.5407	10.229	12.715
Ubiquitin carboxyl-terminal hydrolase	F1N3P2	USP5	0.00426911	0.42982	2.32656	6.00082	13.9612	3.5458	4.2485	9.8121	6.3969	15.952	10.904	15.003	13.986
Tropomyosin alpha-1 chain	Q5KR49	TPM1	0.00247051	0.431696	2.31644	1.98542	4.59912	2.5899	1.4865	2.8334	1.0319	4.0076	5.3265	4.8123	4.2501
Importin 5	A0A3Q1LV36	IPO5	0.00529748	0.432273	2.31335	9.43328	21.8225	2.3639	9.9132	11.596	13.86	18.231	22.489	21.14	25.43
Keratin, type II cytoskeletal 8	F1MU12	KRT8	0.00114322	0.432345	2.31297	37.7497	87.314	38.241	22.99	33.329	56.439	94.577	96.29	82.497	75.892
X-prolyl aminopeptidase 2	E1B735	XPNPEP2	0.0160987	0.432555	2.31185	3.6736	8.4928	4.7277	1.4162	5.3521	3.1984	9.1155	9.5407	10.229	5.086
Acidic leucine-rich nuclear phosphoprotein 32 family member B	Q3SZC6	ANP32B	0.030791	0.439273	2.27649	3.20908	7.30543	5.1241	1.4162	2.3824	3.9136	4.0553	8.1819	9.7781	7.2064
DNA replication licensing factor MCM2	A0A3Q1LHC9	MCM2	0.017594	0.4396	2.27479	3.5242	8.01683	2.3639	4.2485	5.3521	2.1323	11.394	7.4963	6.8195	6.3575
Aspartate aminotransferase, cytoplasmic	P33097	GOT1	0.0444766	0.440003	2.27271	3.0537	6.94018	1.1819	1.4162	5.3521	4.2646	5.3174	5.4518	6.8195	10.172
Acidic leucine-rich nuclear phosphoprotein 32 family member A	P51122	ANP32A	0.0517611	0.443819	2.25317	1.1426	2.57447	1.9675	0	1.1857	1.4172	2.0218	3.4032	3.1789	1.694
Malate dehydrogenase, cytoplasmic	Q3T145	MDH1	0.0167014	0.444237	2.25105	5.28828	11.9042	3.5458	4.2485	8.0281	5.3307	10.635	8.1777	12.275	16.529
Tropomyosin alpha-3 chain	Q5KR47	TPM3	0.000494343	0.444446	2.24999	3.35572	7.55035	2.9834	1.902	4.0187	4.5188	6.982	7.6069	7.6314	7.9811
Cell division control protein 42 homolog	Q2KJ93	CDC42	0.00226508	0.446487	2.23971	3.61057	8.08662	5.9097	2.8323	3.568	2.1323	8.3559	7.4963	8.8653	7.629
Hyaluronoglucosaminidase	E1BKX1	CEMIP	0.0192972	0.449315	2.22561	2.81163	6.25757	2.3639	4.2485	3.568	1.0661	8.3559	6.8148	4.7736	5.086
Thiosulfate sulfurtransferase like domain containing 1	F1MW03	TSTD1	0.0407036	0.449996	2.22224	1.67213	3.71588	1.1819	1.4162	0.89201	3.1984	2.2789	4.0889	3.4097	5.086
Signal transducer and activator of transcription	F1MX38	STAT3	0.0459738	0.451277	2.21594	2.46208	5.4558	2.3639	0	5.3521	2.1323	4.5578	4.7704	6.1375	6.3575
Guanylate kinase	P46195	GUK1	0.00074183	0.453915	2.20306	1.6286	3.5879	1.1819	1.4162	1.784	2.1323	3.0385	4.0889	3.4097	3.8145
Ubiquitin-like modifier-activating enzyme 1	A3KMV5	UBA1	0.00999529	0.454944	2.19807	12.5681	27.6255	8.2735	5.6647	21.408	14.926	24.308	32.03	30.006	24.158
Clathrin interactor 1	A7Z035	CLINT1	0.0333503	0.455356	2.19608	2.27813	5.00295	2.3639	2.8323	1.784	2.1323	6.8367	2.7259	4.0917	6.3575
Beta-hexosaminidase subunit alpha	Q0V8R6	HEXA	0.0162985	0.465375	2.1488	2.16208	4.64588	1.1819	2.8323	3.568	1.0661	5.3174	4.7704	3.4097	5.086
Filamin B	E1BKX7	FLNB	0.00171352	0.467297	2.13997	59.946	128.282	48.306	55.971	56.309	79.198	118.16	113.92	120.52	160.53
DNA mismatch repair protein Msh2	Q3MHE4	MSH2	0.0270787	0.46829	2.13543	3.5962	7.67943	3.5458	2.8323	2.676	5.3307	10.635	8.8592	6.1375	5.086
60S ribosomal protein L12	G3MZG7		4.46884e-05	0.469523	2.12982	3.6471	7.76768	4.425	2.8323	3.3396	3.9915	7.7722	7.8286	8.1666	7.3033
Glycerol kinase	Q0IID9	GK	0.039193	0.478999	2.08769	2.11437	4.41415	1.1819	1.4162	2.661	3.1984	3.0257	3.4074	6.1375	5.086
Tight junction protein 2	A0A3Q1MEH9	TJP2	0.0302153	0.479387	2.086	3.15065	6.57225	3.5458	4.2485	2.676	2.1323	9.1155	4.0889	5.4556	7.629
Actin-related protein 3	P61157	ACTR3	0.00648489	0.479599	2.08508	3.2242	6.7227	3.5226	2.8185	4.4338	2.1219	7.5665	6.1133	8.1499	5.0611
Threonine--tRNA ligase 1, cytoplasmic	Q3ZBV8	TARS1	0.0159658	0.482388	2.07302	2.99065	6.19967	2.3639	2.8323	3.568	3.1984	6.077	4.7704	8.8653	5.086
Non-specific serine/threonine protein kinase	F1MYV9	OXSR1	0.0240899	0.485965	2.05776	2.17667	4.47907	0	2.8323	2.676	3.1984	4.5578	4.7704	4.7736	3.8145
Elongation factor Ts, mitochondrial	P43896	TSFM	0.000416019	0.486141	2.05702	3.50913	7.21833	3.5458	2.8323	4.46	3.1984	6.8367	8.1777	7.5014	6.3575
Aminopeptidase	A0A3Q1MB09	ANPEP	0.0310554	0.487143	2.05279	7.07623	14.526	9.4555	5.6647	8.9201	4.2646	8.3559	17.037	13.639	19.072
40S ribosomal protein S5	Q5E988	RPS5	0.0440505	0.489974	2.04092	3.18025	6.49065	1.1819	5.6647	2.676	3.1984	6.8367	5.4518	4.7736	8.9005
Protein kinase C and casein kinase substrate in neurons 2	Q1RMR9	PACSIN2	0.0129869	0.491071	2.03637	7.2843	14.8335	7.0916	4.2485	7.1361	10.661	13.673	10.904	15.685	19.072
CPNE3 protein	A5PJY9	CPNE3	0.0357438	0.491241	2.03566	3.50605	7.13712	3.5415	1.4162	2.6696	6.3969	5.0768	6.6014	7.9698	8.9005
Alkaline phosphatase, tissue-nonspecific isozyme	P09487	ALPL	0.00798265	0.491946	2.03274	2.69515	5.47855	1.1819	2.8323	3.568	3.1984	4.5578	6.8148	5.4556	5.086
BAR/IMD domain containing adaptor protein 2 like 1	F1MXR0	BAIAP2L1	0.000313456	0.493711	2.02548	1.36205	2.7588	1.1819	1.4162	1.784	1.0661	3.0385	2.7259	2.7278	2.543
Golgi reassembly stacking protein 2	A0A3Q1MS08	GORASP2	0.000313456	0.493711	2.02548	1.36205	2.7588	1.1819	1.4162	1.784	1.0661	3.0385	2.7259	2.7278	2.543
Protein S100-A16	Q0VCM0	S100A16	0.0122183	0.495908	2.0165	1.96763	3.96772	2.3639	1.4162	0.89201	3.1984	4.5578	4.0889	3.4097	3.8145
DNA helicase	E1BH89	MCM6	0.0205979	0.499018	2.00393	4.63875	9.29575	2.3639	2.8323	8.0281	5.3307	9.8752	7.4963	10.911	8.9005
Nuclear autoantigenic sperm protein	Q2T9P4	NASP	0.000885872	0.502036	1.99189	14.5512	28.9845	11.819	15.578	16.948	13.86	30.385	23.17	29.324	33.059
DNA replication licensing factor MCM7	Q3ZBH9	MCM7	0.00700245	0.502512	1.99	5.68543	11.314	3.5458	4.2485	5.3521	9.5953	10.635	12.267	10.911	11.443
RNA-binding motif protein, X chromosome	D3JUI8	RBMX	0.0245221	0.502721	1.98918	4.66333	9.27617	8.1438	2.6769	3.568	4.2646	11.394	8.8592	6.8195	10.032
MARCKS-related protein	Q0VBZ9	MARCKSL1	0.00560569	0.507627	1.96995	2.3701	4.66898	2.3639	1.4162	3.568	2.1323	5.3174	4.7704	4.7736	3.8145
Alpha-actinin-4	A5D7D1	ACTN4	0.000194324	0.507928	1.96878	24.9937	49.2073	19.755	20.782	27.141	32.297	50.245	49.881	47.352	49.351
Peptidyl-prolyl cis-trans isomerase D	P26882	PPID	0.0384351	0.511034	1.95682	5.2158	10.2064	2.3639	4.2485	8.9201	5.3307	9.1155	9.5407	8.1833	13.986
Transglutaminase 1	F1MBB7	TGM1	0.00465032	#DIV/0!	0	3.00457	0	4.7277	1.4162	2.676	3.1984	0	0	0	0
Palmitoyltransferase	F1MCX6	ZDHHC13	0.00103747	#DIV/0!	0	2.20562	0	1.1819	2.8323	2.676	2.1323	0	0	0	0
POF1B actin binding protein	A0A3Q1M9P6	POF1B	0.034786	#DIV/0!	0	2.01605	0	2.3639	0	3.568	2.1323	0	0	0	0
Paralemmin 3	A0A3Q1LZW1	PALM3	0.00795097	24.4191	0.0409516	4.16315	0.170487	4.7277	1.4162	6.2441	4.2646	0	0	0.68195	0
UDP-glucose glycoprotein glucosyltransferase 2	F1MSL9	UGGT2	0.00624009	21.9618	0.0455337	3.74162	0.17037	5.9097	4.2485	2.676	2.1323	0	0.68148	0	0
Desmoglein-1	Q03763	DSG1	0.0196269	18.4109	0.0543157	10.1296	0.550195	14.183	7.0809	16.056	3.1984	1.5193	0.68148	0	0
Ganglioside-induced differentiation-associated protein 2	Q2KIX2	GDAP2	5.59372e-05	14.6704	0.0681643	2.50113	0.170487	2.3639	2.8323	2.676	2.1323	0	0	0.68195	0
Arginase-1	Q2KJ64	ARG1	0.0548495	13.4254	0.0744859	2.54958	0.189908	2.3639	1.4162	5.3521	1.0661	0.75963	0	0	0
Corneodesmosin	F1MWJ0	CDSN	0.00367729	11.7666	0.084986	2.23457	0.189908	2.3639	2.8323	2.676	1.0661	0.75963	0	0	0
Transmembrane protein 106A	Q5EA90	TMEM106A	0.0548944	7.48786	0.13355	2.3802	0.317875	1.1819	4.2485	0.89201	3.1984	0	0	0	1.2715
Protein tyrosine kinase 7 (inactive)	F1MWK8	PTK7	0.00565858	6.7797	0.147499	2.44257	0.360278	3.5458	1.4162	2.676	2.1323	0.75963	0.68148	0	0
Calmegin	Q3SYT6	CLGN	0.00415269	6.08722	0.164279	7.49885	1.2319	7.0916	11.329	6.2441	5.3307	1.5193	2.0444	1.3639	0
TMX3 protein	A6QL97	TMX3	0.0380803	5.7744	0.173178	1.96763	0.34075	2.3639	1.4162	0.89201	3.1984	0	1.363	0	0
GRIP and coiled-coil domain containing 2	E1BB16	GCC2	0.0105574	5.66618	0.176486	4.93883	0.871633	5.9097	5.6647	1.784	6.3969	0.75963	1.363	1.3639	0
WASH complex subunit 4	G5E600	WASHC4	0.0182469	5.61202	0.178189	2.86907	0.511238	4.7277	2.8323	1.784	2.1323	0	1.363	0.68195	0
Transmembrane protein 43	A0A3Q1M1M5	TMEM43	0.00789541	5.21115	0.191896	7.18768	1.37929	10.637	8.497	5.3521	4.2646	1.5193	2.0444	0.68195	1.2715
Acyl-CoA synthetase long-chain family member 5	Q1LZF6	ACSL5	0.00779227	4.9318	0.202766	2.61763	0.530765	2.3639	2.8323	1.4313	3.843	0.75963	0.68148	0.68195	0
ADP-ribosylation factor-like protein 8B	Q2KI07	ARL8B	0.0154398	4.80652	0.208051	3.36803	0.70072	3.5369	2.8253	1.7818	5.3281	0.75963	1.3613	0.68195	0
Alpha-S1-casein	P02662	CSN1S1	0.00215547	4.69917	0.212804	4.98723	1.0613	5.9097	4.2485	4.46	5.3307	1.5193	2.7259	0	0
Fibronectin type III and SPRY domain-containing protein 1	Q05B84	FSD1	0.0237617	4.69788	0.212862	5.69598	1.21246	2.3639	8.497	4.46	7.463	0.75963	2.0444	2.0458	0
Myosin VB	F1MMQ6	MYO5B	0.000333913	4.56222	0.219191	10.0226	2.19686	12.669	9.5147	9.6775	8.2291	2.9394	2.6231	0.68195	2.543
Prothrombin	P00735	F2	0.0209708	4.54493	0.220025	2.21957	0.488363	3.5458	1.4162	1.784	2.1323	0	0	0.68195	1.2715
Transmembrane protein 14C	Q3ZCI1	TMEM14C	0.0123754	4.35088	0.229839	3.1356	0.720683	4.7277	2.8323	1.784	3.1984	1.5193	0.68148	0.68195	0
Keratin, type II cytoskeletal 75	Q08D91	KRT75	0.00473623	4.25537	0.234997	3.61402	0.849285	3.3673	3.0209	5.1011	2.9668	1.864	0.80508	0	0.72806
Armadillo repeat containing 10	E1B717	ARMC10	0.0124096	3.25962	0.306784	8.0947	2.48332	5.9097	8.497	6.2441	11.728	3.7981	3.4074	2.7278	0
Formin like 2	A0A3Q1LSX9	FMNL2	0.00752699	3.22985	0.309612	4.4987	1.39285	3.5244	5.6263	3.5519	5.2922	1.5124	2.7013	1.3577	0
Lipocln_cytosolic_FA-bd_dom domain-containing protein	F1MIA9	LCN15	0.00513038	3.20966	0.31156	6.20435	1.93302	4.7277	5.6647	8.0281	6.3969	2.2789	3.4074	2.0458	0
Mitochondrial carrier homolog 2	A0A3S5ZPB1	MTCH2	0.0289517	3.11982	0.320531	2.05513	0.658732	2.3639	2.8323	0.89201	2.1323	0	0.68148	0.68195	1.2715
Pyr_redox_2 domain-containing protein	F1MKF8	SQOR	0.00823709	3.08675	0.323965	13.3098	4.3119	14.183	16.994	7.1361	14.926	3.7981	6.8148	4.0917	2.543
Prenylcysteine oxidase-like	Q0P5H1	PCYOX1L	0.0119131	3.04049	0.328895	3.8046	1.25131	4.7277	2.8323	4.46	3.1984	2.2789	2.0444	0.68195	0
Required for meiotic nuclear division 1 homolog	F1MS81	RMND1	0.0146335	3.00897	0.332339	3.19417	1.06155	3.5458	4.2485	1.784	3.1984	1.5193	1.363	1.3639	0
ADP/ATP translocase 4	F1MDK8	SLC25A31	0.0186843	2.99757	0.333604	4.0097	1.33765	3.9269	3.7687	2.6687	5.6745	1.513	1.1265	2.7111	0
Oxysterol-binding protein	A0A3Q1MI45	OSBPL8	0.0459444	2.93709	0.340473	2.61713	0.891062	3.5458	2.8323	0.89201	3.1984	1.5193	1.363	0.68195	0
Keratin, type II cytoskeletal 7	Q29S21	KRT7	0.00301652	2.89731	0.345148	10.5477	3.6405	11.179	11.499	12.331	7.1816	6.2445	2.8049	2.9054	2.6072
LOC789567 protein	A6H7H3	HSD17B12	0.0304459	2.8737	0.347983	3.10668	1.08107	3.5458	2.8323	1.784	4.2646	2.2789	0.68148	1.3639	0
Presenilins-associated rhomboid-like protein, mitochondrial	Q2KHV4	PARL	0.00668601	2.79772	0.357434	2.7966	0.9996	3.5458	2.8323	2.676	2.1323	0	1.363	1.3639	1.2715
Striatin	A0A3Q1MGW7	STRN	0.0289434	2.79453	0.357842	2.54465	0.910583	2.3639	2.8323	1.784	3.1984	2.2789	0.68148	0.68195	0
Protein disulfide-isomerase A4	F1MEN8	PDIA4	0.000462278	2.78979	0.358449	32.5688	11.6743	26.003	39.653	29.436	35.183	11.394	12.267	11.593	11.443
Protein disulfide-isomerase A5	Q2KIL5	PDIA5	0.00527678	2.77814	0.359953	3.3586	1.20894	4.7277	2.8323	2.676	3.1984	1.5193	1.363	0.68195	1.2715
Mitochondrial import receptor subunit TOM22 homolog	A6QPI6	TOMM22	0.00565131	2.7582	0.362555	8.61318	3.12275	7.0916	8.497	7.1361	11.728	3.0385	3.4074	4.7736	1.2715
Extended synaptotagmin 1	A0JN43	ESYT1	0.00254949	2.63521	0.379477	27.474	10.4258	26.003	29.74	33.896	20.257	11.394	13.63	11.593	5.086
Hemoglobin subunit alpha	P01966	HBA	0.0471552	2.55897	0.390782	6.02933	2.35615	4.7277	2.8323	8.0281	8.5292	1.5193	1.363	2.7278	3.8145
Transmembrane protein 126A	Q32L86	TMEM126A	0.0150963	2.55633	0.391186	2.27813	0.89117	2.3639	2.8323	1.784	2.1323	1.5193	0.68148	1.3639	0
Cytokeratin-1	G3N0V2	KRT1	0.0346034	2.54426	0.393041	8.3724	3.2907	8.6855	8.4686	12.397	3.9385	5.2477	2.6647	1.9978	3.2526
SpaA domain-containing protein	F1MF76	LOC515570	0.0546175	2.49041	0.40154	11.2114	4.50183	8.2735	14.162	5.3521	17.058	4.5578	6.8148	4.0917	2.543
Uncharacterized protein	E1BEY9	LSM14B	0.044348	2.48455	0.402487	3.47575	1.39894	2.3639	5.6647	2.676	3.1984	2.2789	0.68148	1.3639	1.2715
U6 snRNA-associated Sm-like protein LSm5	Q2HJH0	LSM5	0.00749752	2.45628	0.40712	3.38825	1.37942	2.3639	4.2485	2.676	4.2646	1.5193	1.363	1.3639	1.2715
Keratin 10 (Epidermolytic hyperkeratosis; keratosis palmaris et plantaris)	A6QNZ7	KRT10	0.0114805	2.44976	0.408204	6.74032	2.75143	8.139	4.7073	8.7808	5.3342	4.059	1.9999	2.2073	2.7395
Biotinidase	A0A3Q1MUX4	BTD	0.028844	2.4096	0.415007	2.1471	0.891062	2.3639	1.4162	2.676	2.1323	1.5193	1.363	0.68195	0
Cytoskeleton associated protein 5	E1B7K5	CKAP5	0.0232871	2.39505	0.417528	22.7975	9.5186	15.365	32.572	18.732	24.521	8.3559	14.311	11.593	3.8145
KRT5 protein	A5D7M6	KRT5	0.00336358	2.39395	0.41772	7.5258	3.14367	8.484	6.723	9.4969	5.3993	3.3314	2.7132	3.6255	2.9046
STIP1 homology and U-box containing protein 1	E1B7G3	STUB1	0.0200565	2.38161	0.419885	14.1095	5.92437	14.183	16.994	7.1361	18.125	3.7981	6.8148	5.4556	7.629
Erlin-2	Q1RMU4	ERLIN2	0.0139917	2.38122	0.419952	8.36405	3.5125	7.5674	10.06	5.8038	10.025	4.1829	5.797	2.7986	1.2715
Phospholipid hydroperoxide glutathione peroxidase	Q9N2J2	GPX4	0.00312672	2.34733	0.426016	3.68372	1.56933	3.5458	4.2485	2.676	4.2646	2.2789	1.363	1.3639	1.2715
Transferrin receptor protein 1	E1BIG6	TFRC	0.0166843	2.34236	0.426919	10.6819	4.5603	15.365	9.9132	8.9201	8.5292	6.8367	5.4518	3.4097	2.543
CDGSH iron-sulfur domain-containing protein 1	Q3ZBU2	CISD1	0.0214616	2.34164	0.427051	7.64938	3.26667	5.9097	11.329	8.0281	5.3307	3.7981	2.0444	3.4097	3.8145
Estradiol 17-beta-dehydrogenase	Q1JQD0	HSD17B1	0.0239857	2.33123	0.428958	16.2855	6.9858	21.275	19.826	13.38	10.661	8.3559	6.1333	10.911	2.543
Microtubule-associated protein RP/EB family member 2	Q3SZP2	MAPRE2	0.00879319	2.32189	0.430684	3.99422	1.72025	3.5458	5.6647	3.568	3.1984	1.5193	2.0444	2.0458	1.2715
Palmitoyl-protein hydrolase 1	F1MSA1	PPT1	0.0525636	2.30095	0.434603	2.44257	1.06155	3.5458	1.4162	2.676	2.1323	1.5193	1.363	1.3639	0
Acylglycerol kinase	A0A3Q1MFM9	AGK	0.0110393	2.26142	0.442201	6.29075	2.78177	8.2735	4.2485	6.2441	6.3969	3.0385	3.4074	3.4097	1.2715
WASH complex subunit 5	F1MKJ5	WASHC5	0.0367483	2.25881	0.442711	3.59665	1.59227	3.5458	4.2485	4.46	2.1323	2.2789	2.0444	2.0458	0
Regulator of microtubule dynamics protein 3	Q1JQC5	RMDN3	0.0138815	2.25605	0.443252	9.82432	4.35465	13.001	9.9132	8.9201	7.463	4.5578	5.4518	6.1375	1.2715
Ras-related protein Rab-6B	A6QR46	RAB6B	0.0010353	2.21898	0.450657	4.0117	1.8079	3.3792	4.1616	4.3069	4.1991	1.1951	2.5435	2.0582	1.4348
Uncharacterized protein	A0A3Q1LGL8		0.00556155	2.2094	0.452612	2.01943	0.914015	2.0471	2.5122	1.5824	1.936	0.76942	0.71928	0.71936	1.448
CULLIN_2 domain-containing protein	G3N0Q3		0.000693711	2.17987	0.458743	10.5277	4.82953	11.052	12.132	8.7269	10.2	4.3933	3.9413	4.626	6.3575
Apoptosis inducing factor mitochondria associated 1	E1BJA2	AIFM1	0.00121398	2.16235	0.462459	23.2747	10.7636	27.185	24.075	20.516	21.323	12.154	10.904	13.639	6.3575
2,4-dienoyl-CoA reductase 1	F1N5J8	DECR1	0.0161155	2.16038	0.462882	5.18172	2.39853	4.7277	5.6647	7.1361	3.1984	2.2789	2.0444	2.7278	2.543
GOLGA2L5 domain-containing protein	A0A3Q1LTM9	GOLGA2	0.0138787	2.15833	0.463321	3.71265	1.72015	4.7277	4.2485	2.676	3.1984	1.5193	2.7259	1.3639	1.2715
Sideroflexin-4	Q3T0M2	SFXN4	0.00583884	2.13841	0.467636	4.76422	2.22792	5.9097	4.2485	3.568	5.3307	2.2789	2.7259	1.3639	2.543
CD81 antigen	Q3ZCD0	CD81	0.0265378	2.11389	0.473061	9.86945	4.66885	5.9097	12.746	8.0281	12.794	5.3174	5.4518	4.0917	3.8145
AT-hook containing transcription factor 1	A0A3Q1MMV9	AHCTF1	0.0510273	2.11329	0.473196	3.68372	1.74313	3.5458	4.2485	2.676	4.2646	1.5193	3.4074	2.0458	0
Dihydroorotate dehydrogenase (quinone), mitochondrial	Q5E9W3	DHODH	0.00963123	2.10883	0.474196	11.055	5.24225	14.183	8.497	9.8121	11.728	6.8367	5.4518	6.1375	2.543
Phosphatidylinositol-3-phosphatase SAC1	A6QL88	SACM1L	0.0496714	2.10369	0.475356	4.37678	2.08053	4.7277	5.6647	1.784	5.3307	2.2789	2.7259	2.0458	1.2715
Mitochondrial glutamate carrier 1	Q08DK4	SLC25A22	0.00532063	2.10051	0.476075	6.99885	3.33197	8.2735	7.0809	6.2441	6.3969	4.5578	4.0889	3.4097	1.2715
Solute carrier family 25 member 13	A0A3Q1LHX4	SLC25A13	0.0116914	2.0856	0.479478	10.4256	4.99883	9.7276	14.009	6.9436	11.022	5.9131	5.3783	4.3223	4.3816
Growth arrest specific 6	F1MZ40	GAS6	0.0345152	2.07912	0.480973	5.74377	2.7626	5.9097	5.6647	7.1361	4.2646	2.2789	2.0444	5.4556	1.2715
Hypoxia up-regulated 1	A0A3Q1MJM1	HYOU1	0.000911617	2.0457	0.488829	45.0178	22.006	46.095	43.901	41.032	49.043	18.231	30.667	23.868	15.258
Surfeit locus protein 4	A7YY49	SURF4	0.0472076	2.0318	0.492175	3.5816	1.76277	4.7277	2.8323	3.568	3.1984	2.2789	2.0444	2.7278	0
Lactadherin	F1MXX6	MFGE8	0.00246401	2.02438	0.493977	36.528	18.044	39.004	45.318	33.004	28.786	17.471	17.718	20.458	16.529
Solute carrier family 25 member 12	A0A3Q1M9V5	SLC25A12	0.0356371	2.02318	0.494272	8.865	4.38172	12.729	7.2337	7.3286	8.1687	5.4813	3.4809	6.5889	1.9758
Tricarboxylate transport protein, mitochondrial	A0A3Q1MTZ5	SLC25A1	0.00463916	1.99888	0.500279	5.81625	2.90975	7.0916	5.6647	6.2441	4.2646	2.2789	3.4074	3.4097	2.543
Dynein cytoplasmic 1 heavy chain 1	A0A3Q1NEU9	DYNC1H1	0.0089612	1.99153	0.502127	58.4753	29.362	62.643	67.976	55.305	47.977	25.068	42.933	35.461	13.986
Keratin 2	G3MZ71	KRT2	0.00182921	1.98749	0.503146	18.754	9.436	20.724	22.417	17.196	14.679	9.8536	8.9913	9.887	9.0121
Aminotran_1_2 domain-containing protein	F1MBE7	ACCSL	1.57928e-05	1.98349	0.504162	18.3215	9.237	18.911	18.41	17.84	18.125	7.5963	10.904	9.5472	8.9005
Dynein light chain roadblock-type 1	Q3T140	DYNLRB1	0.0517691	1.9699	0.50764	6.4034	3.25063	5.9097	9.9132	4.46	5.3307	2.2789	4.0889	4.0917	2.543
Enoyl-CoA hydratase	A0A3Q1NDR1	HADHA	0.000168627	1.93979	0.51552	75.55	38.9475	78.008	82.138	64.225	77.829	41.02	43.615	36.825	34.33
MICOS complex subunit MIC13	E1B9I1	MICOS13	0.0118349	1.93517	0.51675	16.3975	8.4734	13.001	16.994	14.272	21.323	8.3559	9.5407	10.911	5.086
Actin-related protein 2/3 complex subunit 3	Q3T035	ARPC3	0.0157195	1.92767	0.51876	9.25355	4.80037	5.9097	9.9132	11.596	9.5953	3.7981	6.1333	5.4556	3.8145
Ras-related protein Rab-1B	Q2HJH2	RAB1B	0.0103742	1.91943	0.520989	11.7852	6.13998	12.115	14.244	7.7789	13.003	5.0857	5.929	5.6217	7.9235
Thioredoxin-related transmembrane protein 2	Q2TBU2	TMX2	0.0241654	1.89697	0.527158	7.17338	3.7815	8.2735	8.497	4.46	7.463	3.0385	4.0889	5.4556	2.543
Dynamin-like 120 kDa protein, form S1	E1BBC4	OPA1	0.00238992	1.86108	0.537321	119.419	64.1663	114.65	150.11	99.905	113.01	59.251	62.015	65.467	69.932
OCIA domain containing 1	A0A140T8C4	OCIAD1	0.0255902	1.85448	0.539236	6.73295	3.63065	4.7277	8.497	6.2441	7.463	3.7981	2.7259	5.4556	2.543
Calcium-binding mitochondrial carrier protein SCaMC-1	A5PJZ1	SLC25A24	0.0028832	1.84341	0.542474	43.4062	23.5468	42.55	53.815	35.68	41.58	18.991	23.852	25.914	25.43
Synaptophysin like 1	A0A3S5ZPC1	SYPL1	0.018138	1.81825	0.549981	5.01618	2.7588	7.0916	4.2485	4.46	4.2646	3.0385	2.7259	2.7278	2.543
C-1-tetrahydrofolate synthase, cytoplasmic	A4FUD0	MTHFD1	0.0152559	1.81221	0.551813	56.738	31.3087	44.914	75.057	47.277	59.704	25.827	27.259	32.733	39.416
Wee1-like protein kinase	F1MZD1	WEE2	0.0448143	1.80583	0.553763	4.26077	2.35946	3.5458	5.6647	3.568	4.2646	0.75963	3.4074	2.7278	2.543
Selenoprotein F	A8YXY3	SELENOF	0.0466143	1.79201	0.558031	3.38825	1.89075	2.3639	4.2485	2.676	4.2646	1.5193	2.0444	2.7278	1.2715
Adipocyte plasma membrane-associated protein	Q3T0E5	APMAP	0.0542125	1.78174	0.561248	5.82635	3.27002	5.9097	8.497	3.568	5.3307	3.0385	4.0889	3.4097	2.543
60S ribosomal protein L13	Q56JZ1	RPL13	0.0112868	1.76707	0.565908	5.77227	3.26657	7.0916	4.2485	5.3521	6.3969	3.7981	2.7259	2.7278	3.8145
MICOS complex subunit MIC60	A0A3Q1MFE4	IMMT	0.00117742	1.76688	0.56597	54.0532	30.5925	57.915	56.647	47.277	54.374	31.904	37.481	31.37	21.615
Lysosome-associated membrane glycoprotein 1	Q05204	LAMP1	0.0110687	1.76393	0.566915	6.06885	3.44053	4.7277	7.0809	7.1361	5.3307	3.0385	4.0889	4.0917	2.543
Small monomeric GTPase	A5D977	RALB	0.00466932	1.75331	0.570349	7.66505	4.37175	8.2772	9.2073	6.2441	6.9316	4.5578	3.4095	4.4337	5.086
Creatine kinase U-type, mitochondrial	Q9TTK8	CKMT1	0.0501935	1.72735	0.57892	16.1232	9.33407	18.86	21.243	11.596	12.794	9.8423	12.208	10.2	5.086
RAB9A, member RAS oncogene family	Q08DW1	RAB9A	0.0420712	1.70936	0.585015	5.58375	3.26657	4.7277	4.2485	8.0281	5.3307	3.7981	2.7259	2.7278	3.8145
Apolipoprotein A-I	P15497	APOA1	0.0154672	1.70652	0.585987	14.0901	8.2566	16.547	14.162	16.056	9.5953	8.3559	10.222	6.8195	7.629
Serine protease inhibitor clade E member 2	Q8HZY1	SERPINE2	0.00749599	1.69472	0.590068	21.9988	12.9807	22.457	25.487	18.731	21.32	13.673	10.222	10.229	17.799
Fructose-bisphosphate aldolase	A0A3S5ZPB0	ALDOC	0.00888064	1.683	0.594178	15.6562	9.3026	15.365	18.41	16.056	12.794	8.3559	10.904	11.593	6.3575
Phenylalanyl-tRNA synthetase beta subunit	A8E4P2	FARSB	0.034272	1.67953	0.595403	8.6229	5.1341	9.4555	11.329	6.2441	7.463	5.3174	5.4518	3.4097	6.3575
Vesicle-associated membrane protein-associated protein B	A2VDZ9	VAPB	0.0353324	1.65985	0.602465	14.3588	8.65065	16.837	18.757	11.236	10.605	9.0753	9.7077	6.9865	8.8331
Oxoglutarate dehydrogenase L	F1MWG1	OGDHL	0.000233387	1.65627	0.603766	17.3178	10.4559	16.862	18.788	15.283	18.338	9.7739	11.403	10.729	9.9176
AFG3-like protein 2	Q2KJI7	AFG3L2	0.0297694	1.64097	0.609395	21.113	12.8662	17.594	22.496	16.846	27.516	13.557	12.857	16.223	8.8276
RAB5B, member RAS oncogene family	F1MNI4	RAB5B	0.0261805	1.63019	0.613427	10.8909	6.68078	14.616	8.497	10.465	9.9856	8.1525	7.0643	5.9549	5.5514
Integrin subunit alpha 6	A0A3Q1M8K4	ITGA6	0.0191734	1.60818	0.62182	12.2196	7.59838	13.001	15.578	10.704	9.5953	8.3559	6.8148	8.8653	6.3575
Peroxiredoxin-like 2A	Q3ZBK2	PRXL2A	0.0501631	1.60749	0.622088	11.0812	6.89345	8.2735	15.578	9.8121	10.661	8.3559	6.1333	5.4556	7.629
V-type proton ATPase subunit S1	P40682	ATP6AP1	0.0341661	1.59561	0.626718	6.91133	4.33145	8.2735	5.6647	6.2441	7.463	4.5578	6.1333	4.0917	2.543
Voltage-dependent anion-selective channel protein 3	Q9MZ13	VDAC3	0.053068	1.59202	0.628134	21.497	13.503	21.975	26.687	14.575	22.751	12.095	11.42	10.573	19.924
Erythrocyte membrane protein band 4.1 like 2	A0A3Q1LWK1	EPB41L2	0.0182311	1.58874	0.629429	13.7162	8.6334	17.729	12.746	11.596	12.794	10.635	6.8148	8.1833	8.9005
Prohibitin	Q3T165	PHB	0.012597	1.58406	0.631288	38.4508	24.2735	41.368	42.485	29.436	40.514	22.029	28.622	28.642	17.801
Trifunctional enzyme subunit beta, mitochondrial	O46629	HADHB	0.000793112	1.58345	0.631534	28.8975	18.2498	31.912	31.156	25.868	26.654	19.75	19.081	16.367	17.801
NLR family pyrin domain containing 13	G3MYV6	NLRP13	0.049032	1.56395	0.639405	46.8483	29.955	47.277	62.312	38.356	39.448	32.664	27.259	39.553	20.344
Carnitine O-acetyltransferase	Q08DN5	CRAT	0.00297894	1.56208	0.640172	9.14582	5.8549	10.637	8.497	8.9201	8.5292	6.8367	5.4518	4.7736	6.3575
MICOS complex subunit MIC19	Q5E9D3	CHCHD3	0.0390862	1.54515	0.647185	11.0277	7.13695	9.4555	12.746	13.38	8.5292	4.5578	8.1777	8.1833	7.629
60S ribosomal protein L7	Q58DT1	RPL7	0.0137758	1.54439	0.647506	9.67535	6.26485	9.7642	8.1695	11.403	9.3647	4.195	7.5167	6.3259	7.0218
Prolargin	A6QQQ3	PRELP	0.0136598	1.53044	0.653406	25.7707	16.8388	29.548	28.323	19.624	25.588	15.193	18.4	19.776	13.986
Oviduct-specific glycoprotein	Q28042	OVGP1	0.000749247	1.52821	0.654362	153.595	100.507	149.78	167.84	160.57	136.19	91.203	93.904	112.2	104.72
ADP/ATP translocase 3	P32007	SLC25A6	0.0425729	1.52792	0.654486	17.8487	11.6817	21.504	20.654	11.809	17.428	14.601	10.927	10.568	10.631
Endoplasmin	Q95M18	HSP90B1	0.00380958	1.52451	0.65595	54.641	35.8417	51.288	62.868	57.078	47.33	37.52	38.293	28.91	38.644
Heat shock 70 kDa protein 1-like	P0CB32	HSPA1L	0.00550418	1.51719	0.659113	6.88607	4.5387	7.0656	6.148	6.8852	7.4455	5.6087	4.6939	4.5921	3.2601
Cadherin-1	F1N619	CDH1	0.0301299	1.51463	0.660226	12.9467	8.54777	11.819	15.578	11.596	12.794	12.154	7.4963	8.1833	6.3575
Major vault protein	F1MNN6	MVP	0.031101	1.50924	0.662587	617.217	408.96	518.87	805.8	501.31	642.89	376.02	387.08	392.12	480.62
Endoplasmic reticulum chaperone BiP	Q0VCX2	HSPA5	0.00369671	1.50381	0.664977	98.314	65.3765	97.32	104.55	85.476	105.91	56.069	67.347	58.188	79.902
60S ribosomal protein L9	A0A3Q1ME53		0.0173464	1.50297	0.665348	14.5123	9.6557	14.183	18.41	11.596	13.86	10.635	10.222	8.8653	8.9005
Clusterin	P17697	CLU	0.0272864	1.49033	0.670993	217.252	145.775	227	251.93	244.13	145.95	143.77	153.05	150.5	135.78
Dynactin subunit 2	Q3ZCF0	DCTN2	0.0101714	1.47686	0.67711	6.05385	4.09912	5.9097	5.6647	6.2441	6.3969	3.0385	5.4518	4.0917	3.8145
Leucine-rich repeat protein SHOC-2	A6QLV3	SHOC2	0.0220328	1.47318	0.678804	16.451	11.167	15.365	19.826	12.488	18.125	10.635	10.904	12.957	10.172
Integral membrane protein 2	F1N026	ITM2B	0.0239307	1.46992	0.680307	4.55625	3.09965	4.7277	5.6647	3.568	4.2646	3.0385	3.4074	3.4097	2.543
HIV-1 Tat interactive protein 2	Q3SX02	HTATIP2	0.0266762	1.46821	0.681101	5.83085	3.9714	5.9097	5.6647	5.3521	6.3969	3.7981	4.0889	5.4556	2.543
Prohibitin-2	Q2HJ97	PHB2	0.0252468	1.45941	0.685208	21.7243	14.8856	23.639	22.659	21.408	19.191	15.193	18.4	17.049	8.9005
Heat shock 70kDa protein 1A	A7E3Q2	HSPA2	0.0471658	1.45819	0.68578	37.8357	25.947	46.534	43.592	26.427	34.79	28.762	21.87	26.553	26.603
CCT-alpha	G5E531	TCP1	0.024767	1.45484	0.687359	29.5275	20.296	30.73	33.988	21.408	31.984	16.712	19.763	21.822	22.887
Zona pellucida sperm-binding protein 2	Q9BH10	ZP2	0.00526519	1.45433	0.687604	134.863	92.732	138.29	152.95	126.67	121.54	79.001	106.99	102.29	82.647
Dolichol-phosphate mannosyltransferase subunit 1	C7FFR6	DPM1	0.0507623	1.45265	0.688398	3.9792	2.73928	4.7277	4.2485	2.676	4.2646	2.2789	3.4074	2.7278	2.543
Stomatin (EPB72)-like 2	A5PJA6	STOML2	0.0183032	1.4422	0.693383	30.225	20.9575	35.458	32.572	24.084	28.786	18.991	23.852	23.186	17.801
Histone H4	G3X807	H4C9	0.00316804	1.42742	0.700564	35.3932	24.7952	35.374	36.751	31.142	38.306	27.268	27.877	22.448	21.588
ATP synthase subunit alpha, mitochondrial	P19483	ATP5F1A	0.00690768	1.42015	0.704149	40.332	28.3998	40.186	45.318	32.112	43.712	27.726	29.304	27.96	28.609
Protein disulfide-isomerase	F6Q9Q9	P4HB	0.0112186	1.41856	0.704941	35.6835	25.1547	39.004	41.069	28.544	34.117	22.789	25.215	25.914	26.701
Heterogeneous nuclear ribonucleoprotein C (C1/C2)	Q3SX47	HNRPC	0.0271768	1.41065	0.708895	20.8902	14.809	22.457	22.659	16.056	22.389	16.712	16.355	10.911	15.258
Oocyte-expressed protein homolog	A0JNQ6	OOEP	0.0240826	1.38366	0.72272	12.8302	9.27267	10.637	14.162	11.596	14.926	9.8752	7.4963	9.5472	10.172
Nipsnap homolog 1	A0A3Q1N363	NIPSNAP1	0.0362374	1.38131	0.723953	3.28612	2.379	3.5458	2.8323	3.568	3.1984	1.5193	2.7259	2.7278	2.543
Glyceraldehyde-3-phosphate dehydrogenase	P10096	GAPDH	7.58725e-05	1.3648	0.732707	39.799	29.161	42.341	38.237	39.17	39.448	31.013	28.533	29.234	27.864
Uncharacterized protein	A0A3Q1LR67	RPL22	0.0362525	1.35794	0.73641	2.76765	2.03812	2.3639	2.8323	2.676	3.1984	1.5193	2.0444	2.0458	2.543
Retinoic acid receptor responder (Tazarotene induced) 1	Q0P5D6	RARRES1	0.00483057	1.3483	0.741674	25.102	18.6175	27.185	22.659	24.976	25.588	18.991	19.763	20.458	15.258
T-complex protein 1 subunit gamma	Q3T0K2	CCT3	0.0233372	1.3483	0.741677	22.6412	16.7925	21.275	26.907	23.192	19.191	15.193	19.763	15.685	16.529
Scavenger receptor class B member 2	A0A3S5ZPN6	SCARB2	0.0132238	1.34431	0.743876	9.07345	6.74953	9.4555	8.497	9.8121	8.5292	7.5963	7.4963	6.8195	5.086
RING-type E3 ubiquitin transferase	F1MFX7	UHRF2	0.0405629	1.32246	0.756166	24.5207	18.5418	27.185	25.491	24.084	21.323	20.51	12.948	19.094	21.615
NACHT domain-containing protein	G3N2C1	LOC100301263	0.0495566	1.30623	0.765561	34.5302	26.435	28.824	42.282	31.985	35.03	24.959	26.48	30.896	23.405
Hemoglobin subunit beta	P02070	HBB	0.0529484	1.29508	0.772152	14.2112	10.9733	13.449	13.282	13.718	16.396	10.765	9.1174	9.8056	14.205
NADH dehydrogenase [ubiquinone] 1 alpha subcomplex subunit 10, mitochondrial	P34942	NDUFA10	0.0339985	1.28907	0.775751	6.8678	5.3277	8.2735	5.6647	7.1361	6.3969	5.3174	5.4518	5.4556	5.086
ADP/ATP translocase 1	P02722	SLC25A4	0.0298818	1.28854	0.77607	8.71947	6.76692	9.4518	7.3746	8.5772	9.4743	6.9687	8.0205	6.261	5.8175
Coatomer subunit beta'	P35605	COPB2	0.0420166	1.26955	0.787683	3.28612	2.58842	3.5458	2.8323	3.568	3.1984	3.0385	2.0444	2.7278	2.543
Fumarate hydratase, mitochondrial	Q148D3	FH	0.0145437	1.21211	0.825005	35.2525	29.0835	31.912	36.821	33.896	38.381	25.827	29.985	30.006	30.516
S-phase kinase-associated protein 1	Q3ZCF3	SKP1	0.0300695	1.17815	0.848786	6.27685	5.3277	5.9097	5.6647	7.1361	6.3969	5.3174	5.4518	5.4556	5.086
NACHT, LRR and PYD domains-containing protein 5	Q647I9	NLRP5	0.0244142	1.1513	0.86858	36.8227	31.9835	35.495	35.829	36.886	39.081	27.899	34.155	32.485	33.395
Heat shock 70 kDa protein 1B	Q27965	HSPA1B	0.0321121	1.14249	0.87528	26.343	23.0575	24.314	28.371	24.78	27.907	22.842	24.152	23.629	21.607
Stress-70 protein, mitochondrial	Q3ZCH0	HSPA9	0.0474576	1.13835	0.878461	73.3695	64.4522	72.098	77.89	67.793	75.697	56.213	65.422	67.513	68.661
Protein S100-A14	Q3MHP3	S100A14	0.0398091	0.51388	1.94598	3.22757	6.2808	4.7277	1.4162	3.568	3.1984	8.3559	6.1333	6.8195	3.8145
Probable ATP-dependent RNA helicase DDX27	A1A4H6	DDX27	0.0425312	0.514913	1.94208	2.39412	4.64957	3.5458	2.8323	0	3.1984	4.5578	4.7704	5.4556	3.8145
Cleavage and polyadenylation specific factor 7	F1MU62	CPSF7	0.0496822	0.515033	1.94162	1.33312	2.58842	0	1.4162	1.784	2.1323	3.0385	2.0444	2.7278	2.543
Transaldolase	G5E5C8	TALDO1	0.023905	0.522154	1.91514	6.44195	12.3372	3.5458	5.6647	8.0281	8.5292	10.635	10.222	17.049	11.443
Carboxypeptidase	Q2NKZ9	SCPEP1	0.00516977	0.522533	1.91376	4.9444	9.46237	2.3639	5.6647	5.3521	6.3969	10.635	8.8592	8.1833	10.172
Glycine cleavage system H protein	F1MBI9		0.0536442	0.523266	1.91107	2.12645	4.0638	0.8977	3.5674	1.355	2.6857	4.7694	2.9157	3.4357	5.1344
40S ribosomal protein S11	Q3T0V4	RPS11	0.0108317	0.525393	1.90334	1.6286	3.09978	1.1819	1.4162	1.784	2.1323	3.0385	2.7259	4.0917	2.543
Rho GDP-dissociation inhibitor 1	P19803	ARHGDIA	0.0273982	0.528264	1.89299	3.91162	7.40467	3.5458	2.8323	7.1361	2.1323	8.3559	7.4963	6.1375	7.629
AP-2 complex subunit beta	P63009	AP2B1	0.0280242	0.533867	1.87312	4.2784	8.01397	2.6546	6.0119	5.7902	2.6569	7.8705	7.4865	6.2169	10.482
Nuclear migration protein nudC	Q17QG2	NUDC	0.0210853	0.535556	1.86722	6.1754	11.5308	3.5458	5.6647	8.0281	7.463	7.5963	12.948	11.593	13.986
GM2 ganglioside activator	E1BI28	GM2A	0.0101582	0.539367	1.85403	5.89382	10.9273	4.7277	4.2485	7.1361	7.463	10.635	8.8592	10.229	13.986
Elongation factor 2	Q3SYU2	EEF2	2.62802e-05	0.542719	1.84257	21.159	38.987	23.6	19.643	22.271	19.122	36.364	40.053	41.51	38.021
Annexin A6	P79134	ANXA6	0.0292738	0.544073	1.83799	20.5403	37.7528	22.457	16.994	16.056	26.654	47.097	46.341	33.415	24.158
Purine nucleoside phosphorylase	P55859	PNP	9.02204e-05	0.545798	1.83218	9.28525	17.0122	9.4472	8.4871	10.685	8.5217	17.423	18.376	17.01	15.24
Phosphoglycerate kinase 1	Q3T0P6	PGK1	0.0325099	0.546628	1.8294	14.1337	25.8563	13.001	14.162	13.38	15.992	17.471	27.259	21.822	36.873
Adenylosuccinate lyase	F1MHP6	ADSL	0.0263301	0.549296	1.82051	3.3927	6.17645	2.3639	1.4162	4.46	5.3307	6.077	5.4518	6.8195	6.3575
Polyadenylate-binding protein 1	P61286	PABPC1	0.0132081	0.551195	1.81424	6.87603	12.4748	7.6841	5.1389	7.5224	7.1587	11.303	10.716	10.923	16.957
40S ribosomal protein S3a	Q56JV9	RPS3A	0.0207864	0.557531	1.79362	8.08907	14.5087	8.2124	9.8278	7.9743	6.3418	12.809	13.53	11.517	20.179
Poly(rC)-binding protein 1	Q5E9A3	PCBP1	0.0157224	0.557535	1.79361	6.11822	10.9737	7.075	5.0942	4.6334	7.6703	9.5585	9.9381	9.6702	14.728
Glutathione S-transferase P	P28801	GSTP1	0.0200305	0.559335	1.78784	8.08435	14.4535	7.0916	5.6647	8.9201	10.661	12.154	11.585	15.003	19.072
Profilin-1	P02584	PFN1	0.00389447	0.576526	1.73453	11.7722	20.4192	14.183	7.0809	15.164	10.661	19.75	21.807	19.776	20.344
Serrate RNA effector molecule homolog	A4IFB1	SRRT	0.0141713	0.576933	1.7333	2.76765	4.79718	2.3639	2.8323	2.676	3.1984	4.5578	3.4074	6.1375	5.086
Transcription elongation factor SPT5	A0A3Q1MQ76	SUPT5H	0.02823	0.587792	1.70128	4.91475	8.36137	4.7277	4.2485	5.3521	5.3307	10.635	8.8592	8.8653	5.086
14-3-3 protein epsilon	P62261	YWHAE	0.0127947	0.588462	1.69934	21.646	36.784	20.313	16.02	30.495	19.756	33.636	36.16	45.434	31.906
Diadenosine tetraphosphate synthetase	A5D7A2	GARS1	0.0392466	0.589319	1.69687	3.12617	5.30473	2.3639	1.4162	4.46	4.2646	5.3174	4.7704	4.7736	6.3575
Alkaline phosphatase	F1MPH8	LOC528262	0.0103282	0.593143	1.68593	14.6585	24.7132	17.158	12.125	14.34	15.011	30.343	27.627	20.473	20.41
Zeta-crystallin	O97764	CRYZ	0.0515678	0.593744	1.68423	5.44337	9.16787	4.7277	7.0809	3.568	6.3969	7.5963	9.5407	6.8195	12.715
Lysine--tRNA ligase	F1MMK8	KARS1	0.0294321	0.594787	1.68127	3.6736	6.17633	4.7277	1.4162	5.3521	3.1984	6.077	6.1333	6.1375	6.3575
Chloride intracellular channel protein 4	Q9XSA7	CLIC4	0.0136121	0.594841	1.68112	7.93502	13.3397	4.7277	8.497	8.9201	9.5953	13.599	10.222	15.552	13.986
Sorting nexin-1	F1N399	SNX1	0.0505463	0.595339	1.67972	4.35708	7.31865	7.0278	2.7559	3.9418	3.7028	5.6357	7.1004	7.1052	9.4333
Asparagine--tRNA ligase	F1MKH6	NARS1	0.0270531	0.610906	1.63691	5.47233	8.95772	5.9097	7.0809	3.568	5.3307	9.1155	11.585	7.5014	7.629
RNA helicase	A5D7D9	DHX15	0.00438253	0.61333	1.63044	3.90672	6.3697	3.5458	4.2485	3.568	4.2646	6.077	7.4963	6.8195	5.086
Exportin-2	A5D785	CSE1L	0.00268982	0.615465	1.62479	11.3132	18.3815	8.2735	9.9132	14.272	12.794	18.231	17.718	19.776	17.801
Peptidyl-prolyl cis-trans isomerase A	P62935	PPIA	0.00414359	0.615498	1.6247	13.5245	21.9733	11.677	11.307	17.812	13.302	20.327	19.873	24.732	22.961
Alpha-actinin-1	Q3B7N2	ACTN1	0.0325586	0.617159	1.62033	33.6568	54.535	33.386	18.863	43.265	39.113	44.647	58.426	67.814	47.253
F-actin-capping protein subunit alpha-2	Q5E997	CAPZA2	0.00071185	0.623171	1.6047	2.9488	4.73193	2.5108	3.0084	3.3446	2.9314	4.6522	4.8551	4.1764	5.244
Adenosylhomocysteinase	Q3MHL4	AHCY	0.0226937	0.628138	1.59201	12.306	19.5912	10.637	8.497	15.164	14.926	16.712	17.037	20.458	24.158
14-3-3 protein beta/alpha	A0A140T894	YWHAB	0.00959313	0.628384	1.59138	9.38178	14.93	10.842	6.4747	10.504	9.7064	16.516	11.841	14.895	16.468
Cofilin-1	Q5E9F7	CFL1	0.0535915	0.629079	1.58963	11.6609	18.5365	8.6067	12.237	10.956	14.844	13.887	16.548	17.923	25.788
Glutaredoxin-1	P10575	GLRX	0.0474258	0.634243	1.57668	4.02317	6.34328	4.7277	5.6647	3.568	2.1323	6.8367	5.4518	5.4556	7.629
Thioredoxin	O97680	TXN	0.052973	0.639477	1.56378	3.41717	5.3437	3.5458	4.2485	2.676	3.1984	6.8367	4.0889	4.0917	6.3575
40S ribosomal protein S21	Q32PB8	RPS21	0.0148345	0.640437	1.56143	5.81692	9.08275	3.5458	7.0809	6.2441	6.3969	9.1155	7.4963	9.5472	10.172
S-formylglutathione hydrolase	Q08E20	ESD	0.00380152	0.645485	1.54922	7.72598	11.9693	7.0916	7.0809	7.1361	9.5953	11.394	10.904	11.593	13.986
Ubiquitin carboxyl-terminal hydrolase isozyme L1	P23356	UCHL1	0.0229322	0.645936	1.54814	12.079	18.7	10.637	12.746	14.272	10.661	15.193	16.355	19.094	24.158
BPI fold-containing family B member 1	F1MLW2	BPIFB1	0.0541424	0.645972	1.54805	7.634	11.8178	7.0916	8.497	5.3521	9.5953	12.154	13.63	7.5014	13.986
Destrin	Q5E9D5	DSTN	0.0222376	0.647385	1.54467	9.3845	14.496	5.9097	11.329	10.704	9.5953	12.914	12.948	14.321	17.801
14-3-3 protein theta	Q3SZI4	YWHAQ	0.00211758	0.663999	1.50603	12.9025	19.4315	11.441	12.49	13.866	13.813	17.985	18.246	18.714	22.781
Nucleolar protein 56	F1MW06	NOP56	0.00668107	0.664079	1.50585	6.8344	10.2915	7.0916	8.497	5.3521	6.3969	10.635	8.8592	10.229	11.443
GrpE protein homolog 1, mitochondrial	Q3SZC1	GRPEL1	0.0391649	0.674363	1.48288	6.9845	10.3572	5.9097	7.0809	5.3521	9.5953	11.394	8.8592	12.275	8.9005
Craniofacial development protein 2	O02751	CFDP2	0.0152329	0.676649	1.47787	6.14518	9.08178	4.9205	5.0721	7.8003	6.7878	8.522	8.3268	8.8403	10.638
Heat shock protein HSP 90-beta	Q76LV1	HSP90AB1	0.0508533	0.681335	1.46771	13.9537	20.48	9.713	14.517	12.824	18.761	17.022	24.506	17.437	22.955
Galectin-1	P11116	LGALS1	0.0389536	0.687906	1.45369	7.40195	10.7601	4.7277	8.497	8.9201	7.463	9.8752	11.585	8.8653	12.715
Prefoldin subunit 6	Q17Q89	PFDN6	0.034579	0.689609	1.4501	2.50113	3.62688	2.3639	2.8323	2.676	2.1323	4.5578	3.4074	2.7278	3.8145
Spermine synthase	Q3SZA5	SMS	0.0487553	0.705823	1.41679	4.91475	6.96315	4.7277	4.2485	5.3521	5.3307	5.3174	6.1333	7.5014	8.9005
Parkinson disease protein 7 homolog	Q5E946	PARK7	0.0516089	0.713976	1.40061	12.848	17.995	16.547	8.497	12.488	13.86	18.231	14.311	19.094	20.344
N-acetylglucosamine-6-sulfatase	F1MXZ0	GNS	0.00929467	0.723533	1.38211	6.09738	8.42722	5.9097	5.6647	5.3521	7.463	8.3559	9.5407	8.1833	7.629
Myosin heavy chain 9	F1MQ37	MYH9	0.0352935	0.728853	1.37202	104.822	143.817	85.941	116.8	79.056	137.49	149.46	139.19	153.49	133.13
Alpha-aminoadipic semialdehyde dehydrogenase	A0A3S5ZP98	ALDH7A1	0.0467273	0.73537	1.35986	17.7055	24.077	15.365	14.162	17.84	23.455	19.75	26.578	24.55	25.43
Myosin light polypeptide 6	P60661	MYL6	0.0073767	0.742717	1.34641	13.0922	17.6275	14.18	12.742	11.592	13.855	17.464	17.03	15.678	20.338
Farnesyl pyrophosphate synthase	Q8WMY2	FDPS	0.0310902	0.743975	1.34413	4.95827	6.66457	4.7277	4.2485	4.46	6.3969	6.077	6.8148	6.1375	7.629
Actin, cytoplasmic 1	P60712	ACTB	0.032451	0.764524	1.308	26.3365	34.4483	21.04	27.452	24.507	32.347	32.764	35.99	38.325	30.714
Elongation factor Tu, mitochondrial	P49410	TUFM	0.0467718	0.791559	1.26333	23.2797	29.41	23.639	22.659	22.3	24.521	28.866	29.304	23.868	35.602
60 kDa chaperonin	F1MUZ9	HSPD1	0.0296789	0.802349	1.24634	77.325	96.3732	66.188	76.473	80.281	86.358	85.838	104.95	105.7	89.005
Sodium/potassium-transporting ATPase subunit alpha-1	Q08DA1	ATP1A1	0.0305715	0.820826	1.21829	44.5197	54.2377	48.64	47.514	36.784	45.141	58.037	52.914	48.662	57.338
14-3-3 protein zeta/delta	P63103	YWHAZ	0.0544684	0.828158	1.2075	20.529	24.7887	19.494	18.716	20.004	23.902	25.807	21.651	23.707	27.99
Ezrin	P31976	EZR	0.022623	0.867852	1.15227	35.9477	41.4215	37.802	38.697	32.829	34.463	43.669	38.897	40.084	43.036
