# Supplementary material for: Dynamic Changes in the Proteome of Early Bovine Embryos Developed In Vivo
Source: Front Cell Dev Biol. 2022 Mar 21;10:863700. doi: 10.3389/fcell.2022.863700 (PMC8979002; doi:10.3389/fcell.2022.863700)
Supplement: Supplementary file 4 [file Table6.XLSX]

## Sheet: STRING_ GO Biol process
Functional enrichment analysis (KEGG pathways) via STRING of differentially abundant proteins between the Morula and Compact Morula stages
Term ID	Term name	Observed gene count	Background gene count	Strength	False discovery rate	Genes symbols
GO:0009987	Cellular process	57	4522	0.35	1.29e-06	MRPL12,SRRT,MESDC2,MRPS27,SNX1,LUC7L3,NDUFB5,DYNC1I2,APEX1,KPNA6,ATP6V1H,EEF2,NDUFA8,NUDC,CXADR,AP3B1,EIF3M,CAPG,RAB3C,CSN1S1,CDK5,PRKCSH,FN1,ENPEP,AP3D1,ANXA2,RAB18,MAPK1,SND1,NACA,PRMT5,HK1,PSMB5,SARS,ITGA5,MOV10,ATP6V0D1,ANXA6,MAP4,CLINT1,PYCRL,PPIB,ATP6V1B2,PDIA5,QARS,RAB21,COQ3,LETM1,S100A14,PC,SRSF7,SNX2,CAMK2D,EIF4G2,BUB3,NDUFV2,EIF4H
GO:0065007	Biological regulation	41	3019	0.38	0.00019	MRPL12,SRRT,MESDC2,MRPS27,DYNC1I2,APEX1,EEF2,CXADR,AP3B1,EIF3M,CAPG,RAB3C,CSN1S1,CDK5,FN1,ENPEP,PSMC4,ANXA2,RAB18,MAPK1,SND1,NACA,PRMT5,HK1,SARS,ITGA5,MOV10,ATP6V0D1,ANXA6,PPIB,PDIA5,QARS,RAB21,LETM1,S100A14,PC,SRSF7,CAMK2D,EIF4G2,BUB3,EIF4H
GO:0050789	Regulation of biological process	36	2769	0.37	0.0040	MRPL12,SRRT,MESDC2,MRPS27,APEX1,EEF2,CXADR,AP3B1,EIF3M,CAPG,RAB3C,CSN1S1,CDK5,FN1,PSMC4,RAB18,MAPK1,SND1,NACA,PRMT5,SARS,ITGA5,MOV10,ANXA6,PPIB,PDIA5,QARS,RAB21,LETM1,S100A14,PC,SRSF7,CAMK2D,EIF4G2,BUB3,EIF4H
GO:0006810	Transport	21	1112	0.53	0.0043	MESDC2,SNX1,DYNC1I2,KPNA6,ATP6V1H,AP3B1,RAB3C,CDK5,AP3D1,ANXA2,RAB18,NACA,ATP6V0D1,ANXA6,CLINT1,ATP6V1B2,RAB21,LETM1,SRSF7,SNX2,LASP1
GO:0008152	Metabolic process	35	2710	0.36	0.0043	MRPL12,SRRT,SNX1,LUC7L3,NDUFB5,APEX1,EEF2,NDUFA8,EIF3M,LAP3,CDK5,PRKCSH,ENPEP,PSMC4,MAPK1,SND1,PRMT5,HK1,PSMB5,SARS,MOV10,PYCRL,PPIB,POR,ATP6V1B2,PDIA5,QARS,COQ3,PC,SRSF7,CAMK2D,EIF4G2,NDUFV2,EIF4H,CHID1
GO:0051179	Localization	24	1413	0.48	0.0043	MESDC2,SNX1,DYNC1I2,KPNA6,ATP6V1H,CXADR,AP3B1,RAB3C,CDK5,ENPEP,AP3D1,ANXA2,RAB18,NACA,ATP6V0D1,ANXA6,CLINT1,ATP6V1B2,RAB21,LETM1,SRSF7,SNX2,LASP1,BUB3
GO:0010468	Regulation of gene expression	19	982	0.54	0.0056	MRPL12,SRRT,MRPS27,APEX1,EEF2,EIF3M,CSN1S1,CDK5,PSMC4,MAPK1,SND1,PRMT5,SARS,MOV10,QARS,PC,SRSF7,EIF4G2,EIF4H
GO:0006886	Intracellular protein transport	10	264	0.83	0.0061	SNX1,KPNA6,AP3B1,RAB3C,CDK5,AP3D1,RAB18,NACA,RAB21,SNX2
GO:0050794	Regulation of cellular process	33	2586	0.36	0.0063	MRPL12,SRRT,MESDC2,MRPS27,APEX1,EEF2,AP3B1,EIF3M,CAPG,RAB3C,CSN1S1,CDK5,FN1,PSMC4,RAB18,MAPK1,SND1,NACA,PRMT5,SARS,ITGA5,MOV10,ANXA6,PDIA5,QARS,RAB21,LETM1,S100A14,SRSF7,CAMK2D,EIF4G2,BUB3,EIF4H
GO:0010608	Posttranscriptional regulation of gene expression	8	165	0.94	0.0077	SRRT,MRPS27,APEX1,EEF2,EIF3M,MOV10,EIF4G2,EIF4H
GO:0031326	Regulation of cellular biosynthetic process	17	836	0.56	0.0077	MRPL12,SRRT,MRPS27,APEX1,EEF2,EIF3M,CSN1S1,CDK5,PSMC4,MAPK1,NACA,PRMT5,SARS,MOV10,QARS,EIF4G2,EIF4H
GO:0034613	Cellular protein localization	12	417	0.71	0.0077	MESDC2,SNX1,KPNA6,AP3B1,RAB3C,CDK5,AP3D1,RAB18,NACA,RAB21,SNX2,BUB3
GO:0010556	Regulation of macromolecule biosynthetic process	16	800	0.55	0.0114	MRPL12,SRRT,MRPS27,APEX1,EEF2,EIF3M,CDK5,PSMC4,MAPK1,NACA,PRMT5,SARS,MOV10,QARS,EIF4G2,EIF4H
GO:0032502	Developmental process	20	1187	0.48	0.0114	SRRT,SNX1,NUDC,CXADR,AP3B1,CAPG,CDK5,PRKCSH,FN1,PSMC4,ANXA2,RAB18,MAPK1,MOV10,ANXA6,MAP4,PPIB,QARS,SNX2,NDUFV2
GO:0048856	Anatomical structure development	19	1087	0.49	0.0114	SRRT,SNX1,CXADR,AP3B1,CAPG,CDK5,PRKCSH,FN1,PSMC4,ANXA2,RAB18,MAPK1,MOV10,ANXA6,MAP4,PPIB,QARS,SNX2,NDUFV2
GO:0046907	Intracellular transport	11	386	0.71	0.0121	SNX1,DYNC1I2,KPNA6,AP3B1,RAB3C,CDK5,AP3D1,RAB18,NACA,RAB21,SNX2
GO:0051641	Cellular localization	14	627	0.6	0.0121	MESDC2,SNX1,DYNC1I2,KPNA6,AP3B1,RAB3C,CDK5,AP3D1,RAB18,NACA,RAB21,LETM1,SNX2,BUB3
GO:0051649	Establishment of localization in cell	12	479	0.65	0.0159	SNX1,DYNC1I2,KPNA6,AP3B1,RAB3C,CDK5,AP3D1,RAB18,NACA,RAB21,LETM1,SNX2
GO:0048731	System development	16	848	0.53	0.0187	SRRT,CXADR,AP3B1,CAPG,CDK5,PRKCSH,FN1,ANXA2,RAB18,MAPK1,MOV10,ANXA6,MAP4,PPIB,QARS,NDUFV2
GO:0065008	Regulation of biological quality	17	985	0.49	0.0295	MESDC2,APEX1,CXADR,AP3B1,CAPG,CSN1S1,CDK5,FN1,ENPEP,MAPK1,HK1,MOV10,ATP6V0D1,ANXA6,PPIB,PDIA5,LETM1
GO:0007275	Multicellular organism development	17	989	0.49	0.0297	SRRT,CXADR,AP3B1,CAPG,CDK5,PRKCSH,FN1,PSMC4,ANXA2,RAB18,MAPK1,MOV10,ANXA6,MAP4,PPIB,QARS,NDUFV2
GO:0070509	Calcium ion import	3	10	1.73	0.0324	CDK5,ANXA2,ANXA6
GO:0043170	Macromolecule metabolic process	24	1791	0.38	0.0344	MRPL12,SRRT,SNX1,LUC7L3,APEX1,EEF2,EIF3M,LAP3,CDK5,PRKCSH,ENPEP,PSMC4,MAPK1,SND1,PRMT5,PSMB5,SARS,MOV10,PPIB,QARS,SRSF7,CAMK2D,EIF4G2,EIF4H
GO:0071704	Organic substance metabolic process	29	2425	0.33	0.0367	MRPL12,SRRT,SNX1,LUC7L3,APEX1,EEF2,EIF3M,LAP3,CDK5,PRKCSH,ENPEP,PSMC4,MAPK1,SND1,PRMT5,HK1,PSMB5,SARS,MOV10,PYCRL,PPIB,QARS,COQ3,PC,SRSF7,CAMK2D,EIF4G2,EIF4H,CHID1
GO:0007399	Nervous system development	10	380	0.67	0.0411	SRRT,CAPG,CDK5,FN1,RAB18,MAPK1,MOV10,MAP4,QARS,NDUFV2

## Sheet: STRING_ GO Mol function
Functional enrichment analysis (GO Molecular function) via STRING of differentially abundant proteins between the Morula and Compact Morula stages
Term ID	Term name	Observed gene count	Background gene count	Strength	False discovery rate	Genes symbols
GO:0005488	Binding	54	3486	0.44	4.92e-10	SRRT,MESDC2,MRPS27,SNX1,LUC7L3,DYNC1I2,APEX1,KPNA6,EEF2,NDUFA8,NUDC,CXADR,AP3B1,EIF3M,CAPG,LAP3,RAB3C,CSN1S1,CDK5,PRKCSH,FN1,ENPEP,PSMC4,ANXA2,RAB18,MAPK1,SND1,NACA,PRMT5,HK1,SARS,ITGA5,MOV10,ANXA6,MAP4,CLINT1,PYCRL,PPIB,POR,ATP6V1B2,QARS,RAB21,LETM1,S100A14,PC,SRSF7,SNX2,CAMK2D,LASP1,EIF4G2,BUB3,NDUFV2,EIF4H,CHID1
GO:0043167	Ion binding	32	1788	0.5	6.53e-06	SNX1,APEX1,EEF2,CAPG,LAP3,RAB3C,CDK5,PRKCSH,FN1,ENPEP,PSMC4,ANXA2,RAB18,MAPK1,HK1,SARS,ITGA5,MOV10,ANXA6,CLINT1,POR,ATP6V1B2,QARS,RAB21,LETM1,S100A14,PC,SRSF7,SNX2,CAMK2D,LASP1,NDUFV2
GO:0043168	Anion binding	22	863	0.66	6.53e-06	SNX1,EEF2,CAPG,RAB3C,CDK5,FN1,PSMC4,ANXA2,RAB18,MAPK1,HK1,SARS,MOV10,ANXA6,CLINT1,POR,ATP6V1B2,QARS,RAB21,PC,SNX2,CAMK2D
GO:0097367	Carbohydrate derivative binding	18	680	0.67	7.57e-05	EEF2,RAB3C,CDK5,FN1,PSMC4,RAB18,MAPK1,HK1,SARS,MOV10,ANXA6,POR,ATP6V1B2,QARS,RAB21,PC,CAMK2D,CHID1
GO:1901363	Heterocyclic compound binding	27	1516	0.5	7.57e-05	SRRT,MRPS27,LUC7L3,APEX1,EEF2,EIF3M,RAB3C,CDK5,PSMC4,RAB18,MAPK1,SND1,NACA,PRMT5,HK1,SARS,MOV10,ANXA6,POR,ATP6V1B2,QARS,RAB21,PC,SRSF7,CAMK2D,EIF4G2,EIF4H
GO:0097159	Organic cyclic compound binding	27	1545	0.49	8.65e-05	SRRT,MRPS27,LUC7L3,APEX1,EEF2,EIF3M,RAB3C,CDK5,PSMC4,RAB18,MAPK1,SND1,NACA,PRMT5,HK1,SARS,MOV10,ANXA6,POR,ATP6V1B2,QARS,RAB21,PC,SRSF7,CAMK2D,EIF4G2,EIF4H
GO:0032553	Ribonucleotide binding	16	576	0.7	0.00014	EEF2,RAB3C,CDK5,PSMC4,RAB18,MAPK1,HK1,SARS,MOV10,ANXA6,POR,ATP6V1B2,QARS,RAB21,PC,CAMK2D
GO:0000166	Nucleotide binding	17	675	0.65	0.00018	EEF2,RAB3C,CDK5,PSMC4,RAB18,MAPK1,PRMT5,HK1,SARS,MOV10,ANXA6,POR,ATP6V1B2,QARS,RAB21,PC,CAMK2D
GO:0035639	Purine ribonucleoside triphosphate binding	15	542	0.69	0.00025	EEF2,RAB3C,CDK5,PSMC4,RAB18,MAPK1,HK1,SARS,MOV10,ANXA6,ATP6V1B2,QARS,RAB21,PC,CAMK2D
GO:0032555	Purine ribonucleotide binding	15	568	0.67	0.00040	EEF2,RAB3C,CDK5,PSMC4,RAB18,MAPK1,HK1,SARS,MOV10,ANXA6,ATP6V1B2,QARS,RAB21,PC,CAMK2D
GO:0003824	Catalytic activity	28	1915	0.42	0.00078	DYNC1I2,APEX1,EEF2,LAP3,RAB3C,CDK5,PRKCSH,ENPEP,PSMC4,RAB18,MAPK1,SND1,PRMT5,HK1,PSMB5,SARS,MOV10,PYCRL,PPIB,POR,ATP6V1B2,PDIA5,QARS,RAB21,COQ3,PC,CAMK2D,NDUFV2
GO:0005515	Protein binding	25	1727	0.41	0.0033	MESDC2,DYNC1I2,NUDC,CXADR,AP3B1,CAPG,LAP3,RAB3C,CDK5,FN1,ANXA2,MAPK1,NACA,ANXA6,MAP4,CLINT1,PYCRL,PPIB,QARS,S100A14,PC,SRSF7,CAMK2D,LASP1,BUB3
GO:0003723	RNA binding	11	396	0.7	0.0056	MRPS27,LUC7L3,APEX1,EEF2,EIF3M,SND1,SARS,MOV10,SRSF7,EIF4G2,EIF4H
GO:0005543	Phospholipid binding	6	103	1.02	0.0102	SNX1,CAPG,ANXA2,ANXA6,CLINT1,SNX2
GO:0044877	Protein-containing complex binding	9	279	0.76	0.0102	MRPS27,EEF2,NDUFA8,CAPG,FN1,SND1,ANXA6,LETM1,LASP1
GO:0005524	ATP binding	10	394	0.66	0.0242	CDK5,PSMC4,MAPK1,HK1,SARS,MOV10,ATP6V1B2,QARS,PC,CAMK2D
GO:0043021	Ribonucleoprotein complex binding	4	44	1.21	0.0349	MRPS27,EEF2,SND1,LETM1
GO:0008135	Translation factor activity, rna binding	4	46	1.19	0.0392	EEF2,EIF3M,EIF4G2,EIF4H

## Sheet: STRING_GO Cell component
Functional enrichment analysis (GO Cellular Component) via STRING of differentially abundant proteins between the Morula and Compact Morula stages
Term ID	Term name	Observed gene count	Background gene count	Strength	False discovery rate	Genes symbols
GO:0005737	Cytoplasm	59	3613	0.46	4.94e-13	MRPL12,KRT8,SRRT,MESDC2,MRPS27,SNX1,NDUFB5,DYNC1I2,APEX1,KPNA6,ATP6V1H,EEF2,NDUFA8,NUDC,CXADR,AP3B1,EIF3M,CAPG,LAP3,RAB3C,CSN1S1,CDK5,PRKCSH,ENPEP,AP3D1,PSMC4,ANXA2,RAB18,MAPK1,SND1,NACA,PRMT5,HK1,PSMB5,SARS,MOV10,ATP6V0D1,ANXA6,MAP4,CLINT1,PYCRL,PPIB,POR,ATP6V1B2,PDIA5,QARS,RAB21,COQ3,LETM1,S100A14,PC,SRSF7,SNX2,CAMK2D,LASP1,EIF4G2,NDUFV2,EIF4H,CHID1
GO:0005622	Intracellular	61	4355	0.4	7.44e-11	MRPL12,KRT8,SRRT,MESDC2,MRPS27,SNX1,LUC7L3,NDUFB5,DYNC1I2,APEX1,KPNA6,ATP6V1H,EEF2,NDUFA8,NUDC,CXADR,AP3B1,EIF3M,CAPG,LAP3,RAB3C,CSN1S1,CDK5,PRKCSH,ENPEP,AP3D1,PSMC4,ANXA2,RAB18,MAPK1,SND1,NACA,PRMT5,HK1,PSMB5,SARS,MOV10,ATP6V0D1,ANXA6,MAP4,CLINT1,PYCRL,PPIB,POR,ATP6V1B2,PDIA5,QARS,RAB21,COQ3,LETM1,S100A14,PC,SRSF7,SNX2,CAMK2D,LASP1,EIF4G2,BUB3,NDUFV2,EIF4H,CHID1
GO:0043227	Membrane-bounded organelle	52	3477	0.43	1.26e-09	MRPL12,KRT8,SRRT,MESDC2,MRPS27,SNX1,LUC7L3,NDUFB5,DYNC1I2,APEX1,KPNA6,ATP6V1H,EEF2,NDUFA8,NUDC,CXADR,AP3B1,CAPG,LAP3,RAB3C,CSN1S1,CDK5,PRKCSH,AP3D1,PSMC4,ANXA2,RAB18,MAPK1,SND1,NACA,PRMT5,HK1,PSMB5,SARS,MOV10,ATP6V0D1,ANXA6,CLINT1,PPIB,POR,ATP6V1B2,PDIA5,RAB21,COQ3,LETM1,PC,SRSF7,SNX2,CAMK2D,BUB3,NDUFV2,CHID1
GO:0043229	Intracellular organelle	53	3725	0.4	3.56e-09	MRPL12,KRT8,SRRT,MESDC2,MRPS27,SNX1,LUC7L3,NDUFB5,DYNC1I2,APEX1,KPNA6,ATP6V1H,EEF2,NDUFA8,NUDC,CXADR,AP3B1,CAPG,LAP3,RAB3C,CSN1S1,CDK5,PRKCSH,AP3D1,PSMC4,ANXA2,RAB18,MAPK1,SND1,NACA,PRMT5,HK1,PSMB5,SARS,MOV10,ATP6V0D1,ANXA6,MAP4,CLINT1,PPIB,ATP6V1B2,PDIA5,RAB21,COQ3,LETM1,PC,SRSF7,SNX2,CAMK2D,LASP1,BUB3,NDUFV2,CHID1
GO:0043226	Organelle	54	3909	0.39	4.21e-09	MRPL12,KRT8,SRRT,MESDC2,MRPS27,SNX1,LUC7L3,NDUFB5,DYNC1I2,APEX1,KPNA6,ATP6V1H,EEF2,NDUFA8,NUDC,CXADR,AP3B1,CAPG,LAP3,RAB3C,CSN1S1,CDK5,PRKCSH,AP3D1,PSMC4,ANXA2,RAB18,MAPK1,SND1,NACA,PRMT5,HK1,PSMB5,SARS,MOV10,ATP6V0D1,ANXA6,MAP4,CLINT1,PPIB,POR,ATP6V1B2,PDIA5,RAB21,COQ3,LETM1,PC,SRSF7,SNX2,CAMK2D,LASP1,BUB3,NDUFV2,CHID1
GO:0043231	Intracellular membrane-bounded organelle	48	3135	0.44	4.21e-09	MRPL12,KRT8,SRRT,MESDC2,MRPS27,SNX1,LUC7L3,NDUFB5,APEX1,KPNA6,ATP6V1H,EEF2,NDUFA8,NUDC,CXADR,AP3B1,CAPG,LAP3,CSN1S1,CDK5,PRKCSH,AP3D1,PSMC4,ANXA2,RAB18,MAPK1,SND1,NACA,PRMT5,HK1,PSMB5,SARS,MOV10,ATP6V0D1,ANXA6,CLINT1,PPIB,ATP6V1B2,PDIA5,RAB21,COQ3,LETM1,PC,SRSF7,CAMK2D,BUB3,NDUFV2,CHID1
GO:0110165	Cellular anatomical entity	63	5420	0.32	3.32e-08	MRPL12,KRT8,SRRT,MESDC2,MRPS27,SNX1,LUC7L3,NDUFB5,DYNC1I2,APEX1,KPNA6,ATP6V1H,EEF2,NDUFA8,NUDC,CXADR,AP3B1,EIF3M,CAPG,LAP3,RAB3C,CSN1S1,CDK5,PRKCSH,FN1,ENPEP,AP3D1,PSMC4,ANXA2,RAB18,MAPK1,SND1,NACA,PRMT5,HK1,PSMB5,SARS,ITGA5,MOV10,ATP6V0D1,ANXA6,MAP4,CLINT1,PYCRL,PPIB,POR,ATP6V1B2,PDIA5,QARS,RAB21,COQ3,LETM1,S100A14,PC,SRSF7,SNX2,CAMK2D,LASP1,EIF4G2,BUB3,NDUFV2,EIF4H,CHID1
GO:0032991	Protein-containing complex	29	1771	0.47	3.59e-05	MRPL12,SRRT,MRPS27,SNX1,LUC7L3,NDUFB5,DYNC1I2,ATP6V1H,EEF2,NDUFA8,AP3B1,EIF3M,PRKCSH,AP3D1,PSMC4,SND1,NACA,PRMT5,PSMB5,ATP6V0D1,CLINT1,PPIB,ATP6V1B2,QARS,SNX2,EIF4G2,BUB3,NDUFV2,EIF4H
GO:0031982	Vesicle	16	607	0.67	9.84e-05	SNX1,DYNC1I2,CXADR,AP3B1,CAPG,RAB3C,AP3D1,ANXA2,SND1,ATP6V0D1,ANXA6,CLINT1,PPIB,ATP6V1B2,RAB21,SNX2
GO:0012505	Endomembrane system	22	1176	0.52	0.00016	MESDC2,SNX1,APEX1,CXADR,AP3B1,RAB3C,CSN1S1,PRKCSH,AP3D1,ANXA2,RAB18,PRMT5,ATP6V0D1,ANXA6,CLINT1,PPIB,POR,ATP6V1B2,PDIA5,RAB21,SNX2,CAMK2D
GO:0031410	Cytoplasmic vesicle	15	570	0.67	0.00020	SNX1,CXADR,AP3B1,CAPG,RAB3C,AP3D1,ANXA2,SND1,ATP6V0D1,ANXA6,CLINT1,PPIB,ATP6V1B2,RAB21,SNX2
GO:0042470	Melanosome	6	54	1.3	0.00020	CAPG,ANXA2,SND1,ANXA6,PPIB,ATP6V1B2
GO:0070013	Intracellular organelle lumen	20	1139	0.5	0.00093	MRPL12,KRT8,SRRT,MRPS27,LUC7L3,NDUFB5,APEX1,KPNA6,NDUFA8,LAP3,CSN1S1,CDK5,PSMC4,PSMB5,CLINT1,PPIB,PDIA5,PC,SRSF7,BUB3
GO:0005829	Cytosol	18	984	0.51	0.0014	SNX1,NUDC,LAP3,CDK5,PSMC4,ANXA2,MAPK1,SND1,PRMT5,HK1,SARS,MOV10,ANXA6,PYCRL,POR,ATP6V1B2,QARS,SNX2
GO:0031090	Organelle membrane	20	1195	0.48	0.0015	MRPL12,MRPS27,SNX1,NDUFB5,ATP6V1H,NDUFA8,AP3B1,AP3D1,HK1,ATP6V0D1,ANXA6,CLINT1,POR,RAB21,COQ3,LETM1,PC,SNX2,CAMK2D,NDUFV2
GO:0098805	Whole membrane	12	457	0.67	0.0015	SNX1,ATP6V1H,CXADR,AP3B1,AP3D1,MAPK1,HK1,ATP6V0D1,ANXA6,CLINT1,RAB21,SNX2
GO:0016020	Membrane	30	2414	0.35	0.0023	MRPL12,MESDC2,MRPS27,SNX1,NDUFB5,ATP6V1H,NDUFA8,CXADR,AP3B1,RAB3C,CDK5,ENPEP,AP3D1,ANXA2,RAB18,MAPK1,HK1,ITGA5,ATP6V0D1,ANXA6,CLINT1,POR,ATP6V1B2,RAB21,COQ3,LETM1,PC,SNX2,CAMK2D,NDUFV2
GO:0005654	Nucleoplasm	14	674	0.57	0.0032	KRT8,SRRT,LUC7L3,NDUFB5,APEX1,KPNA6,LAP3,CDK5,PSMC4,PSMB5,CLINT1,PPIB,SRSF7,BUB3
GO:0005634	Nucleus	25	1873	0.38	0.0039	KRT8,SRRT,LUC7L3,NDUFB5,APEX1,KPNA6,EEF2,NUDC,CXADR,CAPG,LAP3,CDK5,PSMC4,ANXA2,MAPK1,SND1,NACA,PRMT5,PSMB5,SARS,MOV10,CLINT1,PPIB,SRSF7,BUB3
GO:0120025	Plasma membrane bounded cell projection	12	538	0.6	0.0059	SNX1,CXADR,AP3B1,CAPG,CDK5,AP3D1,MAPK1,MAP4,ATP6V1B2,RAB21,SNX2,CAMK2D
GO:0098796	Membrane protein complex	11	465	0.63	0.0070	SNX1,NDUFB5,ATP6V1H,NDUFA8,AP3B1,AP3D1,ATP6V0D1,CLINT1,ATP6V1B2,SNX2,NDUFV2
GO:0005739	Mitochondrion	14	751	0.52	0.0085	MRPL12,MRPS27,NDUFB5,APEX1,NDUFA8,AP3B1,LAP3,MAPK1,HK1,ANXA6,COQ3,LETM1,PC,NDUFV2
GO:0048471	Perinuclear region of cytoplasm	7	187	0.82	0.0095	APEX1,RAB3C,ANXA6,CLINT1,PPIB,S100A14,EIF4H
GO:0005743	Mitochondrial inner membrane	9	329	0.69	0.0098	MRPL12,MRPS27,NDUFB5,NDUFA8,ANXA6,COQ3,LETM1,PC,NDUFV2
GO:0005768	Endosome	8	258	0.74	0.0101	SNX1,RAB3C,AP3D1,ANXA2,ATP6V0D1,CLINT1,RAB21,SNX2
GO:0031966	Mitochondrial membrane	10	418	0.63	0.0112	MRPL12,MRPS27,NDUFB5,NDUFA8,HK1,ANXA6,COQ3,LETM1,PC,NDUFV2
GO:0031252	Cell leading edge	5	90	1.0	0.0142	SNX1,CAPG,CDK5,ATP6V1B2,SNX2
GO:0033176	Proton-transporting v-type atpase complex	3	18	1.47	0.0146	ATP6V1H,ATP6V0D1,ATP6V1B2
GO:0030027	Lamellipodium	4	50	1.15	0.0159	SNX1,CAPG,CDK5,SNX2
GO:0030123	AP-3 adaptor complex	2	3	2.08	0.0202	AP3B1,AP3D1
GO:0098588	Bounding membrane of organelle	11	568	0.54	0.0252	SNX1,ATP6V1H,AP3B1,AP3D1,HK1,ATP6V0D1,ANXA6,CLINT1,RAB21,SNX2,CAMK2D

## Sheet: STRING_PPI network details
Protein-protein interaction network of differentially abundant proteins between the Morula and Compact Morula stages
Genes symbols in Node 1	Genes symbols in Node 2	Neighborhood on chromosome	Gene fusion	Phylogenetic cooccurrence	Homology	Coexpression	Experimentally determined interaction	Database annotated	Automated textmining	Combined score
ABCE1	MSH6	0	0	0	0	0.574	0	0	0	0.574
ABCE1	EEF2	0	0	0	0	0.714	0	0	0	0.714
ABCE1	EIF3M	0	0	0	0	0.570	0.763	0	0	0.893
ABCE1	EIF4B	0	0	0	0	0.471	0.055	0	0	0.478
ABCE1	DHX15	0	0	0	0	0.711	0.059	0	0	0.716
ABCE1	QARS	0	0	0	0	0.743	0.204	0	0	0.786
ABCE1	PSME3	0	0	0	0	0.641	0	0	0	0.641
AHNAK	ANXA2	0	0	0	0	0.088	0.573	0.800	0	0.915
ANXA2	AHNAK	0	0	0	0	0.088	0.573	0.800	0	0.915
AP3B1	CLINT1	0	0	0	0	0.124	0.159	0.360	0	0.487
AP3B1	KIAA0196	0	0	0	0	0.132	0.502	0	0	0.549
AP3B1	AP3D1	0	0	0	0	0.797	0.764	0.800	0	0.989
AP3D1	AP3B1	0	0	0	0	0.797	0.764	0.800	0	0.989
ATP6V0D1	ATP6V1H	0	0	0	0	0.594	0.950	0.963	0	0.999
ATP6V0D1	ATP6V1B2	0.139	0	0	0	0.643	0.932	0.883	0	0.997
ATP6V1B2	ATP6V1H	0	0	0	0	0.665	0.950	0.883	0	0.997
ATP6V1B2	ATP6V0D1	0.139	0	0	0	0.643	0.932	0.883	0	0.997
ATP6V1H	ATP6V1B2	0	0	0	0	0.665	0.950	0.883	0	0.997
ATP6V1H	ATP6V0D1	0	0	0	0	0.594	0.950	0.963	0	0.999
BUB3	SSRP1	0	0	0	0	0.500	0	0	0	0.500
CAMK2D	MAP4	0	0	0	0	0.051	0.163	0.360	0	0.447
CAMK2D	FLNB	0	0	0	0	0.063	0.162	0.800	0	0.829
CDK5	MAP4	0	0	0	0	0	0.438	0.496	0	0.704
CHID1	PYCRL	0	0	0	0	0.413	0	0	0	0.412
CHID1	PPIB	0	0	0	0	0.429	0	0	0	0.428
CLINT1	AP3B1	0	0	0	0	0.124	0.159	0.360	0	0.487
COQ3	PPP5C	0.103	0	0	0	0	0.385	0	0	0.424
DHX15	LYAR	0	0	0	0	0.454	0	0	0	0.454
DHX15	EIF4B	0	0	0	0	0.728	0.257	0	0	0.789
DHX15	SRSF7	0	0	0	0	0.411	0.120	0	0	0.460
DHX15	ABCE1	0	0	0	0	0.711	0.059	0	0	0.716
DYNC1I2	HNRNPA0	0	0	0	0	0.066	0.409	0	0	0.424
DYNC1I2	DYNC1LI1	0	0	0	0	0.092	0.846	0.800	0	0.969
DYNC1LI1	DYNC1I2	0	0	0	0	0.092	0.846	0.800	0	0.969
DYNC1LI1	RANGAP1	0	0	0	0	0.061	0.418	0	0	0.430
EEF2	MRPL12	0.139	0	0	0	0.514	0.449	0	0	0.749
EEF2	PSMC3	0	0	0.214	0	0.065	0.114	0.300	0	0.483
EEF2	QARS	0.043	0	0	0	0.445	0.316	0	0	0.605
EEF2	EIF3M	0	0	0	0	0.761	0.042	0	0	0.761
EEF2	EIF4B	0	0	0	0	0.309	0.217	0	0	0.436
EEF2	ABCE1	0	0	0	0	0.714	0	0	0	0.714
EIF3M	MRPL12	0	0	0	0	0.418	0	0	0	0.418
EIF3M	EEF2	0	0	0	0	0.761	0.042	0	0	0.761
EIF3M	NACA	0	0	0	0	0.581	0	0	0	0.581
EIF3M	EIF4B	0	0	0	0	0.686	0	0	0	0.686
EIF3M	ABCE1	0	0	0	0	0.570	0.763	0	0	0.893
EIF4B	EEF2	0	0	0	0	0.309	0.217	0	0	0.436
EIF4B	EIF3M	0	0	0	0	0.686	0	0	0	0.686
EIF4B	ABCE1	0	0	0	0	0.471	0.055	0	0	0.478
EIF4B	EIF4G2	0	0	0	0	0.062	0.354	0.275	0	0.522
EIF4B	DHX15	0	0	0	0	0.728	0.257	0	0	0.789
EIF4G2	EIF4B	0	0	0	0	0.062	0.354	0.275	0	0.522
EIF4G2	PSMC4	0	0	0	0	0.065	0.120	0.461	0	0.517
EIF4G2	PSMC3	0	0	0	0	0.155	0.120	0.312	0	0.443
EIF4H	PPP5C	0	0	0	0	0.705	0.070	0	0	0.713
EIF4H	MAPK1	0	0	0	0	0.640	0.120	0	0	0.669
EIF4H	HNRNPA0	0	0	0	0	0.797	0.114	0	0	0.813
FLNB	PTK7	0	0	0	0	0.062	0.219	0.303	0	0.444
FLNB	ITGA5	0	0	0	0	0.066	0.156	0.641	0	0.692
FLNB	CAMK2D	0	0	0	0	0.063	0.162	0.800	0	0.829
FN1	ITGA5	0	0	0	0	0.104	0.764	0.919	0	0.981
GRSF1	MRPS27	0	0	0	0	0.048	0.482	0	0	0.485
HNRNPA0	DYNC1I2	0	0	0	0	0.066	0.409	0	0	0.424
HNRNPA0	PPP5C	0	0	0	0	0.572	0.070	0	0	0.584
HNRNPA0	MAPK1	0	0	0	0	0.572	0.120	0	0	0.607
HNRNPA0	SRSF7	0	0	0	0	0.371	0.258	0	0	0.513
HNRNPA0	EIF4H	0	0	0	0	0.797	0.114	0	0	0.813
ITGA5	FN1	0	0	0	0	0.104	0.764	0.919	0	0.981
ITGA5	MAPK1	0	0	0	0	0.062	0.067	0.394	0	0.423
ITGA5	FLNB	0	0	0	0	0.066	0.156	0.641	0	0.692
KIAA0196	AP3B1	0	0	0	0	0.132	0.502	0	0	0.549
KIF2C	MSH6	0	0	0	0	0.421	0.042	0	0	0.421
KIF2C	RACGAP1	0	0	0	0	0.706	0.218	0.172	0	0.793
KPNA6	RANGAP1	0	0	0	0	0.091	0.219	0.490	0	0.606
KRT18	KRT8	0	0	0	0.760	0.960	0.760	0	0	0.990
KRT8	KRT18	0	0	0	0.760	0.960	0.760	0	0	0.990
LAP3	PYCRL	0.066	0	0	0	0.119	0	0.900	0	0.910
LETM1	NDUFA8	0	0	0	0	0	0.405	0	0	0.404
LUC7L3	SRSF7	0	0	0	0	0.143	0.439	0	0	0.499
LYAR	DHX15	0	0	0	0	0.454	0	0	0	0.454
MAP4	CDK5	0	0	0	0	0	0.438	0.496	0	0.704
MAP4	CAMK2D	0	0	0	0	0.051	0.163	0.360	0	0.447
MAPK1	PPP5C	0	0	0	0	0.369	0.165	0	0	0.450
MAPK1	ITGA5	0	0	0	0	0.062	0.067	0.394	0	0.423
MAPK1	HNRNPA0	0	0	0	0	0.572	0.120	0	0	0.607
MAPK1	EIF4H	0	0	0	0	0.640	0.120	0	0	0.669
MOV10	SRSF7	0	0	0	0	0	0.458	0	0	0.457
MRPL12	EIF3M	0	0	0	0	0.418	0	0	0	0.418
MRPL12	EEF2	0.139	0	0	0	0.514	0.449	0	0	0.749
MRPL12	MRPS27	0	0	0	0	0.084	0.674	0	0	0.688
MRPS27	MRPL12	0	0	0	0	0.084	0.674	0	0	0.688
MRPS27	GRSF1	0	0	0	0	0.048	0.482	0	0	0.485
MSH6	KIF2C	0	0	0	0	0.421	0.042	0	0	0.421
MSH6	ABCE1	0	0	0	0	0.574	0	0	0	0.574
NACA	EIF3M	0	0	0	0	0.581	0	0	0	0.581
NDUFA8	NDUFB5	0	0	0	0	0.837	0.984	0.981	0	0.999
NDUFA8	LETM1	0	0	0	0	0	0.405	0	0	0.404
NDUFA8	NDUFV2	0	0	0	0	0.877	0.984	0.981	0	0.999
NDUFB5	NDUFA8	0	0	0	0	0.837	0.984	0.981	0	0.999
NDUFB5	NDUFV2	0	0	0	0	0.947	0.984	0.981	0	0.999
NDUFV2	NDUFB5	0	0	0	0	0.947	0.984	0.981	0	0.999
NDUFV2	NDUFA8	0	0	0	0	0.877	0.984	0.981	0	0.999
NUDC	PSMC3	0	0	0	0	0.636	0	0	0	0.636
PDIA5	PPIB	0	0	0	0	0.187	0.339	0.125	0	0.488
PPIB	RANGAP1	0	0	0	0	0	0.184	0.322	0	0.423
PPIB	CHID1	0	0	0	0	0.429	0	0	0	0.428
PPIB	PDIA5	0	0	0	0	0.187	0.339	0.125	0	0.488
PPP5C	COQ3	0.103	0	0	0	0	0.385	0	0	0.424
PPP5C	MAPK1	0	0	0	0	0.369	0.165	0	0	0.450
PPP5C	HNRNPA0	0	0	0	0	0.572	0.070	0	0	0.584
PPP5C	EIF4H	0	0	0	0	0.705	0.070	0	0	0.713
PSMB5	UGGT2	0	0	0	0	0	0.594	0	0	0.594
PSMB5	PSMC4	0.065	0	0	0	0.881	0.961	0.800	0	0.999
PSMB5	PYCRL	0	0	0	0	0.131	0.431	0	0	0.484
PSMB5	PSME3	0	0	0	0	0.103	0.461	0	0	0.495
PSMB5	PSMC3	0.065	0	0	0	0.875	0.961	0.800	0	0.998
PSMC3	EEF2	0	0	0.214	0	0.065	0.114	0.300	0	0.483
PSMC3	NUDC	0	0	0	0	0.636	0	0	0	0.636
PSMC3	PSMC4	0	0	0.417	0.899	0.857	0.967	0	0	0.995
PSMC3	PSMB5	0.065	0	0	0	0.875	0.961	0.800	0	0.998
PSMC3	EIF4G2	0	0	0	0	0.155	0.120	0.312	0	0.443
PSMC4	EIF4G2	0	0	0	0	0.065	0.120	0.461	0	0.517
PSMC4	PSMC3	0	0	0.417	0.899	0.857	0.967	0	0	0.995
PSMC4	PSMB5	0.065	0	0	0	0.881	0.961	0.800	0	0.999
PSME3	PSMB5	0	0	0	0	0.103	0.461	0	0	0.495
PSME3	ABCE1	0	0	0	0	0.641	0	0	0	0.641
PTK7	FLNB	0	0	0	0	0.062	0.219	0.303	0	0.444
PYCRL	LAP3	0.066	0	0	0	0.119	0	0.900	0	0.910
PYCRL	PSMB5	0	0	0	0	0.131	0.431	0	0	0.484
PYCRL	CHID1	0	0	0	0	0.413	0	0	0	0.412
QARS	EEF2	0.043	0	0	0	0.445	0.316	0	0	0.605
QARS	ABCE1	0	0	0	0	0.743	0.204	0	0	0.786
RAB35	RAB3C	0	0	0.436	0.917	0	0.432	0	0	0.451
RAB3C	RAB35	0	0	0.436	0.917	0	0.432	0	0	0.451
RACGAP1	KIF2C	0	0	0	0	0.706	0.218	0.172	0	0.793
RANGAP1	KPNA6	0	0	0	0	0.091	0.219	0.490	0	0.606
RANGAP1	PPIB	0	0	0	0	0	0.184	0.322	0	0.423
RANGAP1	DYNC1LI1	0	0	0	0	0.061	0.418	0	0	0.430
SNX1	SNX2	0	0	0	0.958	0.048	0.674	0.919	0	0.972
SNX2	SNX1	0	0	0	0.958	0.048	0.674	0.919	0	0.972
SRSF7	LUC7L3	0	0	0	0	0.143	0.439	0	0	0.499
SRSF7	DHX15	0	0	0	0	0.411	0.120	0	0	0.460
SRSF7	MOV10	0	0	0	0	0	0.458	0	0	0.457
SRSF7	HNRNPA0	0	0	0	0	0.371	0.258	0	0	0.513
SSRP1	BUB3	0	0	0	0	0.500	0	0	0	0.500
UGGT2	PSMB5	0	0	0	0	0	0.594	0	0	0.594
