# Supplementary material for: Dynamic Changes in the Proteome of Early Bovine Embryos Developed In Vivo
Source: Front Cell Dev Biol. 2022 Mar 21;10:863700. doi: 10.3389/fcell.2022.863700 (PMC8979002; doi:10.3389/fcell.2022.863700)
Supplement: Supplementary file 5 [file Table4.XLSX]

## Sheet: STRING_KEGG
Functional enrichment analysis (KEGG pathway) via STRING of differentially abundant proteins between the 4-6 and 8-12 cell stages
Term ID	Term name	Observed gene count	Background gene count	Strength	False discovery rate	Genes symbols
bta03013	RNA transport	5	152	1.08	0.0318	EIF3J,NUP133,NUP93,PAIP1,EIF5B
bta04810	Regulation of actin cytoskeleton	5	188	0.99	0.0420	IQGAP2,ARPC1A,GNG12,ARPC2,MYH9

## Sheet: STRING_GO Cell component
Functional enrichment analysis (GO Cell component) via STRING of differentially abundant proteins between the 4-6 and 8-12 cell stages
Term ID	Term name	Observed gene count	Background gene count	Strength	False discovery rate	Genes symbols
GO:0005635	Nuclear envelope	5	113	1.21	0.0438	CACYBP,TMEM201,NUP93,APEH,PTPLAD1
