# Supplementary material for: Dynamic Changes in the Proteome of Early Bovine Embryos Developed In Vivo
Source: Front Cell Dev Biol. 2022 Mar 21;10:863700. doi: 10.3389/fcell.2022.863700 (PMC8979002; doi:10.3389/fcell.2022.863700)
Supplement: Supplementary file 6 [file Table1.XLSX]

## Sheet: List of all proteins 
List of all proteins identified in in vivo embryos
								Mean Normalized Weighted Spectra in 4-6 cells			Mean Normalized Weighted Spectra in 8-12 cells				Mean Normalized Weighted Spectra in Morulas			Mean Normalized Weighted Spectra in Compact Morulas				Mean Normalized Weighted Spectra in Blastocysts
Protein name (2757)	Accession Number	Gene symbol	Mean Normalized Weighted Spectra in 4-6 cells	Mean Normalized Weighted Spectra in 8-12 cells	Mean Normalized Weighted Spectra in Morulas	Mean Normalized Weighted Spectra in Compact Morulas	Mean Normalized Weighted Spectra in Blastocysts	4-6 cell 1	4-6 cell 2	4-6 cell 3	8-12 cell 1	8-12 cell 2	8-12 cell 3	8-12 cell 4	Morula 1	Morula 2	Morula 3	Compact Morula 1	Compact Morula 2	Compact Morula 3	Compact Morula 4	Blastocyst 1	Blastocyst 2	Blastocyst 3	Blastocyst 4
Alpha-1B-glycoprotein	Q2KJF1	A1BG	1.86997	2.2808	0	0.489528	0	2.1149	2.6323	0.8627	0	0	0	9.1232	0	0	0	0	0	0.89201	1.0661	0	0	0	0
Alpha-2-macroglobulin	Q7SIH1	A2M	21.4582	23.3537	0	3.73978	0.51145	4.2297	36.852	23.293	0	3.4009	8.666	81.348	0	0	0	13.001	0	0.89201	1.0661	0	0	2.0458	0
Alpha-1,4-N-acetylglucosaminyltransferase	G3MZ03	A4GALT	2.0926	2.98445	3.52537	2.85518	1.54966	1.0574	2.6323	2.5881	3.7801	3.4009	2.476	2.2808	3.0207	3.9171	3.6383	2.3639	4.2485	2.676	2.1323	1.5193	2.7259	0.68195	1.2715
Aladin WD repeat nucleoporin	F6QCG0	AAAS	8.28507	6.09387	3.92587	3.3586	1.19283	12.689	5.2646	6.9016	8.8203	6.8019	4.952	3.8013	6.0414	3.9171	1.8191	4.7277	2.8323	2.676	3.1984	0	3.4074	1.3639	0
Acetoacetyl-CoA synthetase	F1N412	AACS	0	0.190068	0	0	0.511345	0	0	0	0	0	0	0.76027	0	0	0	0	0	0	0	0	0.68148	1.3639	0
Angio-associated migratory cell protein	Q3SZK1	AAMP	0	0	0	0	1.01902	0	0	0	0	0	0	0	0	0	0	0	0	0	0	0.75963	1.363	0.68195	1.2715
Alanine--tRNA ligase	A6QLT9	AARS1	0.292477	0	0.606367	1.58505	11.7448	0	0.87743	0	0	0	0	0	0	0	1.8191	1.1819	1.4162	2.676	1.0661	5.3174	10.904	12.957	17.801
Alanine--tRNA ligase	F1MKA6	AARS2	0	0	0	0	0.511345	0	0	0	0	0	0	0	0	0	0	0	0	0	0	0	0.68148	1.3639	0
Alanyl-tRNA editing protein Aarsd1	Q32LK1	AARSD1	0	0.380125	0.335633	0.712525	1.04211	0	0	0	0	0	0	1.5205	1.0069	0	0	0	0	1.784	1.0661	0.75963	1.363	2.0458	0
Uncharacterized protein	A0A3Q1MB23	ABCB1	17.2123	12.1108	3.8494	4.65755	3.00822	16.894	16.647	18.096	10.07	15.862	11.121	11.39	4.0191	3.9061	3.623	5.8998	5.641	1.7765	5.3129	4.5514	4.0832	3.3983	0
ATP binding cassette subfamily B member 7	A0A3Q1MUB7	ABCB7	6.62047	1.56933	0.671267	2.20562	1.55321	4.2297	6.142	9.4897	0	0	2.476	3.8013	2.0138	0	0	1.1819	2.8323	2.676	2.1323	0.75963	3.4074	2.0458	0
ABCD3 protein	A7Z038	ABCD3	1.28993	0.473467	0	0	0.701253	2.1149	1.7549	0	0	1.1336	0	0.76027	0	0	0	0	0	0	0	0.75963	0.68148	1.3639	0
ABCE1 protein	A4IFE6	ABCE1	0.584967	1.07189	1.44213	4.11468	5.07953	0	1.7549	0	1.26	2.2673	0	0.76027	3.0207	1.3057	0	4.7277	2.8323	3.568	5.3307	2.2789	5.4518	7.5014	5.086
ATP binding cassette subfamily F member 1	A0A3Q1NB13	ABCF1	0.86761	0.499567	4.3611	3.45122	5.26575	0	0.87743	1.7254	0	0	1.238	0.76027	6.0414	5.2228	1.8191	1.1819	2.8323	4.46	5.3307	3.7981	5.4518	5.4556	6.3575
ATP-binding cassette sub-family F member 2	Q2KJA2	ABCF2	1.74503	0.782968	1.0069	2.05513	1.38296	0	3.5097	1.7254	0	1.1336	1.238	0.76027	3.0207	0	0	2.3639	2.8323	0.89201	2.1323	0.75963	2.0444	2.7278	0
ABCF3 protein	A4FUE2	ABCF3	0	0	0.335633	0.489528	1.21246	0	0	0	0	0	0	0	1.0069	0	0	0	0	0.89201	1.0661	0.75963	2.0444	2.0458	0
Palmitoyl-protein thioesterase ABHD10, mitochondrial	Q5E9H9	ABHD10	4.9551	5.8268	1.71287	2.6561	4.14533	5.2872	5.2646	4.3135	7.5603	5.6682	2.476	7.6027	2.0138	1.3057	1.8191	1.1819	0	6.2441	3.1984	3.0385	5.4518	6.8195	1.2715
Protein ABHD11	Q3SZ73	ABHD11	8.7549	5.64965	2.0138	5.54397	9.43	10.574	9.6518	6.0389	6.3002	7.9355	0	8.3629	6.0414	0	0	8.2735	0	10.704	3.1984	10.635	11.585	12.957	2.543
Lysophosphatidylserine lipase ABHD12	Q08DW9	ABHD12	7.51037	6.49035	2.54863	0.223002	1.44135	9.5169	4.3872	8.627	7.5603	6.8019	2.476	9.1232	5.0345	2.6114	0	0	0	0.89201	0	3.0385	1.363	1.3639	0
Abl interactor 1	A0A3Q1MQK6	ABI1	2.35138	2.27675	1.54173	0.785002	2.24143	2.1149	0.75053	4.1887	1.26	2.2673	1.238	4.3417	2.0138	2.6114	0	1.1819	0	0.89201	1.0661	2.9286	2.6274	3.4097	0
Costars family protein ABRACL	Q3ZBN0	ABRACL	0.580043	0.380125	0	0.446	1.97275	0	0.87743	0.8627	0	0	0	1.5205	0	0	0	0	0	1.784	0	0.75963	0.68148	1.3639	5.086
Acetyl-CoA acyltransferase 1	Q3ZC41	ACAA1	14.9803	14.2568	6.68033	9.36777	11.713	17.976	13.162	13.803	17.641	13.604	13.618	12.164	8.0552	6.5284	5.4574	14.183	5.6647	8.0281	9.5953	12.914	12.948	9.5472	11.443
3-ketoacyl-CoA thiolase, mitochondrial	Q3T0R7	ACAA2	26.653	25.1773	21.2737	24.1872	24.8373	33.838	23.691	22.43	17.641	26.074	33.426	23.568	21.145	11.751	30.925	15.365	24.075	23.192	34.117	22.789	23.17	27.96	25.43
Uncharacterized protein	A0A3Q1MFK8	ACAD10	0	0	0	0	1.56785	0	0	0	0	0	0	0	0	0	0	0	0	0	0	0.67402	3.1002	2.4972	0
Acyl-CoA dehydrogenase family member 9	A0A3Q1MP25	ACAD9	12.4153	13.2117	7.10907	6.7814	7.28025	13.747	12.284	11.215	13.861	17.005	13.618	8.3629	9.0621	10.446	1.8191	4.7277	7.0809	8.9201	6.3969	8.3559	8.1777	7.5014	5.086
Medium-chain specific acyl-CoA dehydrogenase, mitochondrial	Q3SZB4	ACADM	2.9225	1.42043	0	1.454	5.92093	5.2872	1.7549	1.7254	0	3.4009	0	2.2808	0	0	0	1.1819	0	3.568	1.0661	4.5578	5.4518	4.7736	8.9005
Short-chain specific acyl-CoA dehydrogenase, mitochondrial	Q3ZBF6	ACADS	2.95187	3.19122	3.87647	1.88472	1.80999	1.2547	3.3165	4.2844	2.2426	5.4186	3.4414	1.6623	5.5979	3.8731	2.1584	0	3.3606	2.4796	1.6987	1.352	2.2987	0.80914	2.7801
Short/branched chain specific acyl-CoA dehydrogenase, mitochondrial	Q5EAD4	ACADSB	8.34527	10.4801	6.5092	5.59835	7.40147	13.747	4.3872	6.9016	12.6	11.336	11.142	6.8424	8.0552	7.8341	3.6383	3.5458	4.2485	7.1361	7.463	9.1155	4.7704	6.8195	8.9005
Very long-chain specific acyl-CoA dehydrogenase, mitochondrial	P48818	ACADVL	8.73523	5.66135	5.00217	4.0566	4.54087	10.574	6.142	9.4897	3.7801	9.0692	3.714	6.0821	3.0207	6.5284	5.4574	5.9097	2.8323	5.3521	2.1323	6.077	5.4518	4.0917	2.543
Acetyl-CoA acetyltransferase, mitochondrial	Q29RZ0	ACAT1	22.3707	26.6148	31.2997	27.5317	19.9737	25.378	19.304	22.43	28.981	23.807	34.664	19.007	26.179	31.337	36.383	30.73	35.404	25.868	18.125	20.51	20.444	21.14	17.801
Acetyl-CoA acetyltransferase 2	Q17QI3	ACAT2	1.45257	1.35318	2.6896	1.88055	2.09651	0	2.6323	1.7254	0	1.1336	1.238	3.0411	0	2.6114	5.4574	2.3639	1.4162	2.676	1.0661	3.7981	1.363	0.68195	2.543
Acyl-CoA binding domain containing 3	F1MRE5	ACBD3	1.51257	0.973025	0.335633	1.02305	1.50738	1.0574	1.7549	1.7254	0	1.1336	1.238	1.5205	1.0069	0	0	0	1.4162	2.676	0	0.75963	1.363	1.3639	2.543
Aminotran_1_2 domain-containing protein	F1MBE7	ACCSL	34.6363	42.1693	25.9483	18.3215	9.237	37.01	28.078	38.821	45.362	48.747	29.712	44.856	24.165	30.031	23.649	18.911	18.41	17.84	18.125	7.5963	10.904	9.5472	8.9005
Apoptotic chromatin condensation inducer 1	F1MQG6	ACIN1	0	0	0	1.9241	2.27413	0	0	0	0	0	0	0	0	0	0	2.3639	1.4162	1.784	2.1323	2.2789	2.7259	4.0917	0
ATP-citrate synthase	Q32PF2	ACLY	0	0.380125	0	0.979075	3.24715	0	0	0	0	0	0	1.5205	0	0	0	0	0	1.784	2.1323	3.0385	2.7259	3.4097	3.8145
Cytoplasmic aconitate hydratase	Q0VCU1	ACO1	1.73523	2.61512	0.606367	1.94355	1.91015	0	1.7549	3.4508	1.26	3.4009	1.238	4.5616	0	0	1.8191	1.1819	0	4.46	2.1323	2.2789	2.0444	2.0458	1.2715
Aconitate hydratase, mitochondrial	P20004	ACO2	33.8507	34.766	30.919	32.5075	42.937	32.78	36.852	31.92	27.721	36.277	40.854	34.212	20.138	23.502	49.117	29.548	21.243	41.924	37.315	40.26	37.481	45.69	48.317
Acyl-coenzyme A thioesterase 9, mitochondrial	Q3SWX2	ACOT9	5.99517	4.61768	5.8032	2.75755	4.45987	3.1723	8.7743	6.0389	3.7801	7.9355	3.714	3.0411	9.0621	6.5284	1.8191	3.5458	0	5.3521	2.1323	3.7981	3.4074	6.8195	3.8145
Low molecular weight phosphotyrosine protein phosphatase	P11064	ACP1	1.51257	2.85952	2.0485	1.4056	2.25128	1.0574	1.7549	1.7254	2.5201	3.4009	2.476	3.0411	3.0207	1.3057	1.8191	1.1819	1.4162	0.89201	2.1323	2.2789	1.363	4.0917	1.2715
Tartrate-resistant acid phosphatase type 5	E1B8A0	ACP5	0	0	0	0	2.05744	0	0	0	0	0	0	0	0	0	0	0	0	0	0	2.2789	2.7259	0.68195	2.543
Prostatic acid phosphatase	A6H730	ACPP	3.03007	1.1892	3.49063	3.8771	2.6114	2.1149	4.3872	2.5881	0	0	2.476	2.2808	6.0414	2.6114	1.8191	5.9097	2.8323	3.568	3.1984	3.0385	2.7259	3.4097	1.2715
Acyl-CoA synthetase long chain family member 1	A0A3Q1LWT4	ACSL1	5.66647	2.71045	5.368	4.38567	1.91363	6.7627	3.8567	6.38	0	4.5346	2.9655	3.3417	9.0621	5.2228	1.8191	5.9097	1.4162	6.5968	3.62	1.5193	3.4074	2.7278	0
Acyl-CoA synthetase long chain family member 3	F1MEX9	ACSL3	7.0787	8.39883	4.32777	6.0054	6.4856	6.4158	5.7329	9.0874	8.9899	9.1455	9.3266	6.1333	4.0953	3.3082	5.5798	5.9892	5.0043	4.9961	8.032	5.7739	7.5421	6.1834	6.443
Acyl-CoA synthetase long chain family member 4	F1MBW3	ACSL4	3.447	2.15213	2.18807	1.14353	2.32143	5.216	0.40919	4.7158	3.6106	2.191	0.57734	2.2296	2.9529	1.9146	1.6967	1.1024	0.66044	1.248	1.5633	4.1013	1.9986	1.9999	1.1859
Acyl-CoA synthetase long-chain family member 5	Q1LZF6	ACSL5	11.409	10.0161	6.17097	2.61763	0.530765	17.558	5.7951	10.874	16.381	10.203	6.9385	6.5418	10.069	4.8056	3.6383	2.3639	2.8323	1.4313	3.843	0.75963	0.68148	0.68195	0
Acyl-CoA synthetase long chain family member 6	A0A3Q1LPX2	ACSL6	4.43013	3.41337	1.9515	1.4206	1.74291	6.3446	2.6323	4.3135	3.7801	3.4009	4.952	1.5205	1.0069	3.0285	1.8191	0	2.8323	1.784	1.0661	1.5193	4.7704	0.68195	0
Acetyl-coenzyme A synthetase	A0A3Q1MS98	ACSS1	0	0	0	0.266525	3.78517	0	0	0	0	0	0	0	0	0	0	0	0	0	1.0661	2.2789	4.0889	7.5014	1.2715
Actin, cytoplasmic 1	P60712	ACTB	28.9577	22.6	25.142	26.3365	34.4483	24.799	37.059	25.015	18.414	24.929	25.029	22.028	20.697	24.316	30.413	21.04	27.452	24.507	32.347	32.764	35.99	38.325	30.714
Uncharacterized protein	A0A3Q1NKP5	ACTBL2	5.40393	4.96882	5.6238	5.5464	5.17765	5.2517	6.3991	4.561	5.7888	3.3041	7.1358	3.6466	5.5138	5.1285	6.2291	4.0472	6.2655	4.2786	7.5943	4.6513	5.5801	5.9093	4.5699
Actin, alpha cardiac muscle 1	Q3ZC07	ACTC1	31.3363	29.605	34.2903	28.5012	32.0075	32.442	32.469	29.098	30.956	25.073	27.962	34.429	33.087	28.993	40.791	23.844	31.756	26.569	31.836	23.158	32.973	32.557	39.342
Actin, cytoplasmic 2	P63258	ACTG1	48.74	44.0473	47.498	49.262	58.0932	47.481	51.301	47.438	38.085	45.321	52.531	40.252	41.391	42.101	59.002	40.896	50.653	41.875	63.624	51.092	64.479	63.007	53.795
ACTL6A protein	A4IFJ8	ACTL6A	0	0	0.770867	0.562	1.79818	0	0	0	0	0	0	0	1.0069	1.3057	0	1.1819	0	0	1.0661	4.5578	0.68148	0.68195	1.2715
Alpha-actinin-1	Q3B7N2	ACTN1	21.1693	21.5018	26.027	33.6568	54.535	17.701	22.486	23.321	5.5074	27.372	25.025	28.103	24.899	22.547	30.635	33.386	18.863	43.265	39.113	44.647	58.426	67.814	47.253
Alpha-actinin-4	A5D7D1	ACTN4	26.5607	29.8975	26.2443	24.9937	49.2073	20.343	28.373	30.966	22.187	29.252	29.418	38.733	24.402	23.143	31.188	19.755	20.782	27.141	32.297	50.245	49.881	47.352	49.351
Actin-related protein 10	Q3ZBD2	ACTR10	1.57258	1.66268	1.648	0.843577	0.340857	2.1149	0.87743	1.7254	0	1.1336	2.476	3.0411	0	1.3057	3.6383	0	1.4162	0.89201	1.0661	0	0.68148	0.68195	0
Actin related protein 1A	F2Z4F0	ACTR1A	4.24977	6.25323	5.67277	4.16653	2.17247	4.9336	3.2164	4.5993	4.6189	7.1774	5.3621	7.8545	7.0452	3.913	6.0601	3.9374	3.775	3.2698	5.6839	2.7845	2.9517	2.9537	0
Beta-centractin	A4IFE3	ACTR1B	1.63293	1.02317	1.68417	0.92282	0.177505	1.411	2.0482	1.4396	0	0.75809	2.0659	1.2687	2.0169	0	3.0356	0.79038	1.8897	0.29825	0.71295	0.25399	0	0.45603	0
Actin-related protein 2	A7MB62	ACTR2	5.7977	9.5486	4.4409	4.69448	4.10562	5.2642	6.9527	5.1762	13.806	10.178	7.4011	6.8093	12.017	1.3057	0	2.351	7.0347	6.2053	3.1869	4.5495	4.0666	2.7204	5.086
Actin-related protein 3	P61157	ACTR3	5.56357	8.89893	7.82397	3.2242	6.7227	6.3135	3.4925	6.8847	8.7833	13.559	4.9277	8.3257	12.043	7.8085	3.6204	3.5226	2.8185	4.4338	2.1219	7.5665	6.1133	8.1499	5.0611
N-acyl-L-amino-acid amidohydrolase	F1MR63	ACY1	0.580043	1.13702	0.606367	0	0.17037	0	0.87743	0.8627	0	2.2673	0	2.2808	0	0	1.8191	0	0	0	0	0	0.68148	0	0
Adenosine deaminase	P56658	ADA	3.92767	5.1536	5.68013	4.40885	5.86855	2.6436	4.8259	4.3135	3.1501	6.235	7.428	3.8013	4.0276	3.9171	9.0957	2.3639	6.3728	3.568	5.3307	4.9376	5.1111	5.7965	7.629
Disintegrin and metalloproteinase domain-containing protein 10	Q10741	ADAM10	0	0.499567	0	0.843577	1.37929	0	0	0	0	0	1.238	0.76027	0	0	0	0	1.4162	0.89201	1.0661	1.5193	2.0444	0.68195	1.2715
A disintegrin and metalloproteinase with thrombospondin motifs 5	F1MRZ2	ADAMTS5	3.735	4.9492	1.91207	1.13905	0.720683	4.2297	4.3872	2.5881	6.3002	2.2673	7.428	3.8013	0	3.9171	1.8191	1.1819	1.4162	0.89201	1.0661	1.5193	0.68148	0.68195	0
Adducin 3	A0A3Q1NDE1	ADD3	0	0	0	0.295475	0.701253	0	0	0	0	0	0	0	0	0	0	1.1819	0	0	0	0.75963	0.68148	1.3639	0
ADP-ribose glycohydrolase ARH3	F1MWJ3	ADPRS	1.1699	0.190068	0	0	1.21261	0	3.5097	0	0	0	0	0.76027	0	0	0	0	0	0	0	0.75963	1.363	2.7278	0
Adenylosuccinate lyase	F1MHP6	ADSL	6.10047	10.66	6.01577	3.3927	6.17645	5.2872	4.3872	8.627	5.0402	12.47	19.808	5.3219	5.0345	3.9171	9.0957	2.3639	1.4162	4.46	5.3307	6.077	5.4518	6.8195	6.3575
Adenylosuccinate synthetase isozyme 2	A7MBG0	ADSS2	2.0277	1.4987	2.21967	1.93868	3.82045	0	2.6323	3.4508	0	0	3.714	2.2808	3.0207	0	3.6383	1.1819	1.4162	0.89201	4.2646	4.5578	3.4074	4.7736	2.543
Afadin, adherens junction formation factor	A0A3Q1LN46	AFDN	2.56508	0.999125	4.2615	5.25378	4.99017	4.2297	0.87743	2.5881	0	0	2.476	1.5205	7.0483	3.9171	1.8191	5.9097	4.2485	4.46	6.3969	4.5578	6.8148	4.7736	3.8145
AFG3-like protein 2	Q2KJI7	AFG3L2	26.9877	27.108	23.1503	21.113	12.8662	37.805	20.03	23.128	33.829	29.301	23.356	21.946	20.022	25.989	23.44	17.594	22.496	16.846	27.516	13.557	12.857	16.223	8.8276
Aspartylglucosaminidase	F1MGY9	AGA	0	0	0	0	3.75128	0	0	0	0	0	0	0	0	0	0	0	0	0	0	4.5578	2.7259	1.3639	6.3575
Arf-GAP domain and FG repeat-containing protein 1	Q2TA45	AGFG1	0.287567	0.566825	0.335633	0.533075	0.871633	0	0	0.8627	0	2.2673	0	0	1.0069	0	0	0	0	0	2.1323	0.75963	1.363	1.3639	0
Acylglycerol kinase	A0A3Q1MFM9	AGK	7.68283	5.77123	6.68703	6.29075	2.78177	7.402	7.0195	8.627	5.0402	4.5346	7.428	6.0821	7.0483	3.9171	9.0957	8.2735	4.2485	6.2441	6.3969	3.0385	3.4074	3.4097	1.2715
1-acylglycerol-3-phosphate O-acyltransferase 5	A0A3S5ZPU2	AGPAT5	6.29027	7.29263	10.7775	8.90338	5.70753	8.4595	3.5097	6.9016	5.0402	5.6682	12.38	6.0821	14.097	9.1398	9.0957	11.819	9.9132	5.3521	8.5292	6.8367	5.4518	5.4556	5.086
Alkylglycerone-phosphate synthase	A0A3Q1NBU3	AGPS	2.5051	4.08459	0	0.533075	0.86807	3.1723	1.7549	2.5881	6.3002	6.8019	2.476	0.76027	0	0	0	0	0	0	2.1323	1.5193	0.68148	0	1.2715
Anterior gradient 2, protein disulphide isomerase family member	F1N3J3	AGR2	0.287567	0.5702	0	0	0	0	0	0.8627	0	0	0	2.2808	0	0	0	0	0	0	0	0	0	0	0
Agrin	A0A3Q1LTY7	AGRN	22.4373	16.3192	1.1065	0.446	1.67762	30.666	24.568	12.078	25.201	12.47	22.284	5.3219	2.0138	1.3057	0	0	0	1.784	0	0.75963	2.7259	0.68195	2.543
Angiotensinogen	A0A3Q1LGY9	AGT	9.67777	7.83062	10.9898	12.1234	8.5521	11.632	8.7743	8.627	8.8203	5.6682	6.19	10.644	10.069	6.5284	16.372	7.0916	14.162	13.38	13.86	8.3559	6.1333	9.5472	10.172
AT-hook containing transcription factor 1	A0A3Q1MMV9	AHCTF1	0.86761	0.5702	2.21967	3.68372	1.74313	0	0.87743	1.7254	0	0	0	2.2808	3.0207	0	3.6383	3.5458	4.2485	2.676	4.2646	1.5193	3.4074	2.0458	0
Adenosylhomocysteinase	Q3MHL4	AHCY	10.1156	15.4528	12.9434	12.306	19.5912	4.2297	14.039	12.078	5.0402	15.871	17.332	23.568	6.0414	9.1398	23.649	10.637	8.497	15.164	14.926	16.712	17.037	20.458	24.158
Adenosylhomocysteinase 3	A6QLP2	AHCYL2	0	0	0	0	0.871633	0	0	0	0	0	0	0	0	0	0	0	0	0	0	0.75963	1.363	1.3639	0
AHNAK nucleoprotein	A0A3Q1NE82	AHNAK	6.6729	4.3715	2.31927	15.1305	81.7728	0	10.529	9.4897	0	0	0	17.486	2.0138	1.3057	3.6383	15.365	7.0809	12.488	25.588	97.992	74.281	51.828	102.99
AHA1, activator of heat shock 90kDa protein ATPase homolog 1 (Yeast)	Q3T0G3	AHSA1	0.584967	0.380125	0	0	4.29285	0	1.7549	0	0	0	0	1.5205	0	0	0	0	0	0	0	3.0385	4.7704	6.8195	2.543
Alpha-2-HS-glycoprotein	P12763	AHSG	5.71253	3.9489	2.25437	3.4165	1.12399	3.1723	9.6518	4.3135	1.26	1.1336	1.238	12.164	0	1.3057	5.4574	7.0916	2.8323	2.676	1.0661	0	0.68148	0	3.8145
Axin interactor, dorsalization associated	E1BG08	AIDA	0.872533	0.3095	0	0	0.170487	0	1.7549	0.8627	0	0	1.238	0	0	0	0	0	0	0	0	0	0	0.68195	0
Apoptosis inducing factor mitochondria associated 1	E1BJA2	AIFM1	29.585	25.485	24.9087	23.2747	10.7636	39.125	27.2	22.43	28.981	29.475	25.998	17.486	31.214	23.502	20.01	27.185	24.075	20.516	21.323	12.154	10.904	13.639	6.3575
Aminoacyl tRNA synthetase complex interacting multifunctional protein 1	F6PWM7	AIMP1	3.3727	3.07567	3.6965	3.90672	3.8008	3.1723	2.6323	4.3135	2.5201	2.2673	3.714	3.8013	3.0207	2.6114	5.4574	3.5458	4.2485	3.568	4.2646	3.7981	4.7704	4.0917	2.543
Adenylate kinase isoenzyme 1	P00570	AK1	0.580043	0.5702	0	0	0	0	0.87743	0.8627	0	0	0	2.2808	0	0	0	0	0	0	0	0	0	0	0
Adenylate kinase 2, mitochondrial	P08166	AK2	12.4827	12.129	8.10713	11.2228	13.0715	10.552	12.257	14.639	12.568	19.243	9.8783	6.8266	10.038	5.216	9.0674	5.8974	12.702	12.465	13.827	11.379	11.564	11.575	17.768
GTP:AMP phosphotransferase AK3, mitochondrial	P08760	AK3	11.8903	8.4516	4.36777	4.63835	8.9552	14.804	9.6518	11.215	10.08	7.9355	7.428	8.3629	5.0345	2.6114	5.4574	2.3639	1.4162	6.2441	8.5292	6.8367	6.8148	8.1833	13.986
Adenylate kinase 4, mitochondrial	Q0VCP1	AK4	6.88013	5.225	4.19663	4.46805	10.4001	8.4595	6.142	6.0389	6.3002	6.8019	2.476	5.3219	5.0345	3.9171	3.6383	8.2735	2.8323	3.568	3.1984	9.1155	9.5407	10.229	12.715
A-kinase anchoring protein 1	E1BMU6	AKAP1	5.9427	5.46597	4.29623	1.84713	0	7.402	4.3872	6.0389	5.0402	3.4009	11.142	2.2808	4.0276	5.2228	3.6383	1.1819	4.2485	0.89201	1.0661	0	0	0	0
A-kinase anchoring protein 12	A0A3Q1MSB2	AKAP12	0.287567	0	2.1134	14.2164	35.1437	0	0	0.8627	0	0	0	0	5.0345	1.3057	0	7.0916	11.329	16.056	22.389	27.347	33.392	42.963	36.873
A-kinase anchoring protein 8 like	A0A3Q1MED6	AKAP8L	0	0	0.335633	0.620575	1.39894	0	0	0	0	0	0	0	1.0069	0	0	0	1.4162	0	1.0661	2.2789	0.68148	1.3639	1.2715
A-kinase anchoring protein 9	A0A3Q1LPA7	AKAP9	0	0	0	0.533075	0.852075	0	0	0	0	0	0	0	0	0	0	0	0	0	2.1323	0	2.0444	1.3639	0
Aldo-keto reductase family 1 member A1	Q3ZCJ2	AKR1A1	12.8514	21.357	20.0477	16.5835	20.066	7.8751	13.1	17.579	8.7761	24.234	31.971	20.447	10.519	11.614	38.01	13.489	13.329	19.961	19.555	14.746	19.338	18.341	27.839
Aldo-keto reductase family 1 member B1	P16116	AKR1B1	36.3917	52.6865	53.0773	45.2737	48.6908	25.963	39.546	43.666	39.101	47.181	75.73	48.734	43.849	40.614	74.769	33.789	43.318	53.178	50.81	39.939	46.081	53.94	54.803
Aldo_ket_red domain-containing protein	F1MZC0	AKR7A2	0.872533	1.70723	0	0.223002	2.274	0	1.7549	0.8627	0	2.2673	0	4.5616	0	0	0	0	0	0.89201	0	2.2789	3.4074	3.4097	0
Delta-aminolevulinic acid dehydratase	Q58DK5	ALAD	2.01788	2.01335	0.770867	0.446	3.56502	0	0.87743	5.1762	0	4.5346	1.238	2.2808	1.0069	1.3057	0	0	0	1.784	0	3.0385	2.7259	3.4097	5.086
Albumin	A0A140T897	ALB	55.7567	184.884	29.3463	40.175	250.22	48.908	74.147	44.215	20.95	26.784	85.271	606.53	15.103	20.403	52.533	30.01	58.42	42.149	30.121	148.42	85.7	106.98	659.78
Delta-1-pyrroline-5-carboxylate synthase	Q2KJH7	ALDH18A1	0.584967	0.689625	0.335633	0.223002	0.720683	0	1.7549	0	0	0	1.238	1.5205	1.0069	0	0	0	0	0.89201	0	1.5193	0.68148	0.68195	0
Retinal dehydrogenase 1	P48644	ALDH1A1	11.9338	15.7595	17.7729	9.26732	15.8739	1.0574	14.039	20.705	2.5201	24.94	17.332	18.246	7.0483	2.6114	43.659	5.9097	2.8323	18.732	9.5953	13.673	10.222	2.7278	36.873
Aldehyde dehydrogenase 1 family member A2	G3X6U1	ALDH1A2	0	1.19155	0	0	0	0	0	0	0	0	0	4.7662	0	0	0	0	0	0	0	0	0	0	0
Aldehyde dehydrogenase, mitochondrial	P20000	ALDH2	26.895	21.9357	18.9547	17.8225	21.577	32.78	27.2	20.705	16.381	22.673	22.284	26.405	19.131	10.446	27.287	13.001	16.994	17.84	23.455	17.471	25.896	26.412	16.529
Aldehyde dehydrogenase 3 family member A2	A0A3Q1LJ52	ALDH3A2	4.17387	4.127	2.1134	1.75963	0.871495	4.2297	3.5097	4.7822	4.4647	4.1149	3.714	4.2144	5.0345	1.3057	0	1.1819	2.8323	0.89201	2.1323	0.75963	2.0444	0.68195	0
Aldehyde dehydrogenase family 3 member B1	Q1JPA0	ALDH3B1	0.997333	1.34846	0	0	0	0	1.7549	1.2371	0.54684	1.476	0	3.371	0	0	0	0	0	0	0	0	0	0	0
Delta-1-pyrroline-5-carboxylate dehydrogenase, mitochondrial	A7YWE4	ALDH4A1	4.9502	4.67875	6.55727	5.43325	5.0792	5.2872	4.3872	5.1762	5.0402	3.4009	4.952	5.3219	3.0207	3.9171	12.734	5.9097	4.2485	6.2441	5.3307	2.2789	7.4963	5.4556	5.086
Methylmalonate-semialdehyde dehydrogenase [acylating], mitochondrial	A0A3Q1LN22	ALDH6A1	5.18757	4.90977	0.942	3.52822	11.3565	4.2297	7.0195	4.3135	0	6.8019	3.714	9.1232	1.0069	0	1.8191	2.3639	0	5.3521	6.3969	14.433	10.904	15.003	5.086
Alpha-aminoadipic semialdehyde dehydrogenase	A0A3S5ZP98	ALDH7A1	19.8903	20.6507	15.1349	17.7055	24.077	22.206	21.936	15.529	15.121	22.673	23.522	21.287	11.076	5.2228	29.106	15.365	14.162	17.84	23.455	19.75	26.578	24.55	25.43
4-trimethylaminobutyraldehyde dehydrogenase	Q2KJH9	ALDH9A1	2.66283	3.74135	0.335633	1.33245	4.13453	1.0574	1.7549	5.1762	3.7801	5.6682	2.476	3.0411	1.0069	0	0	3.5458	0	1.784	0	5.3174	4.0889	2.0458	5.086
Fructose-bisphosphate aldolase	A0A3Q1LMG1	ALDOA	7.5726	16.3733	12.7542	14.8468	16.5068	5.2872	10.529	6.9016	21.421	23.807	11.142	9.1232	16.11	13.057	9.0957	13.001	15.578	16.948	13.86	21.27	14.993	17.049	12.715
Fructose-bisphosphate aldolase	A0A3S5ZPB0	ALDOC	13.1455	22.8027	15.9652	15.6562	9.3026	6.3446	18.426	14.666	27.721	23.807	25.998	13.685	17.117	23.502	7.2765	15.365	18.41	16.056	12.794	8.3559	10.904	11.593	6.3575
GDP-Man:Man(1)GlcNAc(2)-PP-Dol alpha-1,3-mannosyltransferase	A4FUG6	ALG2	1.225	0.380125	0.671267	0	0	1.0574	1.7549	0.8627	0	0	0	1.5205	2.0138	0	0	0	0	0	0	0	0	0	0
Alkaline phosphatase, tissue-nonspecific isozyme	P09487	ALPL	4.36523	3.56973	4.63187	2.69515	5.47855	5.2872	2.6323	5.1762	1.26	2.2673	6.19	4.5616	5.0345	5.2228	3.6383	1.1819	2.8323	3.568	3.1984	4.5578	6.8148	5.4556	5.086
THO complex subunit 4	Q3T0I4	ALYREF	0.287567	1.48362	4.19663	5.21093	4.94445	0	0	0.8627	2.5201	1.1336	0	2.2808	5.0345	3.9171	3.6383	2.3639	5.6647	5.3521	7.463	4.5578	4.0889	4.7736	6.3575
Alpha-methylacyl-CoA racemase	F1MCN8	AMACR	0.580043	0.5929	0.335633	1.0226	0.701145	0	0.87743	0.8627	0	1.1336	1.238	0	1.0069	0	0	0	0	0.89201	3.1984	0.75963	1.363	0.68195	0
Protein AMBP	P00978	AMBP	2.57	1.79313	2.8474	1.44955	0.910583	4.2297	1.7549	1.7254	2.5201	1.1336	1.238	2.2808	2.0138	6.5284	0	1.1819	2.8323	1.784	0	2.2789	0.68148	0.68195	0
Aminomethyltransferase, mitochondrial	P25285	AMT	0.292477	0.190068	3.3542	4.51337	6.0679	0	0.87743	0	0	0	0	0.76027	3.0207	5.2228	1.8191	1.1819	7.0809	4.46	5.3307	7.5963	5.4518	6.1375	5.086
Alpha-amylase	F1MJQ3	AMY2B	0	0.68855	0	0	0	0	0	0	0	0	1.2337	1.5205	0	0	0	0	0	0	0	0	0	0	0
Ankyrin repeat and FYVE domain containing 1	A0A3Q1MD15	ANKFY1	2.96513	2.40235	1.2061	0.223002	0.511345	1.0574	4.3872	3.4508	1.26	2.2673	0	6.0821	1.0069	2.6114	0	0	0	0.89201	0	0	0.68148	1.3639	0
Anoctamin	F1MX70	ANO10	3.08023	2.98445	0.671267	1.4056	0	3.1723	1.7549	4.3135	3.7801	3.4009	2.476	2.2808	2.0138	0	0	1.1819	1.4162	0.89201	2.1323	0	0	0	0
Acidic leucine-rich nuclear phosphoprotein 32 family member A	P51122	ANP32A	1.45497	0.12632	0.62386	1.1426	2.57447	0	3.2155	1.1494	0	0	0	0.50528	1.0038	0.86778	0	1.9675	0	1.1857	1.4172	2.0218	3.4032	3.1789	1.694
Acidic leucine-rich nuclear phosphoprotein 32 family member B	Q3SZC6	ANP32B	1.05327	0.2538	1.58913	3.20908	7.30543	1.4121	1.1717	0.57602	0	0	0	1.0152	3.0238	1.7436	0	5.1241	1.4162	2.3824	3.9136	4.0553	8.1819	9.7781	7.2064
Acidic (Leucine-rich) nuclear phosphoprotein 32 family, member E	Q0VCH0	ANP32E	2.7425	1.90152	2.5553	3.80085	3.22752	2.1149	4.3872	1.7254	0	1.1336	4.952	1.5205	4.0276	0	3.6383	1.1819	7.0809	2.676	4.2646	2.2789	4.0889	2.7278	3.8145
Aminopeptidase	A0A3Q1MB09	ANPEP	0.8627	0.8852	12.7108	7.07623	14.526	0	0	2.5881	1.26	0	0	2.2808	13.09	19.585	5.4574	9.4555	5.6647	8.9201	4.2646	8.3559	17.037	13.639	19.072
Annexin	F1N650	ANXA1	6.51517	3.42125	0	2.55923	8.77667	2.1149	10.529	6.9016	0	0	0	13.685	0	0	0	1.1819	2.8323	0.89201	5.3307	14.433	6.8148	7.5014	6.3575
Annexin	F1MD66	ANXA11	10.7397	12.2767	10.3078	6.1669	7.94337	14.317	10.332	7.57	12.588	16.994	12.101	7.424	11.629	15.656	3.6383	10.371	5.6647	2.4751	6.1568	8.7734	9.3872	5.9839	7.629
Annexin A2	P04272	ANXA2	16.3883	15.5016	15.201	31.0282	34.0738	7.402	21.058	20.705	31.501	2.2673	6.19	22.048	15.103	19.585	10.915	39.004	28.323	25.868	30.918	44.058	33.392	33.415	25.43
Annexin	F1MWQ2	ANXA3	0.998267	0.232875	0	1.12617	0.863568	0	1.0751	1.9197	0	0	0	0.9315	0	0	0	0	0	0	4.5047	1.1018	0.83497	1.5175	0
Annexin A4	P13214	ANXA4	5.48003	5.13295	1.1065	1.4056	0.910475	4.2297	7.8969	4.3135	5.0402	1.1336	3.714	10.644	2.0138	1.3057	0	1.1819	1.4162	0.89201	2.1323	2.2789	1.363	0	0
Annexin A5	P81287	ANXA5	5.7878	7.28215	7.72527	7.84912	7.90767	4.7585	5.7033	6.9016	1.8901	9.0692	8.666	9.5033	7.5517	6.5284	9.0957	8.2736	4.2485	9.8121	9.0623	9.1155	9.5407	8.5243	4.4502
Annexin A6	P79134	ANXA6	8.93087	16.3918	10.0001	20.5403	37.7528	4.2297	7.8969	14.666	18.901	20.406	14.856	11.404	14.097	10.446	5.4574	22.457	16.994	16.056	26.654	47.097	46.341	33.415	24.158
Annexin A7	P20072	ANXA7	0.32991	0.809068	0.671267	0.489528	0.36266	0	0.98973	0	0	0	2.476	0.76027	2.0138	0	0	0	0	0.89201	1.0661	0	0.76869	0.68195	0
Annexin A8	Q95L54	ANXA8	3.23847	3.6307	0.606367	2.2052	11.7043	2.1149	3.3974	4.2031	2.3588	0	0	12.164	0	0	1.8191	1.1819	1.4162	0.89201	5.3307	15.855	10.816	8.8653	11.281
AP complex subunit beta	A0A3Q1M481	AP1B1	2.4562	1.75212	0.252877	1.75978	2.08597	2.2525	2.416	2.7001	0.47468	1.7083	1.3991	3.4264	0.75863	0	0	0.89012	1.067	1.3439	3.7381	2.0029	3.4165	1.9665	0.95799
AP-1 complex subunit mu-2	Q3SYW1	AP1M2	0.580043	0	0.770867	0.872527	1.37942	0	0.87743	0.8627	0	0	0	0	1.0069	1.3057	0	1.1819	1.4162	0.89201	0	1.5193	1.363	1.3639	1.2715
AP-2 complex subunit alpha	A0A3Q1LVF9	AP2A1	1.0665	0.676133	0	0.890525	3.79012	1.2869	0	1.9126	0	1.1336	0.50223	1.0687	0	0	0	0	1.4162	2.1459	0	6.2419	3.2788	4.3683	1.2715
AP-2 complex subunit alpha-2	Q0VCK5	AP2A2	6.56877	5.7847	3.2546	2.35277	3.61055	10.345	3.5097	5.8516	5.0402	3.4009	8.1637	6.534	4.0276	3.9171	1.8191	0	2.8323	2.3142	4.2646	5.9122	3.5359	2.4511	2.543
AP-2 complex subunit beta	P63009	AP2B1	7.63227	5.37878	3.07193	4.2784	8.01397	11.491	5.4797	5.9261	2.0454	6.2257	6.0288	7.2152	4.2744	1.3057	3.6357	2.6546	6.0119	5.7902	2.6569	7.8705	7.4865	6.2169	10.482
AP-2 complex subunit mu	Q3ZC13	AP2M1	3.3776	3.01797	0.335633	0.295475	1.34042	3.1723	3.5097	3.4508	1.26	4.5346	2.476	3.8013	1.0069	0	0	1.1819	0	0	0	0	2.0444	2.0458	1.2715
AP-2 complex subunit sigma	Q17QC5	AP2S1	0.640033	0.380125	0	0.518477	0.17037	1.0574	0	0.8627	0	0	0	1.5205	0	0	0	1.1819	0	0.89201	0	0	0.68148	0	0
AP-3 complex subunit beta-1	Q32PG1	AP3B1	0.287567	0.2834	0	2.5157	2.20862	0	0	0.8627	0	1.1336	0	0	0	0	0	1.1819	2.8323	1.784	4.2646	1.5193	2.0444	2.7278	2.543
AP-3 complex subunit delta-1	Q865S1	AP3D1	1.45747	0.380125	0.335633	2.90318	4.22668	0	3.5097	0.8627	0	0	0	1.5205	1.0069	0	0	2.3639	1.4162	3.568	4.2646	5.3174	5.4518	6.1375	0
AP-3 complex subunit mu-1	Q24K11	AP3M1	0	0.189065	0	1.19833	2.33723	0	0	0	0	0	0	0.75626	0	0	0	0	0	2.6666	2.1267	0	4.0781	2.7278	2.543
Serum amyloid P-component	Q3T004	APCS	0.287567	1.28802	2.1481	1.80805	0	0	0	0.8627	1.26	1.1336	1.238	1.5205	2.0138	2.6114	1.8191	1.1819	1.4162	3.568	1.0661	0	0	0	0
Acylamino-acid-releasing enzyme	P80227	APEH	0.584967	5.5941	4.66203	1.60007	2.29365	0	1.7549	0	3.7801	6.8019	4.952	6.8424	10.069	3.9171	0	0	2.8323	3.568	0	3.0385	2.0444	4.0917	0
DNA-(apurinic or apyrimidinic site) endonuclease	A0A140T846	APEX1	0	0	0.335633	4.33767	4.9673	0	0	0	0	0	0	0	1.0069	0	0	4.7277	2.8323	4.46	5.3307	4.5578	5.4518	4.7736	5.086
Apoptosis inhibitor 5	E1BEI0	API5	2.73267	4.41253	4.63187	5.69932	8.27715	2.1149	2.6323	3.4508	3.7801	3.4009	7.428	3.0411	5.0345	5.2228	3.6383	5.9097	2.8323	4.46	9.5953	6.077	6.1333	8.1833	12.715
Adipocyte plasma membrane-associated protein	Q3T0E5	APMAP	14.8227	20.4504	8.42793	5.82635	3.27002	20.091	13.162	11.215	25.201	17.005	29.712	9.8835	7.0483	9.1398	9.0957	5.9097	8.497	3.568	5.3307	3.0385	4.0889	3.4097	2.543
Apolipoprotein A-I	P15497	APOA1	26.995	25.4093	12.354	14.0901	8.2566	24.321	35.097	21.567	20.161	18.138	22.284	41.054	13.09	13.057	10.915	16.547	14.162	16.056	9.5953	8.3559	10.222	6.8195	7.629
Apolipoprotein A-II	P81644	APOA2	1.1601	1.52052	0	0.223002	0.170487	0	1.7549	1.7254	0	0	0	6.0821	0	0	0	0	0	0.89201	0	0	0	0.68195	0
Apolipoprotein A-IV	F1N3Q7	APOA4	6.34763	5.05028	0	0.35405	1.44199	4.2297	8.7743	6.0389	2.5201	0	2.476	15.205	0	0	0	0	1.4162	0	0	0	0	0.68195	5.086
Apolipoprotein B	E1BNR0	APOB	0	0	0	1.7729	0	0	0	0	0	0	0	0	0	0	0	7.0916	0	0	0	0	0	0	0
Apolipoprotein E	A0A140T881	APOE	4.37997	2.08205	1.71287	1.5265	1.35975	5.2872	5.2646	2.5881	3.7801	2.2673	0	2.2808	2.0138	1.3057	1.8191	2.3639	0	2.676	1.0661	0.75963	2.7259	0.68195	1.2715
MICOS complex subunit MIC26	Q148H0	APOO	8.10513	7.92265	8.2635	7.07242	5.94417	9.5169	7.8969	6.9016	7.5603	5.6682	12.38	6.0821	6.0414	7.8341	10.915	5.9097	9.9132	7.1361	5.3307	4.5578	4.7704	6.8195	7.629
Coatomer subunit delta	P53619	ARCN1	7.58007	6.33468	5.8099	5.72872	5.17972	10.574	5.2646	6.9016	5.0402	9.0692	7.428	3.8013	8.0552	3.9171	5.4574	7.0916	4.2485	6.2441	5.3307	5.3174	8.8592	2.7278	3.8145
ADP-ribosylation factor 1	P84080	ARF1	4.31597	3.19488	3.07353	3.07997	3.69965	5.0502	4.0833	3.8144	4.26	3.6972	1.2966	3.5257	3.4041	3.501	2.3155	4.1292	2.3046	4.1511	1.735	3.5351	3.3361	3.3384	4.589
ADP-ribosylation factor 2	P84081	ARF2	5.1764	3.3	3.2112	3.82795	4.12688	5.4779	5.0682	4.9831	4.1896	3.9151	1.4782	3.6171	3.3479	3.6458	2.6399	6.4458	2.6275	4.2604	1.9781	4.3878	3.4427	3.445	5.232
ADP-ribosylation factor 4	Q3SZF2	ARF4	5.23883	4.80848	3.3749	4.6859	4.6309	3.8766	5.7563	6.0836	5.5479	3.1421	1.7156	8.8283	1.9074	2.4735	5.7438	7.443	2.5089	5.8367	2.955	5.3568	4.2798	3.6008	5.2862
ADP ribosylation factor 5	A4IFP7	ARF5	4.0868	5.51133	4.784	3.4886	4.28235	4.6291	4.3957	3.2356	7.4233	2.8494	4.1756	7.597	3.4233	3.4366	7.4921	4.4388	3.8883	2.7	2.9273	3.4322	3.2525	3.9366	6.5081
ADP-ribosylation factor 6	G3N3N1	ARF6	4.36523	3.94043	3.8543	2.05958	3.27335	5.2872	2.6323	5.1762	10.08	3.4009	0	2.2808	5.0345	6.5284	0	2.3639	0	2.676	3.1984	2.2789	6.1333	3.4097	1.2715
ADP-ribosylation factor GTPase-activating protein 2	A0A3Q1LWK0	ARFGAP2	0	0	0	0	1.04211	0	0	0	0	0	0	0	0	0	0	0	0	0	0	0.75963	1.363	2.0458	0
ADP-ribosylation factor GTPase-activating protein 3	Q17R07	ARFGAP3	0.287567	0	3.16167	2.68058	4.2856	0	0	0.8627	0	0	0	0	4.0276	0	5.4574	2.3639	2.8323	4.46	1.0661	4.5578	4.0889	3.4097	5.086
ADP ribosylation factor guanine nucleotide exchange factor 2	A0A3Q1N0C8	ARFGEF2	0.287567	0.190068	0	1.5952	0.511345	0	0	0.8627	0	0	0	0.76027	0	0	0	0	4.2485	0	2.1323	0	0.68148	1.3639	0
ADP ribosylation factor interacting protein 1	A0A3Q1LN78	ARFIP1	4.82527	4.58967	4.46067	2.33667	1.35643	3.1723	5.2646	6.0389	7.5603	6.8019	2.476	1.5205	5.0345	6.5284	1.8191	1.1819	4.2485	1.784	2.1323	1.5193	0.68148	0.68195	2.543
Arfaptin-2	Q3ZCL5	ARFIP2	0.877433	1.76153	0.671267	0	0	0	2.6323	0	1.26	2.2673	1.238	2.2808	2.0138	0	0	0	0	0	0	0	0	0	0
Arginase-1	Q2KJ64	ARG1	3.26743	4.68265	0.435233	2.54958	0.189908	1.0574	7.0195	1.7254	15.121	1.1336	2.476	0	0	1.3057	0	2.3639	1.4162	5.3521	1.0661	0.75963	0	0	0
Arginase-2, mitochondrial	Q58DL1	ARG2	1.4792	0.94149	1.1103	1.75362	5.05328	1.8695	1.5513	1.0168	0.74258	0.66809	1.4592	0.89609	1.1868	0	2.1441	2.0896	0.83459	1.5771	2.5132	4.9244	5.6226	4.4208	5.2453
Rho GTPase activating protein 18	F1MJH8	ARHGAP18	0	0	0	0	3.11907	0	0	0	0	0	0	0	0	0	0	0	0	0	0	3.7981	3.4074	2.7278	2.543
Uncharacterized protein	F1MYQ4	ARHGAP8	0	0	0	0	0.681725	0	0	0	0	0	0	0	0	0	0	0	0	0	0	0	1.363	1.3639	0
Rho GDP-dissociation inhibitor 1	P19803	ARHGDIA	4.1252	4.64502	3.18973	3.91162	7.40467	1.0574	6.142	5.1762	2.5201	2.2673	6.19	7.6027	2.0138	3.9171	3.6383	3.5458	2.8323	7.1361	2.1323	8.3559	7.4963	6.1375	7.629
Rho guanine nucleotide exchange factor 37	F1MJ96	ARHGEF37	1.80503	1.69089	1.2061	2.20118	1.5499	1.0574	2.6323	1.7254	1.26	2.2673	2.476	0.76027	1.0069	2.6114	0	1.1819	5.6647	0.89201	1.0661	1.5193	1.363	2.0458	1.2715
Rho guanine nucleotide exchange factor 7	F1MBM9	ARHGEF7	1.66157	1.5988	0.628467	0	1.16035	0	1.6989	3.2858	0	2.195	1.1591	3.0411	1.8854	0	0	0	0	0	0	0	2.639	2.0024	0
AT-rich interaction domain 1A	A0A3Q1M2B9	ARID1A	0	0	0	0	0.602897	0	0	0	0	0	0	0	0	0	0	0	0	0	0	0.65309	0.5859	1.1726	0
ADP-ribosylation factor-like protein 1	Q2YDM1	ARL1	0.584967	0.190068	0	0	0.681725	0	1.7549	0	0	0	0	0.76027	0	0	0	0	0	0	0	0	1.363	1.3639	0
ADP ribosylation factor like GTPase 10	A0A3Q1ML93	ARL10	1.51257	1.66479	3.861	4.57085	2.41807	1.0574	1.7549	1.7254	1.26	3.4009	1.238	0.76027	4.0276	3.9171	3.6383	3.5458	5.6647	2.676	6.3969	3.0385	1.363	2.7278	2.543
ADP-ribosylation factor-like protein 2	Q2TA37	ARL2	2.04243	4.25598	1.0416	0.843577	1.53033	0	5.2646	0.8627	1.26	4.5346	7.428	3.8013	0	1.3057	1.8191	0	1.4162	0.89201	1.0661	0.75963	2.0444	2.0458	1.2715
ADP-ribosylation factor-like protein 3	G1K192	ARL3	1.74503	0.689625	0	0	0.829113	0	3.5097	1.7254	0	0	1.238	1.5205	0	0	0	0	0	0	0	0	1.363	0.68195	1.2715
ADP-ribosylation factor-like 6 interacting protein 1	A0JN37	ARL6IP1	1.51747	1.28802	0.770867	0	0.848757	1.0574	2.6323	0.8627	1.26	1.1336	1.238	1.5205	1.0069	1.3057	0	0	0	0	0	0.75963	0	1.3639	1.2715
ADP-ribosylation factor-like protein 8B	Q2KI07	ARL8B	6.73697	4.43058	6.0027	3.36803	0.70072	6.3367	5.2602	8.614	5.0307	5.6597	2.476	4.5559	13.072	1.3024	3.6337	3.5369	2.8253	1.7818	5.3281	0.75963	1.3613	0.68195	0
Armadillo repeat-containing protein 1	Q3ZBE1	ARMC1	4.02257	3.31455	3.19637	3.68372	2.569	4.2297	4.3872	3.4508	2.5201	2.2673	6.19	2.2808	1.0069	1.3057	7.2765	3.5458	4.2485	2.676	4.2646	2.2789	2.0444	3.4097	2.543
Armadillo repeat containing 10	E1B717	ARMC10	8.96783	8.10095	8.7356	8.0947	2.48332	9.5169	7.8969	9.4897	10.08	4.5346	8.666	9.1232	10.069	5.2228	10.915	5.9097	8.497	6.2441	11.728	3.7981	3.4074	2.7278	0
Actin-related protein 2/3 complex subunit 1A	Q1JP79	ARPC1A	2.15263	4.3041	1.71287	1.95368	4.56095	2.1149	1.7549	2.5881	6.3002	3.4009	3.714	3.8013	2.0138	1.3057	1.8191	0	2.8323	1.784	3.1984	3.7981	4.0889	2.7278	7.629
Actin-related protein 2/3 complex subunit 1B	Q58CQ2	ARPC1B	3.36883	4.28875	5.06727	2.33495	1.37762	3.1679	2.6305	4.3081	5.0323	5.6611	4.9442	1.5174	4.0213	3.9116	7.2689	1.1819	4.2456	1.7822	2.1301	1.5177	1.3615	1.3625	1.2688
Actin-related protein 2/3 complex subunit 2	Q3MHR7	ARPC2	3.29583	7.92837	5.30313	3.66912	3.41303	2.1149	1.7442	6.0284	8.7897	10.189	7.4129	5.3219	7.0483	5.2228	3.6383	4.7277	4.2485	3.568	2.1323	3.02	2.7259	4.0917	3.8145
Actin-related protein 2/3 complex subunit 3	Q3T035	ARPC3	4.89017	7.88568	6.00907	9.25355	4.80037	4.2297	5.2646	5.1762	10.08	6.8019	12.38	2.2808	6.0414	6.5284	5.4574	5.9097	9.9132	11.596	9.5953	3.7981	6.1333	5.4556	3.8145
Actin-related protein 2/3 complex subunit 4	Q148J6	ARPC4	4.66753	5.21612	3.2546	3.21365	3.99083	5.2872	5.2646	3.4508	5.0402	9.0692	3.714	3.0411	4.0276	3.9171	1.8191	2.3639	2.8323	4.46	3.1984	4.5578	4.0889	4.7736	2.543
Actin-related protein 2/3 complex subunit 5	G3MXC8	ARPC5	0.877433	2.5706	0.671267	2.57428	2.03812	0	2.6323	0	1.26	2.2673	3.714	3.0411	2.0138	0	0	0	4.2485	1.784	4.2646	1.5193	2.0444	2.0458	2.543
Actin-related protein 2/3 complex subunit 5-like protein	Q5E963	ARPC5L	2.73757	3.29395	2.7545	4.2168	2.2739	2.1149	3.5097	2.5881	3.7801	3.4009	3.714	2.2808	2.0138	2.6114	3.6383	3.5458	4.2485	2.676	6.3969	2.2789	4.0889	2.7278	0
cAMP-regulated phosphoprotein 19	Q28055	ARPP19	0.283057	0.09275	0	0	0.732005	0	0.42818	0.42099	0	0	0	0.371	0	0	0	0	0	0	0	0.37069	0.33255	0.33278	1.892
Acid ceramidase	Q17QB3	ASAH1	3.95273	4.53322	4.97413	2.8987	3.83965	3.1723	3.5097	5.1762	5.0402	4.5346	2.476	6.0821	5.0345	2.6114	7.2765	2.3639	4.2485	1.784	3.1984	5.3174	4.7704	2.7278	2.543
Argininosuccinate lyase	Q3SZJ0	ASL	0	0	0	0	7.17935	0	0	0	0	0	0	0	0	0	0	0	0	0	0	5.3174	8.8592	8.1833	6.3575
Asparagine synthetase [glutamine-hydrolyzing]	Q1LZA3	ASNS	6.17253	3.1832	2.31927	3.20355	6.67183	1.0574	12.284	5.1762	0	1.1336	2.476	9.1232	2.0138	1.3057	3.6383	3.5458	0	7.1361	2.1323	4.5578	7.4963	9.5472	5.086
Isoaspartyl peptidase/L-asparaginase	Q32LE5	ASRGL1	5.41023	7.528	3.532	6.01985	11.5083	3.1723	7.0195	6.0389	2.5201	13.604	8.666	5.3219	2.0138	1.3057	7.2765	2.3639	1.4162	10.704	9.5953	7.5963	10.222	12.957	15.258
Metalloendopeptidase	F1MP41	ASTL	11.6225	12.2508	8.1225	6.85875	4.11877	14.804	13.162	6.9016	15.121	11.336	11.142	11.404	11.076	7.8341	5.4574	5.9097	5.6647	11.596	4.2646	3.7981	4.0889	4.7736	3.8145
ATPase family AAA domain-containing protein 1	F6QV99	ATAD1	0.9276	0	0.671267	1.24115	0.701253	1.0574	0	1.7254	0	0	0	0	2.0138	0	0	0	2.8323	0	2.1323	0.75963	0.68148	1.3639	0
ATPase family AAA domain-containing protein 3	A7YWC4	ATAD3	3.8229	2.55214	4.66203	5.7382	5.94303	1.0574	3.5097	6.9016	3.7801	5.6682	0	0.76027	10.069	3.9171	0	9.4555	5.6647	3.568	4.2646	7.5963	8.8592	4.7736	2.543
Ubiquitin-like-conjugating enzyme ATG3	Q0VCL3	ATG3	0.93251	1.09247	0	1.4635	1.7398	1.0574	0.87743	0.8627	0	1.1336	2.476	0.76027	0	0	0	3.5458	1.4162	0.89201	0	2.2789	1.363	2.0458	1.2715
Bifunctional purine biosynthesis protein ATIC	Q0VCK0	ATIC	8.19537	9.48825	6.45767	9.14198	15.2727	1.0574	14.039	9.4897	0	13.604	9.904	14.445	4.0276	2.6114	12.734	4.7277	7.0809	15.164	9.5953	12.154	17.718	19.776	11.443
Atlastin GTPase 2	A0A3Q1LP31	ATL2	3.60027	2.61512	1.1065	1.75963	0.34075	2.1149	3.5097	5.1762	1.26	3.4009	1.238	4.5616	2.0138	1.3057	0	1.1819	2.8323	0.89201	2.1323	0	1.363	0	0
ATL3 protein	A5PJD6	ATL3	8.3327	6.93223	4.02547	2.50113	2.23137	8.4595	8.7743	7.7643	6.3002	9.0692	2.476	9.8835	5.0345	5.2228	1.8191	2.3639	2.8323	2.676	2.1323	1.5193	4.0889	2.0458	1.2715
Copper transport protein ATOX1	Q3T0E0	ATOX1	1.44767	2.3523	2.08323	1.71608	2.95215	0	1.7549	2.5881	0	1.1336	3.714	4.5616	0	2.6114	3.6383	1.1819	2.8323	1.784	1.0661	3.0385	4.0889	3.4097	1.2715
Phospholipid-transporting ATPase	F1N3G6	ATP11C	3.7901	3.952	5.13863	3.49032	1.38283	5.2872	2.6323	3.4508	2.5201	4.5346	4.952	3.8013	6.0414	3.9171	5.4574	1.1819	5.6647	1.784	5.3307	0.75963	2.7259	2.0458	0
Sodium/potassium-transporting ATPase subunit alpha-1	Q08DA1	ATP1A1	23.2597	15.8993	33.3053	44.5197	54.2377	21.946	14.724	33.109	14.919	13.356	19.585	15.737	32.59	42.069	25.257	48.64	47.514	36.784	45.141	58.037	52.914	48.662	57.338
Sodium/potassium-transporting ATPase subunit beta	G3MWR4	ATP1B1	5.83993	4.89703	5.30977	4.39182	2.94857	10.574	2.6323	4.3135	6.3002	4.5346	4.952	3.8013	6.0414	2.6114	7.2765	3.5458	7.0809	2.676	4.2646	3.7981	3.4074	2.0458	2.543
Sodium/potassium-transporting ATPase subunit beta-3	Q3T0C6	ATP1B3	0.287567	0	1.54173	2.07012	3.37155	0	0	0.8627	0	0	0	0	2.0138	2.6114	0	1.1819	4.2485	1.784	1.0661	3.0385	2.0444	2.0458	6.3575
Calcium-transporting ATPase	A0A3Q1M9U0	ATP2A2	5.44497	3.25412	5.85727	5.71908	7.06467	4.2189	3.5	8.616	3.7563	4.5229	2.4643	2.273	10.047	3.9037	3.6211	5.8966	7.0541	3.5497	6.3759	12.904	6.1176	5.4346	3.8025
Calcium-transporting ATPase	A0A3Q1ND98	ATP2B1	5.98057	4.34267	0.335633	3.21288	3.2723	7.9852	4.9721	4.9844	7.2772	4.4077	3.5734	2.1124	1.0069	0	0	8.125	3.7797	0	0.94683	4.3039	5.0704	3.7149	0
Calcium-transporting ATPase type 2C member 1	P57709	ATP2C1	7.2277	6.0697	1.54173	0.562	0.189908	9.5169	5.2646	6.9016	2.5201	4.5346	11.142	6.0821	2.0138	2.6114	0	1.1819	0	0	1.0661	0.75963	0	0	0
ATP synthase subunit alpha, mitochondrial	P19483	ATP5F1A	34.7443	34.6225	41.8027	40.332	28.3998	40.711	32.465	31.057	39.061	33.443	38.997	26.989	41.786	41.782	41.84	40.186	45.318	32.112	43.712	27.726	29.304	27.96	28.609
ATP synthase subunit beta, mitochondrial	P00829	ATP5F1B	95.274	99.2625	117.114	97.047	81.1	115.26	87.743	82.819	114.66	117.9	85.422	79.068	123.85	129.26	98.233	119.38	92.051	77.605	99.152	87.357	84.503	83.879	68.661
ATP synthase subunit gamma, mitochondrial	P05631	ATP5F1C	10.3177	10.9516	12.2957	11.7301	7.89672	12.689	8.7743	9.4897	11.34	10.203	12.38	9.8835	10.069	10.446	16.372	13.001	15.578	9.8121	8.5292	7.5963	7.4963	8.8653	7.629
ATP synthase subunit delta, mitochondrial	P05630	ATP5F1D	3.66027	4.05638	5.77303	6.71348	3.39455	3.1723	2.6323	5.1762	5.0402	5.6682	2.476	3.0411	4.0276	7.8341	5.4574	5.9097	9.9132	3.568	7.463	3.0385	2.7259	2.7278	5.086
ATP synthase subunit e, mitochondrial	Q00361	ATP5ME	6.0627	5.50095	6.07397	7.32317	6.42885	9.5169	2.6323	6.0389	8.8203	5.6682	3.714	3.8013	8.0552	6.5284	3.6383	10.637	7.0809	6.2441	5.3307	5.3174	4.7704	5.4556	10.172
ATP synthase subunit f, mitochondrial	Q28851	ATP5MF	3.14513	2.54257	2.91897	3.1217	3.71578	4.2297	1.7549	3.4508	5.0402	1.1336	2.476	1.5205	3.0207	3.9171	1.8191	2.3639	4.2485	2.676	3.1984	2.2789	4.7704	2.7278	5.086
ATP synthase F(0) complex subunit B1, mitochondrial	P13619	ATP5PB	6.24007	7.06693	7.3863	10.0909	6.17555	7.402	6.142	5.1762	8.8203	7.9355	6.19	5.3219	7.0483	7.8341	7.2765	13.001	9.9132	8.9201	8.5292	9.1155	8.1777	6.1375	1.2715
ATP synthase subunit d, mitochondrial	P13620	ATP5PD	9.21027	8.83393	10.8772	10.1834	10.7836	8.4595	11.407	7.7643	11.34	10.203	6.19	7.6027	13.09	10.446	9.0957	9.4555	9.9132	10.704	10.661	9.8752	8.8592	12.957	11.443
ATP synthase-coupling factor 6, mitochondrial	P02721	ATP5PF	4.01763	2.4569	3.2546	2.2485	3.27015	4.2297	3.5097	4.3135	7.5603	2.2673	0	0	4.0276	3.9171	1.8191	4.7277	1.4162	1.784	1.0661	3.0385	3.4074	4.0917	2.543
ATP synthase subunit O, mitochondrial	P13621	ATP5PO	11.5978	9.05203	11.7755	7.4738	8.6564	14.804	8.7743	11.215	12.6	11.336	6.19	6.0821	11.076	16.974	7.2765	9.4555	7.0809	8.0281	5.3307	10.635	7.4963	8.8653	7.629
V-type proton ATPase subunit S1	P40682	ATP6AP1	6.3601	6.06565	3.68983	6.91133	4.33145	9.5169	4.3872	5.1762	7.5603	5.6682	4.952	6.0821	4.0276	5.2228	1.8191	8.2735	5.6647	6.2441	7.463	4.5578	6.1333	4.0917	2.543
Renin receptor	P81134	ATP6AP2	10.485	7.10732	4.7963	5.9513	5.36655	10.574	10.529	10.352	11.34	4.5346	4.952	7.6027	6.0414	6.5284	1.8191	7.0916	2.8323	5.3521	8.5292	6.8367	5.4518	4.0917	5.086
V-type proton ATPase subunit a	A0A3Q1MS24	ATP6V0A1	8.3229	9.8839	5.56947	2.00145	0.68182	8.4595	7.0195	9.4897	12.6	12.47	9.904	4.5616	14.097	2.6114	0	3.5458	0	4.46	0	0	0.68148	2.0458	0
V-type proton ATPase subunit a	E1BGJ7	ATP6V0A4	0	0	0	0.266525	1.97198	0	0	0	0	0	0	0	0	0	0	0	0	0	1.0661	3.7981	2.7259	1.3639	0
V-type proton ATPase subunit d 1	P61420	ATP6V0D1	5.39683	4.55255	4.9675	2.0573	2.7917	6.1209	4.8934	5.1762	5.0402	7.9355	3.714	1.5205	6.0414	5.2228	3.6383	1.1819	4.2485	0.89201	1.9068	2.2789	1.9003	1.9016	5.086
V-type proton ATPase catalytic subunit A	P31404	ATP6V1A	4.99773	2.3523	4.4393	5.83573	8.23755	1.0574	7.8969	6.0389	0	1.1336	3.714	4.5616	6.0414	0	7.2765	5.9097	4.2485	8.9201	4.2646	7.5963	8.1777	9.5472	7.629
V-type proton ATPase subunit B, brain isoform	P31408	ATP6V1B2	7.73033	4.7829	3.42577	8.69008	12.0315	3.1723	10.529	9.4897	2.5201	4.5346	3.714	8.3629	4.0276	2.6114	3.6383	8.2735	5.6647	8.0281	12.794	12.914	10.222	12.275	12.715
V-type proton ATPase subunit C 1	P21282	ATP6V1C1	6.268	9.38087	4.6385	5.52145	6.45547	3.1723	6.142	9.4897	5.0402	9.0692	17.332	6.0821	4.0276	2.6114	7.2765	2.3639	7.0809	6.2441	6.3969	4.5578	5.4518	8.1833	7.629
V-type proton ATPase subunit D	A0A3Q1M4W9	ATP6V1D	0.287567	0.190068	0.435233	0.887125	2.1196	0	0	0.8627	0	0	0	0.76027	0	1.3057	0	0	1.4162	0	2.1323	3.7981	1.363	2.0458	1.2715
V-type proton ATPase subunit E 1	P11019	ATP6V1E1	2.4451	4.26872	1.1065	1.71748	3.434	2.1149	2.6323	2.5881	2.5201	6.7888	2.4617	5.3043	2.0138	1.3057	0	1.1819	0	3.568	2.12	2.2701	4.7546	5.4398	1.2715
V-type proton ATPase subunit G 1	P79251	ATP6V1G1	3.02023	4.91972	2.91897	3.41717	3.94817	2.1149	2.6323	4.3135	6.3002	5.6682	6.19	1.5205	3.0207	3.9171	1.8191	3.5458	4.2485	2.676	3.1984	3.7981	4.7704	3.4097	3.8145
V-type proton ATPase subunit H	A0A3Q1M3I3	ATP6V1H	0.287567	0	0	2.38467	5.98263	0	0	0.8627	0	0	0	0	0	0	0	1.1819	1.4162	2.676	4.2646	6.077	6.8148	3.4097	7.629
Phospholipid-transporting ATPase	A0A3Q1LQ26	ATP8A1	3.73007	1.26195	0.942	0	0	4.2297	3.5097	3.4508	1.26	2.2673	0	1.5205	1.0069	0	1.8191	0	0	0	0	0	0	0	0
Ataxin 2 like	A0A3Q1MR95	ATXN2L	0.575133	0.190068	0.671267	1.06657	4.69235	0	0	1.7254	0	0	0	0.76027	2.0138	0	0	0	1.4162	1.784	1.0661	2.2789	5.4518	3.4097	7.629
Aurora kinase A	Q2TA06	AURKA	11.0504	8.5981	8.4928	4.8611	4.39363	10.574	8.7743	13.803	7.5603	11.336	4.8521	10.644	9.0621	9.1398	7.2765	5.9097	1.4162	8.9201	3.1984	6.077	4.7704	5.4556	1.2715
Beta 3-glucosyltransferase	F1MKA0	B3GLCT	0.292477	1.11857	0	0	0.34075	0	0.87743	0	0	0	3.714	0.76027	0	0	0	0	0	0	0	0	1.363	0	0
Hexosyltransferase	A0A3Q1LX89	B3GNT3	1.86014	1.38692	7.65057	4.33367	5.09173	2.1149	0.87743	2.5881	2.5201	2.2673	0	0.76027	7.0483	10.446	5.4574	4.7277	7.0809	4.46	1.0661	4.5578	4.7704	3.4097	7.629
Beta-1,4-galactosyltransferase 4	F6RH18	B4GALT4	5.07507	6.90295	3.0554	2.6611	2.06113	7.402	3.5097	4.3135	8.8203	6.8019	7.428	4.5616	6.0414	1.3057	1.8191	3.5458	4.2485	1.784	1.0661	1.5193	2.7259	2.7278	1.2715
Beta-1,4-glucuronyltransferase 1	Q5EA01	B4GAT1	1.28501	0.380125	2.3126	0.741475	1.21246	2.1149	0.87743	0.8627	0	0	0	1.5205	3.0207	3.9171	0	1.1819	0	1.784	0	0.75963	2.0444	2.0458	0
BAG family molecular chaperone regulator 5	Q2TA08	BAG5	0	0	0	0.533075	0.17037	0	0	0	0	0	0	0	0	0	0	0	0	0	2.1323	0	0.68148	0	0
BCL2-associated athanogene 6	F1MY28	BAG6	2.31037	0.5702	0.335633	0	1.89396	0	1.7549	5.1762	0	0	0	2.2808	1.0069	0	0	0	0	0	0	0.75963	4.7704	2.0458	0
Brain-specific angiogenesis inhibitor 1-associated protein 2	Q5EAD0	BAIAP2	0.292477	0	0	1.75963	5.87445	0	0.87743	0	0	0	0	0	0	0	0	1.1819	2.8323	0.89201	2.1323	7.5963	4.7704	4.7736	6.3575
BAR/IMD domain containing adaptor protein 2 like 1	F1MXR0	BAIAP2L1	1.22008	1.65929	1.61327	1.36205	2.7588	1.0574	0.87743	1.7254	0	3.4009	2.476	0.76027	3.0207	0	1.8191	1.1819	1.4162	1.784	1.0661	3.0385	2.7259	2.7278	2.543
Barrier-to-autointegration factor	P61283	BANF1	3.09003	2.78673	3.6965	5.35182	2.75868	3.1723	3.5097	2.5881	1.26	1.1336	4.952	3.8013	3.0207	2.6114	5.4574	4.7277	9.9132	3.568	3.1984	3.0385	3.4074	2.0458	2.543
Brain acid soluble protein 1	P80724	BASP1	20.918	21.2247	24.619	20.3725	17.8137	25.378	16.671	20.705	25.201	20.406	21.046	18.246	18.124	24.808	30.925	21.275	25.491	18.732	15.992	20.51	12.948	13.639	24.158
Apoptosis regulator BAX	O02703	BAX	0	0	0	0.562	0.910583	0	0	0	0	0	0	0	0	0	0	1.1819	0	0	1.0661	2.2789	0.68148	0.68195	0
Bromodomain adjacent to zinc finger domain 1B	E1B6X6	BAZ1B	0	0	0	0.533075	0.360278	0	0	0	0	0	0	0	0	0	0	0	0	0	2.1323	0.75963	0.68148	0	0
B-cell receptor-associated protein 29	Q32KL9	BCAP29	1.50764	1.38139	1.2061	0	0	1.0574	0.87743	2.5881	1.26	2.2673	1.238	0.76027	1.0069	2.6114	0	0	0	0	0	0	0	0	0
B-cell receptor-associated protein	Q5E9F1	BCAP31	25.033	21.3462	20.097	9.2327	9.3734	35.953	19.304	19.842	28.981	28.341	13.618	14.445	20.138	27.419	12.734	14.183	8.497	8.9201	5.3307	12.914	8.1777	7.5014	8.9005
Pre-mRNA-splicing factor SPF27	Q5E9D4	BCAS2	0	0	0.671267	1.8516	1.61183	0	0	0	0	0	0	0	2.0138	0	0	1.1819	1.4162	2.676	2.1323	3.0385	1.363	2.0458	0
Branched-chain-amino-acid aminotransferase	A0A3Q1ML78	BCAT1	1.28501	1.25982	0.335633	0.266525	3.88638	2.1149	0.87743	0.8627	0	0	1.238	3.8013	1.0069	0	0	0	0	0	1.0661	2.2789	4.0889	4.0917	5.086
2-oxoisovalerate dehydrogenase subunit alpha, mitochondrial	P11178	BCKDHA	2.73757	1.57145	0.770867	1.27455	0.891062	2.1149	3.5097	2.5881	1.26	2.2673	1.238	1.5205	1.0069	1.3057	0	1.1819	0	1.784	2.1323	1.5193	1.363	0.68195	0
BCL2 like 13	F1MNK0	BCL2L13	6.40277	8.00085	3.93253	3.93122	3.80103	5.2872	7.0195	6.9016	10.08	7.9355	8.666	5.3219	5.0345	1.3057	5.4574	4.7277	7.0809	1.784	2.1323	3.7981	3.4074	5.4556	2.543
Mitochondrial chaperone BCS1	Q5E9H5	BCS1L	4.83017	1.88647	2.74783	2.9175	0.89117	3.1723	6.142	5.1762	2.5201	2.2673	1.238	1.5205	3.0207	5.2228	0	4.7277	1.4162	4.46	1.0661	1.5193	0.68148	1.3639	0
Bet1 golgi vesicular membrane trafficking protein	A0A3Q1MJE3	BET1	3.15003	2.16435	2.0485	1.80315	1.82526	4.2297	2.6323	2.5881	1.26	3.4009	2.476	1.5205	3.0207	1.3057	1.8191	1.1819	2.8323	0	3.1984	0.75963	1.363	1.3639	3.8145
Bleomycin hydrolase	E1BL29	BLMH	2.61757	4.95665	4.36777	1.24605	3.43705	0	5.2646	2.5881	3.7801	4.5346	6.19	5.3219	5.0345	2.6114	5.4574	0	1.4162	3.568	0	3.7981	2.7259	3.4097	3.8145
Biliverdin reductase A	A5D7K0	BLVRA	0.872533	0.8797	0.671267	1.6286	1.86765	0	1.7549	0.8627	0	0	1.238	2.2808	2.0138	0	0	1.1819	1.4162	1.784	2.1323	1.5193	2.0444	1.3639	2.543
Flavin reductase (NADPH)	P52556	BLVRB	0.580043	1.1404	0	1.008	1.86765	0	0.87743	0.8627	0	0	0	4.5616	0	0	0	1.1819	0	1.784	1.0661	1.5193	2.0444	1.3639	2.543
Metalloendopeptidase	E1BEV7	BMP1	1.11405	0.713458	1.01263	0.409567	0.336388	1.8241	1.1209	0.39714	1.0328	0.82919	0.56991	0.42193	1.0223	1.6713	0.34429	0.32041	0.52698	0.49504	0.29584	0.62264	0.37384	0.1247	0.22437
Bone morphogenetic protein 15	Q6PX77	BMP15	2.05488	3.7916	1.77777	1.0805	0.701253	5.2872	0.87743	0	7.5603	1.1336	4.952	1.5205	4.0276	1.3057	0	2.3639	0	0.89201	1.0661	0.75963	0.68148	1.3639	0
BMS1 ribosome biogenesis factor	E1BPP2	BMS1	0	0	1.81247	2.1471	3.3283	0	0	0	0	0	0	0	1.0069	2.6114	1.8191	2.3639	1.4162	2.676	2.1323	5.3174	4.0889	1.3639	2.543
BCL2 interacting protein 1	A0A3Q1M736	BNIP1	2.57	2.25772	1.71287	1.49308	0.871633	4.2297	1.7549	1.7254	1.26	4.5346	2.476	0.76027	2.0138	1.3057	1.8191	1.1819	2.8323	0.89201	1.0661	0.75963	1.363	1.3639	0
Ig-like domain-containing protein	E1BI37	BOLA	0.55789	0	1.19381	0	0.340857	1.3942	0.27947	0	0	0	0	0	0.99663	2.5848	0	0	0	0	0	0	0.68148	0.68195	0
Ig-like domain-containing protein	F1N4Y5	BOLA-NC1	1.7211	0	0	0	1.37255	2.8218	2.3415	0	0	0	0	0	0	0	0	0	0	0	0	1.5094	1.3542	1.3551	1.2715
Ribosome biogenesis protein BOP1	F1MRX4	BOP1	0	0	0	1.11013	1.31757	0	0	0	0	0	0	0	0	0	0	0	1.4162	0.89201	2.1323	0	0.68148	2.0458	2.543
Phosphoglycerate mutase	F1MX69	BPGM	8.6729	10.9611	9.9114	6.9308	9.04358	4.2297	13.162	8.627	5.0402	14.737	11.142	12.925	6.0414	9.1398	14.553	7.0916	4.2485	8.9201	7.463	7.5963	9.5407	8.8653	10.172
BPI fold-containing family B member 1	F1MLW2	BPIFB1	7.92783	3.68827	8.32183	7.634	11.8178	11.632	4.3872	7.7643	1.26	1.1336	2.476	9.8835	9.0621	10.446	5.4574	7.0916	8.497	5.3521	9.5953	12.154	13.63	7.5014	13.986
3'(2'),5'-bisphosphate nucleotidase 1	Q3ZCK3	BPNT1	0.872533	1.13702	0	0.223002	1.52681	0	1.7549	0.8627	0	2.2673	0	2.2808	0	0	0	0	0	0.89201	0	1.5193	1.363	0.68195	2.543
Golgi-resident adenosine 3',5'-bisphosphate 3'-phosphatase	Q2KJ53	BPNT2	0.287567	0	0	1.15365	0.99935	0	0	0.8627	0	0	0	0	0	0	0	0	1.4162	0	3.1984	0	2.7259	0	1.2715
BRICK1 subunit of SCAR/WAVE actin nucleating complex	A8YXX8	BRK1	1.57258	0.973025	1.87737	0.489528	1.04211	2.1149	0.87743	1.7254	0	1.1336	1.238	1.5205	3.0207	2.6114	0	0	0	0.89201	1.0661	0.75963	1.363	2.0458	0
BRO1 domain- and CAAX motif-containing protein	F1MU85	BROX	1.50764	1.72249	0.770867	0.945025	0.550312	1.0574	0.87743	2.5881	2.5201	1.1336	2.476	0.76027	1.0069	1.3057	0	2.3639	1.4162	0	0	1.5193	0	0.68195	0
Basigin	F6RFP6	BSG	3.4327	2.93227	3.155	5.22037	6.15335	4.2297	1.7549	4.3135	3.7801	5.6682	0	2.2808	5.0345	2.6114	1.8191	4.7277	7.0809	2.676	6.3969	6.077	5.4518	5.4556	7.629
Biotinidase	A0A3Q1MUX4	BTD	3.3727	5.49545	2.38413	2.1471	0.891062	3.1723	2.6323	4.3135	7.5603	5.6682	4.952	3.8013	4.0276	1.3057	1.8191	2.3639	1.4162	2.676	2.1323	1.5193	1.363	0.68195	0
Transcription factor BTF3 homolog 4	Q2KIY7	BTF3L4	0.292477	0.630025	0	1.06657	1.99561	0	0.87743	0	2.5201	0	0	0	0	0	0	0	1.4162	1.784	1.0661	0.75963	2.0444	1.3639	3.8145
Mitotic checkpoint protein BUB3	Q1JQB2	BUB3	0.287567	0	0.435233	2.1471	3.1385	0	0	0.8627	0	0	0	0	0	1.3057	0	2.3639	1.4162	2.676	2.1323	4.5578	3.4074	2.0458	2.543
Basic leucine zipper and W2 domains 1	F1MZK4	BZW1	0.580043	0	0.770867	3.02715	2.03803	0	0.87743	0.8627	0	0	0	0	1.0069	1.3057	0	1.1819	4.2485	1.784	4.8942	1.5193	2.7259	1.3639	2.543
Chromosome 10 C15orf48 homolog	A0A3Q1M537	C10H15orf48	1.5775	2.98445	1.9489	1.46415	0	2.1149	1.7549	0.8627	3.7801	3.4009	2.476	2.2808	4.0276	0	1.8191	0	2.8323	0.89201	2.1323	0	0	0	0
Complement component 1 Q subcomponent-binding protein, mitochondrial	Q3T0B6	C1QBP	14.053	13.5995	25.613	20.1792	17.3785	16.919	13.162	12.078	13.861	13.604	18.57	8.3629	23.159	30.031	23.649	15.365	26.907	16.056	22.389	15.952	17.718	12.957	22.887
Complement C3	Q2UVX4	C3	87.323	63.732	84.7317	82.844	68.9183	74.02	95.64	92.309	39.061	40.811	45.806	129.25	79.545	110.98	63.67	104.01	157.2	39.248	30.918	58.491	72.918	74.332	69.932
Complement C4 (Fragments)	P01030	C4	4.7783	4.11448	0	0.597803	0.561175	1.9303	6.4067	5.9979	0.52003	0	1.0219	14.916	0	0	0	1.9512	0	0	0.44001	0.3135	1.125	0.28144	0.52476
Complement C5a anaphylatoxin	F1MY85	C5	3.02513	3.1605	2.48373	1.22655	4.09611	2.1149	3.5097	3.4508	0	0	1.238	11.404	3.0207	2.6114	1.8191	1.1819	2.8323	0.89201	0	0.75963	4.0889	1.3639	10.172
Complement component C6	Q29RU4	C6	1.1601	1.1404	0.671267	1.29905	2.12014	0	1.7549	1.7254	0	0	0	4.5616	2.0138	0	0	2.3639	2.8323	0	0	0.75963	0.68148	0.68195	6.3575
Complement component C7	A0A3Q1LI40	C7	0.575133	0.760275	2.07657	0.649525	1.29448	0	0	1.7254	0	0	0	3.0411	1.0069	5.2228	0	1.1819	1.4162	0	0	0	0.68148	0.68195	3.8145
Chromosome 7 C19orf67 homolog	A0A3Q1N125	C7H19orf67	0	0	0	0.266525	0.871633	0	0	0	0	0	0	0	0	0	0	0	0	0	1.0661	0.75963	1.363	1.3639	0
Complement C8 alpha chain	F1MX87	C8A	0.292477	0.5702	0	0	0	0	0.87743	0	0	0	0	2.2808	0	0	0	0	0	0	0	0	0	0	0
Complement component C9	Q3MHN2	C9	3.95273	4.15648	5.47427	4.03265	6.57265	3.1723	3.5097	5.1762	5.0402	2.2673	2.476	6.8424	7.0483	3.9171	5.4574	7.0916	7.0809	0.89201	1.0661	6.077	4.0889	3.4097	12.715
Carbonic anhydrase	F1N0H3	CA2	2.32017	2.58692	0	0.446	0.317875	0	3.5097	3.4508	0	2.2673	1.238	6.8424	0	0	0	0	0	1.784	0	0	0	0	1.2715
Calcium-binding protein 39	Q29RI6	CAB39	0.580043	0.380125	0	0	1.31257	0	0.87743	0.8627	0	0	0	1.5205	0	0	0	0	0	0	0	2.683	1.363	1.2043	0
Calcyclin-binding protein	Q3T168	CACYBP	0.872533	2.85952	0.435233	0.446	2.59187	0	1.7549	0.8627	2.5201	3.4009	2.476	3.0411	0	1.3057	0	0	0	1.784	0	2.2789	3.4074	3.4097	1.2715
Aspartate carbamoyltransferase	F1MVC0	CAD	5.56303	3.84337	4.83103	7.81347	7.26805	1.0574	6.142	9.4897	0	4.5346	2.476	8.3629	3.0207	7.8341	3.6383	7.0916	8.497	7.1361	8.5292	6.077	8.8592	11.593	2.543
Cell adhesion molecule 1	Q2TBL2	CADM1	0	0	0	0	0.68182	0	0	0	0	0	0	0	0	0	0	0	0	0	0	0	0.68148	2.0458	0
Calbindin	P04467	CALB1	0	0.30825	0.603933	0.6181	0.509988	0	0	0	0	0	1.233	0	0	0	1.8118	0	1.4105	0	1.0619	0	0.67875	1.3612	0
Calcium-binding and coiled-coil domain-containing protein 1	A0A3Q1MRI3	CALCOCO1	1.80503	0	0.671267	0.533075	1.19305	1.0574	2.6323	1.7254	0	0	0	0	2.0138	0	0	0	0	0	2.1323	0	2.0444	2.7278	0
Non-muscle caldesmon	A0A3Q1LTX4	CALD1	0	0	0	0	5.87852	0	0	0	0	0	0	0	0	0	0	0	0	0	0	3.7981	4.7704	4.7736	10.172
Calmodulin	P62157	CALM	7.0844	6.82167	9.1015	6.4221	10.7856	8.3595	6.92	5.9737	8.725	6.7376	7.3344	4.4897	11.892	6.4544	8.9581	10.459	4.195	7.8763	3.1581	12.025	8.6917	7.3596	15.066
Calreticulin	A5D7J6	CALR	20.725	24.8352	27.7093	16.3358	13.6668	26.436	21.936	13.803	20.161	26.074	37.14	15.966	21.145	27.419	34.564	10.637	21.243	14.272	19.191	9.8752	12.948	10.229	21.615
Calumenin	F1N3H1	CALU	18.0103	16.3882	12.7263	8.13717	7.4513	20.091	17.549	16.391	13.861	22.673	16.094	12.925	18.124	9.1398	10.915	13.001	7.0809	7.1361	5.3307	5.3174	7.4963	6.8195	10.172
Calcium/calmodulin-dependent protein kinase type II subunit delta	Q2HJF7	CAMK2D	4.65787	2.53442	0.671267	3.18598	1.14637	3.94	5.0242	5.0094	2.1748	1.1336	2.476	4.3533	2.0138	0	0	1.1819	4.2485	4.1151	3.1984	0	1.8577	2.7278	0
Calmodulin regulated spectrin associated protein 1	F1MYW2	CAMSAP1	0.292477	0.3095	0.606367	1.06212	1.21236	0	0.87743	0	0	0	1.238	0	0	0	1.8191	0	4.2485	0	0	0.75963	2.7259	1.3639	0
Cullin-associated NEDD8-dissociated protein 1	A7MBJ5	CAND1	41.017	48.9462	38.5287	37.173	40.9757	43.189	45.489	34.373	40.125	57.284	56.561	41.815	32.063	31.337	52.186	28.182	39.653	43.708	37.149	37.625	33.286	48.887	44.105
TIP120 domain-containing protein	E1BNE2	CAND2	2.95319	3.74648	0	1.95447	2.628	3.3376	4.5244	0.99758	0.197	3.9327	7.8151	3.0411	0	0	0	0.18479	2.8323	3.568	1.2328	1.1159	2.8325	3.623	2.9406
Calnexin	A7Z066	CANX	24.0403	20.7792	26.7193	15.728	11.1595	33.838	19.304	18.979	23.941	26.074	14.856	18.246	25.172	31.337	23.649	20.093	16.994	15.164	10.661	12.154	10.222	9.5472	12.715
Adenylyl cyclase-associated protein 1	Q3SYV4	CAP1	2.373	3.35242	1.69033	2.63743	8.91517	1.3838	3.4773	2.2579	0	2.2253	1.6201	9.5643	1.3177	2.563	1.1903	1.5467	0.92664	5.286	2.7904	6.2552	10.777	12.805	5.8235
Macrophage-capping protein	Q865V6	CAPG	1.73031	0.950325	0	3.71712	12.4082	0	0.87743	4.3135	0	0	0	3.8013	0	0	0	4.7277	1.4162	4.46	4.2646	12.154	8.1777	10.229	19.072
Calcium-activated neutral proteinase 1	A0A3Q1M124	CAPN1	0.580043	0.380125	0.606367	1.9241	3.83655	0	0.87743	0.8627	0	0	0	1.5205	0	0	1.8191	2.3639	1.4162	1.784	2.1323	6.077	1.363	4.0917	3.8145
Calpain-2 catalytic subunit	Q27971	CAPN2	0	0	0	0	1.55343	0	0	0	0	0	0	0	0	0	0	0	0	0	0	0.75963	2.0444	3.4097	0
Calpain 5	F1MQD1	CAPN5	0	0	0	0	0.8522	0	0	0	0	0	0	0	0	0	0	0	0	0	0	0	1.363	2.0458	0
Calpain 7	E1BIX3	CAPN7	0	1.50083	0	0	0.170487	0	0	0	1.26	2.2673	2.476	0	0	0	0	0	0	0	0	0	0	0.68195	0
Calpain small subunit 1	P13135	CAPNS1	0	0	0	0.518477	4.7115	0	0	0	0	0	0	0	0	0	0	1.1819	0	0.89201	0	6.077	4.7704	5.4556	2.543
Caprin-1	Q1LZB6	CAPRIN1	0.575133	0	8.82843	8.628	9.2756	0	0	1.7254	0	0	0	0	10.069	9.1398	7.2765	5.9097	9.9132	8.0281	10.661	9.1155	11.585	7.5014	8.9005
Calcyphosin	Q0VCC0	CAPS	5.59513	1.33048	0	0.223002	0.511238	6.3446	5.2646	5.1762	0	0	0	5.3219	0	0	0	0	0	0.89201	0	0	1.363	0.68195	0
F-actin-capping protein subunit alpha-1	A4FUA8	CAPZA1	10.9568	9.90343	9.21873	7.62782	10.1826	12.558	8.6653	11.647	8.6637	11.62	6.5	12.83	9.9438	8.1611	9.5513	6.9447	11.153	4.6835	7.7301	11.3	8.093	8.7805	12.557
F-actin-capping protein subunit alpha-2	Q5E997	CAPZA2	4.17643	2.64885	1.92897	2.9488	4.73193	3.3037	3.6188	5.6068	1.4167	3.117	2.1659	3.8958	2.139	2.2844	1.3635	2.5108	3.0084	3.3446	2.9314	4.6522	4.8551	4.1764	5.244
F-actin-capping protein subunit beta	A0A3Q1LR88	CAPZB	5.72007	5.10355	5.7103	3.7277	5.53702	8.4595	4.3872	4.3135	10.08	4.5346	1.238	4.5616	9.0621	2.6114	5.4574	3.5458	5.6647	3.568	2.1323	6.8367	5.4518	4.7736	5.086
Calcium regulated heat stable protein 1, 24kDa	Q2NKU4	CARHSP1	3.88783	4.53937	2.4904	4.02317	4.28573	2.1149	3.5097	6.0389	1.26	5.6682	7.428	3.8013	2.0138	0	5.4574	4.7277	5.6647	3.568	2.1323	4.5578	3.4074	4.0917	5.086
Cysteinyl-tRNA synthetase	A4FUC8	CARS1	2.0877	1.61388	1.81247	3.0196	9.49995	1.0574	1.7549	3.4508	0	1.1336	0	5.3219	1.0069	2.6114	1.8191	3.5458	2.8323	3.568	2.1323	7.5963	10.904	15.685	3.8145
Cysteine--tRNA ligase, mitochondrial	Q2KIF8	CARS2	8.3229	21.118	4.7963	4.23565	5.64902	8.4595	7.0195	9.4897	30.241	28.341	19.808	6.0821	6.0414	6.5284	1.8191	5.9097	1.4162	5.3521	4.2646	4.5578	6.8148	6.1375	5.086
Caspase-6	Q3T0P5	CASP6	1.165	0.380125	0	1.36205	2.52637	0	2.6323	0.8627	0	0	0	1.5205	0	0	0	1.1819	1.4162	1.784	1.0661	1.5193	2.7259	2.0458	3.8145
Calpain inhibitor	A0A3Q1MZC5	CAST	0	0.189763	0	0	1.07992	0	0	0	0	0	0	0.75905	0	0	0	0	0	0	0	2.2765	0.68148	1.3617	0
Catalase	P00432	CAT	0.86761	2.05382	0.435233	1.6335	2.33237	0	0.87743	1.7254	2.5201	1.1336	0	4.5616	0	1.3057	0	1.1819	0	5.3521	0	4.5578	2.7259	2.0458	0
Caveolae associated protein 1	E1BNE7	CAVIN1	0	0.760275	0	0	0	0	0	0	0	0	0	3.0411	0	0	0	0	0	0	0	0	0	0	0
Carbonyl reductase [NADPH] 1	Q3SZD7	CBR1	2.16737	1.1947	1.61327	3.01015	2.21218	2.1149	4.3872	0	1.26	0	1.238	2.2808	3.0207	0	1.8191	1.1819	1.4162	6.2441	3.1984	0.75963	2.7259	4.0917	1.2715
Carbonyl reductase 3	Q0VC97	CBR3	0	0	0	0.266525	0.871727	0	0	0	0	0	0	0	0	0	0	0	0	0	1.0661	0.75963	0.68148	2.0458	0
Uncharacterized protein	E1BFK3	CBWD1	0.877433	1.66268	0	0	1.0227	0	2.6323	0	0	1.1336	2.476	3.0411	0	0	0	0	0	0	0	0	1.363	2.7278	0
Chromobox 1	G5E6N7	CBX1	0.243903	0.1585	0.419833	0.567928	2.0429	0	0.73171	0	0	0	0	0.634	1.2595	0	0	0.49282	0.59049	0.74386	0.44454	2.7862	1.4207	1.4217	2.543
CBX3 protein	A6H7C4	CBX3	0.341067	0.221633	0.587067	0.794155	3.98405	0	1.0232	0	0	0	0	0.88653	1.7612	0	0	0.68912	0.82569	1.0402	0.62161	4.5191	4.9851	3.7726	2.6594
Chromobox 5	F2Z4J7	CBX5	0	0	1.0069	1.4781	5.1492	0	0	0	0	0	0	0	3.0207	0	0	2.3639	1.4162	0	2.1323	4.0322	3.6174	7.0296	5.9176
SAP domain-containing protein	E1BJ81	CCAR1	0	0	0.335633	1.4781	1.35986	0	0	0	0	0	0	0	1.0069	0	0	2.3639	1.4162	0	2.1323	0.75963	2.0444	1.3639	1.2715
Cell cycle and apoptosis regulator 2	E1B9H3	CCAR2	1.21517	0	4.3611	5.08865	6.00585	1.0574	0	2.5881	0	0	0	0	6.0414	5.2228	1.8191	8.2735	4.2485	3.568	4.2646	6.077	6.1333	5.4556	6.3575
CCDC127 protein	A4FUC7	CCDC127	2.79757	3.18555	0.335633	1.18748	0.701145	3.1723	2.6323	2.5881	6.3002	3.4009	0	3.0411	1.0069	0	0	1.1819	0	3.568	0	0.75963	1.363	0.68195	0
Coiled-coil domain containing 134	E1BFW1	CCDC134	2.21753	4.42355	1.2061	1.008	0.658732	3.1723	1.7549	1.7254	6.3002	3.4009	4.952	3.0411	1.0069	2.6114	0	1.1819	0	1.784	1.0661	0	0.68148	0.68195	1.2715
Coiled-coil domain containing 186	F1MFA7	CCDC186	0	0	0	0.533075	1.21236	0	0	0	0	0	0	0	0	0	0	0	0	0	2.1323	0.75963	2.7259	1.3639	0
Coiled-coil domain-containing protein 22	Q1RMI8	CCDC22	4.01763	4.55235	1.77777	3.08265	2.24758	4.2297	3.5097	4.3135	0	7.9355	4.952	5.3219	4.0276	1.3057	0	2.3639	1.4162	5.3521	3.1984	3.0385	1.363	2.0458	2.543
Coiled-coil domain-containing protein 47	Q3ZC50	CCDC47	0.8627	0	0.671267	2.75265	2.23172	0	0	2.5881	0	0	0	0	2.0138	0	0	3.5458	1.4162	1.784	4.2646	1.5193	2.0444	4.0917	1.2715
Coiled-coil domain containing 50	A0A3Q1MBX8	CCDC50	0.93251	2.19597	0.335633	0	0	1.0574	0.87743	0.8627	2.5201	2.2673	2.476	1.5205	1.0069	0	0	0	0	0	0	0	0	0	0
Coiled-coil domain-containing protein 58	A4FUI1	CCDC58	3.02513	2.47937	2.5553	2.60252	4.3511	2.1149	3.5097	3.4508	2.5201	3.4009	2.476	1.5205	4.0276	0	3.6383	4.7277	2.8323	1.784	1.0661	5.3174	4.7704	4.7736	2.543
Coiled-coil domain containing 6	F1N091	CCDC6	7.9753	4.49057	1.88403	2.2642	1.57275	7.402	7.8969	8.627	1.26	5.6682	4.952	6.0821	2.0138	0	3.6383	0	4.2485	2.676	2.1323	1.5193	2.7259	2.0458	0
Coiled-coil domain-containing protein 93	A4IFE0	CCDC93	1.44767	2.47937	2.07657	3.18025	0.89117	0	1.7549	2.5881	2.5201	3.4009	2.476	1.5205	1.0069	5.2228	0	1.1819	5.6647	2.676	3.1984	1.5193	0.68148	1.3639	0
G2/mitotic-specific cyclin-B1	Q1LZG6	CCNB1	0.580043	1.28252	1.87737	2.84013	1.8872	0	0.87743	0.8627	0	1.1336	2.476	1.5205	3.0207	2.6114	0	3.5458	2.8323	1.784	3.1984	2.2789	1.363	1.3639	2.543
Cyclin I family member 2	E1BC90	CCNI2	10.4475	8.20055	0	0	0	14.804	8.7743	7.7643	8.8203	12.47	6.19	5.3219	0	0	0	0	0	0	0	0	0	0	0
T-complex protein 1 subunit beta	Q3ZBH0	CCT2	21.943	18.2246	31.117	29.159	24.631	12.689	30.71	22.43	8.8203	18.138	18.57	27.37	35.241	32.642	25.468	33.094	28.323	33.896	21.323	20.51	26.578	27.278	24.158
T-complex protein 1 subunit gamma	Q3T0K2	CCT3	24.688	20.3268	29.7647	22.6412	16.7925	20.091	28.955	25.018	12.6	24.94	24.76	19.007	23.159	26.114	40.021	21.275	26.907	23.192	19.191	15.193	19.763	15.685	16.529
T-complex protein 1 subunit delta	F1N0E5	CCT4	14.6007	15.7035	14.5017	17.3313	16.893	11.632	14.916	17.254	10.08	22.673	14.856	15.205	15.103	15.668	12.734	23.639	12.746	16.948	15.992	18.231	20.444	13.639	15.258
Chaperonin containing TCP1 subunit 5	F1MWD3	CCT5	11.3804	8.75165	17.239	14.3721	14.8012	6.3431	11.407	16.391	3.7801	10.202	11.141	9.8835	10.068	14.363	27.286	11.819	18.408	18.732	8.5292	10.635	14.311	17.731	16.528
T-complex protein 1 subunit zeta	Q3MHL7	CCT6A	13.492	18.1315	23.722	17.7477	15.0137	12.666	14.888	12.922	15.097	21.509	22.254	13.666	17.084	19.553	34.529	16.518	19.8	18.701	15.972	12.138	19.061	13.619	15.237
T-complex protein 1 subunit eta	Q2NKZ1	CCT7	13.2927	17.9945	18.976	16.2613	15.0852	13.747	14.916	11.215	16.381	21.539	17.332	16.726	18.124	16.974	21.83	20.093	16.994	15.164	12.794	15.952	12.267	14.321	17.801
T-complex protein 1 subunit theta	Q3ZCI9	CCT8	19.1637	20.851	42.3887	28.325	28.1258	10.564	23.665	23.262	10.074	30.568	22.258	20.504	32.18	49.56	45.426	33.052	25.462	30.294	24.492	25.793	31.311	21.114	34.285
Vacuolar fusion protein CCZ1 homolog	Q0VD30	CCZ1	1.22008	2.03199	0.671267	0.533075	0.189908	1.0574	0.87743	1.7254	2.5201	1.1336	3.714	0.76027	2.0138	0	0	0	0	0	2.1323	0.75963	0	0	0
CD109 molecule	A0A3Q1LI93	CD109	14.0903	15.0073	5.94417	8.89363	6.27722	12.689	14.916	14.666	13.861	9.0692	17.332	19.767	4.0276	6.5284	7.2765	9.4555	7.0809	6.2441	12.794	9.1155	5.4518	5.4556	5.086
CD2 associated protein	A0A3Q1ME19	CD2AP	0	0	0	0.872527	3.2311	0	0	0	0	0	0	0	0	0	0	1.1819	1.4162	0.89201	0	1.5193	4.7704	4.0917	2.543
CD2 cytoplasmic tail binding protein 2	A4IFR1	CD2BP2	0	0	0	0	1.31747	0	0	0	0	0	0	0	0	0	0	0	0	0	0	0	1.363	1.3639	2.543
Uncharacterized protein	A0A3Q1LQX2	CD55	0.93251	1.53242	0.435233	0.223002	0	1.0574	0.87743	0.8627	2.5201	1.1336	2.476	0	0	1.3057	0	0	0	0.89201	0	0	0	0	0
CD58 molecule	F6PZJ9	CD58	4.08257	4.08798	2.74783	2.39902	1.40237	5.2872	3.5097	3.4508	6.3002	4.5346	2.476	3.0411	3.0207	5.2228	0	3.5458	1.4162	3.568	1.0661	1.5193	2.0444	2.0458	0
CD5 molecule like	A6QNW7	CD5L	0	0.950325	0	0	0	0	0	0	0	0	0	3.8013	0	0	0	0	0	0	0	0	0	0	0
CD81 antigen	Q3ZCD0	CD81	7.6375	10.7637	8.22873	9.86945	4.66885	6.3446	10.529	6.0389	10.08	6.8019	18.57	7.6027	9.0621	6.5284	9.0957	5.9097	12.746	8.0281	12.794	5.3174	5.4518	4.0917	3.8145
Hsp90 co-chaperone Cdc37	Q5EAC6	CDC37	6.29027	4.4384	8.8934	5.4427	6.42885	8.4595	3.5097	6.9016	1.26	7.9355	2.476	6.0821	12.083	9.1398	5.4574	8.2735	5.6647	3.568	4.2646	5.3174	4.7704	5.4556	10.172
Cell division control protein 42 homolog	Q2KJ93	CDC42	6.22533	4.5313	4.18993	3.61057	8.08662	7.402	3.5097	7.7643	8.8203	2.2673	2.476	4.5616	6.0414	6.5284	0	5.9097	2.8323	3.568	2.1323	8.3559	7.4963	8.8653	7.629
Non-specific serine/threonine protein kinase	E1BP72	CDC42BPB	0	0	0	0.915475	0.89055	0	0	0	0	0	0	0	0	0	0	1.1819	1.4162	0	1.0638	1.5193	2.0429	0	0
Cell division cycle 5-like protein	Q2KJC1	CDC5L	0	0	1.9489	2.20562	2.92917	0	0	0	0	0	0	0	4.0276	0	1.8191	1.1819	2.8323	2.676	2.1323	3.0385	3.4074	2.7278	2.543
Cell division cycle associated 3	Q3T0V6	CDCA3	2.22243	0.881825	0	0	0	3.1723	2.6323	0.8627	1.26	2.2673	0	0	0	0	0	0	0	0	0	0	0	0	0
CDCA8 protein	A4IFM5	CDCA8	1.73523	0.3095	2.21967	2.17603	1.63125	0	1.7549	3.4508	0	0	1.238	0	3.0207	0	3.6383	3.5458	1.4162	2.676	1.0661	3.7981	1.363	1.3639	0
Cadherin-1	F1N619	CDH1	5.3355	4.89153	12.8673	12.9467	8.54777	2.1149	5.2646	8.627	5.0402	4.5346	6.19	3.8013	13.09	9.1398	16.372	11.819	15.578	11.596	12.794	12.154	7.4963	8.1833	6.3575
Cadherin-2	A0A3Q1NFL2	CDH2	1.2299	0.505068	0.335633	0	0.17037	1.0574	2.6323	0	1.26	0	0	0.76027	1.0069	0	0	0	0	0	0	0	0.68148	0	0
Cadherin-3	E1BGT1	CDH3	3.09003	2.35995	0	0	0	3.1723	3.5097	2.5881	2.5201	3.4009	1.238	2.2808	0	0	0	0	0	0	0	0	0	0	0
CDP-diacylglycerol--inositol 3-phosphatidyltransferase	Q3T103	CDIPT	3.20514	1.95374	1.77777	0.295475	1.2319	5.2872	0.87743	3.4508	2.5201	4.5346	0	0.76027	4.0276	1.3057	0	1.1819	0	0	0	1.5193	2.0444	1.3639	0
Cyclin-dependent kinase 1	P48734	CDK1	6.11057	4.5506	4.2246	4.06098	3.32383	5.6008	5.2646	7.4663	2.8939	5.6682	3.8674	5.7729	4.3263	6.5284	1.8191	7.0916	2.8323	5.2539	1.0661	3.6669	2.2466	3.4097	3.9721
Cyclin-dependent-like kinase 5	Q02399	CDK5	12.8591	10.6425	8.31847	2.64908	4.80607	19.414	12.269	6.8943	10.544	12.451	9.1322	10.443	4.3983	7.8231	12.734	3.5458	1.4162	4.5682	1.0661	4.5514	3.6583	5.4498	5.5648
CDK5 regulatory subunit associated protein 3	F1MM23	CDK5RAP3	1.22008	0.190068	0	0.785002	0.530765	1.0574	0.87743	1.7254	0	0	0	0.76027	0	0	0	1.1819	0	0.89201	1.0661	0.75963	0.68148	0.68195	0
Cyclin-dependent kinase 9	Q5EAB2	CDK9	0	0	0	0	0.90853	0	0	0	0	0	0	0	0	0	0	0	0	0	0	1.5193	0.75092	1.3639	0
Corneodesmosin	F1MWJ0	CDSN	1.45257	2.54257	2.17613	2.23457	0.189908	0	2.6323	1.7254	5.0402	1.1336	2.476	1.5205	0	6.5284	0	2.3639	2.8323	2.676	1.0661	0.75963	0	0	0
CUGBP Elav-like family member 1	A0A3Q1MNY3	CELF1	0.287567	0	0.942	1.36205	0.82922	0	0	0.8627	0	0	0	0	1.0069	0	1.8191	1.1819	1.4162	1.784	1.0661	0	0.68148	1.3639	1.2715
Hyaluronoglucosaminidase	E1BKX1	CEMIP	17.69	15.4016	4.9608	2.81163	6.25757	24.321	16.671	12.078	22.681	12.47	17.332	9.1232	7.0483	7.8341	0	2.3639	4.2485	3.568	1.0661	8.3559	6.8148	4.7736	5.086
Centromere protein F	F1N1F8	CENPF	0.997443	0.190068	0	0	0.34075	2.1149	0.87743	0	0	0	0	0.76027	0	0	0	0	0	0	0	0	1.363	0	0
CENP-V/GFA domain-containing protein	G3N1U1	CENPV	2.22243	2.51097	2.59	2.40918	1.50725	3.1723	2.6323	0.8627	3.7801	2.2673	2.476	1.5205	1.0069	1.3057	5.4574	2.3639	4.2485	0.89201	2.1323	0.75963	2.0444	0.68195	2.543
Centrin-2	Q2TBN3	CETN2	1.4099	0.190068	0	0	0	4.2297	0	0	0	0	0	0.76027	0	0	0	0	0	0	0	0	0	0	0
Complement factor B	P81187	CFB	3.495	3.61125	0	0	0	0	7.8969	2.5881	0	0	0	14.445	0	0	0	0	0	0	0	0	0	0	0
Complement factor D	Q3T0A3	CFD	5.08	5.72593	0	0.518477	0	7.402	4.3872	3.4508	10.08	2.2673	3.714	6.8424	0	0	0	1.1819	0	0.89201	0	0	0	0	0
Craniofacial development protein 1	Q8HXY9	CFDP1	0	0	0	0	0.593172	0	0	0	0	0	0	0	0	0	0	0	0	0	0	0	0.75471	0.073277	1.5447
Craniofacial development protein 2	O02751	CFDP2	2.0122	1.70311	3.40593	6.14518	9.08178	2.2873	1.0205	2.7288	0.73276	1.7929	1.4399	2.8469	6.8471	3.3707	0	4.9205	5.0721	7.8003	6.7878	8.522	8.3268	8.8403	10.638
Complement factor H	A0A3Q1MP45	CFH	4.0924	4.66348	0.770867	0.964475	0.170487	5.2872	5.2646	1.7254	2.5201	4.5346	2.476	9.1232	1.0069	1.3057	0	1.1819	0	2.676	0	0	0	0.68195	0
Cofilin-1	Q5E9F7	CFL1	9.10593	7.2144	9.70357	11.6609	18.5365	7.7001	9.0217	10.596	4.5878	6.3948	7.777	10.098	7.3321	6.0596	15.719	8.6067	12.237	10.956	14.844	13.887	16.548	17.923	25.788
Cofilin-2	Q148F1	CFL2	6.48743	5.63248	6.1955	6.61738	6.38305	6.0465	5.8947	7.5211	5.4926	3.808	5.841	7.3883	5.7575	3.0802	9.7488	6.7584	6.1732	5.9926	7.5453	5.1033	5.2597	6.6272	8.542
Cingulin	F1MYN2	CGN	0	0	0	0.533075	4.0293	0	0	0	0	0	0	0	0	0	0	0	0	0	2.1323	6.077	6.1333	1.3639	2.543
Conglutinin	P23805	CGN1	0	1.07485	0	0	0	0	0	0	1.2726	0	1.2503	1.7765	0	0	0	0	0	0	0	0	0	0	0
Uncharacterized protein	A0A3Q1LMK6	CGREF1	2.15753	0	0	0.35405	0.720575	2.1149	2.6323	1.7254	0	0	0	0	0	0	0	0	1.4162	0	0	1.5193	1.363	0	0
MICOS complex subunit MIC19	Q5E9D3	CHCHD3	11.07	11.004	12.995	11.0277	7.13695	10.574	12.284	10.352	13.861	13.604	7.428	9.1232	10.069	14.363	14.553	9.4555	12.746	13.38	8.5292	4.5578	8.1777	8.1833	7.629
MICOS complex subunit MIC25	Q32L35	CHCHD6	3.08023	1.09797	2.0485	1.13905	0.488363	3.1723	1.7549	4.3135	1.26	1.1336	1.238	0.76027	3.0207	1.3057	1.8191	1.1819	1.4162	0.89201	1.0661	0	0	0.68195	1.2715
DNA helicase	F1N3F6	CHD4	0.287567	0	2.4626	3.23045	1.61331	0	0	0.8627	0	0	0	0	2.9573	2.6114	1.8191	1.1819	5.3974	2.5638	3.7787	2.3939	0.41375	2.3741	1.2715
Chitinase domain-containing protein 1	Q5EAB4	CHID1	3.50253	3.60898	3.7614	1.6286	0.360395	5.2872	2.6323	2.5881	5.0402	3.4009	3.714	2.2808	5.0345	2.6114	3.6383	1.1819	1.4162	1.784	2.1323	0.75963	0	0.68195	0
Uncharacterized protein	A0A3Q1MPV1	CHKB	0	0	0	0	0.82922	0	0	0	0	0	0	0	0	0	0	0	0	0	0	0	0.68148	1.3639	1.2715
Charged multivesicular body protein 1a	F6RC54	CHMP1A	0.580043	0.5984	0.671267	1.32865	0.550312	0	0.87743	0.8627	1.26	1.1336	0	0	2.0138	0	0	0	4.2485	0	1.0661	1.5193	0	0.68195	0
Charged multivesicular body protein 2A	Q3T0U5	CHMP2A	2.8074	3.91847	1.37723	3.3838	1.01902	3.1723	4.3872	0.8627	5.0402	3.4009	4.952	2.2808	1.0069	1.3057	1.8191	2.3639	7.0809	0.89201	3.1984	0.75963	1.363	0.68195	1.2715
Charged multivesicular body protein 4a	A2VDY3	CHMP4A	0	0	0	0	1.01902	0	0	0	0	0	0	0	0	0	0	0	0	0	0	0.75963	1.363	0.68195	1.2715
CHMP4B protein	Q08E32	CHMP4B	3.08023	3.82515	5.40937	5.1813	3.8829	3.1723	1.7549	4.3135	5.0402	2.2673	4.952	3.0411	5.0345	3.9171	7.2765	4.7277	4.2485	5.3521	6.3969	3.0385	2.7259	3.4097	6.3575
Charged multivesicular body protein 5	F1MZV2	CHMP5	1.22008	1.37928	0.335633	2.83948	1.01913	1.0574	0.87743	1.7254	0	0	2.476	3.0411	1.0069	0	0	7.0916	1.4162	1.784	1.0661	0.75963	0.68148	1.3639	1.2715
Cysteine and histidine-rich domain-containing protein 1	Q29RL2	CHORDC1	0	0	0	0	1.01913	0	0	0	0	0	0	0	0	0	0	0	0	0	0	0.75963	0.68148	1.3639	1.2715
Calcineurin B homologous protein 1	Q3SYS6	CHP1	8.16503	5.78775	1.97697	1.43455	1.57265	10.574	7.0195	6.9016	8.8203	4.5346	3.714	6.0821	2.0138	3.9171	0	2.3639	1.4162	0.89201	1.0661	1.5193	3.4074	1.3639	0
Carbohydrate sulfotransferase	A3KMX1	CHST14	3.66027	4.04892	6.0024	3.18025	1.72025	3.1723	2.6323	5.1762	7.5603	3.4009	3.714	1.5205	7.0483	9.1398	1.8191	1.1819	5.6647	2.676	3.1984	1.5193	2.0444	2.0458	1.2715
Anamorsin	Q5EAC7	CIAPIN1	1.45257	1.51715	0	0	2.6274	0	2.6323	1.7254	0	2.2673	0	3.8013	0	0	0	0	0	0	0	4.5578	1.363	2.0458	2.543
Cytokine induced protein 29 kDa	Q2TBX1	CIP29	0	0	2.78467	3.78515	3.28955	0	0	0	0	0	0	0	7.0483	1.3057	0	5.9097	4.2485	1.784	3.1984	3.7981	3.4074	3.4097	2.543
Cold-inducible RNA-binding protein	Q3SZN4	CIRBP	0	0	0	0	1.41836	0	0	0	0	0	0	0	0	0	0	0	0	0	0	3.0385	0.68148	0.68195	1.2715
CDGSH iron-sulfur domain-containing protein 1	Q3ZBU2	CISD1	9.92243	11.2077	13.3957	7.64938	3.26667	15.861	6.142	7.7643	12.6	17.005	9.904	5.3219	13.09	14.363	12.734	5.9097	11.329	8.0281	5.3307	3.7981	2.0444	3.4097	3.8145
CDGSH iron-sulfur domain-containing protein 2	Q05B71	CISD2	3.4376	2.5706	2.6549	1.4056	1.01902	4.2297	2.6323	3.4508	1.26	2.2673	3.714	3.0411	3.0207	1.3057	3.6383	1.1819	1.4162	0.89201	2.1323	0.75963	1.363	0.68195	1.2715
Citron Rho-interacting kinase	A0A3Q1LV55	CIT	1.45747	0.999125	0.335633	0.266525	0.17037	0	3.5097	0.8627	0	0	2.476	1.5205	1.0069	0	0	0	0	0	1.0661	0	0.68148	0	0
Cytoskeleton associated protein 4	F1ME65	CKAP4	5.20553	3.83042	7.72393	12.3648	9.3535	0	5.2646	10.352	1.26	2.2673	4.952	6.8424	15.103	2.6114	5.4574	11.819	15.578	7.1361	14.926	12.154	10.222	6.1375	8.9005
Cytoskeleton associated protein 5	E1B7K5	CKAP5	39.8707	34.7332	27.19	22.7975	9.5186	46.527	36.852	36.233	30.241	36.277	45.806	26.609	27.186	14.363	40.021	15.365	32.572	18.732	24.521	8.3559	14.311	11.593	3.8145
Creatine kinase B-type	Q5EA61	CKB	7.87823	6.22965	15.4941	23.9102	60.6055	1.0574	8.7743	13.803	1.26	1.1336	1.238	21.287	18.124	6.5284	21.83	23.639	21.243	29.436	21.323	53.174	59.97	69.518	59.76
Creatine kinase U-type, mitochondrial	Q9TTK8	CKMT1	25.587	24.716	24.0297	16.1232	9.33407	31.54	23.691	21.53	34.021	31.644	17.332	15.867	28.062	22.197	21.83	18.86	21.243	11.596	12.794	9.8423	12.208	10.2	5.086
Collectin-43	P42916	CL43	1.06463	3.66168	0	0	0	1.7589	0	1.435	6.2877	4.153	3.7017	0.50433	0	0	0	0	0	0	0	0	0	0	0
Claudin-4	Q6BBL6	CLDN4	0	0	0	0	0.630127	0	0	0	0	0	0	0	0	0	0	0	0	0	0	0.25211	1.1338	1.1346	0
Claudin	G3N0D8	CLDN6	0.192127	0	1.34253	1.69345	2.64357	0	0	0.57638	0	0	0	0	4.0276	0	0	3.1535	0	1.488	2.1323	2.0268	2.955	4.321	1.2715
Tetranectin	A0A3Q1LZS5	CLEC3B	0.580043	0.760275	0	0.446	0	0	0.87743	0.8627	0	0	0	3.0411	0	0	0	0	0	1.784	0	0	0	0	0
Calmegin	Q3SYT6	CLGN	15.1003	18.3476	9.1708	7.49885	1.2319	20.091	11.407	13.803	25.201	21.539	19.808	6.8424	10.069	6.5284	10.915	7.0916	11.329	6.2441	5.3307	1.5193	2.0444	1.3639	0
Chloride intracellular channel protein 1	Q5E9B7	CLIC1	4.83017	4.6707	6.451	6.811	16.9995	3.1723	6.142	5.1762	1.26	5.6682	4.952	6.8026	5.0345	5.2228	9.0957	4.7277	7.0809	8.0281	7.4073	15.873	15.567	17.552	19.006
Chloride intracellular channel protein 4	Q9XSA7	CLIC4	9.52477	5.96873	11.8168	7.93502	13.3397	9.5169	9.6518	9.4056	2.5201	6.8019	6.19	8.3629	7.0483	15.668	12.734	4.7277	8.497	8.9201	9.5953	13.599	10.222	15.552	13.986
Clathrin interactor 1	A7Z035	CLINT1	1.50764	1.19132	4.9675	2.27813	5.00295	1.0574	0.87743	2.5881	1.26	2.2673	1.238	0	6.0414	5.2228	3.6383	2.3639	2.8323	1.784	2.1323	6.8367	2.7259	4.0917	6.3575
CAP-Gly domain containing linker protein 1	A0A3Q1MQQ6	CLIP1	0	0	0	3.05818	10.8273	0	0	0	0	0	0	0	0	0	0	0	4.2485	2.676	5.3082	7.5803	10.193	11.55	13.986
Caseinolytic peptidase B protein homolog	Q5E9N5	CLPB	0.86761	0.473467	1.0069	1.33245	1.06155	0	0.87743	1.7254	0	1.1336	0	0.76027	3.0207	0	0	3.5458	0	1.784	0	1.5193	1.363	1.3639	0
ATP-dependent Clp protease proteolytic subunit, mitochondrial	Q2KHU4	CLPP	0	0	0	0.489528	1.73992	0	0	0	0	0	0	0	0	0	0	0	0	0.89201	1.0661	2.2789	0.68148	2.7278	1.2715
Caseinolytic mitochondrial matrix peptidase chaperone subunit X	A0A3Q1MH54	CLPX	0.292477	0	0.335633	0.91605	3.42443	0	0.87743	0	0	0	0	0	1.0069	0	0	1.1819	1.4162	0	1.0661	1.5193	6.1333	4.7736	1.2715
Clathrin light chain A	P04973	CLTA	2.21261	3.42778	1.54173	1.05155	2.67402	3.1723	0.87743	2.5881	6.3002	1.1336	2.476	3.8013	2.0138	2.6114	0	1.1819	0	0.89201	2.1323	1.5193	1.363	2.7278	5.086
Clathrin light chain B	P04975	CLTB	0	0	0	0	1.37929	0	0	0	0	0	0	0	0	0	0	0	0	0	0	1.5193	2.0444	0.68195	1.2715
Clathrin heavy chain 1	P49951	CLTC	42.956	36.923	30.2167	33.0217	35.4685	49.699	39.485	39.684	32.761	37.41	33.426	44.095	30.207	31.337	29.106	33.094	29.74	33.004	36.249	36.462	36.8	36.825	31.787
Clusterin	P17697	CLU	188.283	211.077	255.493	217.252	145.775	212.21	179.69	172.95	263.95	219.57	205.25	155.54	238.42	366.35	161.71	227	251.93	244.13	145.95	143.77	153.05	150.5	135.78
Clustered mitochondria protein homolog	A0A3Q1LJJ5	CLUH	0	0	0.335633	1.8516	3.11895	0	0	0	0	0	0	0	1.0069	0	0	1.1819	1.4162	2.676	2.1323	3.7981	4.0889	2.0458	2.543
CLYBL protein	A6QL68	CLYBL	0	0.499567	0	0.223002	0.340975	0	0	0	0	0	1.238	0.76027	0	0	0	0	0	0.89201	0	0	0	1.3639	0
UMP-CMP kinase	Q2KIW9	CMPK1	1.45747	1.97218	0.942	0.489528	3.80065	0	3.5097	0.8627	0	1.1336	3.714	3.0411	1.0069	0	1.8191	0	0	0.89201	1.0661	3.7981	5.4518	3.4097	2.543
Cap-specific mRNA (nucleoside-2'-O-)-methyltransferase 1	A2VE39	CMTR1	2.15263	1.38139	0.606367	2.1276	1.337	2.1149	1.7549	2.5881	1.26	2.2673	1.238	0.76027	0	0	1.8191	3.5458	2.8323	0	2.1323	0.75963	0.68148	1.3639	2.543
Cellular nucleic acid-binding protein	Q3T0Q6	CNBP	0.584967	0	0	0	0.68195	0	1.7549	0	0	0	0	0	0	0	0	0	0	0	0	0	0	2.7278	0
Carnosine dipeptidase 1	F1MWP9	CNDP1	3.17797	4.60452	4.91593	1.77912	0.996028	0	2.6323	6.9016	0	5.6682	7.428	5.3219	2.0138	0	12.734	0	1.4162	3.568	2.1323	0.75963	0.68148	0	2.543
Cytosolic non-specific dipeptidase	Q3ZC84	CNDP2	2.8953	3.11257	0.942	2.78268	4.73522	0	3.5097	5.1762	0	1.1336	3.714	7.6027	1.0069	0	1.8191	1.1819	4.2485	3.568	2.1323	3.0385	3.4074	6.1375	6.3575
Calponin-2	Q3SYU6	CNN2	0.580043	0.190068	0	0	1.46952	0	0.87743	0.8627	0	0	0	0.76027	0	0	0	0	0	0	0	1.0325	1.1711	3.2177	0.45677
Calponin-3	Q32L92	CNN3	2.38017	0.190068	0.606367	0.843577	2.12205	1.0574	2.6323	3.4508	0	0	0	0.76027	0	0	1.8191	0	1.4162	0.89201	1.0661	1.2464	2.9178	2.2378	2.0862
CCR4-NOT transcription complex subunit 1	F1MHU9	CNOT1	1.1601	0.190068	0.335633	0.223002	1.02255	0	1.7549	1.7254	0	0	0	0.76027	1.0069	0	0	0	0	0.89201	0	0	2.0444	2.0458	0
CCR4-NOT transcription complex subunit 3	E1BCS1	CNOT3	0.86761	0.190068	0	0	0.511345	0	0.87743	1.7254	0	0	0	0.76027	0	0	0	0	0	0	0	0	0.68148	1.3639	0
2',3'-cyclic-nucleotide 3'-phosphodiesterase	P06623	CNP	8.80527	8.74052	4.97413	2.68058	2.58842	11.632	7.0195	7.7643	11.34	9.0692	6.19	8.3629	5.0345	2.6114	7.2765	2.3639	2.8323	4.46	1.0661	3.0385	2.0444	2.7278	2.543
Canopy 2 homolog (Zebrafish)	Q1LZ72	CNPY2	2.79757	1.91255	1.0069	0.223002	2.90965	3.1723	2.6323	2.5881	2.5201	1.1336	2.476	1.5205	3.0207	0	0	0	0	0.89201	0	2.2789	4.0889	2.7278	2.543
Protein canopy homolog 4	Q3SWX1	CNPY4	2.15263	1.11857	1.88403	1.75963	0.340857	2.1149	1.7549	2.5881	0	0	3.714	0.76027	2.0138	0	3.6383	1.1819	2.8323	0.89201	2.1323	0	0.68148	0.68195	0
Cytochrome c oxidase assembly factor 7 (putative)	E1BPN8	COA7	0.704967	0	0	0	0.360395	2.1149	0	0	0	0	0	0	0	0	0	0	0	0	0	0.75963	0	0.68195	0
Cobl domain-containing protein	A0A3Q1MCY4	COBLL1	1.44767	1.11857	0	0.266525	7.06035	0	1.7549	2.5881	0	0	3.714	0.76027	0	0	0	0	0	0	1.0661	9.1155	5.4518	4.7736	8.9005
Cochlin	F1N103	COCH	4.43503	4.26363	0.335633	0.446	0.17037	6.3446	3.5097	3.4508	3.7801	6.8019	4.952	1.5205	1.0069	0	0	0	0	1.784	0	0	0.68148	0	0
Component of oligomeric Golgi complex 2	F1MQ89	COG2	1.44767	0.190068	0	0.7996	0.701145	0	1.7549	2.5881	0	0	0	0.76027	0	0	0	0	0	0	3.1984	0.75963	1.363	0.68195	0
Component of oligomeric Golgi complex 3	E1BGA6	COG3	0	0.190068	0.606367	0.489528	0.8522	0	0	0	0	0	0	0.76027	0	0	1.8191	0	0	0.89201	1.0661	0	1.363	2.0458	0
Collagen alpha-1(XII) chain	F1N401	COL12A1	0.287567	0	0	1.15365	0.34075	0	0	0.8627	0	0	0	0	0	0	0	0	1.4162	0	3.1984	0	1.363	0	0
Collagen alpha-1(I) chain	P02453	COL1A1	0	0	0	0.446	0	0	0	0	0	0	0	0	0	0	0	0	0	1.784	0	0	0	0	0
Collagen alpha-1(II) chain	P02459	COL2A1	5.23777	3.51755	1.44213	0	0	5.2872	4.3872	6.0389	1.26	4.5346	3.714	4.5616	3.0207	1.3057	0	0	0	0	0	0	0	0	0
Collagen type VI alpha 1 chain	E1BI98	COL6A1	0.292477	0.5702	0	0	0	0	0.87743	0	0	0	0	2.2808	0	0	0	0	0	0	0	0	0	0	0
COMM domain containing 10	A4FUB5	COMMD10	0.872533	1.07189	0	0.533075	0.530765	0	1.7549	0.8627	1.26	2.2673	0	0.76027	0	0	0	0	0	0	2.1323	0.75963	0.68148	0.68195	0
COMM domain-containing protein 3	F1MUK6	COMMD3	0	0.950325	0	0.266525	0.681725	0	0	0	0	0	0	3.8013	0	0	0	0	0	0	1.0661	0	1.363	1.3639	0
COMM domain-containing protein 4	Q5E9V6	COMMD4	1.80503	1.9832	1.88403	1.33312	0.871495	1.0574	2.6323	1.7254	2.5201	1.1336	1.238	3.0411	2.0138	0	3.6383	0	1.4162	1.784	2.1323	0.75963	2.0444	0.68195	0
COMM domain containing 8	F1N7D3	COMMD8	3.73007	4.32662	2.54863	2.91328	1.01913	4.2297	3.5097	3.4508	1.26	4.5346	6.19	5.3219	5.0345	2.6114	0	1.1819	4.2485	0.89201	5.3307	0.75963	0.68148	1.3639	1.2715
COMM domain-containing protein 9	F1MIC5	COMMD9	1.80993	2.07103	1.1065	2.27813	2.2084	1.0574	3.5097	0.8627	1.26	2.2673	2.476	2.2808	2.0138	1.3057	0	2.3639	2.8323	1.784	2.1323	1.5193	3.4074	1.3639	2.543
Coatomer subunit alpha	A0A140T856	COPA	25.8183	16.2458	15.7793	12.4088	9.4852	29.608	23.691	24.156	11.34	15.871	21.046	16.726	17.117	15.668	14.553	11.819	16.994	8.0281	12.794	10.635	10.222	8.1833	8.9005
Coatomer subunit beta	A0JN39	COPB1	12.5953	6.8321	4.43267	6.41233	4.866	16.919	9.6518	11.215	3.7801	6.8019	9.904	6.8424	7.0483	2.6114	3.6383	5.9097	4.2485	8.0281	7.463	4.5578	6.1333	7.5014	1.2715
Coatomer subunit beta'	P35605	COPB2	5.59513	5.0871	3.9606	3.28612	2.58842	6.3446	5.2646	5.1762	6.3002	4.5346	4.952	4.5616	3.0207	5.2228	3.6383	3.5458	2.8323	3.568	3.1984	3.0385	2.0444	2.7278	2.543
Coatomer subunit epsilon	Q28104	COPE	5.08	3.85312	3.59023	5.00113	3.92877	7.402	4.3872	3.4508	1.26	3.4009	6.19	4.5616	5.0345	3.9171	1.8191	8.2735	2.8323	3.568	5.3307	3.0385	4.7704	4.0917	3.8145
Coatomer subunit gamma	A0A140T886	COPG1	11.5856	8.31022	8.1225	9.12637	6.11745	9.5169	13.162	12.078	5.0402	7.9355	11.142	9.1232	11.076	7.8341	5.4574	11.819	9.9132	6.2441	8.5292	6.8367	7.4963	8.8653	1.2715
COP9 signalosome complex subunit 2	G3X736	COPS2	4.24523	4.6828	3.92587	3.70323	3.71178	3.1723	4.3872	5.1762	2.5201	7.9355	3.714	4.5616	6.0414	3.9171	1.8191	2.3639	2.8323	5.3521	4.2646	6.077	4.0889	3.4097	1.2715
COP9 signalosome complex subunit 3	A6H7B5	COPS3	4.08257	4.75555	5.13863	4.91475	5.37097	5.2872	3.5097	3.4508	1.26	4.5346	8.666	4.5616	6.0414	3.9171	5.4574	4.7277	4.2485	5.3521	5.3307	3.0385	3.4074	6.1375	8.9005
COP9 signalosome complex subunit 4	Q3SZA0	COPS4	5.7627	7.3427	7.65057	5.32692	7.2222	4.2297	7.0195	6.0389	6.3002	6.8019	8.666	7.6027	7.0483	10.446	5.4574	3.5458	5.6647	3.568	8.5292	6.077	6.8148	10.911	5.086
COP9 signalosome subunit 5	F1MBP8	COPS5	0.9276	1.97218	0.770867	1.0226	2.23137	1.0574	0	1.7254	0	1.1336	3.714	3.0411	1.0069	1.3057	0	0	0	0.89201	3.1984	1.5193	4.0889	2.0458	1.2715
COP9 signalosome complex subunit 7b	Q2KI56	COPS7B	1.225	1.9461	1.91207	1.6436	0.848533	1.0574	1.7549	0.8627	0	2.2673	2.476	3.0411	0	3.9171	1.8191	0	2.8323	2.676	1.0661	0.75963	1.363	0	1.2715
COP9 signalosome complex subunit 8	A4FV74	COPS8	1.51257	1.28252	0.435233	1.11013	1.5499	1.0574	1.7549	1.7254	0	1.1336	2.476	1.5205	0	1.3057	0	0	1.4162	0.89201	2.1323	1.5193	1.363	2.0458	1.2715
Coatomer subunit zeta-1	P35604	COPZ1	5.60003	2.42292	1.44213	3.00457	3.54488	6.3446	6.142	4.3135	0	1.1336	2.476	6.0821	3.0207	1.3057	0	4.7277	1.4162	2.676	3.1984	5.3174	4.7704	4.0917	0
Ubiquinone biosynthesis O-methyltransferase, mitochondrial	F1N5A4	COQ3	2.5051	2.28379	3.42577	1.4056	1.5499	3.1723	1.7549	2.5881	1.26	3.4009	3.714	0.76027	4.0276	2.6114	3.6383	1.1819	1.4162	0.89201	2.1323	1.5193	1.363	2.0458	1.2715
Ubiquinone biosynthesis monooxygenase COQ6, mitochondrial	Q2KIL4	COQ6	0.292477	0.190068	0.671267	0.35405	1.21246	0	0.87743	0	0	0	0	0.76027	2.0138	0	0	0	1.4162	0	0	0.75963	2.0444	2.0458	0
5-demethoxyubiquinone hydroxylase, mitochondrial	Q2TBW2	COQ7	0.292477	0.499567	0.942	1.46415	0.720683	0	0.87743	0	0	0	1.238	0.76027	1.0069	0	1.8191	0	2.8323	0.89201	2.1323	1.5193	0.68148	0.68195	0
Ubiquinone biosynthesis protein COQ9, mitochondrial	Q2NL34	COQ9	3.20514	2.32622	4.10367	2.35128	2.5459	5.2872	0.87743	3.4508	0	2.2673	2.476	4.5616	5.0345	0	7.2765	0	4.2485	0.89201	4.2646	2.2789	2.0444	2.0458	3.8145
Coronin	A2VDN8	CORO1C	0	0	0.335633	2.11813	1.89062	0	0	0	0	0	0	0	1.0069	0	0	1.1819	1.4162	2.676	3.1984	1.5193	2.7259	2.0458	1.2715
Coronin-2A	Q32LP9	CORO2A	0	0	0	0.266525	0.701008	0	0	0	0	0	0	0	0	0	0	0	0	0	1.0661	0.75963	2.0444	0	0
Coronin	A0A3Q1LG34	CORO6	3.15003	1.66818	1.98363	0.712525	0.530765	4.2297	2.6323	2.5881	1.26	1.1336	1.238	3.0411	1.0069	1.3057	3.6383	0	0	1.784	1.0661	0.75963	0.68148	0.68195	0
Coactosin-like protein	Q2HJ57	COTL1	0	0	0	0	1.35986	0	0	0	0	0	0	0	0	0	0	0	0	0	0	0.75963	2.0444	1.3639	1.2715
Cytochrome c oxidase subunit 4 isoform 1, mitochondrial	P00423	COX4I1	5.24757	5.01098	8.4928	7.979	6.95905	5.2872	6.142	4.3135	5.0402	4.5346	7.428	3.0411	9.0621	9.1398	7.2765	4.7277	9.9132	9.8121	7.463	9.1155	6.1333	7.5014	5.086
Cytochrome c oxidase subunit 5A, mitochondrial	P00426	COX5A	5.0849	5.18043	6.95783	4.67785	4.26628	7.402	5.2646	2.5881	6.3002	5.6682	4.952	3.8013	6.0414	3.9171	10.915	2.3639	5.6647	5.3521	5.3307	3.7981	3.4074	4.7736	5.086
Cytochrome c oxidase polypeptide Vb	A0A3Q1MBD7	COX5B	1.86014	3.36457	3.42577	4.08175	2.71285	2.1149	0.87743	2.5881	3.7801	3.4009	2.476	3.8013	4.0276	2.6114	3.6383	3.5458	7.0809	3.568	2.1323	3.0385	1.363	1.3639	5.086
Cytochrome c oxidase subunit 7A1, mitochondrial	P07470	COX7A1	4.89507	4.1813	4.46067	3.50913	2.7588	4.2297	6.142	4.3135	6.3002	5.6682	2.476	2.2808	5.0345	6.5284	1.8191	3.5458	2.8323	4.46	3.1984	3.0385	2.7259	2.7278	2.543
Cytochrome c oxidase subunit 7A-related protein, mitochondrial	Q3T061	COX7A2L	0	0	0.770867	0.446	1.1896	0	0	0	0	0	0	0	1.0069	1.3057	0	0	0	1.784	0	0.75963	0.68148	2.0458	1.2715
Ceruloplasmin	F1N076	CP	1.80827	2.1941	0.236797	1.39624	0	0	2.0559	3.3689	0	0	0	8.7764	0	0	0.71039	4.6156	0.55303	0	0.41634	0	0	0	0
Carboxypeptidase B2	Q2KIG3	CPB2	1.22008	0.700387	0.335633	0	0	1.0574	0.87743	1.7254	0	0.87185	0	1.9297	1.0069	0	0	0	0	0	0	0	0	0	0
Carboxypeptidase D	E1BLR9	CPD	1.1601	1.30862	1.27763	1.1976	0.360395	0	1.7549	1.7254	0	0	3.714	1.5205	2.0138	0	1.8191	0	2.8323	0.89201	1.0661	0.75963	0	0.68195	0
Carboxypeptidase E	P04836	CPE	0	0	1.3057	0.446	0	0	0	0	0	0	0	0	0	3.9171	0	0	0	1.784	0	0	0	0	0
Copine-1	Q08DB4	CPNE1	0.292477	0.190068	0	0	1.56675	0	0.87743	0	0	0	0	0.76027	0	0	0	0	0	0	0	1.7543	1.5739	2.9388	0
CPNE3 protein	A5PJY9	CPNE3	0.5741	0	1.53773	3.50605	7.13712	0	0	1.7223	0	0	0	0	2.0065	2.6067	0	3.5415	1.4162	2.6696	6.3969	5.0768	6.6014	7.9698	8.9005
Coproporphyrinogen oxidase	E1BKY9	CPOX	4.7226	2.52395	0.671267	0.518477	1.21261	6.3446	3.5097	4.3135	2.5201	4.5346	0	3.0411	2.0138	0	0	1.1819	0	0.89201	0	0.75963	1.363	2.7278	0
Carboxypeptidase Q	Q17QK3	CPQ	0.992533	0.380125	4.62517	4.2758	2.92895	2.1149	0	0.8627	0	0	0	1.5205	6.0414	7.8341	0	2.3639	7.0809	4.46	3.1984	3.0385	4.7704	1.3639	2.543
Carbamoyl-phosphate synthase 1	F1ML89	CPS1	2.04733	0	0	0	0	0	6.142	0	0	0	0	0	0	0	0	0	0	0	0	0	0	0	0
Cleavage and polyadenylation specificity factor subunit 2	Q10568	CPSF2	0	0	0	0.620575	1.23202	0	0	0	0	0	0	0	0	0	0	0	1.4162	0	1.0661	1.5193	1.363	2.0458	0
Cleavage and polyadenylation specificity factor subunit 6	F2Z4E9	CPSF6	0	0	0.335633	0.979075	5.2033	0	0	0	0	0	0	0	1.0069	0	0	0	0	1.784	2.1323	5.3174	6.1333	6.8195	2.543
Cleavage and polyadenylation specific factor 7	F1MU62	CPSF7	0	0	0	1.33312	2.58842	0	0	0	0	0	0	0	0	0	0	0	1.4162	1.784	2.1323	3.0385	2.0444	2.7278	2.543
Carnitine O-palmitoyltransferase	A0A3Q1LMV3	CPT1A	0.9276	0.881825	1.97697	2.544	1.95292	1.0574	0	1.7254	1.26	2.2673	0	0	2.0138	3.9171	0	5.9097	1.4162	1.784	1.0661	3.0385	0.68148	4.0917	0
Carnitine O-palmitoyltransferase 2, mitochondrial	F1N1M7	CPT2	10.4703	6.5597	5.66677	7.7203	4.18443	10.574	7.8969	12.94	6.3002	5.6682	7.428	6.8424	6.0414	9.1398	1.8191	10.637	7.0809	3.568	9.5953	4.5578	4.0889	6.8195	1.2715
Carnitine O-acetyltransferase	Q08DN5	CRAT	7.87253	13.1238	11.0483	9.14582	5.8549	10.574	6.142	6.9016	15.121	15.871	12.38	9.1232	13.09	9.1398	10.915	10.637	8.497	8.9201	8.5292	6.8367	5.4518	4.7736	6.3575
Cellular repressor of E1A stimulated genes 1	F1MX50	CREG1	0.86761	0.814568	3.01857	1.13905	1.25145	0	0.87743	1.7254	1.26	0	1.238	0.76027	2.0138	5.2228	1.8191	1.1819	1.4162	0.89201	1.0661	2.2789	1.363	1.3639	0
CRK proto-oncogene, adaptor protein	E1BQ32	CRK	0	0	0	0	1.93325	0	0	0	0	0	0	0	0	0	0	0	0	0	0	2.2789	2.0444	3.4097	0
CRK like proto-oncogene, adaptor protein	G3N016	CRKL	0.584967	0.380125	0	1.33312	1.16651	0	1.7549	0	0	0	0	1.5205	0	0	0	0	1.4162	1.784	2.1323	0.75963	0.68148	0.68195	2.543
Cytokine receptor like factor 3	E1BCF2	CRLF3	1.74503	2.01335	0	0	0.681588	0	3.5097	1.7254	0	4.5346	1.238	2.2808	0	0	0	0	0	0	0	0	2.0444	0.68195	0
Peroxisomal carnitine O-octanoyltransferase	O19094	CROT	5.01017	8.07215	3.32617	1.34705	2.69287	6.3446	3.5097	5.1762	7.5603	14.737	6.19	3.8013	5.0345	1.3057	3.6383	2.3639	0	0.89201	2.1323	5.3174	2.0444	3.4097	0
Pentaxin	C4T8B4	CRP	0	0.5702	0	0	0	0	0	0	0	0	0	2.2808	0	0	0	0	0	0	0	0	0	0	0
Alpha-crystallin B chain	P02510	CRYAB	0	0.820092	0	0	0.189908	0	0	0	2.5201	0	0	0.76027	0	0	0	0	0	0	0	0.75963	0	0	0
Crystallin beta-gamma domain containing 1	A0A3Q1MCW7	CRYBG1	1.5775	0.380125	0	0	0	2.1149	1.7549	0.8627	0	0	0	1.5205	0	0	0	0	0	0	0	0	0	0	0
Zeta-crystallin	O97764	CRYZ	3.3678	6.46143	7.66377	5.44337	9.16787	3.1723	1.7549	5.1762	2.5201	11.336	7.428	4.5616	5.0345	5.2228	12.734	4.7277	7.0809	3.568	6.3969	7.5963	9.5407	6.8195	12.715
Citrate synthase, mitochondrial	Q29RK1	CS	8.3327	10.8308	8.77023	13.8425	17.3895	8.4595	8.7743	7.7643	12.6	14.737	9.904	6.0821	7.0483	6.5284	12.734	11.819	11.329	15.164	17.058	13.673	16.355	20.458	19.072
Cold shock domain containing E1	A0A3Q1ML77	CSDE1	0.580043	0	0.671267	1.65755	2.3094	0	0.87743	0.8627	0	0	0	0	2.0138	0	0	2.3639	1.4162	1.784	1.0661	4.5578	2.0444	1.3639	1.2715
Exportin-2	A5D785	CSE1L	10.5903	8.7348	7.54047	11.3132	18.3815	2.1149	19.304	10.352	0	9.0692	9.904	15.966	0	2.6114	20.01	8.2735	9.9132	14.272	12.794	18.231	17.718	19.776	17.801
Alpha-S1-casein	P02662	CSN1S1	3.6701	2.73265	0.435233	4.98723	1.0613	3.1723	4.3872	3.4508	5.0402	1.1336	2.476	2.2808	0	1.3057	0	5.9097	4.2485	4.46	5.3307	1.5193	2.7259	0	0
Alpha-S2-casein	P02663	CSN1S2	0.292477	1.56402	0	1.27007	0.360278	0	0.87743	0	3.7801	0	2.476	0	0	0	0	1.1819	2.8323	0	1.0661	0.75963	0.68148	0	0
Kappa-casein	A0A140T8A9	CSN3	0	0.315	0	0.446	0	0	0	0	1.26	0	0	0	0	0	0	0	0	1.784	0	0	0	0	0
Casein kinase II subunit alpha	P68399	CSNK2A1	5.47513	5.99503	5.73833	4.54123	4.62632	4.2297	7.0195	5.1762	7.5603	5.6682	6.19	4.5616	7.0483	6.5284	3.6383	5.9097	4.2485	2.676	5.3307	4.5578	5.4518	3.4097	5.086
Casein kinase II subunit alpha'	P20427	CSNK2A2	2.0975	1.4781	1.81247	1.73068	1.67762	1.0574	3.5097	1.7254	1.26	1.1336	1.238	2.2808	1.0069	2.6114	1.8191	0	2.8323	0.89201	3.1984	0.75963	2.7259	0.68195	2.543
Casein kinase II subunit beta	P67868	CSNK2B	2.79757	2.46413	1.34253	0.979075	2.40187	3.1723	2.6323	2.5881	0	4.5346	0	5.3219	4.0276	0	0	0	0	1.784	2.1323	1.5193	4.0889	2.7278	1.2715
Cysteine and glycine-rich protein 2	Q32LE9	CSRP2	0	0	0	0.266525	4.85545	0	0	0	0	0	0	0	0	0	0	0	0	0	1.0661	6.8367	3.4074	4.0917	5.086
Cystatin E/M	Q5DPW9	CST6	0	0.380125	0	0.266525	0	0	0	0	0	0	0	1.5205	0	0	0	0	0	0	1.0661	0	0	0	0
Cystatin-B	P25417	CSTB	0.692867	1.15563	0.642337	1.51425	3.05183	0	1.0481	1.0305	0.50171	1.3541	0.49293	2.2738	1.2027	0	0.72431	1.4118	1.1277	1.6023	1.9152	1.9695	2.5809	2.5826	5.0743
Cleavage stimulation factor subunit 2	Q8HXM1	CSTF2	1.21857	1.25765	0.671267	1.1826	1.881	0	2.1617	1.494	0	0	3.714	1.3166	2.0138	0	0	1.1819	1.4162	0	2.1323	2.2789	1.1802	1.8629	2.202
CSTF2 protein	Q2HJD4	CSTF2T	0.234003	0.050975	0	0.266525	0.858485	0	0.47064	0.23137	0	0	0	0.2039	0	0	0	0	0	0	1.0661	0	0.86424	2.2287	0.341
CSTF3 protein	A5PJR5	CSTF3	0.287567	0	0.942	1.13905	0.701145	0	0	0.8627	0	0	0	0	1.0069	0	1.8191	1.1819	1.4162	0.89201	1.0661	0.75963	1.363	0.68195	0
C-terminal-binding protein 2	Q0VCQ1	CTBP2	0	0	0	0	0.511345	0	0	0	0	0	0	0	0	0	0	0	0	0	0	0	0.68148	1.3639	0
Cystathionine gamma-lyase	B0JYP8	CTH	2.0926	1.87545	2.4255	0.712525	2.35615	1.0574	2.6323	2.5881	0	2.2673	3.714	1.5205	0	0	7.2765	0	0	1.784	1.0661	1.5193	1.363	2.7278	3.8145
Catenin alpha-1	Q3MHM6	CTNNA1	13.6073	11.6931	13.485	17.8952	17.6717	19.056	10.537	11.229	11.348	14.182	13.633	7.6095	17.136	7.8419	15.477	15.376	17.009	17.854	21.342	19.383	15.688	18.431	17.185
Catenin beta-1	Q0VCX4	CTNNB1	8.7473	8.58703	7.21157	7.19393	8.50092	10.986	6.4837	8.7722	11.831	11.086	2.476	8.9551	11.468	6.5284	3.6383	8.2735	4.2485	8.3755	7.8782	11.058	8.7085	9.9276	4.3096
Beta-catenin-like protein 1	F1MMG3	CTNNBL1	0	0	0	0	0.720683	0	0	0	0	0	0	0	0	0	0	0	0	0	0	1.5193	0.68148	0.68195	0
Catenin delta 1	E1BQ11	CTNND1	15.7633	10.337	10.0345	11.7101	15.9915	16.919	10.529	19.842	13.861	14.737	7.428	5.3219	11.076	11.751	7.2765	11.819	9.9132	13.38	11.728	22.029	13.63	14.321	13.986
CTP synthase	A0JNE9	CTPS1	1.73523	2.4208	0	0	0	0	1.7549	3.4508	0	3.4009	4.0015	2.2808	0	0	0	0	0	0	0	0	0	0	0
Lysosomal protective protein	Q3MI05	CTSA	1.74013	1.12959	1.81247	2.66557	2.08065	0	2.6323	2.5881	2.5201	0	1.238	0.76027	1.0069	2.6114	1.8191	3.5458	1.4162	3.568	2.1323	2.2789	2.0444	2.7278	1.2715
Cathepsin B	P07688	CTSB	2.0926	5.95715	1.9489	2.23457	5.18098	1.0574	2.6323	2.5881	10.08	5.6682	1.238	6.8424	4.0276	0	1.8191	2.3639	2.8323	2.676	1.0661	2.2789	4.0889	5.4556	8.9005
Cathepsin D	F1MMR6	CTSD	3.66517	5.29775	2.8474	2.0401	7.44442	3.1723	3.5097	4.3135	5.0402	3.4009	7.428	5.3219	2.0138	6.5284	0	3.5458	1.4162	0	3.1984	6.8367	4.7704	5.4556	12.715
Procathepsin L	P25975	CTSL	0.292477	1.25453	1.0069	4.72583	6.81208	0	0.87743	0	3.7801	0	1.238	0	3.0207	0	0	2.3639	2.8323	6.2441	7.463	6.077	6.1333	6.1375	8.9005
Cortactin	Q1RMR3	CTTN	4.7226	4.36035	4.97413	2.24915	4.87882	6.3446	3.5097	4.3135	3.7801	5.6682	4.952	3.0411	5.0345	2.6114	7.2765	1.1819	2.8323	1.784	3.1984	3.7981	4.0889	2.7278	8.9005
Cullin 1	F1MYD0	CUL1	0.830167	1.08656	2.67665	0.540057	1.30443	0	1.0674	1.4231	0.5457	0.98191	0.80422	2.0144	4.4636	0.56546	3.0009	0	0.61331	1.0852	0.46172	0.92412	1.5105	1.5116	1.2715
CUL2 protein	Q08DE9	CUL2	0.86761	0.499567	1.21277	1.13905	0.910583	0	0.87743	1.7254	0	0	1.238	0.76027	0	0	3.6383	1.1819	1.4162	0.89201	1.0661	2.2789	0.68148	0.68195	0
Cullin 3	E1BIN5	CUL3	13.1727	14.0812	12.4666	9.50995	10.7833	11.632	16.671	11.215	12.6	18.138	11.142	14.445	10.069	9.1398	18.191	7.0916	7.0809	14.272	9.5953	9.8752	10.904	10.911	11.443
Cullin 4A	A0A3Q1MNL1	CUL4A	0	0	0	0.223002	0.6451	0	0	0	0	0	0	0	0	0	0	0	0	0.89201	0	0.75963	0.45687	1.3639	0
Cullin 4B	A0A3Q1LKZ4	CUL4B	0	0.126355	0	0.223002	0.734305	0	0	0	0	0	0	0.50542	0	0	0	0	0	0.89201	0	0.75963	0.90609	0	1.2715
Cullin 5	A0A3Q1MXH0	CUL5	0	0.380125	0	0	0.829113	0	0	0	0	0	0	1.5205	0	0	0	0	0	0	0	0	1.363	0.68195	1.2715
Protein CutA	A0A3Q1M083	CUTA	0	0.3095	1.21277	0	1.46497	0	0	0	0	0	1.238	0	0	0	3.6383	0	0	0	0	0	0.68148	1.3639	3.8145
Coxsackievirus and adenovirus receptor homolog	Q8WMV3	CXADR	0	0	3.52537	1.06657	0.720683	0	0	0	0	0	0	0	3.0207	3.9171	3.6383	0	1.4162	1.784	1.0661	1.5193	0.68148	0.68195	0
Cytochrome b5	P00171	CYB5A	11.9549	13.8328	8.31503	4.11515	2.9257	15.861	9.6518	10.352	15.121	19.272	14.856	6.0821	10.069	13.057	1.8191	4.7277	4.2485	5.3521	2.1323	3.7981	2.0444	2.0458	3.8145
CYB5B protein	Q0P5F6	CYB5B	2.79757	2.38605	2.7545	3.1356	2.54948	3.1723	2.6323	2.5881	2.5201	2.2673	2.476	2.2808	2.0138	2.6114	3.6383	4.7277	2.8323	1.784	3.1984	1.5193	2.7259	3.4097	2.543
NADH-cytochrome b5 reductase 1	Q3MHW9	CYB5R1	9.03753	6.01898	6.4378	3.30498	2.4214	10.574	8.7743	7.7643	8.8203	7.9355	1.238	6.0821	7.0483	10.446	1.8191	5.9097	0	6.2441	1.0661	2.2789	3.4074	2.7278	1.2715
NADH-cytochrome b5 reductase 3	P07514	CYB5R3	13.698	14.8668	12.2822	6.49428	3.49913	21.149	6.142	13.803	18.901	21.539	9.904	9.1232	12.083	15.668	9.0957	9.4555	5.6647	4.46	6.3969	5.3174	2.0444	4.0917	2.543
Cytochrome b reductase 1	F1MLZ1	CYBRD1	1.28501	1.60305	0.770867	0	0	2.1149	0.87743	0.8627	2.5201	1.1336	1.238	1.5205	1.0069	1.3057	0	0	0	0	0	0	0	0	0
Cytochrome c1, heme protein, mitochondrial	P00125	CYC1	4.5328	3.88687	3.7614	4.21612	5.347	3.1723	4.3872	6.0389	3.7801	4.5346	4.952	2.2808	5.0345	2.6114	3.6383	7.0916	2.8323	2.676	4.2646	6.077	6.1333	4.0917	5.086
Cytochrome c	P62894	CYCS	1.45257	5.29775	5.58053	7.77957	8.36562	0	2.6323	1.7254	5.0402	3.4009	7.428	5.3219	5.0345	2.6114	9.0957	3.5458	4.2485	11.596	11.728	6.8367	7.4963	10.229	8.9005
Cytoplasmic FMR1-interacting protein	E1BN47	CYFIP1	3.54517	2.76065	3.155	4.5558	2.06122	1.0574	5.2646	4.3135	1.26	2.2673	3.714	3.8013	5.0345	2.6114	1.8191	4.7277	4.2485	1.784	7.463	1.5193	2.0444	3.4097	1.2715
Cytochrome P450 20A1	Q5E980	CYP20A1	0	0	0	0.7996	0	0	0	0	0	0	0	0	0	0	0	0	0	0	3.1984	0	0	0	0
CYP2S1 protein	A6QLC0	CYP2S1	0	0	0	0	0.550195	0	0	0	0	0	0	0	0	0	0	0	0	0	0	1.5193	0.68148	0	0
CXXC motif containing zinc binding protein	Q32P66	CZIB	1.44767	2.13615	0.335633	0.892	1.89062	0	1.7549	2.5881	0	2.2673	2.476	3.8013	1.0069	0	0	0	0	3.568	0	1.5193	2.7259	2.0458	1.2715
DAB adaptor protein 2	F1N371	DAB2	0	0	0	0.620575	4.24303	0	0	0	0	0	0	0	0	0	0	0	1.4162	0	1.0661	6.8367	2.0444	6.8195	1.2715
Dolichyl-diphosphooligosaccharide--protein glycosyltransferase subunit DAD1	Q5E9C2	DAD1	2.4402	2.4904	1.54173	1.03697	0.871495	2.1149	1.7549	3.4508	5.0402	3.4009	0	1.5205	2.0138	2.6114	0	2.3639	0	1.784	0	0.75963	2.0444	0.68195	0
Dystroglycan	O18738	DAG1	2.4451	4.25407	1.71287	2.3701	2.20507	2.1149	2.6323	2.5881	5.0402	2.2673	7.428	2.2808	2.0138	1.3057	1.8191	2.3639	1.4162	3.568	2.1323	2.2789	1.363	1.3639	3.8145
Aspartate--tRNA ligase, cytoplasmic	Q3SYZ4	DARS1	1.83282	2.16562	2.95487	3.6302	4.3441	0.92615	2.3055	2.2668	0	1.9858	3.2529	3.4238	4.5344	1.1436	3.1866	2.0704	4.9614	4.6876	2.8014	5.5112	4.2627	1.8765	5.726
DAZ associated protein 1	A0A3Q1M8V6	DAZAP1	0.872533	0.190068	0.335633	1.61358	1.57275	0	1.7549	0.8627	0	0	0	0.76027	1.0069	0	0	2.3639	0	0.89201	3.1984	1.5193	2.7259	2.0458	0
Acyl-CoA-binding protein	P07107	DBI	0.580043	0.760275	0	0.669	2.90618	0	0.87743	0.8627	0	0	0	3.0411	0	0	0	0	0	2.676	0	3.0385	2.7259	2.0458	3.8145
Drebrin-like protein	A6H7G2	DBNL	0.877433	0.5702	0	0.223002	5.78055	0	2.6323	0	0	0	0	2.2808	0	0	0	0	0	0.89201	0	3.0385	7.4963	7.5014	5.086
Lipoamide acyltransferase component of branched-chain alpha-keto acid dehydrogenase complex, mitochondrial	P11181	DBT	3.4425	1.99489	3.86763	2.7966	3.14575	4.2297	3.5097	2.5881	0	2.2673	4.952	0.76027	3.0207	1.3057	7.2765	3.5458	2.8323	2.676	2.1323	3.0385	4.0889	5.4556	0
DDB1 and CUL4 associated factor 1	E1BDV4	DCAF1	0	0	0	0.266525	0.851963	0	0	0	0	0	0	0	0	0	0	0	0	0	1.0661	0	2.7259	0.68195	0
Dephospho-CoA kinase domain-containing protein	Q3ZBS0	DCAKD	3.15003	1.50972	0.671267	0.266525	0	4.2297	2.6323	2.5881	2.5201	0	1.238	2.2808	2.0138	0	0	0	0	0	1.0661	0	0	0	0
Doublecortin domain containing 2B	G3MX78	DCDC2B	0	0.380125	0	0	0	0	0	0	0	0	0	1.5205	0	0	0	0	0	0	0	0	0	0	0
Decorin	P21793	DCN	0	0.760275	0	0	0	0	0	0	0	0	0	3.0411	0	0	0	0	0	0	0	0	0	0	0
m7GpppX diphosphatase	Q8MJJ7	DCPS	0.580043	0.190068	0	0.489528	2.99521	0	0.87743	0.8627	0	0	0	0.76027	0	0	0	0	0	0.89201	1.0661	0.75963	3.4074	2.7278	5.086
Dynactin subunit 1	A0A3Q1M3Y3	DCTN1	8.74017	7.38927	8.72887	5.71103	2.74273	10.574	7.0195	8.627	2.5201	10.203	6.19	10.644	11.076	7.8341	7.2765	1.1819	9.9132	5.3521	6.3969	1.5193	4.7704	3.4097	1.2715
Dynactin subunit 2	Q3ZCF0	DCTN2	7.1579	9.52528	7.11557	6.05385	4.09912	8.4595	4.3872	8.627	2.5201	12.47	8.666	14.445	8.0552	7.8341	5.4574	5.9097	5.6647	6.2441	6.3969	3.0385	5.4518	4.0917	3.8145
Dynactin subunit 3	Q0P5A1	DCTN3	0	0.760275	0	0	0	0	0	0	0	0	0	3.0411	0	0	0	0	0	0	0	0	0	0	0
Dynactin subunit 4	E1BBI8	DCTN4	1.22008	1.44653	0.942	0.620575	0.511345	1.0574	0.87743	1.7254	0	2.2673	1.238	2.2808	1.0069	0	1.8191	0	1.4162	0	1.0661	0	0.68148	1.3639	0
DCN1-like protein	A0A3Q1MTL8	DCUN1D1	0.292477	0.190068	0	0.489528	0.511345	0	0.87743	0	0	0	0	0.76027	0	0	0	0	0	0.89201	1.0661	0	0.68148	1.3639	0
N(G),N(G)-dimethylarginine dimethylaminohydrolase 1	P56965	DDAH1	1.73523	0.190068	1.81913	0.91605	0	0	1.7549	3.4508	0	0	0	0.76027	0	0	5.4574	1.1819	1.4162	0	1.0661	0	0	0	0
N(G),N(G)-dimethylarginine dimethylaminohydrolase 2	Q3SX44	DDAH2	0.580043	0.380125	0	0	0.511238	0	0.87743	0.8627	0	0	0	1.5205	0	0	0	0	0	0	0	0	1.363	0.68195	0
DNA damage-binding protein 1	A1A4K3	DDB1	0.292477	0.809068	0.870467	0.577052	1.50738	0	0.87743	0	0	0	2.476	0.76027	0	2.6114	0	0	1.4162	0.89201	0	0.75963	1.363	1.3639	2.543
DDHD domain containing 2	F1MSS2	DDHD2	3.02513	2.7628	1.71287	0.887125	0	2.1149	3.5097	3.4508	2.5201	4.5346	2.476	1.5205	2.0138	1.3057	1.8191	0	1.4162	0	2.1323	0	0	0	0
Dolichyl-diphosphooligosaccharide--protein glycosyltransferase 48 kDa subunit	A6QPY0	DDOST	7.0428	6.86583	5.368	5.38483	2.52228	6.3446	7.0195	7.7643	6.3002	7.9355	8.666	4.5616	9.0621	5.2228	1.8191	5.9097	5.6647	3.568	6.3969	5.3174	2.7259	2.0458	0
DDRGK domain-containing protein 1	F1MK36	DDRGK1	0.93251	0.190068	1.67817	0.813978	1.2127	1.0574	0.87743	0.8627	0	0	0	0.76027	5.0345	0	0	2.3639	0	0.89201	0	0.75963	0.68148	3.4097	0
D-dopachrome decarboxylase	A5PK65	DDT	0.292477	0.8536	0	0.223002	2.01518	0	0.87743	0	0	1.1336	0	2.2808	0	0	0	0	0	0.89201	0	1.5193	1.363	1.3639	3.8145
ATP-dependent RNA helicase DDX1	Q0IIK5	DDX1	5.71023	4.21292	4.76163	4.77925	4.70805	8.4595	2.6323	6.0389	7.5603	4.5346	2.476	2.2808	9.0621	5.2228	0	4.7277	5.6647	4.46	4.2646	6.8367	3.4074	4.7736	3.8145
RNA helicase	A7E307	DDX17	2.3922	0.646413	11.2431	15.0465	13.764	0	0	7.1766	0.63236	0.56892	0.62129	0.76308	15.502	11.857	6.3703	21.652	11.335	13.335	13.864	14.636	10.996	14.161	15.263
RNA helicase	F1N533	DDX18	0	0	2.54863	3.32967	4.9055	0	0	0	0	0	0	0	5.0345	2.6114	0	3.5458	2.8323	2.676	4.2646	3.0385	4.7704	5.4556	6.3575
RNA helicase	A0A3Q1NK64	DDX19B	1.1699	0.756892	0.335633	0.935525	2.75868	0	3.5097	0	0	2.2673	0	0.76027	1.0069	0	0	0	0	2.676	1.0661	3.0385	3.4074	2.0458	2.543
RNA helicase	F6QHI8	DDX21	1.15027	0	17.3273	18.2035	13.1565	0	0	3.4508	0	0	0	0	14.971	20.719	16.292	23.483	16.932	13.302	19.097	15.126	13.51	11.443	12.547
Probable ATP-dependent RNA helicase DDX27	A1A4H6	DDX27	0	0	0.335633	2.39412	4.64957	0	0	0	0	0	0	0	1.0069	0	0	3.5458	2.8323	0	3.1984	4.5578	4.7704	5.4556	3.8145
RNA helicase	F1N5H8	DDX31	0	0	0	0.266525	1.55002	0	0	0	0	0	0	0	0	0	0	0	0	0	1.0661	1.5193	0.68148	2.7278	1.2715
RNA helicase	Q5E970	DDX39A	0.398123	0.2834	2.0807	4.02935	6.23325	0	0.80073	0.39364	0	1.1336	0	0	1.9258	2.4972	1.8191	6.885	4.2485	1.299	3.6849	7.1169	5.3327	4.9656	7.5178
Spliceosome RNA helicase DDX39B	Q3T147	DDX39B	1.34693	1.28802	2.21547	3.66145	6.38735	0	2.709	1.3318	1.26	1.1336	1.238	1.5205	2.1018	2.7255	1.8191	6.1163	1.4162	2.269	4.8443	8.8353	4.8895	6.6275	5.1971
RNA helicase	G5E631	DDX3X	10.2433	4.84405	11.3451	13.2376	11.0811	11.431	9.6518	9.647	6.3002	5.5607	3.714	3.8013	17.256	11.322	5.4574	15.693	9.9132	13.484	13.86	16.179	12.028	9.8804	6.2368
RNA helicase	E1BJD2	DDX42	0	0	0.606367	2.46773	2.1002	0	0	0	0	0	0	0	0	0	1.8191	1.1819	5.6647	0.89201	2.1323	3.0385	1.363	2.7278	1.2715
RNA helicase	A0A3Q1MR43	DDX46	0	0	1.5484	3.25678	3.33575	0	0	0	0	0	0	0	1.0069	0	3.6383	2.3639	1.4162	1.784	7.463	3.7981	3.4074	6.1375	0
DEAD box protein 5	F1MBQ8	DDX5	2.10183	0.641643	11.2875	11.8723	11.5655	0	0	6.3055	0.62769	0.56472	0.61671	0.75745	17.491	11.827	4.5445	12.185	11.324	13.322	10.658	13.099	8.941	12.783	11.439
RNA helicase	E1BDM8	DDX6	15.793	9.70467	7.18713	5.98177	3.29288	16.919	15.794	14.666	10.08	12.47	8.666	7.6027	9.0621	5.2228	7.2765	4.7277	7.0809	8.9201	3.1984	3.0385	5.4518	3.4097	1.2715
2,4-dienoyl-CoA reductase 1	F1N5J8	DECR1	5.60003	3.14295	3.49063	5.18172	2.39853	6.3446	6.142	4.3135	2.5201	4.5346	2.476	3.0411	6.0414	2.6114	1.8191	4.7277	5.6647	7.1361	3.1984	2.2789	2.0444	2.7278	2.543
DEK protein	A5PJQ1	DEK	0	0	0	0.91605	2.7164	0	0	0	0	0	0	0	0	0	0	1.1819	1.4162	0	1.0661	2.2789	2.0444	2.7278	3.8145
DENN domain containing 10	E1BF38	DENND10	3.02513	0.94695	0.671267	1.95368	1.35998	2.1149	3.5097	3.4508	0	2.2673	0	1.5205	2.0138	0	0	0	2.8323	1.784	3.1984	0.75963	1.363	2.0458	1.2715
Density-regulated protein	Q2HJ47	DENR	0.287567	0	0	0.712525	1.37942	0	0	0.8627	0	0	0	0	0	0	0	0	0	1.784	1.0661	1.5193	1.363	1.3639	1.2715
Deoxyribose-phosphate aldolase	Q3T0V9	DERA	0	0	0.335633	2.23418	1.06155	0	0	0	0	0	0	0	1.0069	0	0	2.3639	1.4162	0.89201	4.2646	1.5193	1.363	1.3639	0
Derlin-1	Q71SS4	DERL1	1.51257	0.788468	0.671267	0	0.170487	1.0574	1.7549	1.7254	1.26	1.1336	0	0.76027	2.0138	0	0	0	0	0	0	0	0	0.68195	0
Dihydrofolate reductase	A0A140T872	DHFR	0.352467	0	0.606367	1.67213	1.70083	1.0574	0	0	0	0	0	0	0	0	1.8191	1.1819	1.4162	0.89201	3.1984	0.75963	2.0444	2.7278	1.2715
Dihydroorotate dehydrogenase (quinone), mitochondrial	Q5E9W3	DHODH	9.31517	11.3211	12.6806	11.055	5.24225	10.574	7.0195	10.352	16.381	15.871	6.19	6.8424	8.0552	20.891	9.0957	14.183	8.497	9.8121	11.728	6.8367	5.4518	6.1375	2.543
Dehydrogenase/reductase SDR family member 11	Q3ZBV9	DHRS11	0.292477	0	0	0.223002	3.41765	0	0.87743	0	0	0	0	0	0	0	0	0	0	0.89201	0	3.0385	2.7259	4.0917	3.8145
Dehydrogenase/reductase SDR family member 4	F1MZD5	DHRS4	5.30757	3.3385	2.1481	1.80805	2.71975	6.3446	5.2646	4.3135	3.7801	4.5346	1.238	3.8013	2.0138	2.6114	1.8191	1.1819	1.4162	3.568	1.0661	1.5193	4.0889	2.7278	2.543
Dehydrogenase/reductase (SDR family) member 7	Q24K14	DHRS7	0	0	0	1.43455	1.38296	0	0	0	0	0	0	0	0	0	0	2.3639	1.4162	0.89201	1.0661	0.75963	2.0444	2.7278	0
Dehydrogenase/reductase SDR family member 7B	F1MN23	DHRS7B	5.0151	2.85952	1.34253	0.80005	1.04211	6.3446	4.3872	4.3135	2.5201	3.4009	2.476	3.0411	4.0276	0	0	0	1.4162	1.784	0	0.75963	1.363	2.0458	0
RNA helicase	A5D7D9	DHX15	0.287567	0	1.27763	3.90672	6.3697	0	0	0.8627	0	0	0	0	2.0138	0	1.8191	3.5458	4.2485	3.568	4.2646	6.077	7.4963	6.8195	5.086
RNA helicase	E1BF68	DHX16	0	0	0	0	0.7208	0	0	0	0	0	0	0	0	0	0	0	0	0	0	1.5193	0	1.3639	0
ATP-dependent RNA helicase DHX30	Q2NKY8	DHX30	1.44767	0.190068	0.671267	0.446	0.68182	0	1.7549	2.5881	0	0	0	0.76027	2.0138	0	0	0	0	1.784	0	0	0.68148	2.0458	0
ATP-dependent DNA/RNA helicase DHX36	Q05B79	DHX36	3.675	1.84935	0.335633	0.223002	2.10363	3.1723	5.2646	2.5881	0	3.4009	2.476	1.5205	1.0069	0	0	0	0	0.89201	0	2.2789	2.7259	3.4097	0
RNA helicase	G3MWK8	DHX58	0.937433	0.9285	0	0	0	1.0574	1.7549	0	0	0	3.714	0	0	0	0	0	0	0	0	0	0	0	0
ATP-dependent RNA helicase A	Q28141	DHX9	2.0277	0.190068	5.86813	12.0982	14.2434	0	2.6323	3.4508	0	0	0	0.76027	11.076	6.5284	0	9.4555	9.9132	15.164	13.86	16.712	13.63	17.731	8.9005
Diablo homolog, mitochondrial	Q2NL36	DIABLO	0.640033	0.3095	1.54173	1.6286	1.53033	1.0574	0	0.8627	0	0	1.238	0	2.0138	2.6114	0	1.1819	1.4162	1.784	2.1323	0.75963	2.0444	2.0458	1.2715
Uncharacterized protein	A0A3Q1LUD9	DIAPH1	1.225	0.689625	1.5484	1.4056	0.84864	1.0574	1.7549	0.8627	0	0	1.238	1.5205	1.0069	0	3.6383	1.1819	1.4162	0.89201	2.1323	0.75963	0.68148	0.68195	1.2715
DIS3 homolog, exosome endoribonuclease and 3'-5' exoribonuclease	F1N1R4	DIS3	0	0	0	0	0.720683	0	0	0	0	0	0	0	0	0	0	0	0	0	0	1.5193	0.68148	0.68195	0
DKC1 protein	A7YWH5	DKC1	0	0	0.335633	0.533075	0.825658	0	0	0	0	0	0	0	1.0069	0	0	0	0	0	2.1323	0.75963	0	0	2.543
Acetyltransferase component of pyruvate dehydrogenase complex	F1N690	DLAT	20.6907	17.2692	19.684	15.8581	12.589	26.436	15.794	19.842	17.641	18.138	17.332	15.966	24.165	13.057	21.83	17.729	9.9132	18.732	17.058	12.914	12.267	15.003	10.172
Dihydrolipoyl dehydrogenase	F1N206	DLD	26.703	24.8972	28.3457	21.9273	22.0195	34.895	21.058	24.156	25.201	28.341	24.76	21.287	26.179	26.114	32.744	24.821	22.659	17.84	22.389	17.471	23.852	23.868	22.887
DLG associated protein 5	Q08DQ9	DLGAP5	1.74013	0.999125	1.5484	0.9746	0.89117	0	2.6323	2.5881	0	0	2.476	1.5205	1.0069	0	3.6383	0	2.8323	0	1.0661	1.5193	0.68148	1.3639	0
Dihydrolipoyllysine-residue succinyltransferase component of 2-oxoglutarate dehydrogenase complex, mitochondrial	A0A3Q1MHE5	DLST	40.659	33.3762	36.4517	32.9727	21.874	45.47	35.097	41.41	34.021	30.608	34.664	34.212	30.207	30.031	49.117	24.821	49.566	27.652	29.852	25.068	16.355	23.186	22.887
DnaJ homolog subfamily A member 1	Q5E954	DNAJA1	6.46273	7.30365	11.189	7.72185	6.63805	6.3446	6.142	6.9016	7.5603	5.6682	9.904	6.0821	8.0552	9.1398	16.372	7.0916	11.329	7.1361	5.3307	6.8367	5.4518	4.0917	10.172
DnaJ homolog subfamily A member 2	Q2HJ94	DNAJA2	4.3003	4.28758	7.39307	5.04132	4.41367	4.2297	2.6323	6.0389	2.5201	3.4009	7.428	3.8013	6.0414	5.2228	10.915	4.7277	8.497	2.676	4.2646	3.7981	3.4074	4.0917	6.3575
Uncharacterized protein	A0A3Q1N9H8	DNAJA3	8.863	10.2107	6.2326	5.46063	3.54412	11.455	7.9613	7.1727	10.78	8.5648	11.531	9.9672	10.665	5.2707	2.7621	5.0558	6.7918	3.8156	6.1793	3.826	4.1139	4.306	1.9306
DnaJ heat shock protein family (Hsp40) member A4	F1N6Q0	DNAJA4	6.125	5.9036	4.02547	1.6286	1.37942	5.2872	8.7743	4.3135	3.7801	6.8019	6.19	6.8424	5.0345	5.2228	1.8191	1.1819	1.4162	1.784	2.1323	1.5193	1.363	1.3639	1.2715
DnaJ homolog subfamily B member 1	Q3MI00	DNAJB1	4.56477	3.13667	2.92673	2.00978	1.27286	7.0421	2.6323	4.0199	2.5201	3.4009	3.714	2.9117	4.8631	3.9171	0	2.3639	2.8323	0.89201	1.9509	0.75963	1.9285	1.1318	1.2715
DnaJ homolog subfamily B member 11	Q3ZBA6	DNAJB11	5.8827	5.2271	5.6019	2.8112	1.91005	6.3446	5.2646	6.0389	5.0402	3.4009	8.666	3.8013	4.0276	9.1398	3.6383	2.3639	2.8323	1.784	4.2646	2.2789	2.7259	1.3639	1.2715
DnaJ homolog subfamily B member 6	Q0III6	DNAJB6	3.66517	4.42548	4.73143	2.5736	3.73183	3.1723	3.5097	4.3135	2.5201	5.6682	4.952	4.5616	4.0276	6.5284	3.6383	3.5458	2.8323	1.784	2.1323	3.7981	2.7259	2.0458	6.3575
DnaJ homolog subfamily C member 10	F1N151	DNAJC10	3.64483	1.1111	0	0	0.530765	5.3708	3.2404	2.3233	0	1.9193	1.238	1.2871	0	0	0	0	0	0	0	0.75963	0.68148	0.68195	0
DnaJ heat shock protein family (Hsp40) member C13	F1MDR7	DNAJC13	20.0983	9.06082	10.7191	5.55872	2.76558	21.149	19.304	19.842	3.7801	9.0692	7.428	15.966	11.076	6.5284	14.553	9.4555	5.6647	1.784	5.3307	1.5193	6.1333	3.4097	0
DnaJ homolog subfamily C member 17	Q2KI83	DNAJC17	0	0.3095	0	0.91605	0.511345	0	0	0	0	0	1.238	0	0	0	0	1.1819	1.4162	0	1.0661	0	0.68148	1.3639	0
DnaJ homolog subfamily C member 3	F1N036	DNAJC3	6.78247	8.94785	7.02267	4.4214	1.5499	11.632	5.2646	3.4508	10.08	10.203	8.666	6.8424	8.0552	3.9171	9.0957	1.1819	8.497	2.676	5.3307	1.5193	1.363	2.0458	1.2715
DnaJ homolog subfamily C member 5	Q29455	DNAJC5	1.51257	2.07103	2.31927	1.49308	2.20507	1.0574	1.7549	1.7254	1.26	2.2673	2.476	2.2808	2.0138	1.3057	3.6383	1.1819	2.8323	0.89201	1.0661	2.2789	1.363	1.3639	3.8145
DnaJ heat shock protein family (Hsp40) member C7	F1N7H0	DNAJC7	2.51	2.63235	2.15477	2.8987	2.44102	3.1723	2.6323	1.7254	0	4.5346	3.714	2.2808	1.0069	0	5.4574	2.3639	4.2485	1.784	3.1984	3.0385	2.0444	3.4097	1.2715
DnaJ heat shock protein family (Hsp40) member C8	E1BCE0	DNAJC8	0	0	0	0.590975	1.72025	0	0	0	0	0	0	0	0	0	0	2.3639	0	0	0	1.5193	2.0444	2.0458	1.2715
DnaJ heat shock protein family (Hsp40) member C9	A0A3Q1NAY5	DNAJC9	2.51	4.39198	3.18973	4.69172	3.94817	3.1723	2.6323	1.7254	5.0402	4.5346	4.952	3.0411	2.0138	3.9171	3.6383	4.7277	4.2485	4.46	5.3307	3.7981	4.7704	3.4097	3.8145
Deoxyribonuclease II	F1MZ33	DNASE2	0	0	0	0	1.37929	0	0	0	0	0	0	0	0	0	0	0	0	0	0	1.5193	2.0444	0.68195	1.2715
Dynamin-1-like protein	Q2KIA5	DNM1L	11.4653	6.96358	3.16167	6.81435	8.3029	7.402	14.916	12.078	0	2.2673	11.142	14.445	4.0276	0	5.4574	5.9097	2.8323	8.9201	9.5953	8.3559	9.5407	10.229	5.086
Dynamin GTPase	A0A3Q1MSP7	DNM2	2.4445	2.1892	1.00627	1.65685	3.32947	2.1139	2.6323	2.5873	1.2589	2.2652	3.7129	1.5198	3.0188	0	0	2.3628	1.4162	1.7832	1.0652	4.5529	3.4036	4.0911	1.2703
Aspartyl aminopeptidase	Q2HJH1	DNPEP	1.44274	6.13697	1.61327	0.935525	2.71617	0	0.87743	3.4508	2.5201	6.8019	9.904	5.3219	3.0207	0	1.8191	0	0	2.676	1.0661	2.2789	3.4074	1.3639	3.8145
Deoxynucleotidyltransferase terminal-interacting protein 2	Q0P5H2	DNTTIP2	0	0	0.671267	0.266525	0.829113	0	0	0	0	0	0	0	2.0138	0	0	0	0	0	1.0661	0	1.363	0.68195	1.2715
Dedicator of cytokinesis 11	G5E580	DOCK11	1.22008	0.473467	0	0.35405	0	1.0574	0.87743	1.7254	0	1.1336	0	0.76027	0	0	0	0	1.4162	0	0	0	0	0	0
Dedicator of cytokinesis 5	A0A3Q1MC59	DOCK5	1.63748	0.380125	0	0	0	3.1723	0.87743	0.8627	0	0	0	1.5205	0	0	0	0	0	0	0	0	0	0	0
Dipeptidase 1	Q3SZM7	DPEP1	0	0	0	0	2.8822	0	0	0	0	0	0	0	0	0	0	0	0	0	0	6.077	5.4518	0	0
Dolichol-phosphate mannosyltransferase subunit 1	C7FFR6	DPM1	6.58277	7.02982	6.3447	3.9792	2.73928	8.4595	4.3872	6.9016	6.3002	9.0692	7.428	5.3219	7.0483	6.5284	5.4574	4.7277	4.2485	2.676	4.2646	2.2789	3.4074	2.7278	2.543
Dolichol-phosphate mannosyltransferase subunit 3	Q3ZC71	DPM3	2.56508	2.48488	2.1481	1.13905	0.360395	4.2297	0.87743	2.5881	3.7801	3.4009	1.238	1.5205	2.0138	2.6114	1.8191	1.1819	1.4162	0.89201	1.0661	0.75963	0	0.68195	0
Dipeptidyl peptidase 3	F2Z4F5	DPP3	0.292477	1.31965	0.606367	0.533075	0.976608	0	0.87743	0	2.5201	0	1.238	1.5205	0	0	1.8191	0	0	0	2.1323	0	0.68148	0.68195	2.543
Protein dpy-30 homolog	Q2NKU6	DPY30	1.21517	1.25982	0.335633	1.21155	1.89075	1.0574	0	2.5881	0	0	1.238	3.8013	1.0069	0	0	2.3639	1.4162	0	1.0661	1.5193	2.0444	2.7278	1.2715
Dihydropyrimidinase-related protein 2	O02675	DPYSL2	0.142983	0.64535	0	0	4.46913	0	0	0.42895	0	0	0	2.5814	0	0	0	0	0	0	0	2.1199	4.6971	8.6531	2.4064
DPYSL3 protein	A7MBI5	DPYSL3	0.12836	0.08484	0	0	2.73012	0	0	0.38508	0	0	0	0.33936	0	0	0	0	0	0	0	1.4378	2.6528	0.60879	6.2211
Developmentally-regulated GTP-binding protein 1	Q3MHP5	DRG1	1.225	0.380125	3.22657	4.26523	4.37052	1.0574	1.7549	0.8627	0	0	0	1.5205	6.0414	0	3.6383	3.5458	2.8323	5.3521	5.3307	6.077	4.7704	4.0917	2.543
Desmocollin-2 (Fragment)	P33545	DSC2	0.29189	0.308875	0.434367	0.70665	0.720575	0	0.87567	0	0	0	1.2355	0	0	1.3031	0	0	2.8266	0	0	1.5193	1.363	0	0
Desmoglein-1	Q03763	DSG1	7.03047	10.2524	8.341	10.1296	0.550195	1.0574	11.407	8.627	32.761	4.5346	3.714	0	1.0069	22.197	1.8191	14.183	7.0809	16.056	3.1984	1.5193	0.68148	0	0
Desmoglein 2	F1MFC2	DSG2	0	0	0	0.9746	7.82618	0	0	0	0	0	0	0	0	0	0	0	2.8323	0	1.0661	13.673	9.5407	6.8195	1.2715
Desmoplakin	E1BKT9	DSP	18.3415	36.9766	7.97737	37.3912	20.4265	6.3446	21.936	26.744	123.48	3.4009	11.142	9.8835	2.0138	18.28	3.6383	52.005	16.994	62.441	18.125	42.539	23.17	10.911	5.086
Uncharacterized protein	F1MPT5	DST	0	0	0.671267	0.489528	1.40262	0	0	0	0	0	0	0	2.0138	0	0	0	0	0.89201	1.0661	1.5193	0.68148	3.4097	0
Destrin	Q5E9D5	DSTN	12.508	9.3964	7.9994	9.3845	14.496	10.574	12.284	14.666	3.7801	7.9355	9.904	15.966	6.0414	5.2228	12.734	5.9097	11.329	10.704	9.5953	12.914	12.948	14.321	17.801
D-aminoacyl-tRNA deacylase 1	Q2T9V8	DTD1	2.5051	2.97895	3.3542	2.7966	1.89062	3.1723	1.7549	2.5881	2.5201	3.4009	3.714	2.2808	3.0207	5.2228	1.8191	3.5458	2.8323	2.676	2.1323	1.5193	2.7259	2.0458	1.2715
dTMP kinase	A0A3Q1N7A8	DTYMK	3.50253	3.42635	1.37723	0.35405	3.16173	5.2872	2.6323	2.5881	2.5201	5.6682	2.476	3.0411	1.0069	1.3057	1.8191	0	1.4162	0	0	4.5578	2.7259	4.0917	1.2715
Dynein cytoplasmic 1 heavy chain 1	A0A3Q1NEU9	DYNC1H1	84.1027	56.6947	91.3833	58.4753	29.362	88.824	77.214	86.27	28.981	61.217	54.472	82.109	89.614	113.59	70.946	62.643	67.976	55.305	47.977	25.068	42.933	35.461	13.986
Cytoplasmic dynein 1 intermediate chain 2	Q0III3	DYNC1I2	6.69033	3.83042	6.77993	2.42863	2.56878	5.2872	7.0195	7.7643	1.26	2.2673	4.952	6.8424	7.0483	7.8341	5.4574	1.1819	2.8323	3.568	2.1323	2.2789	3.4074	2.0458	2.543
Dynein light intermediate chain	Q2KII9	DYNC1LI1	4.88527	3.30475	6.9858	1.1826	0.871727	4.2297	4.3872	6.0389	1.26	3.4009	2.476	6.0821	4.0276	7.8341	9.0957	1.1819	1.4162	0	2.1323	0.75963	0.68148	2.0458	0
Dynein light chain 1, cytoplasmic	P61285	DYNLL1	16.473	22.9903	23.7383	19.3208	24.246	23.297	11.428	14.694	24.606	31.216	18.629	17.51	22.683	24.839	23.693	14.798	20.563	20.573	21.349	15.97	20.461	24.91	35.643
Dynein light chain 2, cytoplasmic	Q3MHR3	DYNLL2	3.41003	5.83143	6.24203	4.4403	5.9564	4.1958	2.6112	3.4231	4.3748	7.3278	8.6064	3.0167	5.5097	7.8027	5.4137	2.9312	3.5121	7.0789	4.239	5.2991	2.028	5.0955	11.403
Dynein light chain roadblock-type 1	Q3T140	DYNLRB1	5.53513	3.35142	6.51587	6.4034	3.25063	5.2872	6.142	5.1762	0	1.1336	6.19	6.0821	7.0483	5.2228	7.2765	5.9097	9.9132	4.46	5.3307	2.2789	4.0889	4.0917	2.543
Dynein light chain roadblock-type 2	Q32P85	DYNLRB2	0.292477	0.380125	0	0	0	0	0.87743	0	0	0	0	1.5205	0	0	0	0	0	0	0	0	0	0	0
EBNA1 binding protein 2	F1MUZ0	EBNA1BP2	0	0	0	0	0.8522	0	0	0	0	0	0	0	0	0	0	0	0	0	0	0	1.363	2.0458	0
Enoyl-CoA hydratase 1	A0A3Q1LS67	ECH1	1.92997	0.782968	1.1065	1.4056	0.530765	3.1723	1.7549	0.8627	0	1.1336	1.238	0.76027	2.0138	1.3057	0	1.1819	1.4162	0.89201	2.1323	0.75963	0.68148	0.68195	0
Enoyl-CoA hydratase, mitochondrial	Q58DM8	ECHS1	12.9903	10.3173	5.75173	9.3398	12.1857	13.747	12.284	12.94	8.8203	11.336	7.428	13.685	5.0345	1.3057	10.915	7.0916	2.8323	17.84	9.5953	11.394	12.267	13.639	11.443
Enoyl-CoA delta isomerase 2	A0A3Q1LP28	ECI2	4.9502	4.7721	1.87737	2.01605	3.05715	5.2872	4.3872	5.1762	5.0402	4.5346	4.952	4.5616	3.0207	2.6114	0	2.3639	0	3.568	2.1323	2.2789	3.4074	2.7278	3.8145
Ecm29 proteasome adaptor and scaffold	A0A3Q1LVD0	ECPAS	0.584967	0.3095	0	0.7996	1.06155	0	1.7549	0	0	0	1.238	0	0	0	0	0	0	0	3.1984	1.5193	1.363	1.3639	0
Enhancer of mRNA-decapping protein 4	A0A3Q1M752	EDC4	2.15753	0.663525	2.71977	1.43455	2.0578	2.1149	2.6323	1.7254	0	1.1336	0	1.5205	5.0345	1.3057	1.8191	2.3639	1.4162	0.89201	1.0661	2.2789	0.68148	2.7278	2.543
Early endosome antigen 1	A0A3Q1M5J6	EEA1	7.74777	5.53215	3.692	8.20148	15.569	8.4595	7.0195	7.7643	0	4.5346	6.19	11.404	11.076	0	0	1.1819	7.0809	5.3521	19.191	19.75	14.993	12.275	15.258
Elongation factor 1-alpha 1	P68103	EEF1A1	29.4517	37.5898	44.8323	51.0797	53.451	27.484	29.825	31.046	45.351	39.668	33.415	31.925	42.276	52.216	40.005	44.903	43.889	57.969	57.558	43.289	53.146	43.639	73.73
eEF1A lysine and N-terminal methyltransferase	A5PK19	EEF1AKNMT	0	0	0	0.266525	1.04198	0	0	0	0	0	0	0	0	0	0	0	0	0	1.0661	0.75963	2.0444	1.3639	0
Elongation factor 1-beta	Q5E983	EEF1B	9.62603	9.81332	13.765	11.4755	10.5078	9.7306	9.8291	9.3184	6.05	9.2983	13.868	10.037	12.486	12.798	16.011	12.293	13.313	9.635	10.661	7.9007	9.1323	10.502	14.496
Elongation factor 1-delta	A5D989	EEF1D	23.722	26.6715	27.747	24.1805	20.4983	29.394	21.759	20.013	24.191	30.379	29.462	22.654	23.762	26.373	33.106	21.983	32.005	22.477	20.257	19.446	21.534	16.093	24.92
Eukaryotic translation elongation factor 1 epsilon 1	Q3SZ15	EEF1E1	2.14771	1.13702	2.3126	0.712525	0.910583	2.1149	0.87743	3.4508	0	2.2673	0	2.2808	3.0207	3.9171	0	0	0	1.784	1.0661	2.2789	0.68148	0.68195	0
Elongation factor 1-gamma	F1MG05	EEF1G	16.618	15.2293	20.994	13.6345	11.0319	21.149	14.039	14.666	12.6	14.737	16.094	17.486	16.11	19.585	27.287	16.547	18.41	8.9201	10.661	9.8752	10.222	7.5014	16.529
Elongation factor 2	Q3SYU2	EEF2	9.5821	11.4941	10.0367	21.159	38.987	5.2872	14.86	8.5991	18.819	5.6315	8.6259	12.9	12.018	9.0553	9.0368	23.6	19.643	22.271	19.122	36.364	40.053	41.51	38.021
EF-hand domain-containing protein D1	Q17QM6	EFHD1	0	0	0	0	0.50478	0	0	0	0	0	0	0	0	0	0	0	0	0	0	1.064	0.13654	0.81858	0
EF-hand domain-containing protein D2	A5D7A0	EFHD2	0.522427	0.760275	0	0	6.38925	0	0.87743	0.68985	0	0	0	3.0411	0	0	0	0	0	0	0	6.5323	5.9968	4.637	8.3909
116 kDa U5 small nuclear ribonucleoprotein component	A0A3Q1MII4	EFTUD2	1.1601	0	4.1619	6.28075	10.6361	0	1.7549	1.7254	0	0	0	0	8.0552	2.6114	1.8191	5.9097	1.4162	7.1361	10.661	9.8752	10.904	11.593	10.172
Pikachurin	F1N606	EGFLAM	0.644943	5.42144	0	0	0	1.0574	0.87743	0	5.0402	2.2673	13.618	0.76027	0	0	0	0	0	0	0	0	0	0	0
EH domain-containing protein 1	Q5E9R3	EHD1	6.11157	6.32883	5.57387	7.79065	8.11017	5.2872	7.0086	6.0389	3.7801	3.4009	13.584	4.5503	6.0414	5.2228	5.4574	8.2735	9.9132	4.46	8.5159	13.645	6.8063	8.1749	3.8145
EH domain containing 4	E1BJV0	EHD4	0.292477	1.00463	1.44213	2.767	1.46076	0	0.87743	0	1.26	0	1.238	1.5205	3.0207	1.3057	0	5.9097	1.4162	2.676	1.0661	3.7981	1.363	0.68195	0
Eukaryotic translation initiation factor 1	Q5E938	EIF1	2.65833	3.16657	3.81367	4.70327	3.50455	2.4656	2.9234	2.586	4.1981	3.3982	3.2973	1.7727	5.3661	3.0445	3.0304	4.33	7.5472	2.6739	4.262	4.3021	2.4966	3.4081	3.8114
Eukaryotic translation initiation factor 4C	Q32LC3	EIF1AX	4.31013	4.2986	3.09013	4.74085	4.9286	4.2297	4.3872	4.3135	5.0402	3.4009	4.952	3.8013	3.0207	2.6114	3.6383	1.1819	4.2485	7.1361	6.3969	3.0385	4.7704	6.8195	5.086
Eukaryotic translation initiation factor 1B	Q32LJ9	EIF1B	2.29673	1.53484	0.763347	1.92315	1.31193	2.8215	2.3412	1.7275	0.84206	1.1364	2.8926	1.2683	1.6822	0	0.60784	1.5797	2.366	2.6782	1.0687	1.0153	1.5923	1.3655	1.2746
Translation initiation factor eIF-2B subunit beta	Q5E9B4	EIF2B2	0	0	0	0	0.720683	0	0	0	0	0	0	0	0	0	0	0	0	0	0	1.5193	0.68148	0.68195	0
Eukaryotic translation initiation factor 2 subunit 1	P68102	EIF2S1	2.38507	1.68878	6.17357	8.5647	7.04772	1.0574	3.5097	2.5881	0	0	3.714	3.0411	7.0483	7.8341	3.6383	7.0916	9.9132	4.46	12.794	6.8367	8.8592	6.1375	6.3575
Eukaryotic translation initiation factor 2 subunit 2	A0A3Q1LQI5	EIF2S2	2.0228	0.782968	2.88427	4.33702	6.46755	0	1.7549	4.3135	0	1.1336	1.238	0.76027	6.0414	2.6114	0	8.2735	1.4162	4.46	3.1984	6.8367	5.4518	3.4097	10.172
Eukaryotic translation initiation factor 2 subunit 3	Q2KHU8	EIF2S3	2.1485	1.25915	4.9603	5.84037	7.7983	2.1093	1.7526	2.5836	1.2567	2.2614	0	1.5185	6.0335	5.2091	3.6383	4.7216	7.0772	6.2347	5.328	6.8287	6.8041	6.1304	11.43
Eukaryotic translation initiation factor 3 subunit A	E1B7R4	EIF3A	2.72777	2.0483	11.1061	12.1834	12.2737	2.1149	1.7549	4.3135	1.26	1.1336	1.238	4.5616	16.11	11.751	5.4574	16.547	5.6647	11.596	14.926	12.154	17.037	12.275	7.629
Eukaryotic translation initiation factor 3 subunit B	A7MB16	EIF3B	1.22008	0.756892	2.81937	3.56727	5.1765	1.0574	0.87743	1.7254	0	2.2673	0	0.76027	4.0276	2.6114	1.8191	2.3639	2.8323	2.676	6.3969	6.077	6.1333	3.4097	5.086
Eukaryotic translation initiation factor 3 subunit C	Q3SYW6	EIF3C	0.86761	0.782968	6.70857	8.10895	8.99415	0	0.87743	1.7254	0	1.1336	1.238	0.76027	6.0414	10.446	3.6383	8.2735	8.497	7.1361	8.5292	8.3559	6.1333	7.5014	13.986
Eukaryotic translation initiation factor 3 subunit D	Q3T122	EIF3D	0	0.190068	2.71977	4.29417	5.83205	0	0	0	0	0	0	0.76027	5.0345	1.3057	1.8191	4.7277	2.8323	5.3521	4.2646	6.8367	4.0889	4.7736	7.629
Eukaryotic translation initiation factor 3 subunit E	Q3T102	EIF3E	0	0	2.1134	4.77858	4.71135	0	0	0	0	0	0	0	5.0345	1.3057	0	8.2735	4.2485	4.46	2.1323	6.077	5.4518	4.7736	2.543
Eukaryotic translation initiation factor 3 subunit F	E1BLZ8	EIF3F	0.86761	1.51715	2.88427	4.17258	5.35447	0	0.87743	1.7254	0	2.2673	0	3.8013	6.0414	2.6114	0	7.0916	2.8323	3.568	3.1984	4.5578	5.4518	8.8653	2.543
Eukaryotic translation initiation factor 3 subunit G	F2Z4J5	EIF3G	1.44767	0.190068	2.0485	2.38508	3.33628	0	1.7549	2.5881	0	0	0	0.76027	3.0207	1.3057	1.8191	1.1819	2.8323	4.46	1.0661	0.75963	2.7259	4.7736	5.086
Eukaryotic translation initiation factor 3 subunit H	Q56JZ5	EIF3H	0.292477	0.190068	1.81247	2.68018	3.60743	0	0.87743	0	0	0	0	0.76027	1.0069	2.6114	1.8191	2.3639	1.4162	2.676	4.2646	3.7981	3.4074	3.4097	3.8145
Eukaryotic translation initiation factor 3 subunit I	Q5E966	EIF3I	0	0.8797	3.92587	4.5852	4.75452	0	0	0	0	0	1.238	2.2808	6.0414	3.9171	1.8191	5.9097	5.6647	3.568	3.1984	3.7981	4.0889	4.7736	6.3575
Eukaryotic translation initiation factor 3 subunit J	Q0VCU8	EIF3J	2.50018	6.30642	6.31453	6.6549	6.57978	3.1723	0.87743	3.4508	3.7801	7.9355	7.428	6.0821	2.0138	7.8341	9.0957	7.0916	8.497	3.568	7.463	4.5578	5.4518	6.1375	10.172
Eukaryotic translation initiation factor 3 subunit K	Q3T0V3	EIF3K	0.580043	0.8797	1.71287	1.9241	1.53033	0	0.87743	0.8627	0	0	1.238	2.2808	2.0138	1.3057	1.8191	2.3639	1.4162	1.784	2.1323	0.75963	2.0444	2.0458	1.2715
Eukaryotic translation initiation factor 3 subunit L	Q3ZCK1	EIF3L	0	0.380125	3.92587	7.5514	7.61715	0	0	0	0	0	0	1.5205	6.0414	3.9171	1.8191	7.0916	5.6647	8.9201	8.5292	9.1155	10.222	4.7736	6.3575
Eukaryotic translation initiation factor 3 subunit M	F1N5F7	EIF3M	0.877433	0.380125	1.9489	6.63045	5.0328	0	2.6323	0	0	0	0	1.5205	4.0276	0	1.8191	5.9097	5.6647	5.3521	9.5953	5.3174	6.1333	6.1375	2.543
Eukaryotic initiation factor 4A-I	Q3SZ54	EIF4A1	19.501	11.7866	13.171	24.7907	25.973	17.264	24.854	16.385	8.3944	10.575	11.963	16.214	11.742	12.616	15.155	22.843	22.178	33.89	20.252	23.795	29.751	27.044	23.302
Eukaryotic initiation factor 4A-II	Q3SZ65	EIF4A2	6.8394	4.86667	4.19157	5.8576	5.9538	5.9991	7.6114	6.9077	4.2061	5.2962	4.1307	5.8337	3.361	4.3584	4.8553	5.5235	7.5616	7.1424	3.2029	6.5906	5.686	4.3251	7.2135
Eukaryotic initiation factor 4A-III	Q2NL22	EIF4A3	1.15518	0.380125	4.53227	6.29075	6.88115	0	0.87743	2.5881	0	0	0	1.5205	6.0414	3.9171	3.6383	8.2735	4.2485	6.2441	6.3969	6.077	7.4963	8.8653	5.086
Eukaryotic translation initiation factor 4B	F1MYS7	EIF4B	0	0	0.335633	2.1471	1.74325	0	0	0	0	0	0	0	1.0069	0	0	2.3639	1.4162	2.676	2.1323	1.5193	2.7259	2.7278	0
Eukaryotic translation initiation factor 4E	A0A3Q1NEI6	EIF4E	0.644943	1.1631	2.71977	1.18748	3.62697	1.0574	0.87743	0	0	1.1336	1.238	2.2808	5.0345	1.3057	1.8191	1.1819	0	3.568	0	4.5578	2.7259	3.4097	3.8145
Eukaryotic translation initiation factor 4E family member 1B	F1N030	EIF4E1B	0.9276	0.6245	0	0	0	1.0574	0	1.7254	1.26	0	1.238	0	0	0	0	0	0	0	0	0	0	0	0
Eukaryotic translation initiation factor 4E nuclear import factor 1	E1BG99	EIF4ENIF1	2.56508	2.04302	0	0	0	4.2297	0.87743	2.5881	5.0402	1.1336	1.238	0.76027	0	0	0	0	0	0	0	0	0	0	0
Eukaryotic translation initiation factor 4 gamma 1	F1MX04	EIF4G1	8.2325	4.94562	15.76	16.3998	14.0777	7.402	7.0195	10.276	1.26	4.5346	8.666	5.3219	13.045	14.305	19.93	14.079	19.764	16.83	14.926	11.294	14.251	15.564	15.202
Eukaryotic translation initiation factor 4 gamma 2	Q95L46	EIF4G2	1.52237	1.30862	0.335633	2.72412	2.63417	1.0574	3.5097	0	0	0	3.714	1.5205	1.0069	0	0	2.3639	2.8323	3.568	2.1323	3.0385	4.7704	2.7278	0
Eukaryotic translation initiation factor 4H	Q1JPH6	EIF4H	1.80013	1.09797	1.81247	4.03777	3.5686	1.0574	1.7549	2.5881	1.26	1.1336	1.238	0.76027	1.0069	2.6114	1.8191	3.5458	5.6647	2.676	4.2646	2.2789	3.4074	4.7736	3.8145
Eukaryotic translation initiation factor 5	F1N0F7	EIF5	0.644943	0.190068	2.15477	4.60535	6.203	1.0574	0.87743	0	0	0	0	0.76027	1.0069	0	5.4574	1.1819	5.6647	6.2441	5.3307	5.3174	6.8148	8.8653	3.8145
Eukaryotic translation initiation factor 5A-1	Q6EWQ7	EIF5A	3.94783	3.60898	5.87263	8.83533	9.7182	3.1723	2.6323	6.0389	5.0402	3.4009	3.714	2.2808	3.0207	9.1398	5.4574	10.637	7.0809	8.0281	9.5953	12.154	6.8148	12.275	7.629
Eukaryotic translation initiation factor 5B	F1N6Y7	EIF5B	0.9276	4.45158	3.32617	7.02913	4.14533	1.0574	0	1.7254	2.5201	4.5346	6.19	4.5616	5.0345	1.3057	3.6383	2.3639	9.9132	6.2441	9.5953	3.0385	5.4518	6.8195	1.2715
Eukaryotic translation initiation factor 6	Q9TU47	EIF6	0.877433	0.190068	0.335633	0.446	1.76277	0	2.6323	0	0	0	0	0.76027	1.0069	0	0	0	0	1.784	0	2.2789	2.0444	2.7278	0
ELAV-like protein	Q3ZCE2	ELAVL1	3.08513	2.16987	4.29623	3.74162	3.60743	3.1723	2.6323	3.4508	2.5201	3.4009	1.238	1.5205	4.0276	5.2228	3.6383	5.9097	4.2485	2.676	2.1323	3.7981	3.4074	3.4097	3.8145
Elongin-C	Q2KII4	ELOC	2.0369	0.473168	1.7114	1.0075	1.92903	0	4.3862	1.7245	0	1.1324	0	0.76027	2.0127	1.3043	1.8172	1.1819	0	1.7831	1.065	3.0377	2.043	1.3639	1.2715
ER membrane protein complex subunit 1	A0A3Q1M901	EMC1	0.86761	0.190068	0.671267	1.15365	1.59218	0	0.87743	1.7254	0	0	0	0.76027	2.0138	0	0	0	1.4162	0	3.1984	2.2789	2.7259	1.3639	0
ER membrane protein complex subunit 7	A7YWQ2	EMC7	0	0	0	0	0.569725	0	0	0	0	0	0	0	0	0	0	0	0	0	0	2.2789	0	0	0
EMD protein	Q3SX08	EMD	2.21261	0.756892	0	0	1.80149	3.1723	0.87743	2.5881	0	2.2673	0	0.76027	0	0	0	0	0	0	0	3.7981	2.7259	0.68195	0
EMI domain containing 1	A0A3Q1M425	EMID1	4.13767	2.51097	3.42577	2.63218	1.6973	6.3446	1.7549	4.3135	3.7801	2.2673	2.476	1.5205	4.0276	2.6114	3.6383	2.3639	4.2485	1.784	2.1323	1.5193	1.363	1.3639	2.543
ENAH actin regulator	F1N214	ENAH	0	0	0	0	1.75932	0	0	0	0	0	0	0	0	0	0	0	0	0	0	3.0385	0.68148	2.0458	1.2715
Alpha-enolase	Q9XSJ4	ENO1	20.447	23.0475	23.628	20.524	25.0282	13.63	26.239	21.472	33.901	11.275	19.759	27.255	12.013	11.697	47.174	19.978	15.48	22.203	24.435	19.688	23.758	23.747	32.92
Glutamyl aminopeptidase	Q32LQ0	ENPEP	0.289607	0	0.507033	2.09413	12.811	0	0	0.86882	0	0	0	0	1.5211	0	0	2.3807	2.1393	2.2459	1.6106	14.142	13.378	10.297	13.427
Ectonucleotide pyrophosphatase/phosphodiesterase 1	F1MNS5	ENPP1	5.72987	6.65305	3.7894	2.49668	1.86765	8.4595	6.142	2.5881	6.3002	6.8019	7.428	6.0821	3.0207	6.5284	1.8191	2.3639	5.6647	0.89201	1.0661	1.5193	2.0444	1.3639	2.543
Alpha-endosulfine	A0A140T869	ENSA	0.284273	0.283225	0	0	1.26455	0	0.43002	0.4228	0	0	0	1.1329	0	0	0	0	0	0	0	1.1319	1.0155	1.0162	1.8946
Ectonucleoside triphosphate diphosphohydrolase 5	E1BPW0	ENTPD5	1.15518	0.619	0.335633	0	0	0	0.87743	2.5881	0	0	2.476	0	1.0069	0	0	0	0	0	0	0	0	0	0
Ectonucleoside triphosphate diphosphohydrolase 6	Q2KJI4	ENTPD6	0	0	0.671267	0.843577	1.01902	0	0	0	0	0	0	0	2.0138	0	0	0	1.4162	0.89201	1.0661	0.75963	1.363	0.68195	1.2715
Envelope glycoprotein	N0DKN0	env	0	0	1.4307	0.256568	0.346948	0	0	0	0	0	0	0	2.9999	1.2922	0	0.58487	0	0.4414	0	0.37589	0.67445	0.33745	0
Erythrocyte membrane protein band 4.1 like 2	A0A3Q1LWK1	EPB41L2	26.642	27.164	25.286	13.7162	8.6334	33.825	22.813	23.288	28.981	34.002	29.712	15.961	28.193	22.197	25.468	17.729	12.746	11.596	12.794	10.635	6.8148	8.1833	8.9005
Band 4.1-like protein 5	Q58CU2	EPB41L5	2.21261	1.4781	0	0	0.701253	3.1723	0.87743	2.5881	1.26	1.1336	1.238	2.2808	0	0	0	0	0	0	0	0.75963	0.68148	1.3639	0
Epithelial cell adhesion molecule	Q3T0L5	EPCAM	1.22008	1.69427	0.671267	1.93907	2.08065	1.0574	0.87743	1.7254	1.26	0	2.476	3.0411	2.0138	0	0	1.1819	2.8323	2.676	1.0661	2.2789	2.0444	2.7278	1.2715
Epoxide hydrolase 2	F6QS88	EPHX2	1.15518	1.1404	0	0	0	0	0.87743	2.5881	0	0	0	4.5616	0	0	0	0	0	0	0	0	0	0	0
EPM2A interacting protein 1	F1MVT7	EPM2AIP1	0	0	0	0	0.511345	0	0	0	0	0	0	0	0	0	0	0	0	0	0	0	0.68148	1.3639	0
Epsin 1	F1N579	EPN1	2.4451	1.00463	0.335633	0.741475	0.891062	2.1149	2.6323	2.5881	1.26	0	1.238	1.5205	1.0069	0	0	1.1819	0	1.784	0	1.5193	1.363	0.68195	0
Epsin 2	A0A3Q1MSK9	EPN2	0	0	0	0.266525	0.7208	0	0	0	0	0	0	0	0	0	0	0	0	0	1.0661	1.5193	0	1.3639	0
Uncharacterized protein	A0A3Q1LMV9	EPPK1	0	0.630025	0	2.90273	32.018	0	0	0	2.5201	0	0	0	0	0	0	2.3639	0	1.784	7.463	56.409	39.108	22.383	10.172
Glutamyl-tRNA synthetase	A0A3Q1MKR2	EPRS1	7.6779	7.07008	7.29347	8.11892	7.94585	7.402	6.142	9.4897	3.7801	5.6682	7.428	11.404	7.0483	3.9171	10.915	4.7277	5.6647	12.488	9.5953	6.8367	11.585	9.5472	3.8145
EPS15 protein	A5D7I1	EPS15	0	0.760275	0	0.7996	1.70393	0	0	0	0	0	0	3.0411	0	0	0	0	0	0	3.1984	0	5.4518	1.3639	0
Epidermal growth factor receptor pathway substrate 15 like 1	A0A3Q1MMI6	EPS15L1	2.79757	1.42043	0.335633	0.887125	3.5916	3.1723	2.6323	2.5881	0	3.4009	0	2.2808	1.0069	0	0	0	1.4162	0	2.1323	2.2789	4.0889	5.4556	2.543
Endoplasmic reticulum-golgi intermediate compartment 1	F6QNX4	ERGIC1	2.5051	2.59882	1.2061	0	0.17037	3.1723	1.7549	2.5881	2.5201	3.4009	3.714	0.76027	1.0069	2.6114	0	0	0	0	0	0	0.68148	0	0
ERGIC and golgi 2	Q0IIJ1	ERGIC2	1.86507	2.77382	0.335633	0	0	2.1149	1.7549	1.7254	5.0402	4.5346	0	1.5205	1.0069	0	0	0	0	0	0	0	0	0	0
Endoplasmic reticulum-Golgi intermediate compartment protein 3	Q5EAE0	ERGIC3	3.3678	1.06639	0	0	0	3.1723	1.7549	5.1762	0	2.2673	1.238	0.76027	0	0	0	0	0	0	0	0	0	0	0
Enhancer of rudimentary homolog	Q3SZC0	ERH	0.575133	0.8536	3.52537	5.0018	5.79295	0	0	1.7254	0	1.1336	0	2.2808	3.0207	3.9171	3.6383	4.7277	4.2485	3.568	7.463	5.3174	5.4518	4.7736	7.629
Endoplasmic reticulum lectin 1	F1MGK3	ERLEC1	5.42757	3.97047	1.97697	0.88645	0.34075	8.4595	3.5097	4.3135	2.5201	6.8019	1.238	5.3219	2.0138	3.9171	0	3.5458	0	0	0	0	1.363	0	0
ER lipid raft associated 1	G3N0U8	ERLIN1	4.82783	5.41387	5.25463	5.40687	2.76797	5.1773	5.0823	4.2239	3.6493	5.8891	8.1676	3.9495	3.2169	6.0028	6.5442	5.4339	8.3499	4.0083	3.8354	4.1731	2.3808	1.975	2.543
Erlin-2	Q1RMU4	ERLIN2	10.6123	12.2807	7.9763	8.36405	3.5125	10.684	10.711	10.442	13.991	14.517	11.64	8.975	8.8659	7.0541	8.0089	7.5674	10.06	5.8038	10.025	4.1829	5.797	2.7986	1.2715
ERO1-like protein alpha	A5PJN2	ERO1A	1.74503	0.380125	0	0.7996	2.76225	0	3.5097	1.7254	0	0	0	1.5205	0	0	0	0	0	0	3.1984	2.2789	4.0889	3.4097	1.2715
Endoplasmic reticulum resident protein 29	P81623	ERP29	17.1523	10.1316	12.8607	9.3834	7.2577	20.091	18.426	12.94	8.8203	10.203	12.38	9.1232	14.097	11.751	12.734	9.4555	8.497	8.9201	10.661	5.3174	6.8148	5.4556	11.443
Endoplasmic reticulum resident protein 44	Q3T0L2	ERP44	6.8152	8.38097	5.13193	3.9987	3.9253	7.402	6.142	6.9016	10.08	7.9355	8.666	6.8424	7.0483	6.5284	1.8191	3.5458	2.8323	5.3521	4.2646	3.7981	3.4074	3.4097	5.086
S-formylglutathione hydrolase	Q08E20	ESD	7.78053	11.3289	11.1956	7.72598	11.9693	4.2297	7.8969	11.215	3.7801	19.272	12.38	9.8835	7.0483	6.5284	20.01	7.0916	7.0809	7.1361	9.5953	11.394	10.904	11.593	13.986
Estrogen related receptor beta	A0A3Q1M3W3	ESRRB	0	0	0	1.6286	1.05955	0	0	0	0	0	0	0	0	0	0	1.1819	1.4162	1.784	2.1323	1.5151	1.3592	1.3639	0
Extended synaptotagmin 1	A0JN43	ESYT1	70.362	54.6107	45.4347	27.474	10.4258	91.997	53.524	65.565	60.482	61.217	45.806	50.938	52.359	54.839	29.106	26.003	29.74	33.896	20.257	11.394	13.63	11.593	5.086
Extended synaptotagmin 2	A0A3Q1M4B7	ESYT2	1.5775	2.32644	0.870467	0.843577	0.80612	2.1149	1.7549	0.8627	5.0402	2.2673	1.238	0.76027	0	2.6114	0	0	1.4162	0.89201	1.0661	0	0.68148	0	2.543
Eukaryotic peptide chain release factor subunit 1	Q0VCX5	ETF1	0.580043	1.63322	5.37467	5.29798	3.92863	0	0.87743	0.8627	0	4.5346	1.238	0.76027	8.0552	2.6114	5.4574	2.3639	5.6647	3.568	9.5953	3.0385	5.4518	3.4097	3.8145
Electron transfer flavoprotein subunit alpha	F1MWR3	ETFA	26.3883	22.165	21.8453	20.5165	24.4503	29.608	22.813	26.744	20.161	27.208	22.284	19.007	24.165	10.446	30.925	21.275	16.994	21.408	22.389	22.789	21.807	25.232	27.973
Electron transfer flavoprotein subunit beta	Q2TBV3	ETFB	10.0579	6.8266	8.7356	9.19497	9.99662	8.4595	8.7743	12.94	2.5201	6.8019	11.142	6.8424	10.069	5.2228	10.915	7.0916	8.497	11.596	9.5953	10.635	10.222	10.229	8.9005
Electron transfer flavoprotein-ubiquinone oxidoreductase, mitochondrial	Q2KIG0	ETFDH	16.9007	11.5666	14.173	11.626	5.9628	21.149	13.162	16.391	16.381	11.336	8.666	9.8835	13.09	13.057	16.372	17.729	8.497	5.3521	14.926	8.3559	6.8148	6.1375	2.543
Persulfide dioxygenase ETHE1, mitochondrial	Q3T094	ETHE1	0	0.190068	0	0.756077	3.56502	0	0	0	0	0	0	0.76027	0	0	0	0	0	0.89201	2.1323	3.0385	2.7259	3.4097	5.086
Ethanolamine-phosphate phospho-lyase	Q5E9S4	ETNPPL	0	0	0	0	1.01923	0	0	0	0	0	0	0	0	0	0	0	0	0	0	0.75963	0	2.0458	1.2715
EWS RNA binding protein 1	A0A3Q1MK72	EWSR1	0	0	0.335633	0.620575	2.58842	0	0	0	0	0	0	0	1.0069	0	0	0	1.4162	0	1.0661	3.0385	2.0444	2.7278	2.543
Exocyst complex component Sec8	A6QLD1	EXOC4	1.1601	0	0	0	0	0	1.7549	1.7254	0	0	0	0	0	0	0	0	0	0	0	0	0	0	0
Exo/endonuclease G	E1BAZ9	EXOG	2.79757	6.02325	2.0485	2.11813	3.09607	3.1723	2.6323	2.5881	8.8203	6.8019	6.19	2.2808	3.0207	1.3057	1.8191	1.1819	1.4162	2.676	3.1984	3.7981	2.7259	2.0458	3.8145
Exosome complex component RRP41	Q7YRA3	EXOSC4	0	0	0	0.446	0.8876	0	0	0	0	0	0	0	0	0	0	0	0	1.784	0	2.2789	0	0	1.2715
Ezrin	P31976	EZR	37.422	40.233	37.1203	35.9477	41.4215	45.308	33.792	33.166	49.918	43.574	35.658	31.782	39.484	43.221	28.656	37.802	38.697	32.829	34.463	43.669	38.897	40.084	43.036
Junctional adhesion molecule A	Q9XT56	F11R	0.287567	0	1.44213	1.48298	2.2933	0	0	0.8627	0	0	0	0	3.0207	1.3057	0	2.3639	0	3.568	0	3.0385	4.0889	2.0458	0
Prothrombin	P00735	F2	3.89277	3.72202	1.74093	2.21957	0.488363	2.1149	4.3872	5.1762	3.7801	2.2673	1.238	7.6027	0	5.2228	0	3.5458	1.4162	1.784	2.1323	0	0	0.68195	1.2715
Fatty acid-binding protein, heart	P10790	FABP3	7.9775	10.5082	3.36753	7.86743	14.2087	2.1149	14.916	6.9016	1.26	6.8019	21.046	12.925	1.0069	0	9.0957	3.5458	7.0809	13.38	7.463	8.3559	14.993	15.685	17.801
Fatty acid-binding protein 5	P55052	FABP5	2.7425	4.79573	0.770867	1.59897	3.07693	2.1149	4.3872	1.7254	13.861	0	0	5.3219	1.0069	1.3057	0	3.5458	0	1.784	1.0661	3.0385	1.363	4.0917	3.8145
FAS-associated death domain protein	Q645M6	FADD	0	0	0	0	1.76265	0	0	0	0	0	0	0	0	0	0	0	0	0	0	2.2789	2.7259	2.0458	0
FAS-associated factor 2	Q2HJD0	FAF2	1.15518	0.2834	0.435233	1.09552	1.06164	0	0.87743	2.5881	0	1.1336	0	0	0	1.3057	0	1.1819	1.4162	1.784	0	1.5193	0.68148	2.0458	0
Fumarylacetoacetate hydrolase domain-containing protein 2	Q2KIB0	FAHD2	2.43528	2.18495	2.4904	1.008	3.92543	2.1149	0.87743	4.3135	0	2.2673	4.952	1.5205	2.0138	0	5.4574	1.1819	0	1.784	1.0661	3.7981	2.7259	4.0917	5.086
Family with sequence similarity 114 member A2	A0A3Q1N814	FAM114A2	3.6101	4.5593	2.5553	2.23457	1.90672	2.1149	5.2646	3.4508	5.0402	3.4009	3.714	6.0821	4.0276	0	3.6383	2.3639	2.8323	2.676	1.0661	3.0385	0.68148	1.3639	2.543
Protein FAM162A	Q2NKR7	FAM162A	1.28501	1.71697	1.64133	0.785002	0.530765	2.1149	0.87743	0.8627	1.26	1.1336	3.714	0.76027	1.0069	3.9171	0	1.1819	0	0.89201	1.0661	0.75963	0.68148	0.68195	0
Family with sequence similarity 169 member A	F1N5F9	FAM169A	0	0.3095	0	0.35405	2.73928	0	0	0	0	0	1.238	0	0	0	0	0	1.4162	0	0	2.2789	3.4074	2.7278	2.543
Protein FAM210A	Q05B67	FAM210A	0	0.380125	0.606367	2.24472	0.511238	0	0	0	0	0	0	1.5205	0	0	1.8191	1.1819	5.6647	0	2.1323	0	1.363	0.68195	0
CAP-ZIP_m domain-containing protein	F1MTG3	FAM21A	4.24523	0.689625	1.34253	0	0.871633	3.1723	4.3872	5.1762	0	0	1.238	1.5205	4.0276	0	0	0	0	0	0	0.75963	1.363	1.3639	0
Protein FAM234A	Q2HJE5	FAM234A	0.287567	0	0	1.06657	0.89117	0	0	0.8627	0	0	0	0	0	0	0	0	1.4162	1.784	1.0661	1.5193	0.68148	1.3639	0
Protein FAM3C	A5PKI3	FAM3C	3.3127	3.83808	2.213	2.0746	0.681588	2.1149	3.5097	4.3135	3.7801	4.5346	2.476	4.5616	4.0276	2.6114	0	1.1819	1.4162	3.568	2.1323	0	2.0444	0.68195	0
Family with sequence similarity 98 member B	F1MH61	FAM98B	0	0.190068	0	0.577052	1.91385	0	0	0	0	0	0	0.76027	0	0	0	0	1.4162	0.89201	0	1.5193	2.0444	4.0917	0
Phenylalanine--tRNA ligase	A7MBD4	FARSA	2.5051	3.06678	4.77493	3.00523	2.76238	3.1723	1.7549	2.5881	1.26	4.5346	4.952	1.5205	7.0483	0	7.2765	1.1819	2.8323	2.676	5.3307	2.2789	3.4074	4.0917	1.2715
Phenylalanyl-tRNA synthetase beta subunit	A8E4P2	FARSB	4.2403	5.03895	11.1544	8.6229	5.1341	3.1723	3.5097	6.0389	1.26	5.6682	8.666	4.5616	11.076	7.8341	14.553	9.4555	11.329	6.2441	7.463	5.3174	5.4518	3.4097	6.3575
3-hydroxyacyl-[acyl-carrier-protein] dehydratase	F1N647	FASN	0.5722	1.60133	0.770867	3.61045	13.815	0	0	1.7166	0	1.1221	0	5.2832	1.0069	1.3057	0	1.1699	0	7.9737	5.2982	18.821	14.2	12.171	10.068
Fibrillarin	F1MM59	FBL	0.287567	0	0	1.0805	1.92857	0	0	0.8627	0	0	0	0	0	0	0	2.3639	0	0.89201	1.0661	3.0385	2.0404	1.3639	1.2715
Fibulin-1	A0A3Q1MJB2	FBLN1	0	1.04367	0	0.223002	0	0	0	0	0	1.1336	0	3.0411	0	0	0	0	0	0.89201	0	0	0	0	0
Fibulin 2	E1BEB4	FBLN2	0	0	0	0.756077	1.73968	0	0	0	0	0	0	0	0	0	0	0	0	0.89201	2.1323	2.2789	2.0444	1.3639	1.2715
Fructose-1,6-bisphosphatase 1	Q3SZB7	FBP1	0	0.380125	0	0	0	0	0	0	0	0	0	1.5205	0	0	0	0	0	0	0	0	0	0	0
F-box and WD repeat domain containing 11	A0A3Q1M118	FBXW11	2.72317	0.8546	1.3249	1.60237	1.16496	3.066	3.4215	1.682	0	0	1.1758	2.2426	1.0069	1.2401	1.7277	0	2.69	1.6944	2.0251	0.75963	1.3287	1.3639	1.2076
F-box/WD repeat-containing protein 7	F1MNN4	FBXW7	2.66773	3.1353	0.606367	0.533075	0	1.0574	2.6323	4.3135	0	2.2673	4.952	5.3219	0	0	1.8191	0	0	0	2.1323	0	0	0	0
Uncharacterized protein	G3X6I0	FCGBP	0	0.380125	4.13173	3.28612	2.86712	0	0	0	0	0	0	1.5205	3.0207	3.9171	5.4574	3.5458	2.8323	3.568	3.1984	1.5193	4.0889	2.0458	3.8145
Farnesyl pyrophosphate synthase	Q8WMY2	FDPS	8.5002	10.3671	9.8118	4.95827	6.66457	6.3446	10.529	8.627	8.8203	12.47	14.856	5.3219	7.0483	7.8341	14.553	4.7277	4.2485	4.46	6.3969	6.077	6.8148	6.1375	7.629
Adrenodoxin, mitochondrial	P00257	FDX1	1.80013	1.68539	0.770867	0.518477	1.35643	1.0574	1.7549	2.5881	0	2.2673	3.714	0.76027	1.0069	1.3057	0	1.1819	0	0.89201	0	1.5193	0.68148	0.68195	2.543
Ferredoxin-2, mitochondrial	Q05B51	FDX2	0.644943	0.5929	0	0	1.01913	1.0574	0.87743	0	0	1.1336	1.238	0	0	0	0	0	0	0	0	0.75963	0.68148	1.3639	1.2715
NADPH:adrenodoxin oxidoreductase, mitochondrial	P08165	FDXR	1.92997	2.19045	0.606367	1.37665	0.340857	3.1723	1.7549	0.8627	1.26	2.2673	3.714	1.5205	0	0	1.8191	0	1.4162	0.89201	3.1984	0	0.68148	0.68195	0
Flap endonuclease 1	Q58DH8	FEN1	0	0	0	0.785002	2.5883	0	0	0	0	0	0	0	0	0	0	1.1819	0	0.89201	1.0661	3.0385	2.7259	2.0458	2.543
Tyrosine-protein kinase	E1BNE0	FER	1.21517	3.81583	0	0	0	1.0574	0	2.5881	4.8977	3.2728	4.812	2.2808	0	0	0	0	0	0	0	0	0	0	0
Fibrinogen alpha chain	F6QND5	FGA	13.9885	11.847	0	2.81545	0	6.3446	14.916	20.705	3.7801	3.4009	3.714	36.493	0	0	0	5.9097	0	5.3521	0	0	0	0	0
Fibrinogen beta chain	A0A3Q1MG04	FGB	7.78533	4.491	0	2.51438	0	4.2297	8.7743	10.352	0	0	1.238	16.726	0	0	0	8.2735	0	1.784	0	0	0	0	0
Fibrinogen gamma-B chain	F1MGU7	FGG	6.41017	4.5405	0	0.4447	0	1.0574	7.8611	10.312	0	0	0	18.162	0	0	0	0	0	1.7788	0	0	0	0	0
Fumarate hydratase, mitochondrial	Q148D3	FH	34.081	31.9858	33.8097	35.2525	29.0835	37.01	31.588	33.645	26.461	30.608	35.902	34.972	25.172	23.502	52.755	31.912	36.821	33.896	38.381	25.827	29.985	30.006	30.516
Bis(5'-adenosyl)-triphosphatase	Q1KZG4	FHIT	6.65007	5.33892	2.38413	4.24052	7.70683	4.2297	11.407	4.3135	5.0402	6.8019	4.952	4.5616	4.0276	1.3057	1.8191	5.9097	0	8.9201	2.1323	6.8367	7.4963	8.8653	7.629
Mitochondrial fission 1 protein	Q3T0I5	FIS1	5.9525	4.9732	4.63187	6.37378	2.78535	7.402	6.142	4.3135	7.5603	4.5346	2.476	5.3219	5.0345	5.2228	3.6383	8.2735	8.497	4.46	4.2646	2.2789	4.0889	4.7736	0
Peptidylprolyl isomerase	F1MNV8	FKBP15	3.3727	2.36333	2.54863	3.53875	3.7815	3.1723	2.6323	4.3135	2.5201	1.1336	1.238	4.5616	5.0345	2.6114	0	1.1819	4.2485	4.46	4.2646	3.0385	4.0889	5.4556	2.543
Peptidyl-prolyl cis-trans isomerase FKBP1A	P18203	FKBP1A	2.15263	1.54873	0.335633	1.7495	2.71997	2.1149	1.7549	2.5881	1.26	1.1336	0	3.8013	1.0069	0	0	2.3639	0	3.568	1.0661	1.5193	2.7259	4.0917	2.543
Peptidyl-prolyl cis-trans isomerase FKBP2	Q32PA9	FKBP2	6.6024	4.64715	2.31927	2.63218	2.84437	8.4595	7.8969	3.4508	3.7801	4.5346	4.952	5.3219	2.0138	1.3057	3.6383	2.3639	4.2485	1.784	2.1323	1.5193	2.0444	2.7278	5.086
Peptidyl-prolyl cis-trans isomerase FKBP3	P26884	FKBP3	0	0	1.77777	1.46415	2.86725	0	0	0	0	0	0	0	4.0276	1.3057	0	0	2.8323	0.89201	2.1323	1.5193	3.4074	2.7278	3.8145
Peptidyl-prolyl cis-trans isomerase FKBP4	Q9TRY0	FKBP4	4.55243	6.28373	3.42577	5.47345	2.73928	3.1723	7.8969	2.5881	3.7801	6.8019	6.19	8.3629	4.0276	2.6114	3.6383	2.3639	9.9132	5.3521	4.2646	2.2789	3.4074	2.7278	2.543
Peptidylprolyl isomerase	A0A3Q1LK42	FKBP8	4.25987	5.68562	1.78763	4.17465	2.89635	4.1863	4.3271	4.2662	6.2312	5.5906	4.9011	6.0196	0.9931	2.5756	1.7942	3.5134	4.2097	2.6516	6.3239	3.0073	3.3701	2.6998	2.5082
FAD synthase	A0A3Q1MPJ2	FLAD1	0.580043	1.75602	1.21277	0.756077	1.85177	0	0.87743	0.8627	0	2.2673	2.476	2.2808	0	0	3.6383	0	0	0.89201	2.1323	0	2.7259	3.4097	1.2715
FLII actin remodeling protein	F1N365	FLII	0.352467	0	0.335633	0	0.511345	1.0574	0	0	0	0	0	0	1.0069	0	0	0	0	0	0	0	0.68148	1.3639	0
Filamin A	F1N169	FLNA	5.64807	6.6608	0	0.895775	9.70845	0	11.589	5.3552	5.0402	0	0	21.603	0	0	0	0.5478	0	1.9692	1.0661	16.37	14.653	3.4685	4.3423
Filamin B	E1BKX7	FLNB	14.577	10.3502	25.4033	59.946	128.282	2.92	15.027	25.784	8.8203	7.3947	8.666	16.52	29.168	21.574	25.468	48.306	55.971	56.309	79.198	118.16	113.92	120.52	160.53
Filamin C	A0A3Q1LV98	FLNC	2.19513	0.9228	0.206963	2.71731	18.614	0	3.2168	3.3686	0	0	0	3.6912	0.62089	0	0	0.78735	0	5.0543	5.0276	20.434	17.941	17.858	18.223
Flotillin-1	Q08DN8	FLOT1	6.45783	7.51645	4.97413	5.3218	2.08387	6.3446	5.2646	7.7643	7.5603	6.8019	11.142	4.5616	5.0345	2.6114	7.2765	7.0916	7.0809	1.784	5.3307	1.5193	4.7704	2.0458	0
Flotillin-2	A6QLR4	FLOT2	9.07047	10.143	2.54863	1.84713	2.16955	6.3446	9.6518	11.215	16.381	10.203	8.666	5.3219	5.0345	2.6114	0	1.1819	4.2485	0.89201	1.0661	0	3.4074	2.7278	2.543
Uncharacterized protein	F1MYQ8	FMC1-LUC7L2	0	0.2834	1.17273	0.428215	2.99005	0	0	0	0	1.1336	0	0	3.5182	0	0	1.1819	0	0	0.53096	2.6542	3.4047	2.7251	3.1762
Formin like 2	A0A3Q1LSX9	FMNL2	9.17167	11.0542	7.76293	4.4987	1.39285	8.4499	7.8731	11.192	13.838	14.727	11.097	4.5547	10.042	7.8223	5.4245	3.5244	5.6263	3.5519	5.2922	1.5124	2.7013	1.3577	0
Synaptic functional regulator FMR1	A0A3Q1LTS1	FMR1	4.4611	1.29845	0.962033	0.857352	1.29675	7.5493	2.7545	3.0795	0	2.913	0	2.2808	1.5804	1.3057	0	1.8552	0	0.50811	1.0661	2.7116	1.7511	0	0.72428
Fibronectin	P07589	FN1	3.03087	1.75845	4.13093	19.152	25.7395	1.2036	1.9974	5.8916	0	0	1.4091	5.6247	5.7303	1.4861	5.1764	24.215	12.089	14.214	26.09	23.777	27.148	31.048	20.985
Protein-ribulosamine 3-kinase	Q0P592	FN3KRP	3.1976	1.7333	0.335633	1.677	4.18458	0	6.142	3.4508	0	1.1336	1.238	4.5616	1.0069	0	0	1.1819	0	4.46	1.0661	1.5193	5.4518	3.4097	6.3575
Fascin	Q3MHK9	FSCN1	0	0	0.606367	1.15853	5.60685	0	0	0	0	0	0	0	0	0	1.8191	0	0	3.568	1.0661	3.7981	4.7704	7.5014	6.3575
Fibronectin type III and SPRY domain-containing protein 1	Q05B84	FSD1	6.38803	6.25662	2.1481	5.69598	1.21246	5.2872	4.3872	9.4897	7.5603	6.8019	9.904	0.76027	2.0138	2.6114	1.8191	2.3639	8.497	4.46	7.463	0.75963	2.0444	2.0458	0
Ferritin heavy chain	O46414	FTH1	0.580043	0.689625	0.770867	1.33312	1.86777	0	0.87743	0.8627	0	0	1.238	1.5205	1.0069	1.3057	0	0	1.4162	1.784	2.1323	1.5193	1.363	2.0458	2.543
Ferritin light chain	O46415	FTL	1.45747	1.92338	2.44903	1.454	5.07555	0	3.5097	0.8627	0	1.1336	1.238	5.3219	6.0414	1.3057	0	1.1819	0	3.568	1.0661	6.077	4.7704	8.1833	1.2715
pre-rRNA processing protein FTSJ3	F1MY97	FTSJ3	0	0	1.0069	2.61713	2.46022	0	0	0	0	0	0	0	3.0207	0	0	3.5458	2.8323	0.89201	3.1984	3.7981	3.4074	1.3639	1.2715
Far upstream element binding protein 1	A0A3Q1LM31	FUBP1	0.261433	0	3.49453	5.0798	7.36605	0	0	0.7843	0	0	0	0	7.8722	2.6114	0	5.6949	1.4162	4.6789	8.5292	8.2179	6.0714	5.0029	10.172
Tissue alpha-L-fucosidase	Q2KIM0	FUCA1	12.058	11.8725	19.7333	18.0025	20.9013	12.689	11.407	12.078	11.34	13.604	11.142	11.404	21.145	23.502	14.553	13.001	18.41	21.408	19.191	18.231	19.763	16.367	29.244
FUN14 domain-containing protein 2	Q8MJN0	FUNDC2	0.93251	1.97429	1.98363	1.24115	0.317875	1.0574	0.87743	0.8627	1.26	3.4009	2.476	0.76027	1.0069	1.3057	3.6383	0	2.8323	0	2.1323	0	0	0	1.2715
RNA-binding protein FUS	A0A140T861	FUS	0.148213	0.25748	2.10577	2.64908	2.44487	0	0	0.44464	0	0	0.63807	0.39185	1.5259	1.9786	2.8128	2.973	1.4598	4.515	1.6485	2.3023	2.7679	2.0879	2.6214
3-galactosyl-N-acetylglucosaminide 4-alpha-L-fucosyltransferase FUT3	Q11126	FUT3	0	3.54937	0	0	0.317875	0	0	0	7.5603	3.4009	2.476	0.76027	0	0	0	0	0	0	0	0	0	0	1.2715
Frataxin, mitochondrial	Q05B87	FXN	0.93251	0.973025	1.88403	1.37665	1.84469	1.0574	0.87743	0.8627	0	1.1336	1.238	1.5205	2.0138	0	3.6383	0	1.4162	0.89201	3.1984	1.5193	1.363	0.68195	3.8145
Fragile X mental retardation syndrome-related protein 1	A0A3Q1M5A0	FXR1	0.721117	0	1.48877	1.47578	2.26003	0.70275	1.4606	0	0	0	0	0	1.3415	1.3057	1.8191	2.7566	0	2.0804	1.0661	2.5313	0.90793	1.3639	4.237
FMR1 autosomal homolog 2	A0A3Q1MDB8	FXR2	1.37483	0.190068	0.704167	1.24115	0.527937	1.2649	1.0496	1.81	0	0	0	0.76027	2.1125	0	0	0	2.8323	0	2.1323	0	1.4298	0.68195	0
FXYD domain-containing ion transport regulator 6	Q3MHZ5	FXYD6	1.80503	0.5702	0.671267	0.223002	0.681588	1.0574	2.6323	1.7254	0	0	0	2.2808	2.0138	0	0	0	0	0.89201	0	0	2.0444	0.68195	0
Ras GTPase-activating protein-binding protein 1	Q32LC7	G3BP1	3.23797	1.06977	13.8673	15.5928	12.674	1.0574	1.7549	6.9016	0	0	1.238	3.0411	17.117	11.751	12.734	16.547	18.41	12.488	14.926	11.394	12.948	13.639	12.715
Glucose-6-phosphate 1-dehydrogenase	A0A3Q1MM55	G6PD	2.91003	5.49545	0.335633	0.785002	3.96415	0	6.142	2.5881	7.5603	5.6682	4.952	3.8013	1.0069	0	0	1.1819	0	0.89201	1.0661	5.3174	3.4074	2.0458	5.086
Lysosomal alpha-glucosidase	Q9MYM4	GAA	0.287567	0.380125	2.88427	1.72055	2.8243	0	0	0.8627	0	0	0	1.5205	6.0414	2.6114	0	1.1819	0	3.568	2.1323	3.7981	3.4074	4.0917	0
GA binding protein transcription factor subunit alpha	Q0VC98	GABPA	0	0	0	0	0.68182	0	0	0	0	0	0	0	0	0	0	0	0	0	0	0	0.68148	2.0458	0
Galactose-3-O-sulfotransferase 2	F1MX20	GAL3ST2	0	0	0	0.266525	0.511238	0	0	0	0	0	0	0	0	0	0	0	0	0	1.0661	0	1.363	0.68195	0
Galactokinase	A6H768	GALK1	9.94787	7.9129	6.27317	6.85692	11.7895	6.3446	12.284	11.215	6.3002	6.8019	8.666	9.8835	6.0414	9.1398	3.6383	13.001	1.4162	9.8121	3.1984	11.394	14.993	15.685	5.086
Galactokinase 2	A0A3Q1M891	GALK2	0.580043	0.499567	0.606367	0.785002	1.01913	0	0.87743	0.8627	0	0	1.238	0.76027	0	0	1.8191	1.1819	0	0.89201	1.0661	0.75963	0.68148	1.3639	1.2715
Galactose mutarotase	Q5EA79	GALM	0	0.190068	0	0.489528	6.96305	0	0	0	0	0	0	0.76027	0	0	0	0	0	0.89201	1.0661	5.3174	6.8148	6.8195	8.9005
Chondroitinsulfatase	F1MU84	GALNS	0	0	0	0	1.06155	0	0	0	0	0	0	0	0	0	0	0	0	0	0	1.5193	1.363	1.3639	0
Galactose-1-phosphate uridylyltransferase	Q58CX1	GALT	0	0	0	0	1.50738	0	0	0	0	0	0	0	0	0	0	0	0	0	0	0.75963	1.363	1.3639	2.543
Glucosidase II alpha subunit	F1N6Y1	GANAB	30.8883	28.0305	24.43	14.1967	12.2745	37.01	26.323	29.332	31.501	34.009	22.284	24.328	28.193	28.725	16.372	15.365	12.746	16.948	11.728	12.154	13.63	15.685	7.629
Glyceraldehyde-3-phosphate dehydrogenase	P10096	GAPDH	38.2397	59.7385	52.2823	39.799	29.161	39.951	45.549	29.219	76.644	67.77	58.08	36.46	47.103	62.446	47.298	42.341	38.237	39.17	39.448	31.013	28.533	29.234	27.864
GTPase-activating protein and VPS9 domain-containing protein 1	A5D794	GAPVD1	1.1601	0.190068	0.942	1.94925	1.01913	0	1.7549	1.7254	0	0	0	0.76027	1.0069	0	1.8191	0	5.6647	0	2.1323	0.75963	0.68148	1.3639	1.2715
H/ACA ribonucleoprotein complex subunit	A0A3Q1M1J8	GAR1	0.287567	0	0.335633	2.39902	2.6113	0	0	0.8627	0	0	0	0	1.0069	0	0	3.5458	1.4162	3.568	1.0661	3.0385	3.4074	2.7278	1.2715
Diadenosine tetraphosphate synthetase	A5D7A2	GARS1	3.83273	3.84	2.31927	3.12617	5.30473	1.0574	5.2646	5.1762	0	6.8019	2.476	6.0821	2.0138	1.3057	3.6383	2.3639	1.4162	4.46	4.2646	5.3174	4.7704	4.7736	6.3575
Trifunctional purine biosynthetic protein adenosine-3	Q59A32	GART	0	0.380125	0.335633	1.20208	3.54908	0	0	0	0	0	0	1.5205	1.0069	0	0	0	0	2.676	2.1323	1.5193	4.0889	4.7736	3.8145
Growth arrest specific 6	F1MZ40	GAS6	11.6576	12.6928	6.5092	5.74377	2.7626	15.861	7.8969	11.215	13.861	13.604	11.142	12.164	8.0552	7.8341	3.6383	5.9097	5.6647	7.1361	4.2646	2.2789	2.0444	5.4556	1.2715
GATA binding protein 6	F1N1M2	GATA6	0	0	1.88403	1.6286	1.35986	0	0	0	0	0	0	0	2.0138	0	3.6383	1.1819	1.4162	1.784	2.1323	0.75963	2.0444	1.3639	1.2715
Uncharacterized protein	A0A3Q1MDT8	GATD3A	1.22008	1.66818	0.770867	1.05155	4.07985	1.0574	0.87743	1.7254	1.26	1.1336	1.238	3.0411	1.0069	1.3057	0	1.1819	0	0.89201	2.1323	2.2789	4.7704	5.4556	3.8145
Lysosomal acid glucosylceramidase	Q2KHZ8	GBA	7.2876	7.80322	10.9833	8.33123	5.55633	10.574	4.3872	6.9016	7.5603	5.6682	11.142	6.8424	11.076	9.1398	12.734	11.819	7.0809	8.0281	6.3969	7.5963	6.1333	3.4097	5.086
1,4-alpha-glucan branching enzyme	A0A3Q1MPG8	GBE1	0.575133	1.25645	0	0.223002	1.18951	0	0	1.7254	0	2.2673	1.238	1.5205	0	0	0	0	0	0.89201	0	0.75963	1.363	1.3639	1.2715
Vitamin D-binding protein	Q3MHN5	GC	0.98259	2.25486	0.182707	0.925998	2.81714	0.57563	1.4329	0.93924	0	0.61711	0.67392	7.7284	0.54812	0	0	1.2868	0.77091	0.48558	1.1607	1.6541	1.4839	0.74245	7.3881
Grancalcin	F1N7I6	GCA	0.292477	0.190068	0	0	0.891062	0	0.87743	0	0	0	0	0.76027	0	0	0	0	0	0	0	1.5193	1.363	0.68195	0
2-amino-3-ketobutyrate coenzyme A ligase, mitochondrial	Q0P5L8	GCAT	18.8607	13.7358	8.84833	10.7217	13.3468	14.804	21.936	19.842	3.7801	14.737	13.618	22.808	7.0483	1.3057	18.191	5.9097	8.497	12.488	15.992	8.3559	17.037	19.094	8.9005
GRIP and coiled-coil domain containing 2	E1BB16	GCC2	1.44274	0.9285	3.4324	4.93883	0.871633	0	0.87743	3.4508	0	0	3.714	0	3.0207	0	7.2765	5.9097	5.6647	1.784	6.3969	0.75963	1.363	1.3639	0
Glutaryl-CoA dehydrogenase, mitochondrial	Q2KHZ9	GCDH	2.73757	3.8292	0.770867	0.712525	1.38296	2.1149	3.5097	2.5881	2.5201	6.8019	3.714	2.2808	1.0069	1.3057	0	0	0	1.784	1.0661	0.75963	2.0444	2.7278	0
Gamma-ECS	A0A3Q1MN33	GCLC	13.198	17.023	10.8322	10.2409	12.4848	2.1149	22.813	14.666	5.0402	17.005	24.76	21.287	8.0552	2.6114	21.83	9.4555	2.8323	16.948	11.728	10.635	10.904	15.685	12.715
GCN1 activator of EIF2AK4	A0A3Q1N191	GCN1	0.292477	1.52052	1.37723	1.73068	1.21236	0	0.87743	0	0	0	0	6.0821	1.0069	1.3057	1.8191	0	2.8323	0.89201	3.1984	0.75963	2.7259	1.3639	0
Guanine deaminase	F1MLX9	GDA	0.292477	1.70385	0.335633	0	0	0	0.87743	0	0	4.5346	0	2.2808	1.0069	0	0	0	0	0	0	0	0	0	0
Ganglioside-induced differentiation-associated protein 1	A6QQZ0	GDAP1	2.51	1.90702	0.671267	0.223002	0.658732	3.1723	2.6323	1.7254	1.26	1.1336	3.714	1.5205	2.0138	0	0	0	0	0.89201	0	0	0.68148	0.68195	1.2715
Ganglioside-induced differentiation-associated protein 2	Q2KIX2	GDAP2	3.09003	2.8801	3.5969	2.50113	0.170487	3.1723	3.5097	2.5881	1.26	2.2673	4.952	3.0411	4.0276	1.3057	5.4574	2.3639	2.8323	2.676	2.1323	0	0	0.68195	0
TGF_BETA_2 domain-containing protein	F1MH37	GDF3	1.28501	1.38139	1.1065	0.741475	0.34075	2.1149	0.87743	0.8627	1.26	2.2673	1.238	0.76027	2.0138	1.3057	0	1.1819	0	1.784	0	0	1.363	0	0
Growth/differentiation factor 9	Q9GK68	GDF9	3.8501	3.60898	3.59023	2.34112	1.76277	6.3446	1.7549	3.4508	5.0402	3.4009	3.714	2.2808	5.0345	3.9171	1.8191	1.1819	1.4162	3.568	3.1984	2.2789	2.0444	2.7278	0
Rab GDP dissociation inhibitor alpha	P21856	GDI1	6.2802	7.81285	4.61167	4.7631	6.04005	1.0395	10.068	7.7331	1.8779	9.6046	12.966	6.8029	0.49374	0.64026	12.701	3.5244	1.4162	9.3424	4.7694	5.2908	5.4272	7.1308	6.3114
Rab GDP dissociation inhibitor	A0A3Q1MPF1	GDI2	8.2135	6.6264	5.91447	5.60695	15.0328	3.1902	16.247	5.2033	5.6734	5.1221	8.0769	7.6332	3.5267	3.2737	10.943	5.9282	2.8323	6.7116	6.9557	13.691	12.96	19.454	14.026
Elongation factor G, mitochondrial	E1BEJ3	GFM1	4.89507	1.26195	0.671267	0.785002	4.2584	4.2297	6.142	4.3135	1.26	2.2673	0	1.5205	2.0138	0	0	1.1819	0	0.89201	1.0661	8.3559	4.0889	2.0458	2.543
Glutamine--fructose-6-phosphate transaminase (isomerizing)	F1MZY2	GFPT1	9.06563	13.7425	4.19663	6.04435	6.5012	6.3446	8.7743	12.078	10.08	15.871	16.094	12.925	5.0345	3.9171	3.6383	3.5458	4.2485	8.9201	7.463	4.5578	8.1777	8.1833	5.086
GDP-4-keto-6-deoxy-D-mannose-3,5-epimerase-4-reductase	A0A3Q1M2A1	GFUS	1.45257	1.68539	0.606367	0.712525	1.03856	0	2.6323	1.7254	0	2.2673	3.714	0.76027	0	0	1.8191	0	0	1.784	1.0661	1.5193	0.68148	0.68195	1.2715
Gamma-glutamylcyclotransferase	Q32LE4	GGCT	1.5775	1.12407	1.3057	2.16208	0.829113	2.1149	1.7549	0.8627	1.26	0	2.476	0.76027	0	3.9171	0	1.1819	2.8323	3.568	1.0661	0	1.363	0.68195	1.2715
Gamma-glutamyl hydrolase	A7YWG4	GGH	0.704967	1.41299	1.64133	0.489528	1.41836	2.1149	0	0	2.5201	1.1336	1.238	0.76027	1.0069	3.9171	0	0	0	0.89201	1.0661	3.0385	0.68148	0.68195	1.2715
Geranylgeranyl pyrophosphate synthase	P56966	GGPS1	1.1601	2.65843	1.9489	1.95815	2.41793	0	1.7549	1.7254	0	3.4009	4.952	2.2808	4.0276	0	1.8191	0	0	3.568	4.2646	3.0385	2.0444	2.0458	2.543
Uncharacterized protein	G3N2D8	GGT1	0	0.380125	0.335633	0.756077	1.20905	0	0	0	0	0	0	1.5205	1.0069	0	0	0	0	0.89201	2.1323	1.5193	0.68148	1.3639	1.2715
N-acetyllactosaminide alpha-1,3-galactosyltransferase	P14769	GGTA1	0	0	0	0.295475	1.38308	0	0	0	0	0	0	0	0	0	0	1.1819	0	0	0	0.75963	1.363	3.4097	0
GH3 domain containing	F1MRP0	GHDC	7.38543	5.66495	3.08347	0.489528	0	7.402	5.2646	9.4897	8.8203	6.8019	2.476	4.5616	4.0276	5.2228	0	0	0	0.89201	1.0661	0	0	0	0
Growth hormone inducible transmembrane protein	Q3SZK3	GHITM	0.8627	0	0.671267	1.13905	1.3987	0	0	2.5881	0	0	0	0	2.0138	0	0	1.1819	1.4162	0.89201	1.0661	2.2789	2.0444	0	1.2715
Glucose-induced degradation protein 8 homolog	Q32L52	GID8	0	0	0	0.266525	0.681725	0	0	0	0	0	0	0	0	0	0	0	0	0	1.0661	0	1.363	1.3639	0
GIT ArfGAP 1	A0A3Q1M7Q3	GIT1	0	0.380125	0	0	0	0	0	0	0	0	0	1.5205	0	0	0	0	0	0	0	0	0	0	0
Gap junction alpha-1 protein	P18246	GJA1	2.6251	0.315	0	0.223002	0.340857	5.2872	0	2.5881	1.26	0	0	0	0	0	0	0	0	0.89201	0	0	0.68148	0.68195	0
Glycerol kinase	Q0IID9	GK	0.287567	0	2.214	2.11437	4.41415	0	0	0.8627	0	0	0	0	3.0037	0	3.6383	1.1819	1.4162	2.661	3.1984	3.0257	3.4074	6.1375	5.086
Alpha-galactosidase	E1B725	GLA	0	0	0	0.266525	2.69342	0	0	0	0	0	0	0	0	0	0	0	0	0	1.0661	2.2789	1.363	2.0458	5.086
Beta-galactosidase	F1MUF4	GLB1	1.43783	0.8852	9.37	9.18483	7.42485	0	0	4.3135	1.26	0	0	2.2808	8.0552	9.1398	10.915	10.637	11.329	6.2441	8.5292	6.077	5.4518	5.4556	12.715
D-glucuronyl C5-epimerase	O18756	GLCE	1.98503	0	0.335633	0.741475	0	4.2297	0	1.7254	0	0	0	0	1.0069	0	0	1.1819	0	1.784	0	0	0	0	0
Glycine cleavage system P protein	E1BJQ1	GLDC	0	0	1.5484	4.56137	4.80063	0	0	0	0	0	0	0	1.0069	0	3.6383	1.1819	4.2485	5.3521	7.463	3.7981	4.7704	6.8195	3.8145
Golgi apparatus protein 1	A0A3Q1LL67	GLG1	0.352467	0	0	0.446	1.44135	1.0574	0	0	0	0	0	0	0	0	0	0	0	1.784	0	3.0385	1.363	1.3639	0
GLI pathogenesis related 2	F6RBS0	GLIPR2	0.287567	0	1.87737	2.8112	2.7164	0	0	0.8627	0	0	0	0	3.0207	2.6114	0	2.3639	2.8323	1.784	4.2646	2.2789	2.0444	2.7278	3.8145
Glomulin, FKBP associated protein	E1BA27	GLMN	3.55007	2.539	1.21277	3.21365	1.61183	1.0574	6.142	3.4508	0	3.4009	3.714	3.0411	0	0	3.6383	2.3639	2.8323	4.46	3.1984	3.0385	1.363	2.0458	0
Lactoylglutathione lyase	A4FUZ1	GLO1	5.97553	10.9564	11.2605	7.31447	11.2024	3.1723	5.2646	9.4897	3.7801	15.871	17.332	6.8424	9.0621	6.5284	18.191	4.7277	7.0809	8.9201	8.5292	9.8752	10.222	8.1833	16.529
Glyoxalase domain-containing protein 4	A7MBI6	GLOD4	2.0326	4.66435	3.80277	2.9617	6.97928	0	3.5097	2.5881	2.5201	5.6682	7.428	3.0411	1.0069	1.3057	9.0957	1.1819	2.8323	3.568	4.2646	6.8367	4.0889	6.8195	10.172
Glutaredoxin-1	P10575	GLRX	1.2299	2.1232	2.59	4.02317	6.34328	1.0574	2.6323	0	1.26	0	4.952	2.2808	1.0069	1.3057	5.4574	4.7277	5.6647	3.568	2.1323	6.8367	5.4518	5.4556	7.629
Glutaredoxin-3	Q58DA7	GLRX3	0.292477	0.5702	0	0.223002	2.8053	0	0.87743	0	0	0	0	2.2808	0	0	0	0	0	0.89201	0	0	3.4074	2.7278	5.086
Glutaminase	F1MM79	GLS	0.877433	0.5702	0	0.223002	1.3633	0	2.6323	0	0	0	0	2.2808	0	0	0	0	0	0.89201	0	0	3.4074	2.0458	0
Glutamate dehydrogenase (NAD(P)(+))	A0A140T871	GLUD1	2.9553	6.41082	8.1941	7.12942	18.0953	1.0574	2.6323	5.1762	6.3002	9.0692	4.952	5.3219	12.083	5.2228	7.2765	8.2735	7.0809	3.568	9.5953	21.27	17.718	14.321	19.072
Putative oxidoreductase GLYR1	A4FUF0	GLYR1	1.15518	0.380125	0	0	1.54977	0	0.87743	2.5881	0	0	0	1.5205	0	0	0	0	0	0	0	1.5193	2.0444	1.3639	1.2715
GM2 ganglioside activator	E1BI28	GM2A	1.15518	0.5702	5.6153	5.89382	10.9273	0	0.87743	2.5881	0	0	0	2.2808	2.0138	3.9171	10.915	4.7277	4.2485	7.1361	7.463	10.635	8.8592	10.229	13.986
Glia maturation factor beta	P60984	GMFB	0.584967	0	0	0	0.871633	0	1.7549	0	0	0	0	0	0	0	0	0	0	0	0	0.75963	1.363	1.3639	0
GDP-mannose pyrophosphorylase A	A0A3Q1LUF4	GMPPA	1.225	0.8536	0.671267	0.518477	0.701253	1.0574	1.7549	0.8627	0	1.1336	0	2.2808	2.0138	0	0	1.1819	0	0.89201	0	0.75963	0.68148	1.3639	0
Mannose-1-phosphate guanyltransferase beta	F1N7H5	GMPPB	0.287567	1.1404	0.606367	0	1.04211	0	0	0.8627	0	0	0	4.5616	0	0	1.8191	0	0	0	0	0.75963	1.363	2.0458	0
Glutamine amidotransferase	A0A3Q1LUN6	GMPS	0.584967	0.5702	0	0.712525	2.16623	0	1.7549	0	0	0	0	2.2808	0	0	0	0	0	1.784	1.0661	0.75963	1.363	2.7278	3.8145
Guanine nucleotide-binding protein subunit alpha-11	P38409	GNA11	1.53293	1.04388	0.75143	0.73717	0.738647	1.0574	1.3507	2.1907	1.26	1.7451	0	1.1704	1.55	0.70429	0	0.63754	0.76389	0.48115	1.0661	1.1694	0.36759	1.4176	0
G protein subunit alpha 13	G5E6P3	GNA13	2.68498	2.8444	2.61689	2.38	1.23237	3.9237	0.62353	3.5077	5.9356	0.4028	1.6779	3.3613	0.35777	4.381	3.1119	2.7838	1.9194	2.993	1.8238	0.53982	2.0894	1.8485	0.45178
Guanine nucleotide-binding protein G(i) subunit alpha-1	P63097	GNAI1	1.55453	1.10661	0.498827	0.37172	0.202622	1.2697	1.0535	2.3404	0.25288	0.11376	2.8444	1.2154	1.1079	0.38858	0	0	0.77079	0.26547	0.45062	0.47091	0.33958	0	0
G protein subunit alpha i2	A7MBH9	GNAI2	2.46513	1.29117	2.87553	4.71005	3.58043	1.4825	1.2302	4.6827	1.7666	0.22787	0.73801	2.4322	5.2369	3.3897	0	7.3292	4.3763	4.0998	3.0349	3.9818	4.0876	4.2228	2.0295
G protein subunit alpha i3	Q3ZCA7	GNAI3	4.23243	1.96217	1.7869	1.31544	1.83077	4.5485	3.7742	4.3746	4.16	0.17087	0.55342	2.9644	2.1656	3.1951	0	0.17815	1.1578	2.1828	1.743	2.2266	2.5545	1.9736	0.56839
Guanine nucleotide-binding protein G(o) subunit alpha	P08239	GNAO1	0.506378	0.0160475	0	0.26045	0.05726	1.1772	0.099365	0.24257	0	0.06419	0	0	0	0	0	0	0	1.0418	0	0	0	0.22904	0
G protein subunit alpha q	E1BA29	GNAQ	0.267167	0.218083	0.355053	0.401885	0.683372	0	0.40414	0.39736	0	0.52215	0	0.35018	0.46377	0.60139	0	0.5444	0.65228	0.41086	0	1.1095	0.31389	1.3101	0
Guanine nucleotide-binding protein G(s) subunit alpha isoforms short	P04896	GNAS	0.102613	0	0	0.312935	0.506925	0	0	0.30784	0	0	0	0	0	0	0	0	0	0.99811	0.25363	0.94034	0.24318	0.84418	0
Guanine nucleotide-binding protein G(I)/G(S)/G(T) subunit beta-1	P62871	GNB1	7.99703	5.05832	5.90897	4.01483	4.7203	8.9768	8.5471	6.4672	4.4057	3.9637	7.1163	4.7476	6.2877	3.2596	8.1796	2.653	3.5354	4.0109	5.86	4.9294	4.084	7.3248	2.543
Guanine nucleotide-binding protein G(I)/G(S)/G(T) subunit beta-2	P11017	GNB2	1.9731	0.712905	0.77805	1.84562	2.0331	2.6549	1.1046	2.1598	0.63453	0.57088	0.31171	1.3345	0.76057	0.65751	0.91607	0.89279	3.5455	1.3412	1.603	1.9072	2.0493	2.9044	1.2715
Guanine nucleotide-binding protein G(I)/G(S)/G(O) subunit gamma-12	Q28024	GNG12	5.30757	2.26662	4.19663	2.30705	1.44135	6.3446	5.2646	4.3135	2.5201	2.2673	1.238	3.0411	5.0345	3.9171	3.6383	3.5458	2.8323	1.784	1.0661	3.0385	1.363	1.3639	0
Guanine nucleotide-binding protein G(I)/G(S)/G(O) subunit gamma-2	P63212	GNG2	0.287567	0	0	0.533075	1.71682	0	0	0.8627	0	0	0	0	0	0	0	0	0	0	2.1323	2.2789	0.68148	1.3639	2.543
Nucleolar GTP-binding protein 2	F1MDN8	GNL2	0	0	0.335633	0	1.70083	0	0	0	0	0	0	0	1.0069	0	0	0	0	0	0	0.75963	2.0444	2.7278	1.2715
Guanine nucleotide-binding protein-like 3	A0A3Q1M022	GNL3	0	0	0	0	1.04211	0	0	0	0	0	0	0	0	0	0	0	0	0	0	0.75963	1.363	2.0458	0
Glucosamine-6-phosphate isomerase 1	A4FV08	GNPDA1	0.419533	0.856655	0.458107	0.216897	2.77295	0	0	1.2586	0.61277	1.1026	0.60205	1.1092	0.48966	0	0.88466	0	0	0.86759	0	1.8887	3.3514	2.6904	3.1613
Glucosamine-6-phosphate isomerase 2	Q17QL1	GNPDA2	3.92833	6.60405	4.89293	2.8518	4.86822	0	6.142	5.643	1.9073	10.234	9.3019	4.973	1.5241	1.3057	11.849	0	2.8323	5.3765	3.1984	4.1884	4.1449	4.129	7.0106
N-acetylglucosamine-6-sulfatase	F1MXZ0	GNS	4.76527	6.67775	7.9994	6.09738	8.42722	2.1149	6.142	6.0389	2.5201	10.203	8.666	5.3219	6.0414	5.2228	12.734	5.9097	5.6647	5.3521	7.463	8.3559	9.5407	8.1833	7.629
GOLGA2L5 domain-containing protein	A0A3Q1LTM9	GOLGA2	1.225	0.689625	2.6549	3.71265	1.72015	1.0574	1.7549	0.8627	0	0	1.238	1.5205	3.0207	1.3057	3.6383	4.7277	4.2485	2.676	3.1984	1.5193	2.7259	1.3639	1.2715
Golgin A3	E1B970	GOLGA3	7.34017	3.20592	2.64823	1.06657	0.852075	6.3446	8.7743	6.9016	0	2.2673	3.714	6.8424	4.0276	3.9171	0	0	1.4162	1.784	1.0661	0	2.0444	1.3639	0
Golgin A4	A0A3Q1MPM7	GOLGA4	0	0	0	0.35405	4.22645	0	0	0	0	0	0	0	0	0	0	0	1.4162	0	0	5.3174	6.8148	4.7736	0
Golgin subfamily A member 5	A5D7A5	GOLGA5	0	0	0	0.223002	0.871495	0	0	0	0	0	0	0	0	0	0	0	0	0.89201	0	0.75963	2.0444	0.68195	0
Golgin subfamily A member 7	Q5EA55	GOLGA7	1.51747	0.788468	0	0.887125	1.27097	1.0574	2.6323	0.8627	1.26	1.1336	0	0.76027	0	0	0	0	1.4162	0	2.1323	3.0385	0.68148	1.3639	0
Golgin B1	E1BKZ5	GOLGB1	5.53513	3.09623	3.39103	9.94145	6.60875	5.2872	6.142	5.1762	1.26	1.1336	6.19	3.8013	7.0483	1.3057	1.8191	3.5458	11.329	3.568	21.323	6.077	12.267	6.8195	1.2715
Golgi phosphoprotein 3	Q1RMW9	GOLPH3	2.91437	0.494545	0.942	1.87272	0.530765	1.0574	3.4634	4.2223	0	0	1.238	0.74018	1.0069	0	1.8191	2.3326	1.4162	2.676	1.0661	0.75963	0.68148	0.68195	0
Golgi associated PDZ and coiled-coil motif containing	E1BAX1	GOPC	0.86761	0.380125	0	0	0	0	0.87743	1.7254	0	0	0	1.5205	0	0	0	0	0	0	0	0	0	0	0
Golgi reassembly stacking protein 2	A0A3Q1MS08	GORASP2	1.86507	0.689625	1.27763	1.36205	2.7588	2.1149	1.7549	1.7254	0	0	1.238	1.5205	2.0138	0	1.8191	1.1819	1.4162	1.784	1.0661	3.0385	2.7259	2.7278	2.543
Golgi SNAP receptor complex member 1	Q2TBU3	GOSR1	4.37507	2.1438	1.87737	1.13905	0.550312	5.2872	4.3872	3.4508	2.5201	4.5346	0	1.5205	3.0207	2.6114	0	1.1819	1.4162	0.89201	1.0661	1.5193	0	0.68195	0
Uncharacterized protein	A0A3Q1NDZ1	GOSR2	4.37013	3.19512	0.942	2.48165	1.0613	5.2872	3.5097	4.3135	2.5201	2.2673	4.952	3.0411	1.0069	0	1.8191	3.5458	4.2485	0	2.1323	1.5193	2.7259	0	0
Aspartate aminotransferase, cytoplasmic	P33097	GOT1	3.1878	5.0519	4.47403	3.0537	6.94018	0	4.3872	5.1762	0	7.9355	6.19	6.0821	3.0207	1.3057	9.0957	1.1819	1.4162	5.3521	4.2646	5.3174	5.4518	6.8195	10.172
Aspartate aminotransferase, mitochondrial	P12344	GOT2	12.2426	20.4407	8.2635	9.62523	12.4608	15.861	9.6518	11.215	26.461	23.807	18.57	12.925	6.0414	7.8341	10.915	11.819	5.6647	12.488	8.5292	10.635	14.993	10.229	13.986
Glycerol-3-phosphate acyltransferase 3	E1BGF8	GPAT3	3.795	3.19512	0	1.15365	0.17037	5.2872	3.5097	2.5881	2.5201	2.2673	4.952	3.0411	0	0	0	0	1.4162	0	3.1984	0	0.68148	0	0
Glycerol-3-phosphate acyltransferase 4	A3FPG8	GPAT4	1.5775	0.782968	0	0	0	2.1149	1.7549	0.8627	0	1.1336	1.238	0.76027	0	0	0	0	0	0	0	0	0	0	0
Glypican-1	G3X745	GPC1	9.85507	23.2013	2.74783	4.4005	1.54966	9.5169	12.284	7.7643	27.721	26.074	22.284	16.726	3.0207	5.2228	0	7.0916	1.4162	8.0281	1.0661	1.5193	2.7259	0.68195	1.2715
Glycerophosphocholine phosphodiesterase 1	E1BGB9	GPCPD1	0	0	0	2.78715	6.64527	0	0	0	0	0	0	0	0	0	0	1.1819	1.4162	5.3521	3.1984	5.3174	6.1333	7.5014	7.629
Glycerol-3-phosphate dehydrogenase [NAD(+)]	A6QQR7	GPD1L	0	0	0	3.4791	9.14658	0	0	0	0	0	0	0	0	0	0	5.9097	0	2.676	5.3307	9.1076	7.4892	13.632	6.3575
Glucose-6-phosphate isomerase	Q3ZBD7	GPI	20.8242	22.7203	25.8003	26.6088	31.0027	4.2297	26.323	31.92	5.0402	23.807	34.664	27.37	11.076	11.751	54.574	24.821	18.41	31.22	31.984	31.145	28.622	28.642	35.602
Glycosyl-phosphatidylinositol-specific phospholipase D	F1MNM2	GPLD1	0	0.380125	4.7963	9.31673	7.1948	0	0	0	0	0	0	1.5205	6.0414	6.5284	1.8191	1.1819	8.497	11.596	15.992	9.8752	8.1777	8.1833	2.543
Glycoprotein M6B	A0A3Q1LT94	GPM6B	0.937433	2.82048	2.58333	1.46415	1.86754	1.0574	1.7549	0	3.7801	2.2673	3.714	1.5205	2.0138	3.9171	1.8191	0	2.8323	0.89201	2.1323	1.5193	2.7259	0.68195	2.543
G-protein-coupled receptor family C group 5 member C	A0A3Q1M3Z4	GPRC5C	0.575133	0	4.53227	5.84585	5.47485	0	0	1.7254	0	0	0	0	6.0414	3.9171	3.6383	4.7277	7.0809	6.2441	5.3307	5.3174	6.8148	3.4097	6.3575
G protein pathway suppressor 1	A0A3Q1ME43	GPS1	1.1601	2.01673	1.37723	1.59965	1.57287	0	1.7549	1.7254	0	2.2673	1.238	4.5616	1.0069	1.3057	1.8191	0	1.4162	1.784	3.1984	1.5193	2.0444	2.7278	0
Glutamic--pyruvic transaminase 2	E1BF40	GPT2	0	0	0	0	0.511238	0	0	0	0	0	0	0	0	0	0	0	0	0	0	0	1.363	0.68195	0
Glutathione peroxidase 1	P00435	GPX1	1.345	2.17394	1.1065	1.62792	3.07667	3.1723	0	0.8627	0	7.9355	0	0.76027	2.0138	1.3057	0	4.7277	0	1.784	0	3.0385	2.7259	2.7278	3.8145
Glutathione peroxidase 3	P37141	GPX3	1.73523	3.20277	2.07657	2.29715	1.99218	0	1.7549	3.4508	5.0402	4.5346	2.476	0.76027	1.0069	5.2228	0	1.1819	0	2.676	5.3307	1.5193	0.68148	0.68195	5.086
Phospholipid hydroperoxide glutathione peroxidase	Q9N2J2	GPX4	4.49993	5.22163	3.51867	3.68372	1.56933	7.402	3.5097	2.5881	6.3002	9.0692	2.476	3.0411	4.0276	6.5284	0	3.5458	4.2485	2.676	4.2646	2.2789	1.363	1.3639	1.2715
Adapter protein GRB2	Q3T0F9	GRB2	0	0	0	0	2.20875	0	0	0	0	0	0	0	0	0	0	0	0	0	0	1.5193	1.363	3.4097	2.543
Glyoxylate and hydroxypyruvate reductase	F1MB84	GRHPR	8.0828	13.474	6.58743	9.09778	9.8263	4.2297	10.529	9.4897	10.08	19.272	12.38	12.164	8.0552	2.6114	9.0957	8.2735	5.6647	16.056	6.3969	10.635	9.5407	10.229	8.9005
GRIP1 associated protein 1	A0A3Q1N3E6	GRIPAP1	0.292477	0	0	1.4202	1.53012	0	0.87743	0	0	0	0	0	0	0	0	0	1.4162	0	4.2646	0.75963	3.4074	0.68195	1.2715
Gastrin-releasing peptide	Q863C3	GRP	3.14513	1.60305	1.1065	1.36205	1.35643	4.2297	1.7549	3.4508	2.5201	1.1336	1.238	1.5205	2.0138	1.3057	0	1.1819	1.4162	1.784	1.0661	1.5193	0.68148	0.68195	2.543
GrpE protein homolog 1, mitochondrial	Q3SZC1	GRPEL1	7.52017	7.0744	6.75863	6.9845	10.3572	9.5169	6.142	6.9016	6.3002	10.203	4.952	6.8424	8.0552	1.3057	10.915	5.9097	7.0809	5.3521	9.5953	11.394	8.8592	12.275	8.9005
G-rich RNA sequence binding factor 1	A0JNI7	GRSF1	0.937433	0.190068	0.335633	2.55968	1.89087	1.0574	1.7549	0	0	0	0	0.76027	1.0069	0	0	1.1819	4.2485	2.676	2.1323	1.5193	1.363	3.4097	1.2715
Gelsolin	Q3SX14	GSN	6.3312	5.3182	0	2.99973	0.984132	3.0637	5.9318	9.9981	3.6508	0	0	17.622	0	0	0	6.8489	1.3677	1.723	2.0593	0.73363	1.3163	0.6586	1.228
G1 to S phase transition 1	F6Q087	GSPT1	0	0	0	0.533075	2.89413	0	0	0	0	0	0	0	0	0	0	0	0	0	2.1323	0.75963	2.7259	6.8195	1.2715
Glutathione reductase	E1BKZ1	GSR	11.1583	13.7379	15.5052	11.841	12.2985	7.402	11.407	14.666	8.8203	17.005	22.284	6.8424	9.0621	6.5284	30.925	11.819	11.329	12.488	11.728	6.077	12.267	14.321	16.529
Glutathione synthetase	Q5EAC2	GSS	1.74503	3.4675	3.0319	1.20208	1.57287	0	3.5097	1.7254	0	3.4009	7.428	3.0411	0	0	9.0957	0	0	2.676	2.1323	1.5193	2.0444	2.7278	0
Glutathione S-transferase	A0A3Q1MEC8	GSTA1	0.628333	0	0.435233	0.6602	0	1.885	0	0	0	0	0	0	0	1.3057	0	0	1.1083	0.69811	0.83439	0	0	0	0
Glutathione S-transferase Mu 1	Q9N0V4	GSTM1	4.26587	4.42815	2.5469	3.3978	4.2538	3.1222	4.0105	5.6649	3.4826	8.0959	0.2364	5.8977	3.7855	3.8552	0	4.4436	0	6.4068	2.7408	4.9881	4.0537	5.9735	1.9999
Glutathione S-transferase	A0A3Q1LSN6	GSTM3	55.1117	63.3635	60.1583	54.1502	57.6507	49.745	58.284	57.306	43.137	78.054	62.901	69.362	48.567	56.201	75.707	45.191	43.63	67.622	60.158	51.218	57.954	64.944	56.487
Glutathione transferase	A1A4L7	GSTM4	0.292477	0.380125	0	0.223002	0	0	0.87743	0	0	0	0	1.5205	0	0	0	0	0	0.89201	0	0	0	0	0
Glutathione S-transferase P	P28801	GSTP1	7.7904	12.059	8.5127	8.08435	14.4535	4.2297	9.6518	9.4897	3.7801	10.203	19.808	14.445	6.0414	1.3057	18.191	7.0916	5.6647	8.9201	10.661	12.154	11.585	15.003	19.072
Transcription initiation factor IIB	Q2KIN8	GTF2B	3.3727	1.35318	0	0.295475	0	3.1723	2.6323	4.3135	0	1.1336	1.238	3.0411	0	0	0	1.1819	0	0	0	0	0	0	0
Nucleolar GTP-binding protein 1	F1MYW4	GTPBP4	0	0	2.48373	2.5882	2.79775	0	0	0	0	0	0	0	3.0207	2.6114	1.8191	2.3639	2.8323	0.89201	4.2646	4.5578	2.0444	2.0458	2.543
Translation factor GUF1, mitochondrial	A0A3Q1LVR9	GUF1	0.292477	0.190068	0	0	0.511345	0	0.87743	0	0	0	0	0.76027	0	0	0	0	0	0	0	0	0.68148	1.3639	0
Guanylate kinase	P46195	GUK1	2.86247	1.66268	1.5484	1.6286	3.5879	4.2297	2.6323	1.7254	0	1.1336	2.476	3.0411	1.0069	0	3.6383	1.1819	1.4162	1.784	2.1323	3.0385	4.0889	3.4097	3.8145
Beta-glucuronidase	A3KMY8	GUSB	4.31503	6.50967	7.46457	5.76345	10.3026	4.2297	5.2646	3.4508	5.0402	4.5346	11.142	5.3219	7.0483	2.6114	12.734	1.1819	4.2485	8.0281	9.5953	8.3559	9.5407	15.685	7.629
Glycogenin 1	A0A3Q1NLJ5	GYG1	5.75287	5.7409	4.63187	2.73805	2.88665	4.2297	5.2646	7.7643	5.0402	6.8019	1.238	9.8835	5.0345	5.2228	3.6383	4.7277	1.4162	2.676	2.1323	2.2789	3.4074	2.0458	3.8145
Histone H1.1	G3N131	H1-1	1.14457	2.27902	2.43523	2.55713	2.16467	0	1.7314	1.7023	3.3377	2.237	2.0412	1.5002	1.9868	1.7293	3.5896	2.3322	2.7945	2.6522	2.4496	1.7454	1.3447	1.7881	3.7805
Histone H1.2	P02253	H1-2	3.31783	1.86062	8.2046	9.30765	9.25577	1.5019	1.2397	7.2119	1.3857	2.6751	1.9476	1.4341	9.3708	5.4929	9.7501	9.2583	12.509	8.349	7.1143	8.0671	6.7011	9.7519	12.503
Histone H1.3	A7MAZ5	H1-3	2.60923	2.35565	6.48827	5.95043	6.5258	1.6473	1.3596	4.8208	2.7798	2.934	2.136	1.5728	7.6792	7.0775	4.7081	7.2185	7.2329	4.0926	5.2577	6.0543	4.8435	7.4399	7.7655
Histone H2A	A0A096LNF2	H2AC19	5.50803	5.24277	7.42273	14.1941	10.6197	3.6852	5.6589	7.18	5.7139	4.1507	7.129	3.9775	8.7768	6.8309	6.6605	16.908	14.336	8.0512	17.481	10.466	10.335	10.347	11.331
Histone H2A	F2Z4I6	H2AC21	1.7384	1.25127	2.20057	4.19517	3.78685	0	2.0489	3.1663	0.84449	0	2.8908	1.2698	2.5056	3.4865	0.6096	3.156	5.1976	2.3818	6.0453	5.1834	2.7295	3.4133	3.8212
Histone H2A.Z	P0C0S4	H2AZ1	0.932503	0.660295	5.71583	4.00152	3.614	0	0.36141	2.4361	1.038	0.46695	0.50993	0.6263	3.8502	8.9097	4.3876	4.5195	3.999	3.4109	4.0767	3.9772	2.8865	2.2066	5.3857
Histone H2B type 1-N	Q32L48	H2BC15	1.7178	2.1935	3.01207	3.51927	2.84945	1.3317	1.1245	2.6972	1.7143	2.1158	3.0629	1.881	2.5136	3.1274	3.3952	3.7893	3.7417	2.0264	4.5197	2.7161	2.0074	2.1854	4.4889
Histone H4	G3X807	H4C9	18.9917	17.799	32.1973	35.3932	24.7952	12.66	24.515	19.8	21.366	15.834	17.312	16.684	25.101	35.168	36.323	35.374	36.751	31.142	38.306	27.268	27.877	22.448	21.588
Very-long-chain (3R)-3-hydroxyacyl-CoA dehydratase 3	A7YY55	HACD3	4.54753	1.57145	1.1065	0.518477	0.17037	3.1723	7.0195	3.4508	1.26	2.2673	1.238	1.5205	2.0138	1.3057	0	1.1819	0	0.89201	0	0	0.68148	0	0
2-hydroxyacyl-CoA lyase 1	F1MVP8	HACL1	1.5775	1.72249	0	0	0	2.1149	1.7549	0.8627	2.5201	1.1336	2.476	0.76027	0	0	0	0	0	0	0	0	0	0	0
Hydroxyacyl-CoA dehydrogenase	F1N338	HADH	8.38023	17.319	6.8515	6.9995	8.19078	4.2297	12.284	8.627	31.501	12.47	12.38	12.925	8.0552	5.2228	7.2765	4.7277	8.497	6.2441	8.5292	10.635	9.5407	7.5014	5.086
Enoyl-CoA hydratase	A0A3Q1NDR1	HADHA	86.7953	82.6765	87.0897	75.55	38.9475	114.2	74.582	71.604	99.544	86.157	84.184	60.821	90.621	88.787	81.861	78.008	82.138	64.225	77.829	41.02	43.615	36.825	34.33
Trifunctional enzyme subunit beta, mitochondrial	O46629	HADHB	36.6733	38.112	40.628	28.8975	18.2498	46.527	30.71	32.783	46.622	36.277	38.378	31.171	38.262	41.782	41.84	31.912	31.156	25.868	26.654	19.75	19.081	16.367	17.801
Histidine ammonia-lyase	A7YWP4	HAL	0	1.57505	0	0.446	0	0	0	0	6.3002	0	0	0	0	0	0	0	0	1.784	0	0	0	0	0
HAPLN3 protein	A5PK97	HAPLN3	12.7465	12.0161	9.2908	7.9725	7.8565	14.802	8.7724	14.665	16.378	12.468	12.377	6.8415	8.054	14.361	5.4574	8.2735	9.9116	6.2431	7.4618	6.077	8.8577	8.8638	7.6275
Histidine--tRNA ligase, mitochondrial	A5D7V9	HARS2	0	0	0.335633	1.86172	0.910197	0	0	0	0	0	0	0	1.0069	0	0	0	4.2485	0	3.1984	0.91194	0.95475	1.7741	0
Histone acetyltransferase type B catalytic subunit	Q0P580	HAT1	1.21517	0.2834	0	1.5265	1.70061	1.0574	0	2.5881	0	1.1336	0	0	0	0	0	2.3639	0	2.676	1.0661	0.75963	3.4074	1.3639	1.2715
Hemoglobin subunit alpha	P01966	HBA	29.0107	18.4625	4.23133	6.02933	2.35615	19.034	42.117	25.881	6.3002	4.5346	3.714	59.301	2.0138	5.2228	5.4574	4.7277	2.8323	8.0281	8.5292	1.5193	1.363	2.7278	3.8145
Hemoglobin subunit beta	P02070	HBB	48.4643	34.3353	13.6313	14.2112	10.9733	36.09	58.501	50.802	17.857	12.665	11.355	95.464	10.033	18.504	12.357	13.449	13.282	13.718	16.396	10.765	9.1174	9.8056	14.205
HBS1-like protein	Q2KHZ2	HBS1L	3.25803	0.816472	0	0.223002	0	2.473	5.5688	1.7323	0	0.75879	1.238	1.2691	0	0	0	0	0	0.89201	0	0	0	0	0
Host cell factor C1	E1BGF3	HCFC1	0	0	0.335633	0	0.511345	0	0	0	0	0	0	0	1.0069	0	0	0	0	0	0	0	0.68148	1.3639	0
Histone deacetylase 1	Q32PJ8	HDAC1	0.21597	0	1.61063	1.30545	1.76487	0	0	0.64791	0	0	0	0	3.5262	1.3057	0	2.0696	1.4162	0.66992	1.0661	3.2308	1.1933	1.3639	1.2715
Hepatoma-derived growth factor	Q9XSK7	HDGF	0.292477	0.190068	0	0.756077	2.33305	0	0.87743	0	0	0	0	0.76027	0	0	0	0	0	0.89201	2.1323	1.5193	1.363	1.3639	5.086
Haloacid dehalogenase-like hydrolase domain-containing protein 2	Q3ZCH9	HDHD2	1.74503	1.13702	1.34253	0.223002	0.530765	0	3.5097	1.7254	0	2.2673	0	2.2808	4.0276	0	0	0	0	0.89201	0	0.75963	0.68148	0.68195	0
High density lipoprotein binding protein	A0A3Q1MUD4	HDLBP	2.4402	1.69089	6.08063	14.118	16.3625	2.1149	1.7549	3.4508	1.26	2.2673	2.476	0.76027	7.0483	3.9171	7.2765	17.729	11.329	12.488	14.926	17.471	17.718	15.003	15.258
HEAT repeat-containing protein 1	F1MDU9	HEATR1	0	0	1.1065	2.08852	2.14257	0	0	0	0	0	0	0	2.0138	1.3057	0	3.5458	0	2.676	2.1323	3.7981	2.0444	2.7278	0
HEAT repeat containing 3	A0JN78	HEATR3	0	0	0	1.33312	1.1896	0	0	0	0	0	0	0	0	0	0	0	1.4162	1.784	2.1323	0.75963	0.68148	2.0458	1.2715
Heme-binding protein 1	Q148C9	HEBP1	0	0.190068	0	0.756077	5.18007	0	0	0	0	0	0	0.76027	0	0	0	0	0	0.89201	2.1323	5.3174	6.8148	4.7736	3.8145
HECT and RLD domain containing E3 ubiquitin protein ligase 4	E1BAV2	HERC4	0	0.380125	0	0.223002	0.51145	0	0	0	0	0	0	1.5205	0	0	0	0	0	0.89201	0	0	0	2.0458	0
Beta-hexosaminidase subunit alpha	Q0V8R6	HEXA	0	0.190068	3.861	2.16208	4.64588	0	0	0	0	0	0	0.76027	4.0276	3.9171	3.6383	1.1819	2.8323	3.568	1.0661	5.3174	4.7704	3.4097	5.086
Beta-hexosaminidase	H7BWW2	HEXB	0	0	0.335633	0.489528	3.28613	0	0	0	0	0	0	0	1.0069	0	0	0	0	0.89201	1.0661	2.83	1.363	1.6715	7.28
3-hydroxyisobutyrate dehydrogenase, mitochondrial	Q2HJD7	HIBADH	17.8477	14.9055	16.735	14.308	15.1812	22.206	16.671	14.666	10.08	17.005	17.332	15.205	16.11	10.446	23.649	13.001	14.162	9.8121	20.257	12.154	14.311	17.731	16.529
3-hydroxyisobutyryl-CoA hydrolase, mitochondrial	Q2HJ73	HIBCH	5.30757	3.77083	3.09677	4.88582	6.45538	6.3446	5.2646	4.3135	3.7801	2.2673	3.714	5.3219	2.0138	0	7.2765	3.5458	4.2485	5.3521	6.3969	4.5578	6.1333	7.5014	7.629
Histidine triad nucleotide-binding protein 1	P62958	HINT1	0	0.8536	0	0	0.84864	0	0	0	0	1.1336	0	2.2808	0	0	0	0	0	0	0	0.75963	0.68148	0.68195	1.2715
Histidine triad nucleotide-binding protein 2, mitochondrial	Q8SQ21	HINT2	3.21497	2.77363	0.671267	1.64807	3.46338	5.2872	2.6323	1.7254	0	4.5346	1.238	5.3219	2.0138	0	0	0	0	4.46	2.1323	3.0385	5.4518	4.0917	1.2715
Huntingtin interacting protein 1	F1MWF0	HIP1	0.292477	2.06553	3.55553	10.5123	12.2012	0	0.87743	0	0	2.2673	3.714	2.2808	8.0552	2.6114	0	8.2735	5.6647	8.9201	19.191	15.952	11.585	13.639	7.629
Huntingtin interacting protein 1 related	F1MUI0	HIP1R	1.73523	1.38139	0	0	0	0	1.7549	3.4508	1.26	2.2673	1.238	0.76027	0	0	0	0	0	0	0	0	0	0	0
Histone H3	E1BGN3	HIST2H3D	0.79666	0	2.37207	2.19197	1.92277	0	0.80568	1.5843	0	0	0	0	1.8491	3.5967	1.6704	4.3411	1.3004	1.6381	1.4883	2.8522	1.2515	1.2524	2.335
Hexokinase	A0A3Q1M0F0	HK1	3.55297	2.31	0.328077	3.42528	6.69962	2.1149	4.3082	4.2358	0	1.1336	3.6304	4.476	0.98423	0	0	4.5327	1.3843	4.3129	3.4712	9.4529	9.3362	8.0094	0
Hexokinase	E1BME6	HK2	1.15027	0	8.93477	14.0968	16.2177	0	0	3.4508	0	0	0	0	8.0552	7.8341	10.915	16.659	14.161	9.8972	15.67	12.455	14.376	16.425	21.615
Porphobilinogen deaminase	Q2KIN5	HMBS	0	0	0	0	1.89075	0	0	0	0	0	0	0	0	0	0	0	0	0	0	1.5193	2.0444	2.7278	1.2715
High mobility group protein B1	P10103	HMGB1	0	0	0.51016	0.472532	5.20642	0	0	0	0	0	0	0	0.5453	0	0.98518	0.6401	0.76695	0.48308	0	3.8357	3.3844	3.6994	9.9062
High mobility group protein B2	P40673	HMGB2	0.640033	1.09797	1.37723	1.89512	2.33502	1.0574	0	0.8627	1.26	1.1336	1.238	0.76027	1.0069	1.3057	1.8191	1.1819	1.4162	1.784	3.1984	2.676	2.4007	1.7204	2.543
Hydroxymethylglutaryl-CoA lyase, mitochondrial	Q29448	HMGCL	1.51257	2.00378	0.606367	1.59965	2.76215	1.0574	1.7549	1.7254	1.26	0	3.714	3.0411	0	0	1.8191	0	1.4162	1.784	3.1984	2.2789	4.7704	2.7278	1.2715
Non-histone chromosomal protein HMG-14	P02316	HMGN1	0	0	0	0	1.55619	0	0	0	0	0	0	0	0	0	0	0	0	0	0	2.2515	2.0198	0.68195	1.2715
Heme oxygenase (biliverdin-producing)	F1MTY9	HMOX2	14.613	13.2857	3.3195	1.49755	0.891062	16.919	10.529	16.391	18.901	14.737	11.142	8.3629	6.0414	3.9171	0	1.1819	0	2.676	2.1323	1.5193	1.363	0.68195	0
Heterogeneous nuclear ribonucleoprotein A0	F6RSR1	HNRNPA0	1.165	0.380125	0.942	4.31935	3.07655	0	2.6323	0.8627	0	0	0	1.5205	1.0069	0	1.8191	2.3639	7.0809	3.568	4.2646	3.0385	3.4074	2.0458	3.8145
Heterogeneous nuclear ribonucleoprotein A1	P09867	HNRNPA1	2.89853	4.21897	8.41457	11.4512	10.0093	0	4.3846	4.311	5.0402	6.7986	1.238	3.7991	8.0463	11.74	5.4574	14.173	7.0809	10.694	13.857	14.422	8.1718	13.629	3.8145
Heterogeneous nuclear ribonucleoproteins A2/B1	Q2HJ60	HNRNPA2B1	5.2147	3.91765	11.4621	15.146	15.765	2.1149	4.6469	8.8823	5.8567	4.5346	0	5.2793	13.388	17.36	3.6383	18.495	12.746	18.682	10.661	17.654	14.273	16.77	14.363
Heterogeneous nuclear ribonucleoprotein A3	E1BEG2	HNRNPA3	5.7295	5.21593	8.89027	11.5156	12.234	4.2106	5.2448	7.7331	8.7862	6.7763	0	5.3012	10.028	13.021	3.6218	12.953	9.8684	11.552	11.689	15.131	10.861	11.547	11.397
Heterogeneous nuclear ribonucleoprotein A/B	A0A3Q1LZD9	HNRNPAB	0.727067	0.190068	5.64547	5.95378	9.9344	0	0	2.1812	0	0	0	0.76027	4.2936	8.524	4.1188	3.6128	8.2032	5.8234	6.1757	8.399	8.2164	7.7202	15.402
Heterogeneous nuclear ribonucleoprotein D	A0A3Q1M8I4	HNRNPD	1.7493	2.53155	6.83923	8.7119	8.23082	1.0574	2.6323	1.5582	2.5201	1.1336	4.952	1.5205	5.4403	8.8867	6.1907	6.6334	13.042	4.2872	10.885	6.5422	7.2321	6.148	13.001
Heterogeneous nuclear ribonucleoprotein D like	F1N2T0	HNRNPDL	1.05898	0.2834	6.50587	6.96303	6.23228	0	0.87743	2.2995	0	1.1336	0	0	8.3902	8.703	2.4244	6.3008	7.0783	5.9457	8.5273	6.3284	4.3144	4.5443	9.742
Heterogeneous nuclear ribonucleoprotein F	Q5E9J1	HNRNPF	8.44857	4.78958	8.5677	11.4693	13.84	8.5759	6.5368	10.233	2.7795	6.6067	3.2461	6.526	13.124	6.7473	5.8318	11.859	11.086	9.8422	13.09	14.299	15.182	14.654	11.225
Heterogeneous nuclear ribonucleoprotein H1	A0A3Q1MIM4	HNRNPH1	3.7958	2.88198	5.12553	7.30192	10.3568	3.8108	2.8101	4.7665	3.0829	4.1737	2.5898	1.6815	7.3215	2.0453	6.0098	6.3994	4.0002	8.2701	10.538	11.341	11.116	11.746	7.2241
Heterogeneous nuclear ribonucleoprotein H2	A5D9B4	HNRNPH2	0	0	0.903033	1.61848	1.55052	0	0	0	0	0	0	0	2.7091	0	0	3.011	0	1.508	1.9549	1.7001	1.6394	2.2417	0.62087
Heterogeneous nuclear ribonucleoprotein H3	A0A3Q1MF67	HNRNPH3	3.3776	5.9524	7.79353	7.6194	8.80377	3.1723	3.5097	3.4508	3.7801	6.8019	8.666	4.5616	9.0621	5.2228	9.0957	8.2735	8.497	6.2441	7.463	10.635	7.4963	8.1833	8.9005
Heterogeneous nuclear ribonucleoprotein K	Q3T0D0	HNRNPK	12.573	9.64297	19.9347	33.0452	31.5587	11.632	12.284	13.803	11.34	10.203	8.666	8.3629	26.179	20.891	12.734	37.822	29.74	29.436	35.183	37.222	32.711	33.415	22.887
Heterogeneous nuclear ribonucleoprotein L	E1BIB4	HNRNPL	2.90023	1.97768	7.85843	11.2019	13.054	0	4.3872	4.3135	1.26	1.1336	2.476	3.0411	11.076	5.2228	7.2765	9.4555	12.746	9.8121	12.794	12.914	13.63	12.957	12.715
Heterogeneous nuclear ribonucleoprotein M	A0A3Q1MJD5	HNRNPM	4.60581	1.28252	18.0633	21.9075	24.155	0	0.87743	12.94	0	1.1336	2.476	1.5205	22.15	15.668	16.372	26.003	22.659	13.38	25.588	22.789	25.215	23.186	25.43
Heterogeneous nuclear ribonucleoprotein R	A0A3Q1NB36	HNRNPR	2.63133	0.245972	5.72577	11.6187	10.8971	0	5.7204	2.1736	0	0.58893	0	0.39496	12.645	2.7132	1.8191	14.229	8.497	9.8469	13.902	12.213	10.275	8.2366	12.864
Heterogeneous nuclear ribonucleoprotein U	A2VDN7	HNRNPU	3.18287	3.05703	10.0413	10.9925	12.8605	0	3.5097	6.0389	0	5.6682	1.238	5.3219	10.069	9.1398	10.915	11.819	11.329	8.0281	12.794	12.914	12.267	12.275	13.986
Uncharacterized protein	E1BNQ9	HNRNPUL2	0	0	1.67817	2.9321	8.92752	0	0	0	0	0	0	0	5.0345	0	0	3.5458	1.4162	3.568	3.1984	13.673	7.4963	8.1833	6.3575
Heterogeneous nuclear ribonucleoprotein C (C1/C2)	Q3SX47	HNRPC	2.60283	2.58779	15.286	20.8902	14.809	0	2.6323	5.1762	0	3.4009	6.19	0.76027	14.097	11.751	20.01	22.457	22.659	16.056	22.389	16.712	16.355	10.911	15.258
Protein Hook homolog 3	A0A3Q1LTM2	HOOK3	1.45257	0.94695	0.770867	1.09552	0.17037	0	2.6323	1.7254	0	2.2673	0	1.5205	1.0069	1.3057	0	1.1819	1.4162	1.784	0	0	0.68148	0	0
Hippocalcin-like protein 1	P29105	HPCAL1	1.1601	0.809068	0	0.9746	1.72015	0	1.7549	1.7254	0	0	2.476	0.76027	0	0	0	0	2.8323	0	1.0661	1.5193	2.7259	1.3639	1.2715
Hypoxanthine-guanine phosphoribosyltransferase	Q3SZ18	HPRT1	1.74013	1.38478	2.31927	3.46517	6.83178	0	2.6323	2.5881	1.26	0	1.238	3.0411	2.0138	1.3057	3.6383	3.5458	1.4162	3.568	5.3307	6.8367	3.4074	8.1825	8.9005
Hemopexin	Q3SZV7	HPX	1.5775	2.18407	0	0	0.189908	2.1149	1.7549	0.8627	0	1.1336	0	7.6027	0	0	0	0	0	0	0	0.75963	0	0	0
Histidine-rich glycoprotein	P33433	HRG	0.42002	0.3741	0	0.295475	0	0	0.42478	0.83528	0	0	0	1.4964	0	0	0	1.1819	0	0	0	0	0	0	0
Heat shock factor-binding protein 1	Q3ZC22	HSBP1	0	0.190068	0	0.712525	2.22792	0	0	0	0	0	0	0.76027	0	0	0	0	0	1.784	1.0661	2.2789	2.7259	1.3639	2.543
HscB mitochondrial iron-sulfur cluster cochaperone	F1MLK9	HSCB	0	0	0	0	1.67442	0	0	0	0	0	0	0	0	0	0	0	0	0	0	1.5193	0	1.3639	3.8145
Corticosteroid 11-beta-dehydrogenase isozyme 2	O77667	HSD11B2	4.07767	1.85823	0.770867	0.35405	0	5.2872	2.6323	4.3135	1.26	1.1336	1.238	3.8013	1.0069	1.3057	0	0	1.4162	0	0	0	0	0	0
Estradiol 17-beta-dehydrogenase	Q1JQD0	HSD17B1	8.50787	6.83775	18.157	16.2855	6.9858	11.632	5.2646	8.627	10.08	6.8019	7.428	3.0411	22.152	19.585	12.734	21.275	19.826	13.38	10.661	8.3559	6.1333	10.911	2.543
3-hydroxyacyl-CoA dehydrogenase type-2	O02691	HSD17B10	6.7503	6.4806	4.6687	9.65488	14.309	6.3446	6.142	7.7643	3.7801	2.2673	6.19	13.685	9.0621	1.3057	3.6383	5.9097	5.6647	8.9201	18.125	14.433	14.311	17.049	11.443
Hydroxysteroid (17-beta) dehydrogenase 11	Q2KIS5	HSD17B11	0	0	0	1.33268	3.03773	0	0	0	0	0	0	0	0	0	0	0	0	0	5.3307	1.5193	3.4074	3.4097	3.8145
LOC789567 protein	A6H7H3	HSD17B12	5.8876	5.02942	4.06017	3.10668	1.08107	6.3446	6.142	5.1762	5.0402	6.8019	3.714	4.5616	2.0138	6.5284	3.6383	3.5458	2.8323	1.784	4.2646	2.2789	0.68148	1.3639	0
Hydroxysteroid (17-beta) dehydrogenase 4	Q0IIL6	HSD17B4	5.0151	7.8326	1.0069	2.8592	4.0722	6.3446	4.3872	4.3135	10.08	7.9355	4.952	8.3629	3.0207	0	0	2.3639	0	2.676	6.3969	6.8367	4.0889	4.0917	1.2715
Inactive hydroxysteroid dehydrogenase-like protein 1	A5PJF6	HSDL1	2.15753	0.760275	1.2061	0.518477	0.170487	2.1149	2.6323	1.7254	0	0	0	3.0411	1.0069	2.6114	0	1.1819	0	0.89201	0	0	0	0.68195	0
Hydroxysteroid dehydrogenase-like protein 2	A4FUZ6	HSDL2	0	0.663525	0	0.620575	0.340857	0	0	0	0	1.1336	0	1.5205	0	0	0	0	1.4162	0	1.0661	0	0.68148	0.68195	0
Heat shock protein HSP 90-alpha	Q76LV2	HSP90AA1	53.7403	76.1402	68.2857	59.1307	56.0592	46.013	59.329	55.879	60.563	75.403	100.7	67.895	53.993	80.064	70.8	46.394	68.216	55.369	66.544	41.253	49.853	56.875	76.256
Heat shock protein HSP 90-beta	Q76LV1	HSP90AB1	16.1683	20.6288	21.54	13.9537	20.48	11.302	23.192	14.011	17.044	25.525	20.793	19.153	19.884	18.879	25.857	9.713	14.517	12.824	18.761	17.022	24.506	17.437	22.955
Endoplasmin	Q95M18	HSP90B1	83.4513	84.326	94.8777	54.641	35.8417	93.47	85.978	70.906	79.623	97.71	89.121	70.85	91.412	97.911	95.31	51.288	62.868	57.078	47.33	37.52	38.293	28.91	38.644
Heat shock 70 kDa protein 13	Q2TBX4	HSPA13	0.292477	0.619	0	1.67255	0.530765	0	0.87743	0	0	0	2.476	0	0	0	0	1.1819	2.8323	2.676	0	0.75963	0.68148	0.68195	0
Heat shock 70 kDa protein 1B	Q27965	HSPA1B	38.5093	38.7407	28.8257	26.343	23.0575	41.03	36.645	37.853	38.748	37.174	43.709	35.332	27.486	23.867	35.124	24.314	28.371	24.78	27.907	22.842	24.152	23.629	21.607
Heat shock 70 kDa protein 1-like	P0CB32	HSPA1L	9.78523	9.86285	6.83823	6.88607	4.5387	9.3606	10.247	9.7481	10.334	9.8695	10.568	8.6799	7.4843	3.9535	9.0769	7.0656	6.148	6.8852	7.4455	5.6087	4.6939	4.5921	3.2601
Heat shock 70kDa protein 1A	A7E3Q2	HSPA2	42.8743	45.4768	48.5203	37.8357	25.947	49.348	40.776	38.499	51.416	48.315	46.312	35.864	50.756	45.194	49.611	46.534	43.592	26.427	34.79	28.762	21.87	26.553	26.603
Heat shock 70 kDa protein 4	E1BBY7	HSPA4	16.4999	20.8163	18.2117	17.658	23.131	6.3446	24.176	18.979	10.08	24.434	25.998	22.753	16.11	13.057	25.468	11.819	18.41	16.948	23.455	22.314	25.166	20.409	24.635
Heat shock protein family A (Hsp70) member 4 like	A0A3Q1M7L5	HSPA4L	12.5883	15.6745	11.0483	5.68075	5.54663	9.5169	15.308	12.94	15.121	17.511	17.332	12.734	13.09	9.1398	10.915	7.0916	7.0809	5.3521	3.1984	4.7875	5.9622	5.9663	5.4705
Endoplasmic reticulum chaperone BiP	Q0VCX2	HSPA5	123.723	129.62	142.403	98.314	65.3765	142.6	120.02	108.55	120.13	127.94	165.64	104.77	111.1	149.95	166.16	97.32	104.55	85.476	105.91	56.069	67.347	58.188	79.902
Heat shock protein family A (Hsp70) member 6	F1MWU9	HSPA6	4.543	4.9411	3.35833	2.67028	3.05332	5.4516	3.7697	4.4077	6.855	5.0737	3.7293	4.1064	3.7807	3.6153	2.679	3.0305	2.2823	2.6347	2.7336	3.7191	3.3193	3.2272	1.9477
Heat shock cognate 71 kDa protein	P19120	HSPA8	61.0243	61.2512	82.7863	75.8833	64.5883	69.725	64.103	49.245	63.324	57.952	64.866	58.863	77.269	79.795	91.295	82.322	90.524	54.444	76.243	59.816	63.703	57.419	77.415
Stress-70 protein, mitochondrial	Q3ZCH0	HSPA9	69.0563	66.0717	76.2653	73.3695	64.4522	68.733	75.459	62.977	70.563	64.618	70.566	58.54	69.476	57.45	101.87	72.098	77.89	67.793	75.697	56.213	65.422	67.513	68.661
Heat shock protein beta-1	Q3T149	HSPB1	25.8257	21.8575	29.6187	34.342	26.0225	34.895	18.426	24.156	32.761	17.005	14.856	22.808	36.248	23.502	29.106	39.004	46.734	24.976	26.654	27.347	26.578	27.278	22.887
HSPA (Heat shock 70kDa) binding protein, cytoplasmic cochaperone 1	Q2KJ77	HSPBP1	0.580043	0.663525	0	0.223002	0.701145	0	0.87743	0.8627	0	1.1336	0	1.5205	0	0	0	0	0	0.89201	0	0.75963	1.363	0.68195	0
60 kDa chaperonin	F1MUZ9	HSPD1	89.0293	86.908	88.2893	77.325	96.3732	97.284	93.886	75.918	70.563	87.291	87.898	101.88	80.552	67.896	116.42	66.188	76.473	80.281	86.358	85.838	104.95	105.7	89.005
10 kDa heat shock protein, mitochondrial	P61603	HSPE1	8.97273	10.4226	10.9183	9.55365	10.9861	9.5169	8.7743	8.627	11.34	13.604	9.904	6.8424	9.0621	9.1398	14.553	9.4555	12.746	5.3521	10.661	9.8752	8.1777	6.8195	19.072
Heparan sulfate proteoglycan 2	F1MER7	HSPG2	10.5774	2.63594	0	0	0	16.919	8.7743	6.0389	5.0402	2.2673	2.476	0.76027	0	0	0	0	0	0	0	0	0	0	0
Heat shock protein 105 kDa	Q0IIM3	HSPH1	14.5832	16.9245	9.43483	11.8849	9.00295	6.3446	18.426	18.979	5.0402	14.737	30.95	16.971	10.069	9.1398	9.0957	8.2735	11.329	9.8121	18.125	7.0819	12.487	8.4035	8.0394
HIV-1 Tat interactive protein 2	Q3SX02	HTATIP2	8.3327	8.84587	8.4212	5.83085	3.9714	8.4595	8.7743	7.7643	13.861	11.336	8.666	1.5205	8.0552	11.751	5.4574	5.9097	5.6647	5.3521	6.3969	3.7981	4.0889	5.4556	2.543
Serine protease HTRA1	F1N152	HTRA1	12.0151	7.5492	14.5387	28.9029	24.3642	16.919	8.7743	10.352	10.08	6.8019	4.952	8.3629	19.131	11.751	12.734	4.7277	38.237	37.464	35.183	21.27	28.622	17.049	30.516
Serine protease HTRA2, mitochondrial	A0JNK3	HTRA2	2.37527	2.02647	0.671267	1.71567	2.1619	1.0574	1.7549	4.3135	1.26	1.1336	4.952	0.76027	2.0138	0	0	1.1819	1.4162	0	4.2646	4.5578	2.7259	1.3639	0
HECT-type E3 ubiquitin transferase	E1BNY9	HUWE1	0.287567	0.380125	0	0.266525	0.340857	0	0	0.8627	0	0	0	1.5205	0	0	0	0	0	0	1.0661	0	0.68148	0.68195	0
Hyaluronidase	F1MSK8	HYAL1	0	0	0.671267	0.266525	0.550195	0	0	0	0	0	0	0	2.0138	0	0	0	0	0	1.0661	1.5193	0.68148	0	0
Hypoxia up-regulated 1	A0A3Q1MJM1	HYOU1	83.512	71.6335	74.1863	45.0178	22.006	87.767	85.989	76.78	63.002	72.553	77.994	72.985	78.538	63.979	80.042	46.095	43.901	41.032	49.043	18.231	30.667	23.868	15.258
Huntingtin interacting protein K	F1MGE9	HYPK	0	0	0	0.562	0.530658	0	0	0	0	0	0	0	0	0	0	1.1819	0	0	1.0661	0.75963	1.363	0	0
Isoamyl acetate-hydrolyzing esterase 1 homolog	Q3SZ16	IAH1	0.292477	0.5702	0	0	0.701253	0	0.87743	0	0	0	0	2.2808	0	0	0	0	0	0	0	0.75963	0.68148	1.3639	0
Isoleucyl-tRNA synthetase	A7MBC5	IARS1	6.69033	4.53303	4.90927	6.76223	4.29285	5.2872	7.0195	7.7643	0	4.5346	3.714	9.8835	3.0207	2.6114	9.0957	2.3639	8.497	4.46	11.728	3.0385	4.7704	6.8195	2.543
Isoleucyl-tRNA synthetase	G3MWG4	IARS2	15.575	14.3615	12.3739	10.0716	13.9718	17.976	16.671	12.078	10.08	15.871	18.57	12.925	10.069	5.2228	21.83	8.2735	5.6647	12.488	13.86	10.635	16.355	13.639	15.258
Iron-sulfur cluster assembly factor IBA57	E1BC94	IBA57	0.580043	0.788468	0	0.518477	0.89117	0	0.87743	0.8627	1.26	1.1336	0	0.76027	0	0	0	1.1819	0	0.89201	0	1.5193	0.68148	1.3639	0
Intercellular adhesion molecule 1	Q95132	ICAM1	1.5775	1.4726	0.606367	0	0	2.1149	1.7549	0.8627	0	1.1336	2.476	2.2808	0	0	1.8191	0	0	0	0	0	0	0	0
Insulin-degrading enzyme	Q24K02	IDE	0.287567	0.505068	0	1.03697	1.27086	0	0	0.8627	1.26	0	0	0.76027	0	0	0	2.3639	0	1.784	0	3.0385	1.363	0.68195	0
Isocitrate dehydrogenase [NADP]	A0A140T8A5	IDH1	7.42807	15.9628	16.6833	14.2892	34.1923	3.1723	7.8969	11.215	3.7801	21.539	21.046	17.486	12.083	5.2228	32.744	11.819	12.746	18.732	13.86	28.866	29.304	34.097	44.502
Isocitrate dehydrogenase [NADP], mitochondrial	Q04467	IDH2	0.287567	0.8536	1.98363	2.2927	5.81927	0	0	0.8627	0	1.1336	0	2.2808	1.0069	1.3057	3.6383	1.1819	2.8323	0.89201	4.2646	4.5578	8.1777	5.4556	5.086
Isocitrate dehydrogenase [NAD] subunit, mitochondrial	Q148J8	IDH3A	12.3403	14.0275	6.55057	9.6985	18.8803	12.689	10.529	13.803	16.381	18.138	8.666	12.925	4.0276	6.5284	9.0957	3.5458	1.4162	17.84	15.992	15.952	21.807	22.504	15.258
Isocitrate dehydrogenase [NAD] subunit beta, mitochondrial	O77784	IDH3B	4.3052	5.77335	3.70317	4.12973	5.69118	4.2297	3.5097	5.1762	6.3002	6.8019	6.19	3.8013	2.0138	0	9.0957	3.5458	4.2485	4.46	4.2646	5.3174	8.8592	4.7736	3.8145
Isocitrate dehydrogenase [NAD] subunit gamma, mitochondrial	Q58CP0	IDH3G	3.6052	3.14845	1.0069	1.8516	2.22802	2.1149	4.3872	4.3135	3.7801	4.5346	1.238	3.0411	3.0207	0	0	1.1819	1.4162	2.676	2.1323	2.2789	2.0444	2.0458	2.543
Isopentenyl-diphosphate Delta-isomerase	A0A140T853	IDI1	1.1601	0.190068	0	0	2.08065	0	1.7549	1.7254	0	0	0	0.76027	0	0	0	0	0	0	0	2.2789	2.0444	2.7278	1.2715
Sulfatase domain-containing protein	F1N2D5	IDS	0.287567	0	0.335633	1.4206	0.89117	0	0	0.8627	0	0	0	0	1.0069	0	0	0	2.8323	1.784	1.0661	1.5193	0.68148	1.3639	0
Alpha-L-iduronidase	A0A3Q1NAQ3	IDUA	2.37527	1.60855	9.09247	8.21518	7.63722	1.0574	1.7549	4.3135	3.7801	1.1336	0	1.5205	10.069	11.751	5.4574	10.637	7.0809	9.8121	5.3307	9.8752	6.8148	7.5014	6.3575
Gamma-interferon-inducible lysosomal thiol reductase	A6QPN6	IFI30	0.287567	1.1631	1.27763	0.577052	2.52281	0	0	0.8627	0	1.1336	1.238	2.2808	2.0138	0	1.8191	0	1.4162	0.89201	0	2.2789	2.0444	0.68195	5.086
IGF-II mRNA-binding protein 1	E1BKJ7	IGF2BP1	3.23493	0.715723	12.9287	17.4528	15.5273	2.0405	1.2699	6.3944	1.2157	0.54689	0	1.1003	12.047	14.947	11.792	20.051	20.51	13.81	15.44	19.724	14.616	11.898	15.871
Insulin like growth factor 2 mRNA binding protein 2	E1BFI4	IGF2BP2	3.32163	0.684575	0.746517	0.113863	0	4.3085	2.2295	3.4269	0	0	2.7383	0	1.6545	0	0.58505	0	0.45545	0	0	0	0	0	0
Insulin like growth factor 2 mRNA binding protein 3	F1MPB2	IGF2BP3	25.722	18.812	17.8197	12.228	5.91995	34.891	19.314	22.961	16.874	26.056	19.546	12.772	20.533	14.378	18.548	12.533	20.104	7.3109	8.9641	8.6537	7.3599	6.1455	1.5207
Cation-independent mannose-6-phosphate receptor	F1MIE6	IGF2R	0.580043	0.190068	0	0	0.681725	0	0.87743	0.8627	0	0	0	0.76027	0	0	0	0	0	0	0	0	1.363	1.3639	0
Insulin-like growth factor-binding protein 3	P20959	IGFBP3	9.04247	1.40747	0.770867	1.49755	0.658625	10.574	9.6518	6.9016	1.26	1.1336	2.476	0.76027	1.0069	1.3057	0	1.1819	0	2.676	2.1323	0	1.363	0	1.2715
Insulin-like growth factor-binding protein 5	Q05717	IGFBP5	2.21261	0	0	0	0	3.1723	0.87743	2.5881	0	0	0	0	0	0	0	0	0	0	0	0	0	0	0
Immunoglobulin superfamily member 3	F1MJ00	IGSF3	3.91008	4.07503	5.83143	3.70755	3.84307	7.402	0.87743	3.4508	7.5603	2.2673	4.952	1.5205	7.0483	10.446	0	8.2735	5.6647	0.89201	0	4.5578	6.1333	3.4097	1.2715
NF-kappa-B essential modulator	Q95KU9	IKBKG	0.292477	0.5702	0.335633	0.223002	1.18937	0	0.87743	0	0	0	0	2.2808	1.0069	0	0	0	0	0.89201	0	0.75963	2.0444	0.68195	1.2715
Interleukin enhancer binding factor 2	F2Z4E7	ILF2	0.86761	0.6245	3.45377	5.73888	7.1524	0	0.87743	1.7254	1.26	0	1.238	0	2.0138	6.5284	1.8191	5.9097	7.0809	3.568	6.3969	9.1155	7.4963	8.1833	3.8145
Interleukin enhancer binding factor 3	F1MMA0	ILF3	1.9694	0.190068	10.402	13.0986	14.39	0	2.6323	3.2759	0	0	0	0.76027	15.702	4.958	10.546	12.762	15.291	9.6312	14.71	15.182	15.259	13.906	13.213
MICOS complex subunit MIC60	A0A3Q1MFE4	IMMT	56.806	61.0668	62.845	54.0532	30.5925	67.676	56.156	46.586	84.423	65.751	50.758	43.335	62.427	67.896	58.212	57.915	56.647	47.277	54.374	31.904	37.481	31.37	21.615
Inositol monophosphatase 1	P20456	IMPA1	2.0277	3.35017	0.942	1.38152	3.8635	0	2.6323	3.4508	1.26	5.6682	4.952	1.5205	1.0069	0	1.8191	0	0	4.46	1.0661	2.2789	2.7259	4.0917	6.3575
Inosine-5'-monophosphate dehydrogenase 1	A0JNA3	IMPDH1	0	0	1.9664	1.68715	0.720683	0	0	0	0	0	0	0	3.2878	2.6114	0	0	2.8323	1.784	2.1323	1.5193	0.68148	0.68195	0
Inosine-5'-monophosphate dehydrogenase 2	Q3SWY3	IMPDH2	2.9602	2.70847	1.68873	2.1471	3.76173	1.0574	3.5097	4.3135	1.26	4.5346	1.238	3.8013	3.7605	1.3057	0	2.3639	1.4162	2.676	2.1323	2.2789	6.1333	4.0917	2.543
Inhibin alpha chain	P07994	INHA	1.5775	1.01015	1.0069	0.223002	0.51145	2.1149	1.7549	0.8627	2.5201	0	0	1.5205	3.0207	0	0	0	0	0.89201	0	0	0	2.0458	0
Inositol polyphosphate 1-phosphatase	P21327	INPP1	21.6507	24.605	22.762	18.7323	25.1055	12.689	29.833	22.43	16.381	23.807	34.664	23.568	12.083	14.363	41.84	18.911	11.329	22.3	22.389	23.548	21.126	25.232	30.516
Importin 4	A0A3Q1N3C7	IPO4	0	0	0	0	0.530882	0	0	0	0	0	0	0	0	0	0	0	0	0	0	0.75963	0	1.3639	0
Importin 5	A0A3Q1LV36	IPO5	6.45533	9.59255	4.5803	9.43328	21.8225	1.0574	11.407	6.9016	0	9.0692	14.856	14.445	1.0069	0	12.734	2.3639	9.9132	11.596	13.86	18.231	22.489	21.14	25.43
Importin 7	E1BGE5	IPO7	0.584967	0.5929	0	0.620575	0.871495	0	1.7549	0	0	1.1336	1.238	0	0	0	0	0	1.4162	0	1.0661	0.75963	2.0444	0.68195	0
IQ motif containing GTPase activating protein 1	F1MC48	IQGAP1	14.7313	13.8631	6.48117	11.7639	15.226	13.747	15.794	14.653	6.3002	17.005	12.38	19.767	10.069	3.9171	5.4574	8.2735	8.497	19.624	10.661	17.086	18.054	14.321	11.443
IQ motif containing GTPase activating protein 2	F1MTR1	IQGAP2	16.2467	7.98145	3.18973	5.10882	7.6856	15.861	12.284	20.595	5.0402	4.5346	8.666	13.685	2.0138	3.9171	3.6383	3.5458	4.2485	6.2441	6.3969	11.726	9.1568	4.7736	5.086
IQ motif containing GTPase activating protein 3	A6H7H0	IQGAP3	0	0	0	0.533075	0.536683	0	0	0	0	0	0	0	0	0	0	0	0	0	2.1323	0.053683	1.4111	0.68195	0
Iron-sulfur cluster assembly 1 homolog, mitochondrial	Q3SZG8	ISCA1	1.345	0	0	1.68715	2.10005	3.1723	0	0.8627	0	0	0	0	0	0	0	0	2.8323	1.784	2.1323	3.0385	2.0444	2.0458	1.2715
Iron-sulfur cluster assembly 2 homolog, mitochondrial	Q2TBG7	ISCA2	0	0	0	0	0.891275	0	0	0	0	0	0	0	0	0	0	0	0	0	0	1.5193	0	2.0458	0
Isochorismatase domain-containing protein 1	A6QLY4	ISOC1	2.96513	3.21695	0.942	2.03105	3.77792	1.0574	4.3872	3.4508	2.5201	2.2673	1.238	6.8424	1.0069	0	1.8191	1.1819	1.4162	4.46	1.0661	3.7981	3.4074	4.0917	3.8145
Isochorismatase domain-containing protein 2	Q32KX0	ISOC2	0.917	0.689625	0	0.266525	0.534395	0	2.751	0	0	0	1.238	1.5205	0	0	0	0	0	0	1.0661	0	0.68148	1.4561	0
IST1 homolog	F1MXJ5	IST1	2.4451	1.97768	1.37723	1.98262	1.04198	2.1149	2.6323	2.5881	1.26	1.1336	2.476	3.0411	1.0069	1.3057	1.8191	1.1819	2.8323	1.784	2.1323	0.75963	2.0444	1.3639	0
Inositol-3-phosphate synthase 1	Q2NL29	ISYNA1	2.0975	2.2295	1.61327	1.55612	1.91015	1.0574	3.5097	1.7254	0	3.4009	2.476	3.0411	3.0207	0	1.8191	0	1.4162	2.676	2.1323	2.2789	2.0444	2.0458	1.2715
Integrin alpha FG-GAP repeat containing 1	Q2TBX9	ITFG1	1.51747	0	3.68983	5.4328	3.96772	1.0574	2.6323	0.8627	0	0	0	0	4.0276	5.2228	1.8191	5.9097	2.8323	4.46	8.5292	4.5578	4.0889	3.4097	3.8145
Integrin alpha-2 (Fragment)	P53710	ITGA2	1.80013	3.04215	0.770867	1.55612	1.04187	1.0574	1.7549	2.5881	5.0402	1.1336	3.714	2.2808	1.0069	1.3057	0	0	1.4162	2.676	2.1323	0.75963	2.7259	0.68195	0
Integrin alpha-5	F1MK44	ITGA5	0	0	0	3.41717	3.28945	0	0	0	0	0	0	0	0	0	0	3.5458	4.2485	2.676	3.1984	3.7981	4.0889	2.7278	2.543
Integrin subunit alpha 6	A0A3Q1M8K4	ITGA6	13.8433	10.767	13.2522	12.2196	7.59838	13.747	10.529	17.254	12.6	10.203	11.142	9.1232	11.076	19.585	9.0957	13.001	15.578	10.704	9.5953	8.3559	6.8148	8.8653	6.3575
Integrin alpha-V	A0A3Q1MXS2	ITGAV	5.23777	4.89153	7.11557	6.58243	6.19588	5.2872	4.3872	6.0389	5.0402	4.5346	6.19	3.8013	8.0552	7.8341	5.4574	5.9097	8.497	4.46	7.463	6.8367	5.4518	6.1375	6.3575
Integrin beta-1	P53712	ITGB1	13.8753	11.5765	7.31703	11.1853	9.69462	19.034	9.6518	12.94	17.641	10.203	12.38	6.0821	13.09	5.2228	3.6383	17.729	8.497	8.9201	9.5953	12.154	9.5407	8.1833	8.9005
Integrin beta	F1MTN1	ITGB3	0	0	0.335633	0	0.871633	0	0	0	0	0	0	0	1.0069	0	0	0	0	0	0	0.75963	1.363	1.3639	0
Integrin beta	A0A3Q1MRM3	ITGB4	9.85767	6.04305	4.62517	3.83293	0.701145	14.804	6.142	8.627	12.6	4.5346	2.476	4.5616	6.0414	7.8341	0	9.4555	1.4162	4.46	0	0.75963	1.363	0.68195	0
Inter-alpha-trypsin inhibitor heavy chain H1	Q0VCM5	ITIH1	2.3949	1.90067	0	0.295475	0	1.0574	5.2646	0.8627	0	0	0	7.6027	0	0	0	1.1819	0	0	0	0	0	0	0
ITIH2 protein	A5D7R6	ITIH2	8.25783	8.49948	4.28953	3.90605	2.379	7.402	7.0195	10.352	10.08	6.8019	4.952	12.164	5.0345	7.8341	0	7.0916	2.8323	3.568	2.1323	1.5193	2.7259	2.7278	2.543
Inter-alpha-trypsin inhibitor heavy chain H4	Q3T052	ITIH4	7.3228	5.06675	0	0.223002	0	1.0574	12.284	8.627	1.26	0	0	19.007	0	0	0	0	0	0.89201	0	0	0	0	0
Integral membrane protein 2	F1N026	ITM2B	4.43997	6.31532	4.63187	4.55625	3.09965	6.3446	4.3872	2.5881	5.0402	5.6682	6.19	8.3629	5.0345	5.2228	3.6383	4.7277	5.6647	3.568	4.2646	3.0385	3.4074	3.4097	2.543
Inositol-tetrakisphosphate 1-kinase	P0C0T1	ITPK1	0	0	0	0.223002	2.86377	0	0	0	0	0	0	0	0	0	0	0	0	0.89201	0	2.2789	2.0444	2.0458	5.086
Inositol 1,4,5-trisphosphate receptor type 1	F1MX21	ITPR1	11.1206	5.90575	2.99053	1.50703	0.550312	11.632	9.6518	12.078	5.0402	9.0692	4.952	4.5616	4.0276	1.3057	3.6383	3.5458	1.4162	0	1.0661	1.5193	0	0.68195	0
Isovaleryl-CoA dehydrogenase, mitochondrial	Q3SZI8	IVD	3.72027	2.4272	0	1.51215	3.97473	4.2297	1.7549	5.1762	2.5201	5.6682	0	1.5205	0	0	0	0	0	1.784	4.2646	3.0385	6.1333	5.4556	1.2715
Protein jagunal homolog 1	Q2NKY9	JAGN1	1.28501	1.09797	3.02523	0.843577	1.1896	2.1149	0.87743	0.8627	1.26	1.1336	1.238	0.76027	1.0069	2.6114	5.4574	0	1.4162	0.89201	1.0661	0.75963	0.68148	2.0458	1.2715
Bifunctional arginine demethylase and lysyl-hydroxylase JMJD6	A0A3Q1MJH5	JMJD6	0	0	0	0	1.04198	0	0	0	0	0	0	0	0	0	0	0	0	0	0	0.75963	2.0444	1.3639	0
Jupiter microtubule associated homolog 2	G3N151	JPT2	0.584967	0.5702	0	0	0.930113	0	1.7549	0	0	0	0	2.2808	0	0	0	0	0	0	0	3.0385	0	0.68195	0
Junction plakoglobin	Q8SPJ1	JUP	9.5283	12.2602	7.30517	18.8276	11.1051	3.8179	13.697	11.07	33.531	4.7853	3.714	7.0105	3.6355	18.28	0	24.821	9.9132	28.197	12.379	13.25	9.6914	10.531	10.948
Lysine--tRNA ligase	F1MMK8	KARS1	4.55507	2.39348	3.55553	3.6736	6.17633	8.4595	1.7549	3.4508	0	4.5346	1.238	3.8013	8.0552	2.6114	0	4.7277	1.4162	5.3521	3.1984	6.077	6.1333	6.1375	6.3575
Lysine-specific histone demethylase	F1MBS5	KDM1A	0	0	0	1.09508	1.33345	0	0	0	0	0	0	0	0	0	0	1.1819	0	0	3.1984	1.5193	0	0	3.8145
KH domain containing 3 like, subcortical maternal complex member	A0A3Q1MIJ4	KHDC3L	16.6133	15.7462	19.5383	17.629	14.872	21.149	13.162	15.529	11.34	15.871	19.808	15.966	15.103	23.502	20.01	14.183	18.41	18.732	19.191	15.193	12.948	12.275	19.072
KH RNA binding domain containing, signal transduction associated 1	Q29RQ2	KHDRBS1	0	0	0	0.295475	0.7208	0	0	0	0	0	0	0	0	0	0	1.1819	0	0	0	1.5193	0	1.3639	0
KH-type splicing regulatory protein	A0A3Q1N6L6	KHSRP	0.86761	2.28932	10.3052	11.464	13.0358	0	0.87743	1.7254	2.5201	3.4009	2.476	0.76027	10.069	11.751	9.0957	15.365	11.329	8.501	10.661	14.433	13.63	12.637	11.443
KIAA0319 like	F1ML49	KIAA0319L	1.225	0.3095	0	0	0	1.0574	1.7549	0.8627	0	0	1.238	0	0	0	0	0	0	0	0	0	0	0	0
Kinesin family member 13B	E1BGB0	KIF13B	2.85287	3.51077	0	0.7166	0.437408	1.9619	4.1334	2.4633	0	1.1336	3.3559	9.5536	0	0	0	0	1.2114	1.655	0	0	0.58293	1.1667	0
Kinesin family member 14	G5E5S3	KIF14	0.836167	0.41063	0	0	0.075225	0	1.2649	1.2436	0	0	0.54662	1.0959	0	0	0	0	0	0	0	0	0.3009	0	0
Kinesin family member 15	E1BC41	KIF15	0	0	0	2.1323	4.14545	0	0	0	0	0	0	0	0	0	0	0	0	0	8.5292	3.0385	4.7704	7.5014	1.2715
Uncharacterized protein	A0A3Q1MPX6	KIF1B	0	0.3979	0	0	0	0	0	0	0	0	1.5916	0	0	0	0	0	0	0	0	0	0	0	0
Kinesin-like protein KIF20A	Q29RT6	KIF20A	2.43528	1.11857	1.77777	4.29985	2.97167	2.1149	0.87743	4.3135	0	0	3.714	0.76027	4.0276	1.3057	0	3.5458	8.497	0.89201	4.2646	3.7981	3.4074	3.4097	1.2715
Kinesin-like protein	A0A3Q1MG61	KIF22	0	0	0.335633	1.11013	0.17037	0	0	0	0	0	0	0	1.0069	0	0	0	1.4162	0.89201	2.1323	0	0.68148	0	0
Kinesin family member 23	F6RPS1	KIF23	11.2454	11.2871	10.548	5.84585	4.452	13.747	8.7743	11.215	8.8203	14.737	8.666	12.925	11.076	7.8341	12.734	4.7277	7.0809	6.2441	5.3307	8.3559	4.0889	4.0917	1.2715
Kinesin-like protein	A6QPE8	KIF2C	1.56637	0.782968	3.25307	0.87152	0.997942	2.1149	0	2.5842	0	1.1336	1.238	0.76027	4.023	3.9171	1.8191	1.1819	1.4162	0.88798	0	0	2.0414	0.67887	1.2715
Kinesin-like protein	E1BKE3	KIF3A	0.584967	0.973025	0	0.35405	0	0	1.7549	0	0	1.1336	1.238	1.5205	0	0	0	0	1.4162	0	0	0	0	0	0
Kinesin-like protein	F1N020	KIF3B	0	0.220227	0	0	0	0	0	0	0	0	0	0.88091	0	0	0	0	0	0	0	0	0	0	0
Kinesin motor domain-containing protein	F1MCP5	KIF4A	0.992533	0	1.0069	0.887125	1.16651	2.1149	0	0.8627	0	0	0	0	3.0207	0	0	0	1.4162	0	2.1323	0.75963	0.68148	0.68195	2.543
Kinesin-like protein	A0A3Q1MXL6	KIF5B	3.82517	4.0104	4.1901	8.1619	10.0991	1.051	6.1195	4.305	0	0	6.1703	9.8713	4.0214	1.3057	7.2432	2.3494	11.303	6.2332	12.762	11.372	8.8442	7.488	12.692
Kinesin-like protein	A7MBA1	KIFC1	0	0	1.54173	1.43455	1.01902	0	0	0	0	0	0	0	2.0138	2.6114	0	2.3639	1.4162	0.89201	1.0661	0.75963	1.363	0.68195	1.2715
Mast/stem cell growth factor receptor Kit	P43481	KIT	1.28501	0	0.671267	1.6286	0.848757	2.1149	0.87743	0.8627	0	0	0	0	2.0138	0	0	1.1819	1.4162	1.784	2.1323	0.75963	0	1.3639	1.2715
Kelch domain containing 4	E1BGH2	KLHDC4	0	0.876325	0	0	0	0	0	0	0	2.2673	1.238	0	0	0	0	0	0	0	0	0	0	0	0
Kallikrein-related peptidase 10	Q0VCZ4	KLK10	0.584967	0.630025	0	0	0	0	1.7549	0	2.5201	0	0	0	0	0	0	0	0	0	0	0	0	0	0
Plasma kallikrein	Q2KJ63	KLKB1	0	0.380125	0	0	0	0	0	0	0	0	0	1.5205	0	0	0	0	0	0	0	0	0	0	0
Kininogen-1	P01044	KNG1	2.62867	1.39392	0	0	1.74832	2.6467	3.5118	1.7275	0.63077	0	0	4.9449	0	0	0	0	0	0	0	1.9013	0	0	5.092
Kininogen-2	P01045	KNG2	2.03883	0.821767	0	0	3.0157	2.6404	1.7528	1.7233	0.62927	0	0	2.6578	0	0	0	0	0	0	0	1.8968	0	0	10.166
Importin subunit alpha	Q3SYV6	KPNA2	2.15263	3.39813	6.07397	4.5322	6.9008	2.1149	1.7549	2.5881	1.26	4.5346	2.476	5.3219	8.0552	6.5284	3.6383	3.5458	4.2485	7.1361	3.1984	6.8367	6.1333	9.5472	5.086
Importin subunit alpha	A0A3Q1MUS6	KPNA3	0	0	0	0	2.01602	0	0	0	0	0	0	0	0	0	0	0	0	0	0	3.0385	1.7083	2.0458	1.2715
Importin subunit alpha	A0A3S5ZPE0	KPNA4	0	0	0	0.223002	0.76575	0	0	0	0	0	0	0	0	0	0	0	0	0.89201	0	0	1.6991	1.3639	0
Importin subunit alpha-7	Q0V7M0	KPNA6	2.26918	2.06835	1.02693	2.86678	1.53473	1.8966	0.86454	4.0464	2.26	1.0166	0	4.9968	1.9099	1.1709	0	3.4238	2.54	1.6788	3.8245	0.68123	1.8937	1.2835	2.2805
Importin subunit alpha-8	C1JZ66	KPNA7	12.4153	12.0742	1.97697	0	0	13.747	12.284	11.215	8.8203	14.737	14.856	9.8835	2.0138	3.9171	0	0	0	0	0	0	0	0	0
Karyopherin subunit beta 1	E1BFV0	KPNB1	28.6107	21.6152	21.895	19.165	20.271	32.78	25.446	27.606	12.6	20.406	22.284	31.171	21.145	20.891	23.649	18.911	19.826	18.732	19.191	22.789	24.533	19.776	13.986
Cytokeratin-1	G3N0V2	KRT1	6.47767	7.86817	11.0979	8.3724	3.2907	4.2463	8.0786	7.1081	12.543	7.7663	8.0573	3.1061	2.8649	25.791	4.6379	8.6855	8.4686	12.397	3.9385	5.2477	2.6647	1.9978	3.2526
Keratin 10 (Epidermolytic hyperkeratosis; keratosis palmaris et plantaris)	A6QNZ7	KRT10	5.38597	6.24648	9.55507	6.74032	2.75143	5.221	5.5504	5.3865	7.5982	6.024	6.7684	4.5953	3.2935	21.992	3.3797	8.139	4.7073	8.7808	5.3342	4.059	1.9999	2.2073	2.7395
Keratin, type I cytoskeletal 14	F1MC11	KRT14	2.5719	5.52532	2.8697	3.79187	1.50468	1.6896	2.9668	3.0593	13.654	3.9866	3.0321	1.4286	1.5389	5.2255	1.8447	4.1861	2.0693	6.2939	2.6182	2.2328	1.1657	0.77833	1.8419
Keratin 18	F6S1Q0	KRT18	7.32647	2.7516	3.43727	27.0693	50.2045	3.1723	8.0211	10.786	2.5201	2.2673	1.238	4.981	1.0069	3.9171	5.3878	32.221	17.195	16.402	42.459	62.102	63.891	43.212	31.613
Keratin, type I cytoskeletal 19	P08728	KRT19	9.2431	12.2261	1.9861	6.06487	12.774	4.0913	12.553	11.085	18.128	4.3206	5.0899	21.366	1.1613	4.797	0	6.8995	1.9902	11.807	3.5628	23.891	19.664	4.8247	2.7165
Keratin 2	G3MZ71	KRT2	12.77	14.2492	15.0717	18.754	9.436	13.855	12.481	11.974	23.231	12.303	13.631	7.8319	10.952	20.324	13.939	20.724	22.417	17.196	14.679	9.8536	8.9913	9.887	9.0121
Keratin 24	F1MFW9	KRT24	3.9075	2.3615	1.3057	1.9065	1.27399	2.1149	7.0195	2.5881	2.5201	2.2673	1.6175	3.0411	0	3.9171	0	2.4846	0.2894	3.568	1.284	1.5193	0.68148	1.3639	1.5313
Keratin, type I cytoskeletal 25	Q0P5J4	KRT25	0.959967	0	0.757367	0	0	2.8799	0	0	0	0	0	0	0	2.2721	0	0	0	0	0	0	0	0	0
Keratin, type I cytoskeletal 28	Q148H6	KRT28	1.07047	2.41967	0.759333	2.42448	0.405275	0	1.1538	2.0576	2.99	2.743	3.0788	0.86689	0	2.278	0	5.0301	0	2.1266	2.5412	1.6211	0	0	0
KRT5 protein	A5D7M6	KRT5	4.7013	8.7424	5.09737	7.5258	3.14367	3.7474	5.8868	4.4697	17.134	7.1688	8.0875	2.5793	1.7546	9.4513	4.0862	8.484	6.723	9.4969	5.3993	3.3314	2.7132	3.6255	2.9046
IF rod domain-containing protein	M0QVY0	KRT6A	0.269737	0	0.387767	0.0628155	0.148567	0	0.80921	0	0	0	0	0	0	1.1633	0	0	0	0.16002	0.091242	0	0	0.59427	0
Keratin, type II cytoskeletal 7	Q29S21	KRT7	7.75053	6.72058	6.519	10.5477	3.6405	5.8204	8.4795	8.9517	6.3446	4.8072	11.57	4.1605	2.7488	7.6615	9.1467	11.179	11.499	12.331	7.1816	6.2445	2.8049	2.9054	2.6072
Keratin, type II cytoskeletal 71	Q148H5	KRT71	0.7781	0	0.337367	0	0	2.3343	0	0	0	0	0	0	0	1.0121	0	0	0	0	0	0	0	0	0
Keratin, type II cytoskeletal 72	Q148H8	KRT72	0	0.627175	0.5901	0	0	0	0	0	1.1677	0	1.341	0	0	1.7703	0	0	0	0	0	0	0	0	0
Keratin, type II cytoskeletal 75	Q08D91	KRT75	2.5048	3.19215	1.8694	3.61402	0.849285	1.645	3.3073	2.5621	4.8818	3.0687	3.6789	1.1392	0	3.8926	1.7156	3.3673	3.0209	5.1011	2.9668	1.864	0.80508	0	0.72806
Keratin, type II cytoskeletal 8	F1MU12	KRT8	17.621	13.5778	9.99487	37.7497	87.314	7.4561	20.379	25.028	13.885	8.6734	11.363	20.39	3.3076	14.007	12.67	38.241	22.99	33.329	56.439	94.577	96.29	82.497	75.892
Protein KTI12 homolog	Q148I5	KTI12	0	0	0	0	0.681725	0	0	0	0	0	0	0	0	0	0	0	0	0	0	0	1.363	1.3639	0
Kinectin 1	A0A3Q1LVS2	KTN1	22.083	12.489	8.3303	10.1243	9.5043	25.378	19.304	21.567	15.121	10.203	8.666	15.966	15.103	2.6114	7.2765	14.183	7.0809	10.704	8.5292	14.433	9.5407	10.229	3.8145
Serine beta-lactamase-like protein LACTB, mitochondrial	P83095	LACTB	0.287567	0	0.671267	0.533075	0.170487	0	0	0.8627	0	0	0	0	2.0138	0	0	0	0	0	2.1323	0	0	0.68195	0
Laminin subunit beta 1	A0A3Q1MY30	LAMB1	0	0	0	0.620575	0.511238	0	0	0	0	0	0	0	0	0	0	0	1.4162	0	1.0661	0	1.363	0.68195	0
Laminin subunit gamma 1	F1MD77	LAMC1	1.80013	0	0	0	0.379825	1.0574	1.7549	2.5881	0	0	0	0	0	0	0	0	0	0	0	1.5193	0	0	0
Lysosome-associated membrane glycoprotein 1	Q05204	LAMP1	9.90517	8.40498	6.84483	6.06885	3.44053	10.574	9.6518	9.4897	11.34	10.203	3.714	8.3629	9.0621	7.8341	3.6383	4.7277	7.0809	7.1361	5.3307	3.0385	4.0889	4.0917	2.543
Lysosomal associated membrane protein 2	A0A3Q1N8P4	LAMP2	12.3503	12.3746	13.2095	14.5415	9.28008	12.689	12.284	12.078	15.121	10.203	17.332	6.8424	13.09	6.5284	20.01	11.819	18.41	9.8121	18.125	5.3174	9.5407	9.5472	12.715
Ragulator complex protein LAMTOR1	Q3T0D8	LAMTOR1	6.01253	7.14375	4.9026	3.0492	2.86377	8.4595	5.2646	4.3135	5.0402	9.0692	9.904	4.5616	4.0276	5.2228	5.4574	1.1819	4.2485	3.568	3.1984	2.2789	2.0444	2.0458	5.086
Ragulator complex protein LAMTOR2	Q3T132	LAMTOR2	5.23777	3.83808	4.09703	3.42165	2.23137	5.2872	4.3872	6.0389	3.7801	4.5346	2.476	4.5616	6.0414	2.6114	3.6383	3.5458	1.4162	4.46	4.2646	1.5193	4.0889	2.0458	1.2715
Ragulator complex protein LAMTOR5	Q3SZ68	LAMTOR5	13.6353	12.76	8.6293	4.9103	3.76182	14.804	13.162	12.94	13.861	15.871	9.904	11.404	12.083	6.5284	7.2765	4.7277	7.0809	3.568	4.2646	2.2789	5.4518	4.7736	2.543
LANCL2 protein	A6QPG6	LANCL2	0.9276	0.809068	1.87737	1.32865	0.871633	1.0574	0	1.7254	0	0	2.476	0.76027	3.0207	2.6114	0	0	4.2485	0	1.0661	0.75963	1.363	1.3639	0
Cytosol aminopeptidase	P00727	LAP3	0.287567	0.380125	0.606367	2.1471	14.624	0	0	0.8627	0	0	0	1.5205	0	0	1.8191	2.3639	1.4162	2.676	2.1323	15.193	10.904	18.413	13.986
La ribonucleoprotein 1, translational regulator	F1MZU1	LARP1	0	0	0	0	1.89075	0	0	0	0	0	0	0	0	0	0	0	0	0	0	1.5193	2.0444	2.7278	1.2715
La ribonucleoprotein domain family member 7	A0A3Q1LP50	LARP7	0	0	0	0.489528	3.43717	0	0	0	0	0	0	0	0	0	0	0	0	0.89201	1.0661	3.7981	2.0444	4.0917	3.8145
Leucyl-tRNA synthetase	A0A3S5ZPT9	LARS1	9.00567	7.5304	6.2518	8.98702	6.96673	5.2872	9.6518	12.078	0	4.5346	11.142	14.445	7.0483	2.6114	9.0957	5.9097	9.9132	11.596	8.5292	4.5578	6.8148	8.8653	7.629
LAS1 like ribosome biogenesis factor	A6QP94	LAS1L	0	0	0	0	0.848757	0	0	0	0	0	0	0	0	0	0	0	0	0	0	0.75963	0	1.3639	1.2715
LIM and SH3 domain protein 1	Q3B7M5	LASP1	0.872533	0.760275	0.671267	5.67015	16.632	0	1.7549	0.8627	0	0	0	3.0411	2.0138	0	0	8.2735	2.8323	6.2441	5.3307	15.193	12.948	12.957	25.43
Lecithin-cholesterol acyltransferase	Q2KIW4	LCAT	2.5051	1.59753	4.13173	2.01158	2.37555	3.1723	1.7549	2.5881	1.26	1.1336	2.476	1.5205	3.0207	3.9171	5.4574	2.3639	2.8323	1.784	1.0661	2.2789	1.363	2.0458	3.8145
Lipocln_cytosolic_FA-bd_dom domain-containing protein	F1MIA9	LCN15	0.644943	0.788468	9.92843	6.20435	1.93302	1.0574	0.87743	0	1.26	1.1336	0	0.76027	13.09	13.057	3.6383	4.7277	5.6647	8.0281	6.3969	2.2789	3.4074	2.0458	0
Lymphocyte cytosolic protein 1	F1MYX5	LCP1	0	0.616925	0	0.122713	0	0	0	0	0	0	0	2.4677	0	0	0	0.49085	0	0	0	0	0	0	0
L-lactate dehydrogenase A chain	P19858	LDHA	16.3512	21.4815	21.9513	17.6383	18.626	7.8967	21.445	19.712	18.786	20.354	24.068	22.718	13.58	12.302	39.972	15.886	9.8751	26.696	18.096	12.085	20.714	16.986	24.719
L-lactate dehydrogenase B chain	Q5E9B1	LDHB	15.1216	15.7078	17.8588	15.281	20.7737	4.7518	26.78	13.833	6.3183	13.612	15.5	27.401	6.5584	12.405	34.613	14.799	11.367	17.871	17.087	13.684	20.123	23.196	26.092
L-lactate dehydrogenase	E1BNS9	LDHC	5.49233	0.865308	0	0.538428	0.367176	3.213	11.44	1.824	1.3569	0	1.2856	0.81873	0	0	0	1.2274	0	0.92631	0	0	0.052406	1.4163	0
Mitochondrial proton/calcium exchanger protein	Q0VCA3	LETM1	4.6528	2.25772	4.8679	13.8148	14.898	5.2872	2.6323	6.0389	1.26	4.5346	2.476	0.76027	7.0483	3.9171	3.6383	13.001	19.826	10.704	11.728	17.471	14.993	15.685	11.443
Beta-1,3-N-acetylglucosaminyltransferase lunatic fringe	Q2KJ92	LFNG	2.96513	1.45203	1.87737	1.03697	2.06122	1.0574	4.3872	3.4508	1.26	2.2673	0	2.2808	3.0207	2.6114	0	2.3639	0	1.784	0	1.5193	2.0444	3.4097	1.2715
Galectin-1	P11116	LGALS1	11.5479	6.9212	8.77023	7.40195	10.7601	13.747	11.407	9.4897	3.7801	9.0692	4.952	9.8835	7.0483	6.5284	12.734	4.7277	8.497	8.9201	7.463	9.8752	11.585	8.8653	12.715
Galectin	A6QLZ0	LGALS3	7.93763	9.4605	6.27317	8.61923	14.3011	11.632	6.142	6.0389	11.34	6.8019	13.618	6.0821	6.0414	9.1398	3.6383	5.9097	15.578	4.46	8.5292	18.991	15.674	13.639	8.9005
Galectin-3-binding protein	A7E3W2	LGALS3BP	0	0	0	1.59922	1.02293	0	0	0	0	0	0	0	0	0	0	0	0	0	6.3969	0	0	4.0917	0
Galectin	G5E5J2	LGALS4	0	0	0	0.741475	2.54938	0	0	0	0	0	0	0	0	0	0	1.1819	0	1.784	0	1.5193	3.4074	2.7278	2.543
Galectin	A0A3Q1MR74	LGALS7	0.580043	0.380125	3.19637	6.30645	8.234	0	0.87743	0.8627	0	0	0	1.5205	1.0069	1.3057	7.2765	3.5458	7.0809	7.1361	7.463	8.3559	7.4963	8.1833	8.9005
Galectin-9	Q3MHZ8	LGALS9	1.69747	0.380125	0	0.35405	0.170487	4.2297	0	0.8627	0	0	0	1.5205	0	0	0	0	1.4162	0	0	0	0	0.68195	0
Beta-lactoglobulin	P02754	LGB	2.9553	1.88455	1.3057	1.02305	0	1.0574	2.6323	5.1762	6.3002	0	1.238	0	0	3.9171	0	0	1.4162	2.676	0	0	0	0	0
Asparaginyl endopeptidase	A0A140T8D4	LGMN	0	0	0	0.266525	3.54183	0	0	0	0	0	0	0	0	0	0	0	0	0	1.0661	3.0385	3.4074	1.3639	6.3575
Lipoyl synthase, mitochondrial	Q5BIP7	LIAS	0	0	0	0	0.68182	0	0	0	0	0	0	0	0	0	0	0	0	0	0	0	0.68148	2.0458	0
DNA ligase	A0A3S5ZPU0	LIG1	43.739	42.2965	34.92	25.5535	19.1217	48.642	36.852	45.723	37.801	52.148	35.902	43.335	36.248	33.948	34.564	29.548	29.74	25.868	17.058	20.51	17.718	20.458	17.801
DNA ligase	A0A3Q1LF81	LIG3	0.292477	0.782968	0.435233	1.9057	1.44135	0	0.87743	0	0	1.1336	1.238	0.76027	0	1.3057	0	0	5.6647	0.89201	1.0661	3.0385	1.363	1.3639	0
LIM domain and actin binding 1	E1BDU8	LIMA1	0	0	0	0	0.929995	0	0	0	0	0	0	0	0	0	0	0	0	0	0	3.0385	0.68148	0	0
Protein lin-7 homolog C	Q0P5F3	LIN7C	1.50953	0.809068	0.4338	0	1.03845	1.054	1.752	1.7226	0	0	2.476	0.76027	0	1.3014	0	0	0	0	0	1.5193	1.363	0	1.2715
Lipase	A0A3Q1M1X5	LIPA	0.580043	0	0	1.11013	1.2088	0	0.87743	0.8627	0	0	0	0	0	0	0	0	1.4162	0.89201	2.1323	1.5193	2.0444	0	1.2715
Putative lipoyltransferase 2, mitochondrial	E1BI46	LIPT2	3.4425	3.60898	2.91897	3.06312	2.1233	4.2297	3.5097	2.5881	5.0402	3.4009	3.714	2.2808	3.0207	3.9171	1.8191	3.5458	2.8323	2.676	3.1984	3.0385	1.363	4.0917	0
LLGL scribble cell polarity complex component 2	A0A3Q1MJ68	LLGL2	3.08513	2.62492	0	0.223002	0.550312	3.1723	2.6323	3.4508	2.5201	2.2673	4.952	0.76027	0	0	0	0	0	0.89201	0	1.5193	0	0.68195	0
Lectin, mannose binding 1	F1ME46	LMAN1	4.37013	5.63335	3.3542	2.75305	2.41793	5.2872	3.5097	4.3135	7.5603	7.9355	2.476	4.5616	3.0207	5.2228	1.8191	3.5458	2.8323	3.568	1.0661	3.0385	2.0444	2.0458	2.543
LMAN2 protein	A6QP36	LMAN2	11.3152	11.0356	7.28007	3.09208	2.41783	14.804	9.6518	9.4897	15.121	12.47	7.428	9.1232	9.0621	9.1398	3.6383	4.7277	2.8323	2.676	2.1323	3.0385	2.7259	1.3639	2.543
Lamin A/C	F1MYG5	LMNA	7.06153	8.21875	12.361	15.231	13.8182	0	9.9696	11.215	15.577	2.2673	7.428	7.6027	11.805	14.363	10.915	20.093	12.746	11.027	17.058	16.227	16.602	14.815	7.629
Lamin B1	A0A3Q1LNG7	LMNB1	5.9005	2.802	9.8561	17.871	22.5305	0	6.4865	11.215	4.2748	1.1336	1.238	4.5616	12.873	13.057	3.6383	23.912	15.578	14.279	17.715	25.542	24.696	23.355	16.529
Lamin B2	F1MJI7	LMNB2	3.31457	1.52928	7.5376	7.6762	10.099	1.0574	2.8474	6.0389	1.569	2.2673	0	2.2808	9.5558	13.057	0	13.91	4.2485	6.8057	5.7406	9.8858	9.1308	15.022	6.3575
LIM domain 7	A0A3Q1LFJ4	LMO7	3.3727	0.8797	0	0	0	3.1723	2.6323	4.3135	0	0	1.238	2.2808	0	0	0	0	0	0	0	0	0	0	0
Endoplasmic reticulum junction formation protein lunapark	A0A3Q1MAH3	LNPK	6.2952	4.68088	2.213	0.295475	0	8.4595	4.3872	6.0389	6.3002	5.6682	3.714	3.0411	4.0276	2.6114	0	1.1819	0	0	0	0	0	0	0
Tubulin alpha chain	F6RP72	LOC100295712	8.3336	6.69468	7.40687	5.70405	6.92572	9.0368	9.331	6.633	6.7277	6.7507	6.5186	6.7817	6.0008	8.7467	7.4731	5.8157	7.129	6.4057	3.4658	6.3344	5.9311	8.1286	7.3088
NACHT domain-containing protein	G3N2C1	LOC100301263	36.5517	36.7037	37.4683	34.5302	26.435	41.606	33.647	34.402	32.658	35.559	35.775	42.823	43.666	29.87	38.869	28.824	42.282	31.985	35.03	24.959	26.48	30.896	23.405
Uncharacterized protein	F1MLW8	LOC100847119	0.72262	1.49777	1.23978	2.3199	0.423602	0	0.87596	1.2919	0.62896	0.56587	0.61795	4.1783	1.5078	1.3035	0.90803	5.9077	1.4138	0.89201	1.0661	0.37917	0.34017	0.3404	0.63467
GAGE domain-containing protein	A0A3Q1MN52	LOC100848555	2.0975	3.6219	0.870467	2.8791	4.83623	1.0574	3.5097	1.7254	3.7801	5.6682	1.238	3.8013	0	2.6114	0	1.1819	0	7.1361	3.1984	6.077	2.0444	6.1375	5.086
Glycine N-methyltransferase	A0A3Q1M678	LOC112443696	0	0	0	1.20208	4.9055	0	0	0	0	0	0	0	0	0	0	0	0	2.676	2.1323	3.0385	4.7704	5.4556	6.3575
Oncomodulin	G3MZH8	OCM	1.21517	4.06593	2.4904	0.446	3.0962	1.0574	0	2.5881	1.26	4.5346	7.428	3.0411	2.0138	0	5.4574	0	0	1.784	0	3.7981	2.0444	2.7278	3.8145
Histone H2B	A0A3Q1M071	LOC112445465	0.337733	0.405275	1.07987	1.58977	0.66253	0	1.0132	0	0	0	1.6211	0	0	2.1138	1.1258	0.73149	2.2926	1.4441	1.8909	1.2298	0.31632	1.104	0
Uncharacterized protein	F1MJK3	LOC506828	0.292477	1.3903	0.435233	0.223002	0	0	0.87743	0	2.5201	0	0	3.0411	0	1.3057	0	0	0	0.89201	0	0	0	0	0
Fatty acid amide hydrolase	F1MIP0	LOC513210	0.575133	2.47385	0	0	0	0	0	1.7254	1.26	3.4009	3.714	1.5205	0	0	0	0	0	0	0	0	0	0	0
Multidrug resistance-associated protein 4	F1MUC1	LOC515333	0.287567	0	0.335633	1.05155	5.64492	0	0	0.8627	0	0	0	0	1.0069	0	0	1.1819	0	0.89201	2.1323	8.3559	6.8148	6.1375	1.2715
Uncharacterized protein	G3MYQ6	LOC515551	0	0.190068	0.671267	0.223002	1.23202	0	0	0	0	0	0	0.76027	2.0138	0	0	0	0	0.89201	0	1.5193	1.363	2.0458	0
SpaA domain-containing protein	F1MF76	LOC515570	21.823	19.0945	11.425	11.2114	4.50183	30.666	17.549	17.254	18.901	24.94	17.332	15.205	10.069	7.8341	16.372	8.2735	14.162	5.3521	17.058	4.5578	6.8148	4.0917	2.543
Alkaline phosphatase	E1BJE3	LOC516378	2.2749	0	23.792	26.2035	21.9647	0	0	6.8247	0	0	0	0	29.559	24.649	17.168	19.337	34.493	21.304	29.68	25.495	19.909	20.958	21.497
Serotransferrin-like	Q2HJF0	LOC525947	0	0.380125	0	0	0	0	0	0	0	0	0	1.5205	0	0	0	0	0	0	0	0	0	0	0
Uncharacterized protein	A0A3Q1M3A4	LOC528040	0	0.380125	0	0	0	0	0	0	0	0	0	1.5205	0	0	0	0	0	0	0	0	0	0	0
Alkaline phosphatase	F1MPH8	LOC528262	1.1523	0	10.6405	14.6585	24.7132	0	0	3.4569	0	0	0	0	17.683	7.832	6.4065	17.158	12.125	14.34	15.011	30.343	27.627	20.473	20.41
Uncharacterized protein	A0A3Q1NDV9	LOC538435	0.13625	0.703	2.67167	1.6592	0.789225	0	0.40875	0	0	0	0	2.812	3.4897	4.5253	0	2.6392	1.4162	1.5153	1.0661	0	1.1577	1.9992	0
Uncharacterized protein	A0A3Q1LZY6	LOC615989	2.88058	0.950325	11.7125	12.8343	14.4165	0	0.87743	7.7643	0	0	0	3.8013	16.11	11.751	7.2765	14.183	11.329	15.164	10.661	15.952	18.4	15.685	7.629
Uncharacterized protein	A0A3Q1MAZ1	LOC618737	0.352467	0	0.770867	0.35405	1.17007	1.0574	0	0	0	0	0	0	1.0069	1.3057	0	0	1.4162	0	0	0	1.363	2.0458	1.2715
Uncharacterized protein LOC777594	Q3ZBV6	LOC777594	0.700867	0	0.667367	0	2.182	2.1026	0	0	0	0	0	0	2.0021	0	0	0	0	0	0	0	2.714	4.7499	1.2641
RING-type domain-containing protein	A0A3Q1LNF8	LOC780968	1.07162	1.22705	1.13873	0.188488	1.29738	0.89377	0	2.3211	0	2.2673	1.238	1.4029	1.0069	2.4093	0	0	0	0.75395	0	1.4017	0.57601	1.9403	1.2715
SERPIN domain-containing protein	A0A0A0MPA0	LOC784932	3.18407	4.86637	0	0.2571	1.76812	1.0512	3.7893	4.7117	0	0	1.8095	17.656	0	0	0	0	0	0	1.0284	0.37758	0	0	6.6949
Beta-hexosaminidase	E1B9E8	LOC786974	0	0	0	0	1.08157	0	0	0	0	0	0	0	0	0	0	0	0	0	0	0.9681	0.68148	1.0563	1.6204
Lon protease homolog, mitochondrial	A0A140T842	LONP1	15.565	13.369	16.05	13.1493	16.219	17.976	14.916	13.803	12.6	17.005	8.666	15.205	16.11	15.668	16.372	14.183	9.9132	17.84	10.661	16.712	18.4	17.049	12.715
Lon protease homolog 2, peroxisomal	Q3SX23	LONP2	0	0	0	0.7996	1.42169	0	0	0	0	0	0	0	0	0	0	0	0	0	3.1984	2.2789	2.7259	0.68195	0
Lysophospholipid acyltransferase 5	G8JL05	LPCAT3	2.85757	2.50548	0.335633	1.33312	0.871495	4.2297	1.7549	2.5881	2.5201	2.2673	3.714	1.5205	1.0069	0	0	0	1.4162	1.784	2.1323	0.75963	2.0444	0.68195	0
Phosphatidate phosphatase	A0A3Q1LV95	LPIN2	1.51747	1.37589	1.88403	0.91605	0	1.0574	2.6323	0.8627	0	2.2673	2.476	0.76027	2.0138	0	3.6383	1.1819	1.4162	0	1.0661	0	0	0	0
Lipoprotein lipase	P11151	LPL	5.0151	4.2553	2.54863	2.4419	1.6508	6.3446	4.3872	4.3135	6.3002	3.4009	1.238	6.0821	5.0345	2.6114	0	7.0916	0	2.676	0	4.5578	0.68148	1.3639	0
Leucine rich alpha-2-glycoprotein 1	F6RMV5	LRG1	0.93251	0.760275	0.335633	0.741475	0.170487	1.0574	0.87743	0.8627	0	0	0	3.0411	1.0069	0	0	1.1819	0	1.784	0	0	0	0.68195	0
LDL receptor related protein 2	F1N6H1	LRP2	2.5881	0	66.2563	61.2868	65.3178	0	0	7.7643	0	0	0	0	85.586	82.258	30.925	70.916	46.734	67.793	59.704	66.847	72.237	67.513	54.674
LDL receptor related protein associated protein 1	A0A3Q1MD85	LRPAP1	2.15753	2.16987	2.3126	4.03733	10.9733	2.1149	2.6323	1.7254	2.5201	3.4009	1.238	1.5205	3.0207	3.9171	0	3.5458	4.2485	0.89201	7.463	10.635	10.222	11.593	11.443
Leucine rich pentatricopeptide repeat containing	E1BPX9	LRPPRC	1.80013	0.380125	3.72667	21.9615	29.2688	1.0574	1.7549	2.5881	0	0	0	1.5205	8.0552	1.3057	1.8191	18.911	21.243	17.84	29.852	36.462	27.941	36.143	16.529
Leucine rich repeat containing 47	A0A3S5ZP87	LRRC47	1.44767	1.1631	4.02547	5.83462	5.92373	0	1.7549	2.5881	0	1.1336	1.238	2.2808	5.0345	5.2228	1.8191	9.4555	1.4162	7.1361	5.3307	6.8367	8.1777	6.1375	2.543
LRRC57 protein	Q17QC1	LRRC57	0	0.788468	0.770867	1.4686	2.07719	0	0	0	1.26	1.1336	0	0.76027	1.0069	1.3057	0	0	0	2.676	3.1984	3.0385	0.68148	2.0458	2.543
Leucine-rich repeat-containing protein 59	Q5E9X4	LRRC59	4.9502	4.00968	2.44903	4.2897	5.2226	5.2872	4.3872	5.1762	3.7801	2.2673	6.19	3.8013	6.0414	1.3057	0	4.7277	5.6647	3.568	3.1984	6.077	6.8148	5.4556	2.543
LRR binding FLII interacting protein 1	A0A3Q1MQF7	LRRFIP1	0.312537	0.09281	0	0.27444	1.21815	0.51635	0	0.42126	0	0	0	0.37124	0	0	0	0.57715	0	0	0.52061	1.8902	2.0285	0.333	0.62088
Leucine-rich repeat flightless-interacting protein 2	E1BBW0	LRRFIP2	0.912473	0.596825	0	1.2622	1.60248	0.54108	1.7549	0.44144	0	0	1.238	1.1493	0	0	0	0.60479	2.8323	0	1.6117	2.6676	1.3789	1.7128	0.65061
U6 snRNA-associated Sm-like protein LSm1	Q5E9Z8	LSM1	3.95767	4.39725	2.38413	1.78858	2.65015	3.1723	4.3872	4.3135	1.26	4.5346	4.952	6.8424	4.0276	1.3057	1.8191	2.3639	2.8323	0.89201	1.0661	4.5578	3.4074	1.3639	1.2715
Protein LSM12 homolog	Q0VCF9	LSM12	0	0	0	0.295475	0.701253	0	0	0	0	0	0	0	0	0	0	1.1819	0	0	0	0.75963	0.68148	1.3639	0
Uncharacterized protein	E1BEY9	LSM14B	6.46767	5.3018	4.97413	3.47575	1.39894	6.3446	7.0195	6.0389	2.5201	7.9355	6.19	4.5616	5.0345	2.6114	7.2765	2.3639	5.6647	2.676	3.1984	2.2789	0.68148	1.3639	1.2715
U6 snRNA-associated Sm-like protein LSm2	A6QQV3	LSM2	2.73757	3.76745	4.8679	3.20922	3.05715	2.1149	3.5097	2.5881	3.7801	4.5346	3.714	3.0411	7.0483	3.9171	3.6383	2.3639	5.6647	2.676	2.1323	2.2789	3.4074	2.7278	3.8145
U6 snRNA-associated Sm-like protein LSm3	Q32PE9	LSM3	1.86507	1.59753	1.37723	1.89512	1.52692	2.1149	1.7549	1.7254	1.26	1.1336	2.476	1.5205	1.0069	1.3057	1.8191	1.1819	1.4162	1.784	3.1984	1.5193	0.68148	1.3639	2.543
U6 snRNA-associated Sm-like protein LSm4	Q3ZBK6	LSM4	1.44767	2.17732	1.44213	0.813978	1.93325	0	1.7549	2.5881	0	5.6682	0	3.0411	3.0207	1.3057	0	2.3639	0	0.89201	0	2.2789	2.0444	3.4097	0
U6 snRNA-associated Sm-like protein LSm5	Q2HJH0	LSM5	1.44767	1.62363	1.5484	3.38825	1.37942	0	1.7549	2.5881	1.26	0	3.714	1.5205	1.0069	0	3.6383	2.3639	4.2485	2.676	4.2646	1.5193	1.363	1.3639	1.2715
LSM6 homolog, U6 small nuclear RNA and mRNA degradation associated	A0A3Q1LRX5	LSM6	0.86761	1.34979	1.98363	1.4635	1.37929	0	0.87743	1.7254	0	3.4009	1.238	0.76027	1.0069	1.3057	3.6383	3.5458	1.4162	0.89201	0	1.5193	2.0444	0.68195	1.2715
U6 snRNA-associated Sm-like protein LSm8	Q3ZCE0	LSM8	0.292477	0.190068	0	0.266525	1.89408	0	0.87743	0	0	0	0	0.76027	0	0	0	0	0	0	1.0661	0.75963	4.0889	2.7278	0
LUC7 like	A0A3Q1MTQ0	LUC7L	0	0	2.3828	2.3823	2.8684	0	0	0	0	0	0	0	4.537	2.6114	0	4.7277	1.4162	1.784	1.6013	3.4228	2.7286	3.4124	1.9098
Luc7-like protein 3	Q3SX41	LUC7L3	0.580043	0.380125	1.44213	4.14365	5.62182	0	0.87743	0.8627	0	0	0	1.5205	3.0207	1.3057	0	5.9097	2.8323	3.568	4.2646	8.3559	6.8148	4.7736	2.543
Lumican	Q05443	LUM	0	0.380125	0	0	0	0	0	0	0	0	0	1.5205	0	0	0	0	0	0	0	0	0	0	0
Leucine zipper protein 1	E1BKT0	LUZP1	0	0	0	0.533075	4.39705	0	0	0	0	0	0	0	0	0	0	0	0	0	2.1323	5.3174	6.1333	6.1375	0
Latexin	F1N120	LXN	0	0.380125	0	0	0	0	0	0	0	0	0	1.5205	0	0	0	0	0	0	0	0	0	0	0
Lymphocyte antigen 96	C4T7Z1	LY96	0	0	0	1.11013	1.7398	0	0	0	0	0	0	0	0	0	0	0	1.4162	0.89201	2.1323	2.2789	1.363	2.0458	1.2715
Ly1 antibody reactive	Q58DA3	LYAR	0	0	0.335633	2.70465	1.42192	0	0	0	0	0	0	0	1.0069	0	0	3.5458	4.2485	0.89201	2.1323	2.2789	1.363	2.0458	0
Leucine zipper and CTNNBIP1 domain-containing protein	A0A3Q1LRV6	LZIC	0.872533	0.5702	0.335633	0.489528	3.3515	0	1.7549	0.8627	0	0	0	2.2808	1.0069	0	0	0	0	0.89201	1.0661	5.3174	3.4074	3.4097	1.2715
Leucine zipper transcription factor-like protein 1	Q3ZBL4	LZTFL1	1.44767	3.46663	1.21277	1.11013	1.23202	0	1.7549	2.5881	0	2.2673	2.476	9.1232	0	0	3.6383	0	1.4162	0.89201	2.1323	1.5193	1.363	2.0458	0
Microtubule actin crosslinking factor 1	F1N6H4	MACF1	0.93251	0.505068	0.335633	1.31808	6.07808	1.0574	0.87743	0.8627	1.26	0	0	0.76027	1.0069	0	0	1.1819	0	0.89201	3.1984	5.3174	10.222	7.5014	1.2715
Core histone macro-H2A	Q2HJ65	MACROH2A1	0	0	0	0	0.720575	0	0	0	0	0	0	0	0	0	0	0	0	0	0	1.5193	1.363	0	0
Protein maelstrom homolog	F1MMI4	MAEL	1.22008	1.09797	0	0	0	1.0574	0.87743	1.7254	1.26	1.1336	1.238	0.76027	0	0	0	0	0	0	0	0	0	0	0
Protein mago nashi homolog 2	Q0VC92	MAGOHB	0.287567	0	0.671267	2.08405	1.73968	0	0	0.8627	0	0	0	0	2.0138	0	0	3.5458	2.8323	0.89201	1.0661	2.2789	2.0444	1.3639	1.2715
m-AAA protease-interacting protein 1, mitochondrial	A3KN05	MAIP1	1.5775	1.09797	0	1.6286	0.871633	2.1149	1.7549	0.8627	1.26	1.1336	1.238	0.76027	0	0	0	1.1819	1.4162	1.784	2.1323	0.75963	1.363	1.3639	0
Protein MAK16 homolog	Q1RML7	MAK16	0	0	0.335633	1.4056	1.01913	0	0	0	0	0	0	0	1.0069	0	0	1.1819	1.4162	0.89201	2.1323	0.75963	0.68148	1.3639	1.2715
Lysosomal alpha-mannosidase	Q29451	MAN2B1	0.877433	0.499567	1.9489	3.15065	3.73477	0	2.6323	0	0	0	1.238	0.76027	4.0276	0	1.8191	3.5458	4.2485	2.676	2.1323	6.077	4.7704	4.0917	0
Beta-mannosidase	Q29444	MANBA	0	0.809068	1.0069	1.33312	3.86275	0	0	0	0	0	2.476	0.76027	3.0207	0	0	0	1.4162	1.784	2.1323	5.3174	4.7704	4.0917	1.2715
Mesencephalic astrocyte-derived neurotrophic factor	P80513	MANF	1.92997	3.53282	2.48373	2.17667	1.38273	3.1723	1.7549	0.8627	3.7801	3.4009	6.19	0.76027	3.0207	2.6114	1.8191	0	2.8323	2.676	3.1984	0.75963	3.4074	1.3639	0
Microtubule associated protein 1B	A0A3Q1MTY6	MAP1B	4.4198	2.355	0	0	0	2.1149	4.3144	6.8301	0	3.4009	0	6.0191	0	0	0	0	0	0	0	0	0	0	0
Microtubule-associated protein 1S	F1N1H2	MAP1S	0.872533	0.380125	0.671267	0.813978	0.720683	0	1.7549	0.8627	0	0	0	1.5205	2.0138	0	0	2.3639	0	0.89201	0	1.5193	0.68148	0.68195	0
MAP2K1 protein	Q0VD16	MAP2K1	1.45257	0.760275	0.770867	1.59897	1.56942	0	2.6323	1.7254	0	0	0	3.0411	1.0069	1.3057	0	3.5458	0	1.784	1.0661	2.2789	0.68148	2.0458	1.2715
Mitogen-activated protein kinase kinase 2	A0A3S5ZPX3	MAP2K2	0	0.5702	0	0	0.488245	0	0	0	0	0	0	2.2808	0	0	0	0	0	0	0	0	0.68148	0	1.2715
MAP2K4 protein	A5PJP8	MAP2K4	0.287567	0.5702	0	0	1.72025	0	0	0.8627	0	0	0	2.2808	0	0	0	0	0	0	0	1.5193	2.0444	2.0458	1.2715
Microtubule-associated protein	A0A3Q1LJL4	MAP4	4.94527	7.1849	4.803	11.2944	18.3912	5.2872	3.5097	6.0389	2.5201	6.8019	14.856	4.5616	5.0345	3.9171	5.4574	5.9097	12.746	11.596	14.926	18.231	12.948	15.685	26.701
Mitogen-activated protein kinase 1	P46196	MAPK1	3.675	5.76233	0.671267	2.94712	3.90258	3.1723	5.2646	2.5881	3.7801	6.8019	8.666	3.8013	2.0138	0	0	2.3639	2.8323	4.46	2.1323	3.7981	1.363	4.0917	6.3575
Microtubule-associated protein RP/EB family member 1	Q3ZBD9	MAPRE1	3.37233	6.49202	1.2061	1.7495	5.66705	3.1723	2.6312	4.3135	3.7801	10.2	7.4264	4.5616	1.0069	2.6114	0	2.3639	0	3.568	1.0661	5.3164	4.7695	7.4996	5.0827
Microtubule-associated protein RP/EB family member 2	Q3SZP2	MAPRE2	2.7425	3.6591	2.99053	3.99422	1.72025	2.1149	4.3872	1.7254	1.26	5.6659	6.19	1.5205	4.0276	1.3057	3.6383	3.5458	5.6647	3.568	3.1984	1.5193	2.0444	2.0458	1.2715
Myristoylated alanine-rich C-kinase substrate	P12624	MARCKS	0	0	1.77777	4.60023	4.11523	0	0	0	0	0	0	0	4.0276	1.3057	0	4.7277	7.0809	4.46	2.1323	4.5578	3.4074	3.4097	5.086
MARCKS-related protein	Q0VBZ9	MARCKSL1	1.15027	0.5702	2.48373	2.3701	4.66898	0	0	3.4508	0	0	0	2.2808	3.0207	2.6114	1.8191	2.3639	1.4162	3.568	2.1323	5.3174	4.7704	4.7736	3.8145
Methionine--tRNA ligase, cytoplasmic	A0A3Q1LLF2	MARS1	1.80013	0.999125	3.6965	4.31935	2.379	1.0574	1.7549	2.5881	0	0	2.476	1.5205	3.0207	2.6114	5.4574	2.3639	7.0809	3.568	4.2646	1.5193	2.7259	2.7278	2.543
S-adenosylmethionine synthase	A0A3Q1MZ37	MAT2A	0.937433	0.945025	0	0.446	3.20782	1.0574	1.7549	0	3.7801	0	0	0	0	0	0	0	0	1.784	0	1.5193	4.7702	2.7276	3.8142
Methionine adenosyltransferase 2 subunit beta	Q29RI9	MAT2B	1.80013	1.06639	0	0.489528	1.2319	1.0574	1.7549	2.5881	0	2.2673	1.238	0.76027	0	0	0	0	0	0.89201	1.0661	1.5193	2.0444	1.3639	0
Matrilin 4	E1BDF3	MATN4	0.570533	0	6.01273	2.09435	7.59005	0	0	1.7116	0	0	0	0	5.0022	13.036	0	2.3449	4.2485	1.784	0	5.3174	11.574	2.0458	11.423
Uncharacterized protein	F1MXI4	MATR3	4.001	0.36935	9.212	11.7937	13.0375	0	4.2876	7.7154	0	0	0	1.4774	14.932	9.0657	3.6383	17.662	11.169	8.8695	9.4744	12.828	11.353	14.127	13.842
Mannose-binding protein C	O02659	MBL	0.292477	0.999125	0	0	0	0	0.87743	0	0	0	2.476	1.5205	0	0	0	0	0	0	0	0	0	0	0
Malonyl-CoA-acyl carrier protein transacylase	E1BPG0	MCAT	3.795	3.09837	2.0485	2.24915	3.4796	5.2872	3.5097	2.5881	2.5201	3.4009	4.952	1.5205	3.0207	1.3057	1.8191	1.1819	2.8323	1.784	3.1984	4.5578	2.7259	4.0917	2.543
Methylcrotonoyl-CoA carboxylase 2	A0A3Q1LW25	MCCC2	0	0	0	0	0.910583	0	0	0	0	0	0	0	0	0	0	0	0	0	0	2.2789	0.68148	0.68195	0
DNA replication licensing factor MCM2	A0A3Q1LHC9	MCM2	1.45257	0.689625	1.71287	3.5242	8.01683	0	2.6323	1.7254	0	0	1.238	1.5205	2.0138	1.3057	1.8191	2.3639	4.2485	5.3521	2.1323	11.394	7.4963	6.8195	6.3575
DNA replication licensing factor MCM3	A4FUD9	MCM3	3.3127	2.16222	3.82627	7.53635	11.1857	2.1149	3.5097	4.3135	0	1.1336	3.714	3.8013	7.0483	2.6114	1.8191	8.2735	4.2485	8.0281	9.5953	14.433	11.585	13.639	5.086
DNA helicase	E1BFZ9	MCM4	1.3896	1.85272	1.98363	4.79875	12.235	0	1.7549	2.4139	0	1.1336	2.476	3.8013	1.0069	1.3057	3.6383	3.5458	4.2485	7.1361	4.2646	10.635	17.037	13.639	7.629
DNA helicase	A6H7F8	MCM5	2.0926	1.09247	2.64823	2.2052	4.98328	1.0574	2.6323	2.5881	0	1.1336	2.476	0.76027	4.0276	3.9171	0	1.1819	1.4162	0.89201	5.3307	6.077	4.0889	3.4097	6.3575
DNA helicase	E1BH89	MCM6	1.74503	3.1092	1.71287	4.63875	9.29575	0	3.5097	1.7254	0	3.4009	3.714	5.3219	2.0138	1.3057	1.8191	2.3639	2.8323	8.0281	5.3307	9.8752	7.4963	10.911	8.9005
DNA replication licensing factor MCM7	Q3ZBH9	MCM7	3.66517	1.59203	5.5458	5.68543	11.314	3.1723	3.5097	4.3135	0	1.1336	3.714	1.5205	8.0552	1.3057	7.2765	3.5458	4.2485	5.3521	9.5953	10.635	12.267	10.911	11.443
Malate dehydrogenase, cytoplasmic	Q3T145	MDH1	5.8751	6.06757	5.4161	5.28828	11.9042	1.0574	10.529	6.0389	3.7801	7.9355	4.952	7.6027	4.0276	1.3057	10.915	3.5458	4.2485	8.0281	5.3307	10.635	8.1777	12.275	16.529
Malate dehydrogenase, mitochondrial	Q32LG3	MDH2	30.838	45.265	33.8983	38.2965	38.9265	35.953	28.955	27.606	51.662	44.212	63.138	22.048	33.228	24.808	43.659	27.185	35.404	38.356	52.241	34.943	36.118	38.871	45.774
Malic enzyme	F1N3V0	ME1	16.0455	21.1061	18.8247	18.3308	16.298	6.3446	22.813	18.979	7.5603	28.341	27.236	21.287	15.103	10.446	30.925	18.911	14.162	23.192	17.058	16.712	12.948	17.731	17.801
Malic enzyme	A0A3Q1MWG7	ME2	7.2277	9.107	5.30313	4.60467	4.67253	9.5169	5.2646	6.9016	3.7801	12.47	14.856	5.3219	7.0483	5.2228	3.6383	4.7277	4.2485	6.2441	3.1984	4.5578	5.4518	6.1375	2.543
Chromatin modification-related protein MEAF6	Q58CU0	MEAF6	0	0	0.671267	2.57428	0.871633	0	0	0	0	0	0	0	2.0138	0	0	0	4.2485	1.784	4.2646	0.75963	1.363	1.3639	0
Enoyl-[acyl-carrier-protein] reductase, mitochondrial	Q7YS70	MECR	0	0	0	0.13325	0.4259	0	0	0	0	0	0	0	0	0	0	0	0	0	0.533	0	1.7036	0	0
Mediator of ErbB2-driven cell motility 1	A0A3Q1N5P3	MEMO1	0.292477	0.190068	0	0.489528	0.511238	0	0.87743	0	0	0	0	0.76027	0	0	0	0	0	0.89201	1.0661	0	1.363	0.68195	0
LRP chaperone MESD	Q3T0U1	MESD	8.5226	7.0689	6.00907	1.27455	3.8404	11.632	7.8969	6.0389	5.0402	10.203	6.19	6.8424	6.0414	6.5284	5.4574	1.1819	0	1.784	2.1323	2.2789	2.7259	2.7278	7.629
Methionine aminopeptidase 2	Q3ZC89	METAP2	0	0.3095	1.44213	2.38467	2.08065	0	0	0	0	0	1.238	0	3.0207	1.3057	0	1.1819	1.4162	2.676	4.2646	2.2789	2.0444	2.7278	1.2715
Methyltransferase-like 26	Q32KX8	METTL26	1.165	1.06977	0.942	1.36205	3.4173	0	2.6323	0.8627	0	0	1.238	3.0411	1.0069	0	1.8191	1.1819	1.4162	1.784	1.0661	3.0385	4.7704	2.0458	3.8145
Lactadherin	F1MXX6	MFGE8	46.1787	51.8323	54.7553	36.528	18.044	60.274	36.852	41.41	69.303	45.346	56.948	35.732	41.283	66.59	56.393	39.004	45.318	33.004	28.786	17.471	17.718	20.458	16.529
Mitofusin 2	D7GLD0	MFN2	3.4425	3.17453	1.44213	0.577052	0	4.2297	3.5097	2.5881	3.7801	3.4009	2.476	3.0411	3.0207	1.3057	0	0	1.4162	0.89201	0	0	0	0	0
Uncharacterized protein	F1N7W0	MGC152281	6.305	4.34317	0.335633	0.489528	0.530658	8.4595	6.142	4.3135	5.0402	4.5346	2.476	5.3219	1.0069	0	0	0	0	0.89201	1.0661	0.75963	1.363	0	0
Mitochondrial genome maintenance exonuclease 1	A0A3Q1M4B9	MGME1	1.5775	0.782968	0	0	0.360278	2.1149	1.7549	0.8627	0	1.1336	1.238	0.76027	0	0	0	0	0	0	0	0.75963	0.68148	0	0
SH3 domain-containing protein	A0A3Q1LM15	MIA2	0.8627	0	0	0.518477	0.360278	0	0	2.5881	0	0	0	0	0	0	0	1.1819	0	0.89201	0	0.75963	0.68148	0	0
Transport and Golgi organization protein 1 homolog	A0A3Q1M2R2	MIA3	4.88033	4.7721	5.23823	5.03078	5.26223	4.2297	3.5097	6.9016	5.0402	4.5346	4.952	4.5616	5.0345	5.2228	5.4574	5.9097	4.2485	3.568	6.3969	4.5578	4.7704	4.0917	7.629
[F-actin]-monooxygenase MICAL1	F1MH07	MICAL1	2.38507	0.756892	0.335633	0.295475	0	1.0574	3.5097	2.5881	0	2.2673	0	0.76027	1.0069	0	0	1.1819	0	0	0	0	0	0	0
[F-actin]-monooxygenase MICAL2	F1MF74	MICAL2	3.20514	7.90413	1.54173	0	0	5.2872	0.87743	3.4508	10.08	9.0692	8.666	3.8013	2.0138	2.6114	0	0	0	0	0	0	0	0	0
MICAL like 2	A0A3Q1LY46	MICALL2	0	0	0	0	0.871727	0	0	0	0	0	0	0	0	0	0	0	0	0	0	0.75963	0.68148	2.0458	0
MICOS complex subunit MIC13	E1B9I1	MICOS13	15.8623	15.3188	9.84213	16.3975	8.4734	17.976	16.671	12.94	15.121	11.336	17.332	17.486	12.083	6.5284	10.915	13.001	16.994	14.272	21.323	8.3559	9.5407	10.911	5.086
Macrophage migration inhibitory factor	P80177	MIF	2.37527	1.63998	1.27763	2.41853	6.4324	1.0574	1.7549	4.3135	0	0	1.238	5.3219	2.0138	0	1.8191	2.3639	0	6.2441	1.0661	4.5578	5.4518	6.8195	8.9005
Marker of proliferation Ki-67	E1BPD7	MKI67	0	0	0	0	1.19305	0	0	0	0	0	0	0	0	0	0	0	0	0	0	0	2.0444	2.7278	0
MLEC protein	A6H797	MLEC	13.89	11.7425	12.2173	9.32475	7.21845	19.034	12.284	10.352	13.861	13.604	11.142	8.3629	10.069	15.668	10.915	10.637	7.0809	8.9201	10.661	6.8367	7.4963	8.1833	6.3575
MLYCD protein	A5PJC5	MLYCD	0.937433	1.65929	0	0	1.33711	1.0574	1.7549	0	0	3.4009	2.476	0.76027	0	0	0	0	0	0	0	0.75963	0	2.0458	2.543
MMAA protein	A6QQI8	MMAA	3.02513	2.95287	2.0485	3.09275	2.93262	2.1149	3.5097	3.4508	2.5201	4.5346	2.476	2.2808	3.0207	1.3057	1.8191	1.1819	4.2485	2.676	4.2646	2.2789	4.7704	3.4097	1.2715
Corrinoid adenosyltransferase	Q58D49	MMAB	4.2354	5.42673	3.32617	4.01262	2.44093	3.1723	2.6323	6.9016	3.7801	7.9355	6.19	3.8013	5.0345	1.3057	3.6383	5.9097	1.4162	4.46	4.2646	3.0385	2.7259	2.7278	1.2715
Methylmalonyl-CoA mutase, mitochondrial	Q9GK13	MMUT	3.02023	2.97342	0	1.8662	6.1799	2.1149	2.6323	4.3135	1.26	3.4009	4.952	2.2808	0	0	0	0	1.4162	1.784	4.2646	5.3174	6.8148	7.5014	5.086
Adenylyltransferase and sulfurtransferase MOCS3	A1A4L8	MOCS3	0	0	0	0	0.511238	0	0	0	0	0	0	0	0	0	0	0	0	0	0	0	1.363	0.68195	0
2-acylglycerol O-acyltransferase 1	Q70VZ7	MOGAT1	1.51257	2.13828	0.671267	0	0	1.0574	1.7549	1.7254	1.26	4.5346	1.238	1.5205	2.0138	0	0	0	0	0	0	0	0	0	0
Protein MON2 homolog	E1BPI7	MON2	0.580043	0.5702	0	0	0.17037	0	0.87743	0.8627	0	0	0	2.2808	0	0	0	0	0	0	0	0	0.68148	0	0
MRG domain-containing protein	A0A3Q1LL49	MORF4L1	0	0	0	0.9746	0.335662	0	0	0	0	0	0	0	0	0	0	0	2.8323	0	1.0661	0.66117	0.68148	0	0
Uncharacterized protein	A0A3Q1M0A2	MOSPD2	2.15753	1.28802	0.435233	0	0	2.1149	2.6323	1.7254	1.26	1.1336	1.238	1.5205	0	1.3057	0	0	0	0	0	0	0	0	0
Putative helicase MOV-10	Q0V8H6	MOV10	0.287567	0	0.942	4.54123	11.5553	0	0	0.8627	0	0	0	0	1.0069	0	1.8191	5.9097	4.2485	2.676	5.3307	15.193	9.5407	7.5014	13.986
U3 small nucleolar ribonucleoprotein protein MPP10	F1MQV1	MPHOSPH10	0	0	0.335633	1.96763	0.530765	0	0	0	0	0	0	0	1.0069	0	0	2.3639	1.4162	0.89201	3.1984	0.75963	0.68148	0.68195	0
MPO protein	A6QPT4	MPO	0	0	0	1.18192	0	0	0	0	0	0	0	0	0	0	0	4.7277	0	0	0	0	0	0	0
MAGUK p55 subfamily member 5	A0A3Q1LY00	MPP5	2.43528	1.76705	0.335633	0.91605	0.740213	2.1149	0.87743	4.3135	2.5201	2.2673	0	2.2808	1.0069	0	0	1.1819	1.4162	0	1.0661	2.2789	0	0.68195	0
MAGUK p55 subfamily member 7	A6QQZ7	MPP7	1.50764	1.28252	0.671267	0.620575	0.170487	1.0574	0.87743	2.5881	0	1.1336	2.476	1.5205	2.0138	0	0	0	1.4162	0	1.0661	0	0	0.68195	0
Sulfurtransferase	A0A3Q1M9D2	MPST	0.584967	0.190068	0.335633	0.223002	1.59227	0	1.7549	0	0	0	0	0.76027	1.0069	0	0	0	0	0.89201	0	2.2789	2.0444	2.0458	0
Double-strand break repair protein	E1BIN9	MRE11	1.44767	1.59203	2.28453	2.75265	2.80488	0	1.7549	2.5881	0	1.1336	3.714	1.5205	5.0345	0	1.8191	3.5458	1.4162	1.784	4.2646	3.0385	3.4074	4.7736	0
Methylthioribose-1-phosphate isomerase	Q2NL31	MRI1	0	0	0	0	1.84836	0	0	0	0	0	0	0	0	0	0	0	0	0	0	0.75963	1.363	2.7278	2.543
39S ribosomal protein L11, mitochondrial	Q2YDI0	MRPL11	0	0	0	1.54107	2.27042	0	0	0	0	0	0	0	0	0	0	1.1819	0	1.784	3.1984	3.0385	2.7259	2.0458	1.2715
39S ribosomal protein L12, mitochondrial	Q7YR75	MRPL12	0	0	1.71287	3.3447	3.7353	0	0	0	0	0	0	0	2.0138	1.3057	1.8191	2.3639	4.2485	3.568	3.1984	3.0385	4.0889	2.7278	5.086
39S ribosomal protein L22, mitochondrial	Q3SZX5	MRPL22	0	0	0.435233	0.7996	0.701253	0	0	0	0	0	0	0	0	1.3057	0	0	0	0	3.1984	0.75963	0.68148	1.3639	0
39S ribosomal protein L4, mitochondrial	Q32PI6	MRPL4	0	0	0.335633	0.223002	1.06164	0	0	0	0	0	0	0	1.0069	0	0	0	0	0.89201	0	1.5193	0.68148	2.0458	0
39S ribosomal protein L43, mitochondrial	Q95KE5	MRPL43	0	0	0	0.266525	0.569725	0	0	0	0	0	0	0	0	0	0	0	0	0	1.0661	2.2789	0	0	0
39S ribosomal protein L46, mitochondrial	Q3SZ22	MRPL46	0	0	0	0.223002	1.03856	0	0	0	0	0	0	0	0	0	0	0	0	0.89201	0	1.5193	0.68148	0.68195	1.2715
39S ribosomal protein L49, mitochondrial	Q5EA71	MRPL49	0.292477	0	0	1.6286	2.1619	0	0.87743	0	0	0	0	0	0	0	0	1.1819	1.4162	1.784	2.1323	4.5578	2.7259	1.3639	0
39S ribosomal protein L9, mitochondrial	Q2TBK2	MRPL9	0	0	0	0	1.94922	0	0	0	0	0	0	0	0	0	0	0	0	0	0	3.7981	0.68148	2.0458	1.2715
28S ribosomal protein S18-2, mitochondrial	F1N059	MRPS18B	0	0	0	0	2.3984	0	0	0	0	0	0	0	0	0	0	0	0	0	0	2.2789	2.7259	2.0458	2.543
28S ribosomal protein S22, mitochondrial	G3N3U9	MRPS22	0	0	0	0.223002	1.78218	0	0	0	0	0	0	0	0	0	0	0	0	0.89201	0	3.0385	2.0444	2.0458	0
28S ribosomal protein S23, mitochondrial	Q2NL27	MRPS23	0	0	0.169703	1.093	1.2205	0	0	0	0	0	0	0	0.50911	0	0	0.59761	0.71605	0.90204	2.1563	1.1523	1.7152	1.3716	0.64289
28S ribosomal protein S25, mitochondrial	P82669	MRPS25	0.640033	0.190068	1.88403	2.11368	1.50738	1.0574	0	0.8627	0	0	0	0.76027	2.0138	0	3.6383	1.1819	4.2485	0.89201	2.1323	0.75963	1.363	1.3639	2.543
28S ribosomal protein S26, mitochondrial	Q3SZ86	MRPS26	0	0	0	1.67213	4.47563	0	0	0	0	0	0	0	0	0	0	1.1819	1.4162	0.89201	3.1984	5.3174	3.4074	4.0917	5.086
28S ribosomal protein S27, mitochondrial	Q32PI8	MRPS27	0.580043	0	0	2.33667	1.20894	0	0.87743	0.8627	0	0	0	0	0	0	0	1.1819	4.2485	1.784	2.1323	1.5193	1.363	0.68195	1.2715
28S ribosomal protein S31, mitochondrial	P82925	MRPS31	0	0	0.335633	1.11013	2.03812	0	0	0	0	0	0	0	1.0069	0	0	0	1.4162	0.89201	2.1323	1.5193	2.0444	2.0458	2.543
28S ribosomal protein S35, mitochondrial	Q2YDF6	MRPS35	0	0	0	0	1.56942	0	0	0	0	0	0	0	0	0	0	0	0	0	0	2.2789	0.68148	2.0458	1.2715
28S ribosomal protein S36, mitochondrial	P82908	MRPS36	4.02257	5.05213	7.4277	4.4939	3.37538	4.2297	4.3872	3.4508	5.0402	7.9355	4.952	2.2808	3.0207	6.5284	12.734	2.3639	8.497	1.784	5.3307	2.2789	1.363	4.7736	5.086
28S ribosomal protein S9, mitochondrial	Q58DQ5	MRPS9	0	0	0.770867	0.223002	1.37942	0	0	0	0	0	0	0	1.0069	1.3057	0	0	0	0.89201	0	1.5193	1.363	1.3639	1.2715
Ribosome-recycling factor, mitochondrial	Q0VCQ4	MRRF	4.0875	4.87092	3.4191	2.9321	3.44053	5.2872	4.3872	2.5881	6.3002	5.6682	3.714	3.8013	5.0345	5.2228	0	3.5458	1.4162	3.568	3.1984	3.0385	4.0889	4.0917	2.543
DNA mismatch repair protein Msh2	Q3MHE4	MSH2	1.15518	0.3095	1.0069	3.5962	7.67943	0	0.87743	2.5881	0	0	1.238	0	3.0207	0	0	3.5458	2.8323	2.676	5.3307	10.635	8.8592	6.1375	5.086
DNA mismatch repair protein	E1B9Q4	MSH6	0	0	0.671267	6.13578	10.0619	0	0	0	0	0	0	0	2.0138	0	0	9.4555	7.0809	2.676	5.3307	11.394	11.585	10.911	6.3575
MSLN protein	A6QP39	MSLN	1.1699	0.950325	0	0	0	0	3.5097	0	0	0	0	3.8013	0	0	0	0	0	0	0	0	0	0	0
Moesin	Q2HJ49	MSN	28.4197	32.64	35.6583	31.1985	37.1132	33.64	23.311	28.308	38.517	34.461	32.377	25.205	36.82	35.453	34.702	25.201	33.964	30.464	35.165	43.659	36.159	30.728	37.907
Metastasis associated 1 family member 2	Q1RMW3	MTA2	0	0	0.20228	0.535485	1.80198	0	0	0	0	0	0	0	0.60684	0	0	0.71234	0	1.4296	0	1.9771	2.1844	1.7749	1.2715
Metastasis-associated protein MTA3	A6QL72	MTA3	0	0	0.403867	0.392938	1.57963	0	0	0	0	0	0	0	1.2116	0	0	0.84496	0	0.18132	0.54547	2.0976	1.6717	2.5492	0
S-methyl-5'-thioadenosine phosphorylase	Q3MHF7	MTAP	2.0326	2.11342	1.21277	2.05055	4.80063	0	3.5097	2.5881	0	1.1336	1.238	6.0821	0	0	3.6383	0	0	7.1361	1.0661	3.7981	4.7704	6.8195	3.8145
ATP synthase protein 8	P03929	MT-ATP8	2.2077	2.58377	3.42577	2.30705	2.67378	3.1723	0	3.4508	5.0402	4.5346	0	0.76027	4.0276	2.6114	3.6383	3.5458	2.8323	1.784	1.0661	1.5193	2.7259	1.3639	5.086
MTCH1 protein	A7YY65	MTCH1	3.72027	3.93905	2.91897	1.4206	0.569725	4.2297	1.7549	5.1762	3.7801	2.2673	7.428	2.2808	3.0207	3.9171	1.8191	0	2.8323	1.784	1.0661	2.2789	0	0	0
Mitochondrial carrier homolog 2	A0A3S5ZPB1	MTCH2	0.352467	1.12407	0.942	2.05513	0.658732	1.0574	0	0	1.26	0	2.476	0.76027	1.0069	0	1.8191	2.3639	2.8323	0.89201	2.1323	0	0.68148	0.68195	1.2715
Cytochrome c oxidase subunit 2	P68530	MT-CO2	7.12497	6.17545	5.19683	3.56727	1.76277	12.689	3.5097	5.1762	11.34	6.8019	1.238	5.3219	9.0621	6.5284	0	2.3639	2.8323	2.676	6.3969	2.2789	2.0444	2.7278	0
Metadherin	A0A3Q1MQI0	MTDH	0.86761	0	1.34253	3.55313	4.35085	0	0.87743	1.7254	0	0	0	0	4.0276	0	0	3.5458	4.2485	5.3521	1.0661	5.3174	6.1333	3.4097	2.543
Mitochondrial fission regulator 1	A0A3Q1MGC6	MTFR1	0.86761	2.4272	0	1.13905	0.871633	0	0.87743	1.7254	0	0	7.428	2.2808	0	0	0	1.1819	1.4162	0.89201	1.0661	0.75963	1.363	1.3639	0
Mitochondrial fission regulator 1-like	Q3ZBW7	MTFR1L	2.57	1.1631	2.0138	2.92765	1.2319	4.2297	1.7549	1.7254	0	1.1336	1.238	2.2808	6.0414	0	0	3.5458	4.2485	1.784	2.1323	1.5193	2.0444	1.3639	0
C-1-tetrahydrofolate synthase, cytoplasmic	A4FUD0	MTHFD1	47.5363	57.6395	77.997	56.738	31.3087	48.642	47.381	46.586	56.702	66.885	74.28	32.691	63.434	70.507	100.05	44.914	75.057	47.277	59.704	25.827	27.259	32.733	39.416
Monofunctional C1-tetrahydrofolate synthase, mitochondrial	Q0VCR7	MTHFD1L	0	0	6.41627	12.1514	13.7015	0	0	0	0	0	0	0	8.0552	3.9171	7.2765	8.2735	11.329	9.8121	19.191	18.231	11.585	12.275	12.715
Bifunctional methylenetetrahydrofolate dehydrogenase/cyclohydrolase, mitochondrial	Q0P5C2	MTHFD2	0	0	0	0.266525	2.16942	0	0	0	0	0	0	0	0	0	0	0	0	0	1.0661	0	4.0889	2.0458	2.543
Mitochondrial poly(A) polymerase	F1MSM5	MTPAP	0.584967	0.499567	0.671267	0.577052	0.170487	0	1.7549	0	0	0	1.238	0.76027	2.0138	0	0	0	1.4162	0.89201	0	0	0	0.68195	0
Myotrophin	Q3T0F7	MTPN	0.644943	1.09247	0.942	1.36205	2.9919	1.0574	0.87743	0	0	1.1336	2.476	0.76027	1.0069	0	1.8191	1.1819	1.4162	1.784	1.0661	1.5193	1.363	2.7278	6.3575
Mtr4 exosome RNA helicase	A6H714	MTREX	0	0	0.335633	1.58505	2.46022	0	0	0	0	0	0	0	1.0069	0	0	1.1819	1.4162	2.676	1.0661	3.7981	3.4074	1.3639	1.2715
Metaxin-1	Q2TBS1	MTX1	1.50764	0	1.27763	2.72412	1.74325	1.0574	0.87743	2.5881	0	0	0	0	2.0138	0	1.8191	2.3639	2.8323	3.568	2.1323	1.5193	2.7259	2.7278	0
MTX2 protein	A6QLL2	MTX2	5.06527	1.66818	1.97697	0.7996	0.530882	7.402	1.7549	6.0389	1.26	1.1336	1.238	3.0411	2.0138	3.9171	0	0	0	0	3.1984	0.75963	0	1.3639	0
Multivesicular body subunit 12A	Q3T0N1	MVB12A	0	0	0.770867	0.843577	0.890925	0	0	0	0	0	0	0	1.0069	1.3057	0	0	1.4162	0.89201	1.0661	1.5193	2.0444	0	0
Major vault protein	F1MNN6	MVP	412.843	421.693	674.68	617.217	408.96	402.88	443.98	391.67	338.95	375.24	552.15	420.43	491.36	575.81	956.87	518.87	805.8	501.31	642.89	376.02	387.08	392.12	480.62
MYB binding protein 1a	E1BKX3	MYBBP1A	1.43783	0	11.585	15.0203	16.0613	0	0	4.3135	0	0	0	0	19.131	6.5284	9.0957	16.547	14.162	13.38	15.992	18.991	14.311	15.685	15.258
c-Myc-binding protein	Q2TBP7	MYCBP	1.50764	1.4238	1.1065	0.223002	2.03812	1.0574	0.87743	2.5881	0	1.1336	0	4.5616	2.0138	1.3057	0	0	0	0.89201	0	1.5193	2.0444	2.0458	2.543
Myeloid-derived growth factor	P62248	MYDGF	1.86507	1.9516	1.5484	0	0.34075	2.1149	1.7549	1.7254	1.26	2.2673	1.238	3.0411	1.0069	0	3.6383	0	0	0	0	0	1.363	0	0
Myelin expression factor 2	A0A3Q1LY89	MYEF2	0	0	0	0.533075	0	0	0	0	0	0	0	0	0	0	0	0	0	0	2.1323	0	0	0	0
MYG1 exonuclease	Q58DG1	MYG1	0.292477	0.809068	0	0.7996	2.0841	0	0.87743	0	0	0	2.476	0.76027	0	0	0	0	0	0	3.1984	1.5193	3.4074	3.4097	0
Myosin-10	Q27991	MYH10	64.5557	47.6243	62.5127	45.701	36.1127	74.966	56.21	62.491	30.012	47.206	54.692	58.587	78.054	52.019	57.465	52.739	45.394	44.159	40.512	41.117	46.784	35.127	21.423
MYH11 protein	A6QLN6	MYH11	2.833	4.20758	1.08516	1.6302	1.69825	1.4924	3.7415	3.2651	0.94572	0.70034	0.63924	14.545	1.283	1.2613	0.71118	1.6289	1.7484	1.3261	1.8174	1.9009	1.7643	1.8382	1.2896
Myosin heavy chain 14	F1MM57	MYH14	1.60497	1.26382	0.143307	0.174783	0.445617	0	2.8402	1.9747	0	0	0.2434	4.8119	0	0.42992	0	0	0.33546	0	0.36367	0.43765	0.32967	0.46397	0.55118
Myosin heavy chain 15	A0A3Q1LHR1	MYH15	0.580043	0.689625	0	0	0	0	0.87743	0.8627	0	0	1.238	1.5205	0	0	0	0	0	0	0	0	0	0	0
Myosin heavy chain 9	F1MQ37	MYH9	49.9177	24.2508	70.157	104.822	143.817	43.839	43.378	62.536	14.338	15.31	23.657	43.698	84.589	66.413	59.469	85.941	116.8	79.056	137.49	149.46	139.19	153.49	133.13
Myosin light polypeptide 6	P60661	MYL6	9.6705	7.7691	11.8728	13.0922	17.6275	11.629	7.8969	9.4856	6.2972	5.6682	6.19	12.921	10.069	18.273	7.2765	14.18	12.742	11.592	13.855	17.464	17.03	15.678	20.338
Myosin regulatory light polypeptide 9	Q5E9E2	MYL9	12.1467	8.09822	10.7078	11.7632	14.956	14.771	9.2562	12.413	3.9433	8.0823	7.5883	12.779	11.629	11.163	9.3313	14.489	11.285	8.518	12.761	17.105	13.983	15.158	13.578
Myosin light chain kinase, smooth muscle	Q28824	MYLK	0	0.5702	0	0	0	0	0	0	0	0	0	2.2808	0	0	0	0	0	0	0	0	0	0	0
MYO1B protein	A6QLD6	MYO1B	15.108	10.1506	6.24207	9.78153	10.862	15.835	12.262	17.227	8.7966	11.308	9.8729	10.625	7.0419	2.6114	9.0729	11.812	8.4882	7.1249	11.701	14.409	6.802	9.5301	12.707
Unconventional myosin-Ic	Q27966	MYO1C	9.76547	7.6034	9.50647	13.8338	14.22	8.4595	7.8969	12.94	6.3002	6.8019	7.428	9.8835	11.076	6.5284	10.915	11.819	16.994	11.596	14.926	16.712	14.993	15.003	10.172
Unconventional myosin-Id	F1MJ56	MYO1D	0.352467	0	0	0.266525	5.43215	1.0574	0	0	0	0	0	0	0	0	0	0	0	0	1.0661	7.5963	5.4518	6.1375	2.543
Myosin IE	F1MQ65	MYO1E	2.08607	0.80818	0.335033	2.54218	2.41985	1.0556	1.7533	3.4493	0	0	2.4738	0.75892	1.0051	0	0	2.3618	2.8298	1.7824	3.1947	2.2775	3.4038	2.7266	1.2715
Myosin VA	F1MHT3	MYO5A	3.5587	1.5593	0.59135	0.455083	0.02172	2.9302	3.9625	3.7834	0	1.5672	2.9533	1.7167	1.2667	0.50735	0	0	0.36541	0.11372	1.3412	0	0.08688	0	0
Myosin VB	F1MMQ6	MYO5B	33.9917	20.1455	17.891	10.0226	2.19686	44.555	28.461	28.959	14.766	24.427	18.035	23.354	20.861	20.353	12.459	12.669	9.5147	9.6775	8.2291	2.9394	2.6231	0.68195	2.543
Myoferlin	F1N3I4	MYOF	0	0	0	0	4.24115	0	0	0	0	0	0	0	0	0	0	0	0	0	0	6.834	5.4518	3.4073	1.2715
N-alpha-acetyltransferase 15, NatA auxiliary subunit	F1N4V5	NAA15	0	0	0.671267	2.48245	4.22745	0	0	0	0	0	0	0	2.0138	0	0	3.4094	0	3.568	2.9524	5.9894	3.2502	3.8557	3.8145
N-alpha-acetyltransferase 40	A5PKK1	NAA40	0	0	0	1.0805	1.57265	0	0	0	0	0	0	0	0	0	0	2.3639	0	0.89201	1.0661	1.5193	3.4074	1.3639	0
N-acetylated alpha-linked acidic dipeptidase 2	F1MGS8	NAALAD2	0	0	0	0	4.6528	0	0	0	0	0	0	0	0	0	0	0	0	0	0	7.4541	6.6873	2.0458	2.424
Nascent polypeptide-associated complex subunit alpha	Q5E9A1	NACA	2.9602	2.35442	4.803	9.9907	12.674	1.0574	3.5097	4.3135	1.26	3.4009	2.476	2.2808	5.0345	3.9171	5.4574	7.0916	12.746	11.596	8.5292	11.394	12.948	13.639	12.715
NAD kinase 2, mitochondrial	A0A3Q1LR42	NADK2	25.3877	17.9258	16.4573	15.6063	19.3545	31.723	26.323	18.117	12.6	23.807	18.57	16.726	18.124	13.057	18.191	16.547	9.9132	17.84	18.125	18.991	17.718	19.094	21.615
NEDD8-activating enzyme E1 regulatory subunit	E1B8X4	NAE1	0	0.2834	0	0	1.5499	0	0	0	0	1.1336	0	0	0	0	0	0	0	0	0	1.5193	1.363	2.0458	1.2715
Alpha-galactosidase	Q1RMM9	NAGA	0.575133	0.499567	5.30313	3.09652	5.75002	0	0	1.7254	0	0	1.238	0.76027	7.0483	5.2228	3.6383	4.7277	0	4.46	3.1984	7.5963	5.4518	6.1375	3.8145
N-acetyl-D-glucosamine kinase	Q3SZM9	NAGK	0.584967	0.689625	0	0.266525	0.340857	0	1.7549	0	0	0	1.238	1.5205	0	0	0	0	0	0	1.0661	0	0.68148	0.68195	0
Nicotinamide phosphoribosyltransferase	A0A3Q1M241	NAMPT	0.584967	0	0	0.785002	1.0227	0	1.7549	0	0	0	0	0	0	0	0	1.1819	0	0.89201	1.0661	0	1.363	2.7278	0
N-acetylneuraminate synthase	Q1RMX7	NANS	0	0.190068	0	0.266525	3.03428	0	0	0	0	0	0	0.76027	0	0	0	0	0	0	1.0661	2.2789	2.0444	2.7278	5.086
Nucleosome assembly protein 1-like 1	A6H767	NAP1L1	5.8186	5.8766	5.27077	8.76045	8.14888	6.5141	7.6863	3.2554	3.4948	6.2884	10.094	3.6292	3.4101	4.4221	7.9801	6.3668	8.497	8.706	11.472	6.1937	6.6512	9.3836	10.367
Nucleosome assembly protein 1-like 4	Q2TA40	NAP1L4	9.6266	10.3056	3.28997	4.70003	6.20515	9.339	10.723	8.8178	6.5789	10.704	14.648	9.2913	6.6562	2.1029	1.1108	3.0856	5.6647	5.5494	4.5004	7.4685	6.284	4.9245	6.1436
Alpha-soluble NSF attachment protein	P81125	NAPA	14.2807	7.9836	8.2484	8.51068	4.73212	21.126	10.529	11.187	7.5603	9.0692	6.19	9.1149	15.092	7.8341	1.8191	11.819	7.0809	9.8121	5.3307	6.077	8.1703	3.4097	1.2715
Gamma-soluble NSF attachment protein	P81127	NAPG	2.0877	2.66945	1.0069	0.577052	0.511238	1.0574	1.7549	3.4508	2.5201	3.4009	2.476	2.2808	3.0207	0	0	0	1.4162	0.89201	0	0	1.363	0.68195	0
Asparagine--tRNA ligase	F1MKH6	NARS1	1.51257	1.43357	3.6618	5.47233	8.95772	1.0574	1.7549	1.7254	1.26	0	3.714	0.76027	6.0414	1.3057	3.6383	5.9097	7.0809	3.568	5.3307	9.1155	11.585	7.5014	7.629
Nuclear autoantigenic sperm protein	Q2T9P4	NASP	19.0503	23.3508	20.152	14.5512	28.9845	17.976	21.058	18.117	20.161	29.475	24.76	19.007	14.097	20.891	25.468	11.819	15.578	16.948	13.86	30.385	23.17	29.324	33.059
ATP-dependent (S)-NAD(P)H-hydrate dehydratase	E1BNQ4	NAXD	5.18757	4.83383	3.32617	4.3583	5.66868	4.2297	7.0195	4.3135	3.7801	6.8019	4.952	3.8013	5.0345	1.3057	3.6383	0	4.2485	8.9201	4.2646	5.3174	5.4518	6.8195	5.086
NAD(P)H-hydrate epimerase	A0A3Q1MF13	NAXE	3.4376	2.854	4.57363	4.26523	4.43665	4.2297	2.6323	3.4508	1.26	3.4009	3.714	3.0411	2.0138	2.6114	9.0957	3.5458	2.8323	5.3521	5.3307	3.7981	4.0889	4.7736	5.086
NBAS subunit of NRZ tethering complex	A0A3Q1MF39	NBAS	3.09003	1.56933	0.671267	0.756077	0.530658	3.1723	3.5097	2.5881	0	0	2.476	3.8013	2.0138	0	0	0	0	0.89201	2.1323	0.75963	1.363	0	0
NBR1 autophagy cargo receptor	A6QQS9	NBR1	5.06527	3.76	0	0	0	7.402	1.7549	6.0389	6.3002	2.2673	4.952	1.5205	0	0	0	0	0	0	0	0	0	0	0
Neurocalcin-delta	P61602	NCALD	1.63748	0.190068	0	0	0	3.1723	0.87743	0.8627	0	0	0	0.76027	0	0	0	0	0	0	0	0	0	0	0
Non-SMC condensin I complex subunit G	F1MUI7	NCAPG	0.352467	0	0	0.620575	1.2319	1.0574	0	0	0	0	0	0	0	0	0	0	1.4162	0	1.0661	1.5193	2.0444	1.3639	0
Condensin complex subunit 2	F1MH70	NCAPH	0	0	0.335633	0	0.701145	0	0	0	0	0	0	0	1.0069	0	0	0	0	0	0	0.75963	1.363	0.68195	0
Nuclear cap binding protein subunit 1	E1BMM0	NCBP1	0	0	0.671267	0.620575	1.63134	0	0	0	0	0	0	0	2.0138	0	0	0	1.4162	0	1.0661	3.7981	0.68148	2.0458	0
Nuclear cap-binding protein subunit 3	E1BM89	NCBP3	0	0	0	0.533075	0.871633	0	0	0	0	0	0	0	0	0	0	0	0	0	2.1323	0.75963	1.363	1.3639	0
NCK associated protein 1	A0A3Q1M7W5	NCKAP1	4.18523	3.32747	2.6549	2.52965	2.25102	2.1149	5.2646	5.1762	1.26	4.5346	3.714	3.8013	3.0207	1.3057	3.6383	3.5458	1.4162	0.89201	4.2646	2.2789	2.7259	2.7278	1.2715
Nucleolin	E1B8K6	NCL	7.31283	4.68185	25.3023	24.9582	24.7052	6.3292	6.1299	9.4794	3.7743	5.6517	2.4736	6.8278	23.117	27.362	25.428	21.244	28.286	20.49	29.813	22.749	20.413	25.199	30.46
Nicalin	A0A3Q1NCG7	NCLN	13.8103	8.01393	7.71547	2.544	2.162	17.976	9.6518	13.803	8.8203	10.203	6.19	6.8424	9.0621	10.446	3.6383	5.9097	1.4162	1.784	1.0661	4.5578	2.0444	2.0458	0
Nicastrin	A0A3Q1MDC6	NCSTN	1.80013	2.47937	2.213	1.67145	2.14245	1.0574	1.7549	2.5881	2.5201	3.4009	2.476	1.5205	4.0276	2.6114	0	4.7277	0	0.89201	1.0661	3.7981	2.7259	2.0458	0
Nucleoporin NDC1	A0A3Q1M337	NDC1	14.1629	10.6053	6.6088	2.16208	1.35986	19.034	9.6518	13.803	13.861	11.336	11.142	6.0821	7.0483	9.1398	3.6383	1.1819	2.8323	3.568	1.0661	0.75963	2.0444	1.3639	1.2715
NADH dehydrogenase [ubiquinone] 1 alpha subcomplex subunit 10, mitochondrial	P34942	NDUFA10	6.00763	5.5345	6.61543	6.8678	5.3277	8.4595	4.3872	5.1762	6.3002	6.8019	3.714	5.3219	6.0414	6.5284	7.2765	8.2735	5.6647	7.1361	6.3969	5.3174	5.4518	5.4556	5.086
NADH dehydrogenase [ubiquinone] 1 alpha subcomplex subunit 13	Q95KV7	NDUFA13	3.20514	2.74985	4.2615	3.68372	2.6345	5.2872	0.87743	3.4508	3.7801	2.2673	4.952	0	7.0483	3.9171	1.8191	3.5458	4.2485	2.676	4.2646	3.0385	2.7259	4.7736	0
NADH dehydrogenase [ubiquinone] 1 alpha subcomplex subunit 2	Q02370	NDUFA2	1.80993	1.76153	1.1065	1.75963	2.2084	1.0574	3.5097	0.8627	1.26	2.2673	1.238	2.2808	2.0138	1.3057	0	1.1819	2.8323	0.89201	2.1323	1.5193	3.4074	1.3639	2.543
Cytochrome c oxidase subunit NDUFA4	Q01321	NDUFA4	2.15263	2.19597	3.42577	3.59555	2.46045	2.1149	1.7549	2.5881	2.5201	2.2673	2.476	1.5205	4.0276	2.6114	3.6383	7.0916	1.4162	2.676	3.1984	3.7981	2.0444	2.7278	1.2715
NADH dehydrogenase [ubiquinone] 1 alpha subcomplex subunit 5	P23935	NDUFA5	5.8876	5.061	5.57387	4.17258	4.75798	6.3446	6.142	5.1762	6.3002	5.6682	3.714	4.5616	6.0414	5.2228	5.4574	7.0916	2.8323	3.568	3.1984	3.0385	5.4518	5.4556	5.086
NADH dehydrogenase [ubiquinone] 1 alpha subcomplex subunit 8	P42029	NDUFA8	1.28501	1.88647	2.6549	1.13905	1.67431	2.1149	0.87743	0.8627	2.5201	2.2673	1.238	1.5205	3.0207	1.3057	3.6383	1.1819	1.4162	0.89201	1.0661	1.5193	0.68148	0.68195	3.8145
NADH dehydrogenase [ubiquinone] 1 alpha subcomplex subunit 9, mitochondrial	P34943	NDUFA9	5.78497	2.38605	4.09037	2.491	1.97207	9.5169	4.3872	3.4508	2.5201	2.2673	2.476	2.2808	7.0483	5.2228	0	3.5458	0	5.3521	1.0661	3.7981	2.0444	2.0458	0
Acyl carrier protein	G3X6L0	NDUFAB1	7.64517	7.76825	5.7103	5.44337	4.47907	11.632	5.2646	6.0389	6.3002	9.0692	11.142	4.5616	9.0621	2.6114	5.4574	4.7277	7.0809	3.568	6.3969	4.5578	4.7704	4.7736	3.8145
Complex I intermediate-associated protein 30, mitochondrial	E1BAZ2	NDUFAF1	0	0	0	0	0.34075	0	0	0	0	0	0	0	0	0	0	0	0	0	0	0	1.363	0	0
NADH dehydrogenase [ubiquinone] 1 alpha subcomplex assembly factor 3	Q2HJI2	NDUFAF3	2.79267	1.57698	1.54173	0.88645	1.06155	3.1723	1.7549	3.4508	2.5201	2.2673	0	1.5205	2.0138	2.6114	0	3.5458	0	0	0	1.5193	1.363	1.3639	0
NADH dehydrogenase [ubiquinone] 1 alpha subcomplex assembly factor 4	A4FUH5	NDUFAF4	8.4526	8.79482	4.53227	5.87482	4.14187	10.574	7.0195	7.7643	12.6	9.0692	7.428	6.0821	6.0414	3.9171	3.6383	5.9097	7.0809	6.2441	4.2646	3.7981	4.0889	6.1375	2.543
NADH dehydrogenase (ubiquinone) complex I, assembly factor 6	A7YVD7	NDUFAF6	1.51747	0.760275	0.335633	0.295475	0.51145	1.0574	2.6323	0.8627	0	0	0	3.0411	1.0069	0	0	1.1819	0	0	0	0	0	2.0458	0
Protein arginine methyltransferase NDUFAF7	F1MJQ5	NDUFAF7	0.584967	0.380125	0	0.266525	1.74335	0	1.7549	0	0	0	0	1.5205	0	0	0	0	0	0	1.0661	1.5193	2.0444	3.4097	0
NADH dehydrogenase [ubiquinone] 1 beta subcomplex subunit 10	Q02373	NDUFB10	1.5775	1.90702	2.0485	2.08473	2.35946	2.1149	1.7549	0.8627	1.26	1.1336	3.714	1.5205	3.0207	1.3057	1.8191	0	4.2485	0.89201	3.1984	0.75963	3.4074	2.7278	2.543
NADH dehydrogenase [ubiquinone] 1 beta subcomplex subunit 4	P48305	NDUFB4	2.15263	2.07655	0.671267	2.01158	0.89117	2.1149	1.7549	2.5881	2.5201	2.2673	1.238	2.2808	2.0138	0	0	2.3639	2.8323	1.784	1.0661	1.5193	0.68148	1.3639	0
NADH dehydrogenase [ubiquinone] 1 beta subcomplex subunit 5, mitochondrial	Q02380	NDUFB5	1.15027	1.04367	0	2.23418	0.84864	0	0	3.4508	0	1.1336	0	3.0411	0	0	0	2.3639	1.4162	0.89201	4.2646	0.75963	0.68148	0.68195	1.2715
NADH dehydrogenase [ubiquinone] 1 beta subcomplex subunit 6	Q02367	NDUFB6	1.51257	0.499567	0	1.49308	0.511345	1.0574	1.7549	1.7254	0	0	1.238	0.76027	0	0	0	1.1819	2.8323	0.89201	1.0661	0	0.68148	1.3639	0
NADH dehydrogenase [ubiquinone] 1 beta subcomplex subunit 7	Q02368	NDUFB7	0.9276	0.5984	0.435233	0	0.189908	1.0574	0	1.7254	1.26	1.1336	0	0	0	1.3057	0	0	0	0	0	0.75963	0	0	0
NADH dehydrogenase [ubiquinone] 1 beta subcomplex subunit 9	Q02369	NDUFB9	2.15263	2.20147	2.1481	1.27455	1.86777	2.1149	1.7549	2.5881	3.7801	2.2673	1.238	1.5205	2.0138	2.6114	1.8191	1.1819	0	1.784	2.1323	1.5193	1.363	2.0458	2.543
NADH dehydrogenase [ubiquinone] 1 subunit C2	Q02827	NDUFC2	4.36033	3.77848	3.39103	2.3701	3.45627	5.2872	1.7549	6.0389	6.3002	4.5346	1.238	3.0411	7.0483	1.3057	1.8191	2.3639	1.4162	3.568	2.1323	4.5578	4.0889	1.3639	3.8145
NADH-ubiquinone oxidoreductase 75 kDa subunit, mitochondrial	P15690	NDUFS1	19.1607	15.5222	16.1823	12.6224	14.5056	20.091	17.549	19.842	18.901	13.604	13.618	15.966	27.186	10.446	10.915	9.4555	15.578	11.596	13.86	13.673	17.718	17.731	8.9005
NADH dehydrogenase [ubiquinone] iron-sulfur protein 2, mitochondrial	P17694	NDUFS2	3.14513	3.16902	1.61327	2.66557	2.2316	4.2297	1.7549	3.4508	2.5201	3.4009	3.714	3.0411	3.0207	0	1.8191	3.5458	1.4162	3.568	2.1323	1.5193	2.7259	3.4097	1.2715
Complex I-30kD	F1MS25	NDUFS3	11.4374	8.97525	7.68727	5.1333	6.02817	11.632	14.916	7.7643	11.34	10.203	3.714	10.644	11.076	6.5284	5.4574	4.7277	7.0809	4.46	4.2646	9.1155	8.1777	6.8195	0
NADH dehydrogenase [ubiquinone] iron-sulfur protein 4, mitochondrial	Q02375	NDUFS4	2.96513	1.91255	4.16643	2.92765	2.97167	1.0574	4.3872	3.4508	2.5201	1.1336	2.476	1.5205	0	5.2228	7.2765	3.5458	4.2485	1.784	2.1323	3.7981	3.4074	3.4097	1.2715
NADH dehydrogenase [ubiquinone] iron-sulfur protein 6, mitochondrial	P23934	NDUFS6	4.08257	2.95625	1.87737	3.5816	2.92917	5.2872	3.5097	3.4508	2.5201	2.2673	2.476	4.5616	3.0207	2.6114	0	4.7277	2.8323	3.568	3.1984	3.0385	3.4074	2.7278	2.543
NADH dehydrogenase [ubiquinone] iron-sulfur protein 7, mitochondrial	P42026	NDUFS7	3.73007	4.86543	4.46067	3.9987	4.66885	4.2297	3.5097	3.4508	5.0402	5.6682	4.952	3.8013	5.0345	6.5284	1.8191	3.5458	2.8323	5.3521	4.2646	5.3174	5.4518	4.0917	3.8145
NADH dehydrogenase [ubiquinone] iron-sulfur protein 8, mitochondrial	P42028	NDUFS8	1.86507	1.29355	1.44213	1.33245	1.63125	2.1149	1.7549	1.7254	2.5201	1.1336	0	1.5205	3.0207	1.3057	0	3.5458	0	1.784	0	3.7981	1.363	1.3639	0
NADH dehydrogenase [ubiquinone] flavoprotein 1, mitochondrial	A0A3Q1MG52	NDUFV1	4.37507	3.60898	3.42577	2.73805	2.90975	5.2872	4.3872	3.4508	5.0402	3.4009	3.714	2.2808	4.0276	2.6114	3.6383	4.7277	1.4162	2.676	2.1323	2.2789	3.4074	3.4097	2.543
NADH dehydrogenase [ubiquinone] flavoprotein 2, mitochondrial	P04394	NDUFV2	4.5977	3.952	2.58333	5.29777	5.17675	4.2297	4.3872	5.1762	2.5201	4.5346	4.952	3.8013	2.0138	3.9171	1.8191	5.9097	5.6647	5.3521	4.2646	6.077	4.7704	4.7736	5.086
Negative elongation factor complex member A	A6QQS5	NELFA	0.580043	0.3095	0.942	1.4056	0.701145	0	0.87743	0.8627	0	0	1.238	0	1.0069	0	1.8191	1.1819	1.4162	0.89201	2.1323	0.75963	1.363	0.68195	0
Negative elongation factor complex member B	G5E5S2	NELFB	0	0	0	0	1.54977	0	0	0	0	0	0	0	0	0	0	0	0	0	0	1.5193	2.0444	1.3639	1.2715
Sialidase-1	A6BMK7	NEU1	0.93251	1.38139	9.42813	7.60997	8.38482	1.0574	0.87743	0.8627	1.26	2.2673	1.238	0.76027	11.076	11.751	5.4574	5.9097	7.0809	8.9201	8.5292	7.5963	8.8592	8.1833	8.9005
Cysteine desulfurase, mitochondrial	A5PKG4	NFS1	5.5853	3.64658	2.2477	2.67115	3.14205	6.3446	3.5097	6.9016	0	9.0692	2.476	3.0411	1.0069	3.9171	1.8191	0	1.4162	7.1361	2.1323	3.7981	4.0889	3.4097	1.2715
N-glycanase 1	E1BKB2	NGLY1	4.31013	2.16222	1.1065	0.518477	0.530765	4.2297	4.3872	4.3135	0	1.1336	3.714	3.8013	2.0138	1.3057	0	1.1819	0	0.89201	0	0.75963	0.68148	0.68195	0
NHL repeat containing 3	A0A3Q1LYV0	NHLRC3	0	0	0	0	2.76215	0	0	0	0	0	0	0	0	0	0	0	0	0	0	2.2789	4.7704	2.7278	1.2715
H/ACA ribonucleoprotein complex subunit 2	Q5E950	NHP2	0.287567	0	0.335633	0.446	1.4218	0	0	0.8627	0	0	0	0	1.0069	0	0	0	0	1.784	0	2.2789	2.0444	1.3639	0
Niban apoptosis regulator 1	F1N2F1	NIBAN1	0	0.380125	0	0	0	0	0	0	0	0	0	1.5205	0	0	0	0	0	0	0	0	0	0	0
Niban apoptosis regulator 2	F1MD34	NIBAN2	0.292477	0.380125	0	0	0	0	0.87743	0	0	0	0	1.5205	0	0	0	0	0	0	0	0	0	0	0
NIF3-like protein 1	Q05B89	NIF3L1	0.86761	2.13615	1.71287	0.223002	2.37878	0	0.87743	1.7254	0	2.2673	2.476	3.8013	2.0138	1.3057	1.8191	0	0	0.89201	0	1.5193	4.0889	1.3639	2.543
MKI67 FHA domain-interacting nucleolar phosphoprotein	Q3SZM1	NIFK	0	0	1.88403	0.785002	4.23975	0	0	0	0	0	0	0	2.0138	0	3.6383	1.1819	0	0.89201	1.0661	4.5578	2.0444	2.7278	7.629
Nipsnap homolog 1	A0A3Q1N363	NIPSNAP1	3.09003	2.35442	4.7034	3.28612	2.379	3.1723	3.5097	2.5881	1.26	3.4009	2.476	2.2808	6.0414	2.6114	5.4574	3.5458	2.8323	3.568	3.1984	1.5193	2.7259	2.7278	2.543
Glioblastoma amplified sequence	Q3SWX4	NIPSNAP2	12.2507	13.7259	13.5573	10.5932	8.3569	15.859	11.405	9.488	17.638	17.003	11.141	9.1217	14.095	15.666	10.911	11.817	9.9105	8.9184	11.727	8.3545	6.132	7.5001	11.441
Omega-amidase NIT2	F1MJ59	NIT2	3.07531	2.78123	2.4255	1.77868	4.60347	3.1723	0.87743	5.1762	0	1.1336	6.19	3.8013	0	0	7.2765	0	0	1.784	5.3307	4.5578	4.0889	3.4097	6.3575
NLR family pyrin domain containing 13	G3MYV6	NLRP13	54.6843	50.844	55.6343	46.8483	29.955	57.101	50.014	56.938	44.102	52.148	56.948	50.178	47.324	61.367	58.212	47.277	62.312	38.356	39.448	32.664	27.259	39.553	20.344
NLR family pyrin domain containing 14	E1BDZ4	NLRP14	25.303	26.9533	29.8307	21.859	18.614	30.666	22.813	22.43	23.941	31.742	24.76	27.37	27.186	40.476	21.83	23.639	19.826	20.516	23.455	19.75	16.355	21.822	16.529
Uncharacterized protein	A0A3Q1LTM1	NLRP2	20.402	22.4213	24.2277	21.9832	18.0822	23.955	20.754	16.497	17.744	27.925	19.935	24.081	18.762	23.663	30.258	20.817	24.278	22.428	20.41	15.301	12.364	22.296	22.368
NACHT, LRR and PYD domains-containing protein 5	Q647I9	NLRP5	38.299	40.2657	45.0023	36.8227	31.9835	42.046	32.68	40.171	31.924	42.142	42.175	44.822	33.367	56.557	45.083	35.495	35.829	36.886	39.081	27.899	34.155	32.485	33.395
NLR family pyrin domain containing 8	E1BL33	NLRP8	86.307	73.6287	79.7893	66.6855	53.9688	96.226	81.601	81.094	81.903	79.355	55.71	77.547	84.579	87.481	67.308	73.28	76.473	61.549	55.44	53.934	58.607	61.375	41.959
NACHT, LRR and PYD domains-containing protein 9	Q288C4	NLRP9	19.608	18.058	18.128	18.7763	18.6442	21.467	18.981	18.376	16.772	19.241	16.483	19.736	21.444	14.773	18.167	16.523	17.439	23.753	17.39	20.982	15.195	20.2	18.2
NLR family member X1	F1MUU5	NLRX1	0.575133	0.473467	0	0	0	0	0	1.7254	0	1.1336	0	0.76027	0	0	0	0	0	0	0	0	0	0	0
Nucleoside diphosphate kinase A 1	P52174	NME1-1	1.94883	3.01705	0.870983	1.04245	3.8369	1.1882	1.4789	3.1794	3.582	3.6813	2.9768	1.8281	0.28285	0	2.3301	1.3281	0	1.6437	1.198	2.7996	3.9588	4.2603	4.3289
Nucleoside diphosphate kinase B	Q3T0Q4	NME2	12.3547	17.7315	12.3866	13.7012	17.1572	10.444	11.683	14.937	11.539	18.992	25.497	14.898	7.7723	2.6114	26.776	12.855	11.329	12.628	17.993	15.432	15.123	18.244	19.83
Nucleoside diphosphate kinase	A5PK70	NME3	0	0	0	0	0.379825	0	0	0	0	0	0	0	0	0	0	0	0	0	0	1.5193	0	0	0
NmrA-like family domain-containing protein 1	Q0VCN1	NMRAL1	0	0	0	0.266525	0.530882	0	0	0	0	0	0	0	0	0	0	0	0	0	1.0661	0.75963	0	1.3639	0
Glycylpeptide N-tetradecanoyltransferase 1	P31717	NMT1	0.861273	0	3.30993	2.1098	5.41882	0	0.87102	1.7128	0	0	0	0	5.0124	1.3057	3.6117	1.1733	1.4058	2.6695	3.1906	3.787	5.4269	6.1225	6.3389
NAD(P) transhydrogenase, mitochondrial	P11024	NNT	9.63487	8.98573	9.1641	5.1221	2.90988	15.861	6.142	6.9016	7.5603	10.203	13.618	4.5616	11.076	9.1398	7.2765	9.4555	1.4162	5.3521	4.2646	2.2789	2.7259	4.0917	2.543
Nucleolar complex protein 2 homolog	Q3SYU1	NOC2L	0	0	0.770867	1.13905	1.20905	0	0	0	0	0	0	0	1.0069	1.3057	0	1.1819	1.4162	0.89201	1.0661	1.5193	0.68148	1.3639	1.2715
Nucleolar complex protein 3 homolog	A0A3Q1NA56	NOC3L	0	0	0.335633	0.266525	0.34075	0	0	0	0	0	0	0	1.0069	0	0	0	0	0	1.0661	0	1.363	0	0
Nucleolar and coiled-body phosphoprotein 1	A0A3S5ZPM7	NOLC1	0	0	0.435233	0.872527	2.061	0	0	0	0	0	0	0	0	1.3057	0	1.1819	1.4162	0.89201	0	1.5193	3.4074	2.0458	1.2715
Non-POU domain containing octamer binding	Q2KJ42	NONO	0	0	4.93277	3.62582	4.0566	0	0	0	0	0	0	0	9.0621	3.9171	1.8191	1.1819	4.2485	2.676	6.3969	2.2789	5.4518	3.4097	5.086
Nucleolar protein 16	Q5E996	NOP16	0	0	0.335633	0	1.54977	0	0	0	0	0	0	0	1.0069	0	0	0	0	0	0	1.5193	2.0444	1.3639	1.2715
NOP2 nucleolar protein	F1N3G2	NOP2	0.575133	0	4.23347	5.14645	6.87392	0	0	1.7254	0	0	0	0	9.0621	0	3.6383	10.637	4.2485	3.568	2.1323	7.5963	6.8148	5.4556	7.629
Nucleolar protein 56	F1MW06	NOP56	0.580043	0	6.84483	6.8344	10.2915	0	0.87743	0.8627	0	0	0	0	9.0621	7.8341	3.6383	7.0916	8.497	5.3521	6.3969	10.635	8.8592	10.229	11.443
NOP58 ribonucleoprotein	A0A3Q1MYD5	NOP58	0	0	2.44903	5.32625	7.47725	0	0	0	0	0	0	0	6.0414	1.3057	0	7.0916	4.2485	3.568	6.3969	7.5963	9.5407	10.229	2.543
Uncharacterized protein	A0A3Q1MTU2	NOTCH2	0.9276	1.50083	0.770867	0.518477	0.340975	1.0574	0	1.7254	1.26	2.2673	2.476	0	1.0069	1.3057	0	1.1819	0	0.89201	0	0	0	1.3639	0
NPC intracellular cholesterol transporter 1	A0A3Q1LT67	NPC1	3.15003	4.2074	5.3378	4.85175	3.8828	4.2297	2.6323	2.5881	6.3002	4.5346	3.714	2.2808	4.0276	6.5284	5.4574	5.9097	5.6647	3.568	4.2646	3.0385	3.4074	2.7278	6.3575
Aminopeptidase-like 1	Q3SWX3	NPEPL1	6.07253	4.41995	1.37723	1.4686	1.6813	9.5169	4.3872	4.3135	1.26	5.6682	6.19	4.5616	1.0069	1.3057	1.8191	0	0	2.676	3.1984	0	2.7259	2.7278	1.2715
Aminopeptidase	E1BP91	NPEPPS	3.4901	9.04717	6.89947	7.88165	12.9685	0	7.0195	3.4508	1.26	12.47	14.856	7.6027	3.0207	1.3057	16.372	2.3639	5.6647	10.704	12.794	11.394	14.311	10.911	15.258
NPL4 homolog, ubiquitin recognition factor	F1N7U2	NPLOC4	1.70238	1.54535	0	0.223002	1.65854	4.2297	0.87743	0	1.26	3.4009	0	1.5205	0	0	0	0	0	0.89201	0	0	0.68148	3.4097	2.543
Nucleophosmin	Q3T160	NPM1	11.0715	6.10067	17.7293	24.7545	26.1665	9.3344	13.781	10.099	3.7801	3.3031	8.4523	8.8672	21.578	13.968	17.642	20.816	31.839	18.332	28.031	24.464	26.406	26.536	27.26
Nucleophosmin/nucleoplasmin 2	G3N327	NPM2	10.9953	7.64138	9.34193	6.1225	4.83957	9.5169	10.529	12.94	8.8203	6.8019	11.142	3.8013	10.069	5.2228	12.734	3.5458	9.9132	3.568	7.463	5.3174	4.0889	6.1375	3.8145
Nephronectin	A0A3Q1MMM4	NPNT	1.22008	1.06639	1.3057	2.15765	0.17037	1.0574	0.87743	1.7254	0	2.2673	1.238	0.76027	0	3.9171	0	1.1819	5.6647	1.784	0	0	0.68148	0	0
N-ribosyldihydronicotinamide:quinone reductase 2	Q3SZT2	NQO2	0.86761	1.37589	0.606367	0.489528	1.67431	0	0.87743	1.7254	0	2.2673	2.476	0.76027	0	0	1.8191	0	0	0.89201	1.0661	1.5193	0.68148	0.68195	3.8145
NRAS protein	A5D7R9	NRAS	1.21517	0.978525	1.2061	0.518477	0.530765	1.0574	0	2.5881	1.26	1.1336	0	1.5205	1.0069	2.6114	0	1.1819	0	0.89201	0	0.75963	0.68148	0.68195	0
Nardilysin convertase	A0A3Q1LY70	NRDC	0.292477	0.190068	0	0	0.51145	0	0.87743	0	0	0	0	0.76027	0	0	0	0	0	0	0	0	0	2.0458	0
Sterol-4-alpha-carboxylate 3-dehydrogenase, decarboxylating	Q3ZBE9	NSDHL	1.44767	0.190068	0.335633	0	0.340857	0	1.7549	2.5881	0	0	0	0.76027	1.0069	0	0	0	0	0	0	0	0.68148	0.68195	0
Vesicle-fusing ATPase	A0A3Q1LSE5	NSF	32.183	35.6073	38.0797	25.0925	18.281	39.125	28.955	28.469	28.981	47.613	34.664	31.171	33.228	39.171	41.84	28.366	22.659	31.22	18.125	12.154	19.081	17.731	24.158
NSFL1 cofactor p47	Q3SZC4	NSFL1C	8.0953	5.94137	8.59257	9.51445	9.8267	9.5169	6.142	8.627	1.26	6.8019	11.142	4.5616	8.0552	10.446	7.2765	9.4555	9.9132	8.0281	10.661	7.5963	8.8592	8.8653	13.986
NOL1/NOP2/Sun domain family member 2	F1MK61	NSUN2	0.580043	0	0	0.712525	1.74325	0	0.87743	0.8627	0	0	0	0	0	0	0	0	0	1.784	1.0661	1.5193	2.7259	2.7278	0
5'-nucleotidase domain-containing protein 1	Q2TBU5	NT5DC1	0	0	0	0	1.3369	0	0	0	0	0	0	0	0	0	0	0	0	0	0	0.75963	1.363	0.68195	2.543
5'-nucleotidase	Q05927	NT5E	5.38203	3.3622	2.5115	1.79109	2.6404	9.1809	2.9287	4.0365	2.9457	1.5166	2.8942	6.0923	3.6976	2.6201	1.2168	1.1859	4.7269	0.89499	0.35657	3.2951	2.2746	1.5942	3.3977
Cancer-related nucleoside-triphosphatase homolog	F1MM52	NTPCR	3.21987	5.25873	2.64823	0.518477	1.57287	5.2872	3.5097	0.8627	8.8203	7.9355	1.238	3.0411	4.0276	3.9171	0	1.1819	0	0.89201	0	1.5193	2.0444	2.7278	0
Neurotensin/neuromedin N	P01156	NTS	4.18033	3.58075	1.81247	1.13905	1.01902	2.1149	4.3872	6.0389	3.7801	2.2673	3.714	4.5616	1.0069	2.6114	1.8191	1.1819	1.4162	0.89201	1.0661	0.75963	1.363	0.68195	1.2715
Nucleotide binding protein like	E1BE32	NUBPL	1.63748	2.30989	0.671267	0.620575	0.720683	3.1723	0.87743	0.8627	1.26	2.2673	4.952	0.76027	2.0138	0	0	0	1.4162	0	1.0661	1.5193	0.68148	0.68195	0
Nucleobindin-1	Q0P569	NUCB1	5.0249	4.79818	1.648	1.4781	1.08107	6.3446	6.142	2.5881	5.0402	3.4009	6.19	4.5616	0	1.3057	3.6383	2.3639	1.4162	0	2.1323	2.2789	0.68148	1.3639	0
Nucleobindin 2	F6Q8A8	NUCB2	4.31503	3.35907	2.6549	2.22515	1.41836	4.2297	5.2646	3.4508	2.5201	3.4009	3.714	3.8013	3.0207	1.3057	3.6383	0	1.4162	5.3521	2.1323	3.0385	0.68148	0.68195	1.2715
Nuclear migration protein nudC	Q17QG2	NUDC	0.877433	0.950325	0	6.1754	11.5308	0	2.6323	0	0	0	0	3.8013	0	0	0	3.5458	5.6647	8.0281	7.463	7.5963	12.948	11.593	13.986
Nudix hydrolase 15	E1B7T3	NUDT15	1.1601	3.67603	3.0319	1.64807	2.71997	0	1.7549	1.7254	0	5.6682	3.714	5.3219	0	0	9.0957	0	0	4.46	2.1323	1.5193	2.7259	4.0917	2.543
U8 snoRNA-decapping enzyme	A1A4Q9	NUDT16	2.32017	2.88563	1.61327	1.15853	0	0	3.5097	3.4508	2.5201	2.2673	3.714	3.0411	3.0207	0	1.8191	0	0	3.568	1.0661	0	0	0	0
Cleavage and polyadenylation specificity factor subunit 5	Q3ZCA2	NUDT21	0	0	1.27763	2.5007	1.18951	0	0	0	0	0	0	0	2.0138	0	1.8191	2.3639	1.4162	0.89201	5.3307	0.75963	1.363	1.3639	1.2715
Nudix hydrolase 5	F1MMR8	NUDT5	0.872533	1.28252	0.606367	0.741475	2.22818	0	1.7549	0.8627	0	1.1336	2.476	1.5205	0	0	1.8191	1.1819	0	1.784	0	2.2789	1.363	2.7278	2.543
Nuclear FMR1 interacting protein 2	F1MXK2	NUFIP2	0	0	0	0	0.82922	0	0	0	0	0	0	0	0	0	0	0	0	0	0	0	0.68148	1.3639	1.2715
Nuclear mitotic apparatus protein 1	F1N7I5	NUMA1	0.872533	1.06977	1.9489	2.84013	9.80612	0	1.7549	0.8627	0	0	1.238	3.0411	4.0276	0	1.8191	3.5458	2.8323	1.784	3.1984	12.914	12.267	10.229	3.8145
Nuclear pore complex protein	E1BDU0	NUP107	0	0	0	0	1.25155	0	0	0	0	0	0	0	0	0	0	0	0	0	0	2.2789	0.68148	2.0458	0
Nucleoporin 133	F1MM55	NUP133	4.07767	2.07103	2.99053	4.24573	2.31295	5.2872	2.6323	4.3135	1.26	2.2673	2.476	2.2808	4.0276	1.3057	3.6383	4.7277	4.2485	2.676	5.3307	3.7981	2.7259	2.7278	0
Nucleoporin 155	A0A3Q1M9F3	NUP155	0.86761	0.190068	0	1.0805	2.6344	0	0.87743	1.7254	0	0	0	0.76027	0	0	0	2.3639	0	0.89201	1.0661	3.0385	3.4074	4.0917	0
Nucleoporin 205	A0A3Q1N4S4	NUP205	0.580043	0.37465	2.5553	2.64675	2.6538	0	0.87743	0.8627	0	0	0	1.4986	4.0276	0	3.6383	1.1819	4.2485	0.89201	4.2646	3.7981	3.4074	3.4097	0
Nucleoporin 214	F1MH31	NUP214	1.22008	0	1.1065	1.34705	1.04211	1.0574	0.87743	1.7254	0	0	0	0	2.0138	1.3057	0	2.3639	0	0.89201	2.1323	0.75963	1.363	2.0458	0
Nucleoporin NUP53	F6QU27	NUP35	0.640033	0	0.335633	0.223002	0.550312	1.0574	0	0.8627	0	0	0	0	1.0069	0	0	0	0	0.89201	0	1.5193	0	0.68195	0
NUP43 protein	A3KMW1	NUP43	0.93251	0.5929	1.37723	2.16167	2.03812	1.0574	0.87743	0.8627	0	1.1336	1.238	0	1.0069	1.3057	1.8191	1.1819	1.4162	1.784	4.2646	1.5193	2.0444	2.0458	2.543
Nucleoporin 54kDa	Q24K19	NUP54	2.4402	1.37928	3.155	4.51227	4.3119	2.1149	1.7549	3.4508	0	0	2.476	3.0411	5.0345	2.6114	1.8191	4.7277	4.2485	2.676	6.3969	3.7981	6.8148	4.0917	2.543
NUPL1 protein	A5D7B3	NUP58	0.575133	0	0.335633	2.63218	1.75923	0	0	1.7254	0	0	0	0	1.0069	0	0	2.3639	4.2485	1.784	2.1323	3.0385	1.363	1.3639	1.2715
Nsp1_C domain-containing protein	A0A3Q1M9H9	NUP62	0.93251	0.663525	1.71287	2.63173	3.07667	1.0574	0.87743	0.8627	0	1.1336	0	1.5205	2.0138	1.3057	1.8191	2.3639	2.8323	0	5.3307	3.0385	2.7259	2.7278	3.8145
Nucleoporin 88	Q3SZ56	NUP88	0.292477	0.190068	0.335633	0.620575	1.01913	0	0.87743	0	0	0	0	0.76027	1.0069	0	0	0	1.4162	0	1.0661	0.75963	0.68148	1.3639	1.2715
Nuclear pore complex protein Nup93	A5PJZ5	NUP93	3.3727	1.69642	5.3378	4.36665	4.39007	3.1723	2.6323	4.3135	2.5201	2.2673	1.238	0.76027	4.0276	6.5284	5.4574	5.9097	2.8323	4.46	4.2646	6.8367	4.0889	4.0917	2.543
Nuclear pore complex protein Nup96	E1BCV4	NUP98	0	0	1.9489	2.73805	1.06155	0	0	0	0	0	0	0	4.0276	0	1.8191	4.7277	1.4162	2.676	2.1323	1.5193	1.363	1.3639	0
Nuclear transport factor 2	Q32KP9	NUTF2	1.44767	3.13192	1.98363	1.008	6.3902	0	1.7549	2.5881	0	4.5346	4.952	3.0411	1.0069	1.3057	3.6383	1.1819	0	1.784	1.0661	3.7981	3.4074	8.1833	10.172
ADP-ribose glycohydrolase OARD1	Q1LZ74	OARD1	1.5775	1.82135	1.2061	1.4056	0.360278	2.1149	1.7549	0.8627	3.7801	2.2673	1.238	0	1.0069	2.6114	0	1.1819	1.4162	0.89201	2.1323	0.75963	0.68148	0	0
Ornithine--oxo-acid aminotransferase	F1MYG0	OAT	0.287567	0.190068	2.71977	4.44428	7.78792	0	0	0.8627	0	0	0	0.76027	5.0345	1.3057	1.8191	3.5458	1.4162	5.3521	7.463	9.1155	8.8592	6.8195	6.3575
OCIA domain containing 1	A0A140T8C4	OCIAD1	8.97767	4.74047	6.95783	6.73295	3.63065	9.5169	9.6518	7.7643	3.7801	5.6682	4.952	4.5616	6.0414	3.9171	10.915	4.7277	8.497	6.2441	7.463	3.7981	2.7259	5.4556	2.543
Occludin	A2VE81	OCLN	1.28501	1.31412	0.942	1.008	1.52681	2.1149	0.87743	0.8627	1.26	0	2.476	1.5205	1.0069	0	1.8191	1.1819	0	1.784	1.0661	1.5193	1.363	0.68195	2.543
O-GlcNAcase	E1BQ16	OGA	0	0.380125	0	1.2456	3.84408	0	0	0	0	0	0	1.5205	0	0	0	0	0	1.784	3.1984	1.5193	2.7259	4.7736	6.3575
2-oxoglutarate dehydrogenase, mitochondrial	Q148N0	OGDH	35.409	34.5805	34.4813	25.9275	20.2432	38.279	32.29	35.658	35.449	33.783	39.946	29.144	33.563	30.466	39.415	22.142	25.114	25.749	30.705	15.294	21.308	19.958	24.413
Oxoglutarate dehydrogenase L	F1MWG1	OGDHL	23.0103	16.7897	23.659	17.3178	10.4559	23.052	22.111	23.868	11.172	24.033	17.002	14.952	20.809	20.456	29.712	16.862	18.788	15.283	18.338	9.7739	11.403	10.729	9.9176
Prolyl 3-hydroxylase OGFOD1	Q3MI03	OGFOD1	0	0	0	0.266525	0.511345	0	0	0	0	0	0	0	0	0	0	0	0	0	1.0661	0	0.68148	1.3639	0
O-GlcNAc transferase subunit p110	A0A3S5ZPK0	OGT	0	0	0.671267	0.489528	0.720683	0	0	0	0	0	0	0	2.0138	0	0	0	0	0.89201	1.0661	1.5193	0.68148	0.68195	0
Obg-like ATPase 1	Q2HJ33	OLA1	5.0151	7.99543	6.8862	4.56137	4.78108	6.3446	4.3872	4.3135	8.8203	7.9355	9.904	5.3219	5.0345	6.5284	9.0957	1.1819	4.2485	5.3521	7.463	3.0385	5.4518	6.8195	3.8145
Olfactomedin 4	F1MVJ8	OLFM4	0	2.51097	0	0	0	0	0	0	3.7801	2.2673	2.476	1.5205	0	0	0	0	0	0	0	0	0	0	0
Oocyte-expressed protein homolog	A0JNQ6	OOEP	13.4077	13.72	18.14	12.8302	9.27267	15.861	12.284	12.078	15.121	14.737	13.618	11.404	15.103	15.668	23.649	10.637	14.162	11.596	14.926	9.8752	7.4963	9.5472	10.172
Dynamin-like 120 kDa protein, form S1	E1BBC4	OPA1	157.94	151.308	140.647	119.419	64.1663	194.57	138.63	140.62	175.15	154.18	143.61	132.29	152.04	137.1	132.8	114.65	150.11	99.905	113.01	59.251	62.015	65.467	69.932
Optineurin	Q3ZC32	OPTN	0	0.190068	1.27763	4.6823	5.5571	0	0	0	0	0	0	0.76027	2.0138	0	1.8191	2.3639	2.8323	7.1361	6.3969	4.5578	4.0889	3.4097	10.172
Alpha-1-acid glycoprotein	Q3SZR3	ORM1	2.39	4.39415	0	0.446	11.8715	1.0574	4.3872	1.7254	0	1.1336	1.238	15.205	0	0	0	0	0	1.784	0	6.8367	4.0889	4.7736	31.787
Oxysterol-binding protein	E1BPW1	OSBP	3.38253	2.47722	2.88427	2.54913	2.28985	3.1723	4.3872	2.5881	1.26	1.1336	3.714	3.8013	6.0414	2.6114	0	2.3639	0	3.568	4.2646	3.7981	2.7259	1.3639	1.2715
Oxysterol-binding protein	E1BLV1	OSBPL1A	5.29773	4.54702	2.0485	1.1826	0.488245	6.3446	3.5097	6.0389	3.7801	7.9355	4.952	1.5205	3.0207	1.3057	1.8191	1.1819	1.4162	0	2.1323	0	0.68148	0	1.2715
Oxysterol-binding protein	F1MLJ5	OSBPL3	4.75053	1.4499	0.435233	0	0.340857	2.1149	3.5097	8.627	0	0	1.238	4.5616	0	1.3057	0	0	0	0	0	0	0.68148	0.68195	0
Oxysterol-binding protein	A0A3Q1MI45	OSBPL8	2.79757	3.54577	0.335633	2.61713	0.891062	3.1723	2.6323	2.5881	2.5201	5.6682	3.714	2.2808	1.0069	0	0	3.5458	2.8323	0.89201	3.1984	1.5193	1.363	0.68195	0
Oxysterol-binding protein	Q0P5N3	OSBPL9	1.63748	0.2834	0	0	0.189908	3.1723	0.87743	0.8627	0	1.1336	0	0	0	0	0	0	0	0	0	0.75963	0	0	0
Osteoclast-stimulating factor 1	Q8MJ50	OSTF1	0	0	0	0.223002	4.39058	0	0	0	0	0	0	0	0	0	0	0	0	0.89201	0	3.7981	3.4074	2.7278	7.629
Ubiquitin thioesterase	Q3T0Y1	OTUB1	3.1927	2.539	1.2061	0.935525	4.58763	0	5.2646	4.3135	0	3.4009	3.714	3.0411	1.0069	2.6114	0	0	0	2.676	1.0661	3.0385	4.7704	5.4556	5.086
Ubiquitinyl hydrolase 1	F1N0N7	OTUD6B	0.580043	0.473467	1.37723	1.49308	1.20894	0	0.87743	0.8627	0	1.1336	0	0.76027	1.0069	1.3057	1.8191	1.1819	2.8323	0.89201	1.0661	1.5193	1.363	0.68195	1.2715
Ovochymase 1	F1N5F0	OVCH1	0.584967	0.499567	0.335633	0	0	0	1.7549	0	0	0	1.238	0.76027	1.0069	0	0	0	0	0	0	0	0	0	0
Oviduct-specific glycoprotein	Q28042	OVGP1	246.833	239.757	181.693	153.595	100.507	317.92	216.12	206.46	306.2	220.45	231.51	200.87	174.61	219.25	151.22	149.78	167.84	160.57	136.19	91.203	93.904	112.2	104.72
Succinyl-CoA:3-ketoacid-coenzyme A transferase	A0A3Q1LIX4	OXCT1	1.50764	0.8797	0.606367	1.11013	1.7205	1.0574	0.87743	2.5881	0	0	1.238	2.2808	0	0	1.8191	0	1.4162	0.89201	2.1323	1.5193	0.68148	3.4097	1.2715
Non-specific serine/threonine protein kinase	F1MYV9	OXSR1	3.78257	2.613	1.21277	2.17667	4.47907	0	7.8969	3.4508	0	1.1336	2.476	6.8424	0	0	3.6383	0	2.8323	2.676	3.1984	4.5578	4.7704	4.7736	3.8145
Putative monooxygenase p33MONOX	Q3T044	P33MONOX	0.992533	0.876325	0	0	0	2.1149	0	0.8627	0	2.2673	1.238	0	0	0	0	0	0	0	0	0	0	0	0
Prolyl 4-hydroxylase subunit alpha-1	Q1RMU3	P4HA1	13.6403	8.06383	6.21047	3.0008	1.87121	14.804	14.039	12.078	2.5201	5.6682	11.142	12.925	11.076	3.9171	3.6383	1.1819	5.6647	0.89201	4.2646	0.75963	2.7259	2.7278	1.2715
Protein disulfide-isomerase	F6Q9Q9	P4HB	47.6837	51.8895	54.9007	35.6835	25.1547	56.044	43.872	43.135	51.662	61.217	58.186	36.493	50.345	56.145	58.212	39.004	41.069	28.544	34.117	22.789	25.215	25.914	26.701
Bucentaur-2	A0JBZ9	p97bcnt2	4.51053	2.75398	2.8613	1.82392	2.6574	5.1147	4.2441	4.1728	3.0474	2.7417	3.5121	1.7147	4.1205	4.4634	0	3.3531	0.59262	2.9038	0.44615	3.5504	2.5037	4.0434	0.53208
Proliferation-associated 2G4	Q3ZBH5	PA2G4	2.9553	2.4272	6.2798	10.0033	7.5293	1.0574	2.6323	5.1762	2.5201	5.6682	0	1.5205	5.0345	6.5284	7.2765	13.001	8.497	8.9201	9.5953	8.3559	5.4518	6.1375	10.172
Polyadenylate-binding protein 1	P61286	PABPC1	3.66563	1.68702	6.37783	6.87603	12.4748	2.1263	5.1295	3.7411	0	2.339	2.2853	2.1238	8.5668	4.9532	5.6135	7.6841	5.1389	7.5224	7.1587	11.303	10.716	10.923	16.957
Poly(A) binding protein cytoplasmic 1 like	E1BNB4	PABPC1L	3.5323	2.96745	2.2477	0.32001	0	3.4259	3.7202	3.4508	1.26	5.0784	4.0109	1.5205	1.0069	3.9171	1.8191	0	0	0.21394	1.0661	0	0	0	0
Polyadenylate-binding protein	A4IFC3	PABPC4	2.4003	1.46592	4.2391	5.8831	6.78268	2.5982	2.557	2.0457	0	0.51818	2.3697	2.9758	7.2493	3.805	1.663	4.6263	6.1905	6.0144	6.7012	9.7448	5.2764	5.28	6.8295
PACRG protein	A5PK71	PACRG	0	0.380125	0	0	0	0	0	0	0	0	0	1.5205	0	0	0	0	0	0	0	0	0	0	0
Protein kinase C and casein kinase substrate in neurons 2	Q1RMR9	PACSIN2	8.80527	8.17455	6.20153	7.2843	14.8335	11.632	7.0195	7.7643	8.8203	13.604	4.952	5.3219	5.0345	11.751	1.8191	7.0916	4.2485	7.1361	10.661	13.673	10.904	15.685	19.072
Protein-arginine deiminase	F1N404	PADI6	58.7797	75.764	72.711	63.4213	68.697	47.584	64.053	64.702	42.842	95.226	96.564	68.424	44.303	48.31	125.52	39.004	63.728	67.793	83.16	53.934	62.696	72.968	85.19
RNA polymerase II-associated factor 1 homolog	Q2KJ14	PAF1	0	0	0	0.266525	0.701145	0	0	0	0	0	0	0	0	0	0	0	0	0	1.0661	0.75963	1.363	0.68195	0
Platelet-activating factor acetylhydrolase IB subunit alpha	A5D7P3	PAFAH1B1	1.15518	1.1686	0	0.892	3.41752	0	0.87743	2.5881	1.26	1.1336	0	2.2808	0	0	0	0	0	3.568	0	3.0385	3.4074	3.4097	3.8145
Platelet-activating factor acetylhydrolase IB subunit alpha2	P68401	PAFAH1B2P68402	0.287567	2.2556	1.81913	0.489528	1.53033	0	0	0.8627	0	2.2673	3.714	3.0411	0	0	5.4574	0	0	0.89201	1.0661	0.75963	2.0444	2.0458	1.2715
Platelet-activating factor acetylhydrolase IB subunit alpha1	Q29460	PAFAH1B3	0.580043	1.06639	0.606367	0	1.20894	0	0.87743	0.8627	0	2.2673	1.238	0.76027	0	0	1.8191	0	0	0	0	1.5193	1.363	0.68195	1.2715
AIR carboxylase	F1MN04	PAICS	2.62247	2.2611	3.26127	4.11582	4.92512	0	6.142	1.7254	1.26	2.2673	2.476	3.0411	3.0207	1.3057	5.4574	1.1819	5.6647	5.3521	4.2646	3.7981	3.4074	6.1375	6.3575
PAIP1 protein	A5PKG2	PAIP1	3.4425	0.973025	0.671267	0.266525	0.681725	4.2297	3.5097	2.5881	0	1.1336	1.238	1.5205	2.0138	0	0	0	0	0	1.0661	0	1.363	1.3639	0
Non-specific serine/threonine protein kinase	A0A3Q1M0G8	PAK2	1.16106	0.56955	0	0.934025	1.75905	0	2.6234	0.85978	0	0	0	2.2782	0	0	0	0	0	2.67	1.0661	2.2737	2.7213	2.0412	0
Palladin, cytoskeletal associated protein	A0A3Q1MYK9	PALLD	0	0	0	0	1.60826	0	0	0	0	0	0	0	0	0	0	0	0	0	0	3.7981	0.68148	0.68195	1.2715
Paralemmin 3	A0A3Q1LZW1	PALM3	15.5031	14.2911	8.72243	4.16315	0.170487	22.206	8.7743	15.529	17.641	21.539	11.142	6.8424	12.083	10.446	3.6383	4.7277	1.4162	6.2441	4.2646	0	0	0.68195	0
Presequence translocase associated motor 16	F2Z4I9	PAM16	0	0	0	0.223002	0.681588	0	0	0	0	0	0	0	0	0	0	0	0	0.89201	0	0	2.0444	0.68195	0
Inactive serine protease PAMR1	F1MUJ4	PAMR1	2.45	2.38605	0.335633	0.266525	0.189908	2.1149	3.5097	1.7254	2.5201	2.2673	2.476	2.2808	1.0069	0	0	0	0	0	1.0661	0.75963	0	0	0
3'-phosphoadenosine-5'-phosphosulfate synthase	Q0VC88	PAPSS2	0.575133	0.978525	1.77777	1.6286	0.511345	0	0	1.7254	1.26	1.1336	0	1.5205	4.0276	1.3057	0	1.1819	1.4162	1.784	2.1323	0	0.68148	1.3639	0
Parkinson disease protein 7 homolog	Q5E946	PARK7	11.5205	14.078	13.1727	12.848	17.995	8.4595	13.162	12.94	10.08	14.737	18.57	12.925	9.0621	10.446	20.01	16.547	8.497	12.488	13.86	18.231	14.311	19.094	20.344
Presenilins-associated rhomboid-like protein, mitochondrial	Q2KHV4	PARL	6.65257	4.9588	3.62497	2.7966	0.9996	9.5169	5.2646	5.1762	5.0402	6.8019	4.952	3.0411	2.0138	5.2228	3.6383	3.5458	2.8323	2.676	2.1323	0	1.363	1.3639	1.2715
Poly [ADP-ribose] polymerase	A0A3Q1MVZ1	PARP1	5.4604	8.52862	17.8347	24.0037	23.1062	4.2297	4.3872	7.7643	11.34	9.0692	9.904	3.8013	19.131	14.363	20.01	21.275	33.988	15.164	25.588	23.548	17.718	23.186	27.973
Uncharacterized protein	E1B7S1	PARP12	1.05743	0	0	0	0	3.1723	0	0	0	0	0	0	0	0	0	0	0	0	0	0	0	0	0
Poly [ADP-ribose] polymerase	A0A3Q1M0E5	PARP16	5.01017	3.67623	1.1065	0	0	6.3446	3.5097	5.1762	5.0402	5.6682	2.476	1.5205	2.0138	1.3057	0	0	0	0	0	0	0	0	0
Parvin alpha	A0A3Q1LMM6	PARVA	0	0	0	0	1.03856	0	0	0	0	0	0	0	0	0	0	0	0	0	0	1.5193	0.68148	0.68195	1.2715
PATJ crumbs cell polarity complex component	E1BLF1	PATJ	3.09003	1.28802	0	0	1.04187	3.1723	3.5097	2.5881	1.26	1.1336	1.238	1.5205	0	0	0	0	0	0	0	0.75963	2.7259	0.68195	0
PAT1 homolog 2	F1N6C5	PATL2	1.45257	0.689625	0	0	0	0	2.6323	1.7254	0	0	1.238	1.5205	0	0	0	0	0	0	0	0	0	0	0
Uncharacterized protein	F1MMF4	PAWR	0	0.3095	0	0	1.34057	0	0	0	0	0	1.238	0	0	0	0	0	0	0	0	0	1.363	2.7278	1.2715
Polysaccharide biosynthesis domain containing 1	F1MV85	PBDC1	1.45747	1.6366	1.1065	0.741475	4.2465	0	3.5097	0.8627	0	2.2673	1.238	3.0411	2.0138	1.3057	0	1.1819	0	1.784	0	3.0385	5.4518	3.4097	5.086
PBK protein	A6QQX0	PBK	1.28501	0.809068	0	0	0.317875	2.1149	0.87743	0.8627	0	0	2.476	0.76027	0	0	0	0	0	0	0	0	0	0	1.2715
Pre-B-cell leukemia transcription factor-interacting protein 1	A0A3Q1M273	PBXIP1	0	0.380125	0	0	0.189908	0	0	0	0	0	0	1.5205	0	0	0	0	0	0	0	0.75963	0	0	0
Pyruvate carboxylase, mitochondrial	Q29RK2	PC	0	0	3.5969	9.52465	23.8745	0	0	0	0	0	0	0	4.0276	1.3057	5.4574	5.9097	7.0809	13.38	11.728	19.75	27.259	30.688	17.801
Pterin-4-alpha-carbinolamine dehydratase	Q3ZBD3	PCBD1	2.38017	4.22775	1.5484	2.57805	4.45965	1.0574	2.6323	3.4508	0	3.4009	7.428	6.0821	1.0069	0	3.6383	3.5458	0	3.568	3.1984	3.7981	4.7704	5.4556	3.8145
Poly(rC)-binding protein 1	Q5E9A3	PCBP1	3.77067	4.87155	5.3334	6.11822	10.9737	4.8612	4.5577	1.8931	4.5326	4.0779	4.952	5.9237	6.8384	6.2563	2.9055	7.075	5.0942	4.6334	7.6703	9.5585	9.9381	9.6702	14.728
Poly(rC) binding protein 2	A0A3Q1LX34	PCBP2	1.18932	0.470738	2.71752	3.18725	5.154	0.42595	1.5843	1.5577	0.50756	0.45665	0	0.91874	3.2306	4.1892	0.73277	4.7444	3.4028	1.6106	2.9912	4.1148	3.6915	4.6507	8.159
Propanoyl-CoA:carbon dioxide ligase subunit alpha	A0A3Q1N969	PCCA	1.86997	1.35318	2.76113	0.887125	0.681588	2.1149	2.6323	0.8627	0	1.1336	1.238	3.0411	1.0069	0	7.2765	0	1.4162	0	2.1323	0	2.0444	0.68195	0
Propionyl-CoA carboxylase beta chain, mitochondrial	A0A3Q1LPE3	PCCB	2.67263	1.4987	2.31927	1.28958	1.85177	1.0574	3.5097	3.4508	0	0	3.714	2.2808	2.0138	1.3057	3.6383	0	1.4162	2.676	1.0661	0	2.7259	3.4097	1.2715
Phosphoenolpyruvate carboxykinase (GTP)	F1MDS3	PCK2	0	0	0	0	0.511238	0	0	0	0	0	0	0	0	0	0	0	0	0	0	0	1.363	0.68195	0
Protein-L-isoaspartate(D-aspartate) O-methyltransferase	P15246	PCMT1	7.43287	3.92713	3.96723	2.937	7.2575	3.1723	8.7743	10.352	1.26	1.1336	4.952	8.3629	2.0138	2.6114	7.2765	3.5458	0	7.1361	1.0661	8.3559	6.1333	8.1833	6.3575
Proliferating cell nuclear antigen	Q3ZBW4	PCNA	10.4029	12.2889	6.72837	7.38285	17.2033	4.2297	14.039	12.94	5.0402	18.138	16.094	9.8835	3.0207	2.6114	14.553	5.9097	11.329	8.0281	4.2646	15.193	17.037	23.868	12.715
Prenylcysteine oxidase 1	F1N2K1	PCYOX1	0.86761	0	3.2546	2.14263	0.507783	0	0.87743	1.7254	0	0	0	0	4.0276	3.9171	1.8191	2.3639	4.2485	0.89201	1.0661	0.75963	0	0	1.2715
Prenylcysteine oxidase-like	Q0P5H1	PCYOX1L	5.53513	4.38645	4.46737	3.8046	1.25131	5.2872	6.142	5.1762	3.7801	4.5346	6.19	3.0411	4.0276	3.9171	5.4574	4.7277	2.8323	4.46	3.1984	2.2789	2.0444	0.68195	0
PDGFA associated protein 1	F1MNS8	PDAP1	1.1601	1.28252	3.5969	2.75305	3.41407	0	1.7549	1.7254	0	1.1336	2.476	1.5205	4.0276	1.3057	5.4574	3.5458	2.8323	3.568	1.0661	3.7981	2.0444	2.7278	5.086
Programmed cell death 10	Q0VCQ6	PDCD10	0.584967	1.09247	0.606367	0	1.31747	0	1.7549	0	0	1.1336	2.476	0.76027	0	0	1.8191	0	0	0	0	0	1.363	1.3639	2.543
Protein RRP5 homolog	G5E5C4	PDCD11	0	0	0	0.266525	0.8876	0	0	0	0	0	0	0	0	0	0	0	0	0	1.0661	2.2789	0	0	1.2715
Programmed cell death protein 5	Q2HJH9	PDCD5	5.41513	3.4331	3.86763	2.71968	7.7654	3.1723	7.8969	5.1762	2.5201	1.1336	2.476	7.6027	3.0207	1.3057	7.2765	2.3639	5.6647	1.784	1.0661	9.1155	5.4518	8.8653	7.629
Programmed cell death 6	A0A3Q1M978	PDCD6	3.66517	3.57737	4.46737	2.68018	1.5499	3.1723	3.5097	4.3135	3.7801	4.5346	3.714	2.2808	4.0276	3.9171	5.4574	2.3639	1.4162	2.676	4.2646	1.5193	1.363	2.0458	1.2715
Programmed cell death 6 interacting protein	E1BKM4	PDCD6IP	11.2332	13.7008	10.6409	10.6151	8.76795	8.4595	13.162	12.078	15.121	11.336	12.38	15.966	11.076	11.751	9.0957	13.001	15.578	5.3521	8.5292	7.5963	10.207	10.911	6.3575
2',5'-phosphodiesterase 12	Q08DF7	PDE12	1.50764	1.06639	2.6549	1.91015	2.0771	1.0574	0.87743	2.5881	0	2.2673	1.238	0.76027	3.0207	1.3057	3.6383	0	2.8323	2.676	2.1323	3.0385	1.363	1.3639	2.543
Retinal rod rhodopsin-sensitive cGMP 3',5'-cyclic phosphodiesterase subunit delta	Q95142	PDE6D	0.575133	1.8082	0	0	0	0	0	1.7254	0	0	4.952	2.2808	0	0	0	0	0	0	0	0	0	0	0
Platelet-derived growth factor C	E1BJY4	PDGFC	1.86997	1.12407	1.37723	0.577052	1.06141	2.1149	2.6323	0.8627	1.26	0	2.476	0.76027	1.0069	1.3057	1.8191	0	1.4162	0.89201	0	1.5193	2.0444	0.68195	0
Pyruvate dehydrogenase E1 component subunit alpha	A0A3Q1MI08	PDHA1	11.0053	8.43845	6.84483	9.44125	7.68305	9.5169	12.284	11.215	8.8203	11.336	3.714	9.8835	9.0621	7.8341	3.6383	9.4555	2.8323	16.948	8.5292	9.8752	8.8592	8.1833	3.8145
Pyruvate dehydrogenase E1 component subunit beta, mitochondrial	P11966	PDHB	14.9157	12.5938	18.7633	12.9954	16.6062	16.919	13.162	14.666	12.6	12.47	12.38	12.925	22.152	19.585	14.553	8.2735	14.162	12.488	17.058	13.673	18.4	19.094	15.258
Pyruvate dehydrogenase protein X component	P22439	PDHX	7.65007	5.6889	8.66397	7.50297	6.203	11.632	6.142	5.1762	7.5603	3.4009	4.952	6.8424	9.0621	7.8341	9.0957	7.0916	7.0809	6.2441	9.5953	5.3174	6.8148	8.8653	3.8145
Protein disulfide-isomerase A3	P38657	PDIA3	76.0663	88.1183	96.348	59.4847	50.1317	79.307	81.601	67.291	83.163	104.3	106.47	58.54	84.579	95.315	109.15	55.551	76.473	47.277	58.638	44.058	52.474	42.963	61.032
Protein disulfide-isomerase A4	F1MEN8	PDIA4	53.5153	57.4138	52.1763	32.5688	11.6743	70.848	50.014	39.684	68.043	62.351	68.09	31.171	53.365	52.228	50.936	26.003	39.653	29.436	35.183	11.394	12.267	11.593	11.443
Protein disulfide-isomerase A5	Q2KIL5	PDIA5	6.3601	8.64235	7.2867	3.3586	1.20894	9.5169	4.3872	5.1762	7.5603	14.737	6.19	6.0821	8.0552	6.5284	7.2765	4.7277	2.8323	2.676	3.1984	1.5193	1.363	0.68195	1.2715
Protein disulfide isomerase family A member 6	F6QH94	PDIA6	34.593	30.512	33.334	23.2303	17.5243	40.171	38.597	25.011	36.529	26.065	35.892	23.562	37.245	30.021	32.736	22.448	29.732	15.16	25.581	18.225	18.396	15.68	17.796
Protein-serine/threonine kinase	F6Q200	PDK2	1.6792	0	1.27763	1.13905	1.21246	2.42	1.7549	0.8627	0	0	0	0	2.0138	0	1.8191	1.1819	1.4162	0.89201	1.0661	0.75963	2.0444	2.0458	0
Protein-serine/threonine kinase	A6QLG3	PDK3	14.196	13.1258	7.0809	6.27238	6.83827	20.844	10.529	11.215	16.381	18.138	11.142	6.8424	11.076	6.5284	3.6383	5.9097	8.497	5.3521	5.3307	5.3174	9.5407	6.1375	6.3575
PDZ and LIM domain 1	A6H7E3	PDLIM1	0.877433	0.5702	0	1.008	9.55122	0	2.6323	0	0	0	0	2.2808	0	0	0	1.1819	0	1.784	1.0661	8.3559	9.5407	8.8653	11.443
[Pyruvate dehydrogenase [acetyl-transferring]]-phosphatase 1, mitochondrial	P35816	PDP1	0.292477	0.473467	0	0	1.16995	0	0.87743	0	0	1.1336	0	0.76027	0	0	0	0	0	0	0	0	2.0444	1.3639	1.2715
Pyruvate dehyrogenase phosphatase catalytic subunit 2	G3N1T9	PDP2	0	0	0	0	1.38296	0	0	0	0	0	0	0	0	0	0	0	0	0	0	0.75963	2.0444	2.7278	0
PDS5 cohesin associated factor A	E1BKG4	PDS5A	0	0	0	0.562	1.06155	0	0	0	0	0	0	0	0	0	0	1.1819	0	0	1.0661	1.5193	1.363	1.3639	0
PDS5 cohesin associated factor B	F1N7G8	PDS5B	0.287567	0	0.671267	0	1.06141	0	0	0.8627	0	0	0	0	2.0138	0	0	0	0	0	0	1.5193	2.0444	0.68195	0
Pyridoxal-dependent decarboxylase domain-containing protein 1	A7MBC2	PDXDC1	7.21527	4.65245	0.335633	0	0.17037	4.2297	9.6518	7.7643	0	4.5346	4.952	9.1232	1.0069	0	0	0	0	0	0	0	0.68148	0	0
Pyridoxal kinase	Q0II59	PDXK	0.580043	0.950325	1.21277	1.11013	7.26073	0	0.87743	0.8627	0	0	0	3.8013	0	0	3.6383	0	1.4162	0.89201	2.1323	7.5963	8.8592	7.5014	5.086
Pyridoxal phosphate phosphatase	F1MW60	PDXP	1.45257	1.66268	0	0	2.0578	0	2.6323	1.7254	0	1.1336	2.476	3.0411	0	0	0	0	0	0	0	2.2789	0.68148	2.7278	2.543
15 kDa phosphoprotein enriched in astrocytes	Q0VCY8	PEA15	0.292477	0.760275	0	0	0	0	0.87743	0	0	0	0	3.0411	0	0	0	0	0	0	0	0	0	0	0
Phosphatidylethanolamine-binding protein 1	P13696	PEBP1	19.5557	18.0802	18.9523	17.9952	20.204	16.919	20.181	21.567	13.861	20.406	19.808	18.246	12.083	15.668	29.106	17.729	8.497	22.3	23.455	16.712	17.037	19.094	27.973
PEF1 protein	A5D7S6	PEF1	0	0.505068	0	0.266525	0.511238	0	0	0	1.26	0	0	0.76027	0	0	0	0	0	0	1.0661	0	1.363	0.68195	0
Peptidase D	A0A3Q1NGC5	PEPD	0	0.190068	0	0	2.76225	0	0	0	0	0	0	0.76027	0	0	0	0	0	0	0	2.2789	4.0889	3.4097	1.2715
Pescadillo homolog	E1BM72	PES1	0	0	0.770867	1.231	1.1896	0	0	0	0	0	0	0	1.0069	1.3057	0	1.1819	0	2.676	1.0661	0.75963	0.68148	2.0458	1.2715
Peroxin-14	A0A3Q1MTZ2	PEX14	0.93251	0.809068	0.335633	0.620575	1.75923	1.0574	0.87743	0.8627	0	0	2.476	0.76027	1.0069	0	0	0	1.4162	0	1.0661	3.0385	1.363	1.3639	1.2715
Peroxisomal assembly protein PEX3	F1N5H3	PEX3	2.28733	0.978525	0	0	0	4.2297	2.6323	0	1.26	1.1336	0	1.5205	0	0	0	0	0	0	0	0	0	0	0
Formylglycinamide ribonucleotide amidotransferase	F1N4K1	PFAS	0	0	0	0	1.99905	0	0	0	0	0	0	0	0	0	0	0	0	0	0	0	3.4074	2.0458	2.543
Prefoldin subunit 1	Q3SZE2	PFDN1	2.73757	2.66945	1.98363	1.06657	2.39507	2.1149	3.5097	2.5881	2.5201	3.4009	2.476	2.2808	1.0069	1.3057	3.6383	0	1.4162	1.784	1.0661	3.0385	0.68148	2.0458	3.8145
Prefoldin subunit 2	A1A4P5	PFDN2	2.5051	3.4189	2.31927	3.06312	3.75493	3.1723	1.7549	2.5881	5.0402	3.4009	3.714	1.5205	2.0138	1.3057	3.6383	3.5458	2.8323	2.676	3.1984	3.7981	2.7259	3.4097	5.086
Prefoldin subunit 4	Q2TBR6	PFDN4	0.292477	2.06765	0	0	0	0	0.87743	0	1.26	4.5346	2.476	0	0	0	0	0	0	0	0	0	0	0	0
Prefoldin subunit 5	Q8HYI9	PFDN5	2.3251	3.16138	0	0.669	3.12275	0	4.3872	2.5881	0	1.1336	6.19	5.3219	0	0	0	0	0	2.676	0	3.0385	3.4074	4.7736	1.2715
Prefoldin subunit 6	Q17Q89	PFDN6	2.4451	3.32962	2.48373	2.50113	3.62688	2.1149	2.6323	2.5881	2.5201	6.8019	2.476	1.5205	3.0207	2.6114	1.8191	2.3639	2.8323	2.676	2.1323	4.5578	3.4074	2.7278	3.8145
ATP-dependent 6-phosphofructokinase, liver type	A1A4J1	PFKL	0.287567	0.190068	2.0138	0.35853	0.340857	0	0	0.8627	0	0	0	0.76027	6.0414	0	0	0.8173	0	0.61682	0	0	0.68148	0.68195	0
ATP-dependent 6-phosphofructokinase	E1BCW3	PFKP	0.287567	0.190068	0.335633	0.5148	0.340975	0	0	0.8627	0	0	0	0.76027	1.0069	0	0	0	0	2.0592	0	0	0	1.3639	0
Profilin-1	P02584	PFN1	11.3026	9.84165	9.83337	11.7722	20.4192	9.5169	14.039	10.352	2.5201	7.9355	9.904	19.007	6.0414	14.363	9.0957	14.183	7.0809	15.164	10.661	19.75	21.807	19.776	20.344
Profilin-2	Q09430	PFN2	1.165	0.499567	0	0.446	1.14709	0	2.6323	0.8627	0	0	1.238	0.76027	0	0	0	0	0	1.784	0	0	0.68148	1.3639	2.543
Phosphoglycerate mutase 1	Q3SZ62	PGAM1	3.83273	5.93698	2.15477	5.14117	14.2893	1.0574	5.2646	5.1762	0	3.4009	7.428	12.919	1.0069	0	5.4574	1.1819	2.8323	8.0213	8.5292	9.8752	13.622	18.402	15.258
6-phosphogluconate dehydrogenase, decarboxylating	A0A3S5ZPM3	PGD	10.2355	15.5092	8.83517	9.1854	14.2623	6.3446	12.284	12.078	12.6	18.138	16.094	15.205	9.0621	6.5284	10.915	4.7277	7.0809	14.272	10.661	14.433	17.037	11.593	13.986
Phosphoglycerate kinase 1	Q3T0P6	PGK1	11.7175	18.1085	12.3021	14.1337	25.8563	6.3446	20.181	8.627	15.121	21.539	19.808	15.966	9.0621	7.8341	20.01	13.001	14.162	13.38	15.992	17.471	27.259	21.822	36.873
6-phosphogluconolactonase	F1MM83	PGLS	2.38507	4.7685	1.98363	1.94355	4.28573	1.0574	3.5097	2.5881	0	6.8019	6.19	6.0821	1.0069	1.3057	3.6383	1.1819	0	4.46	2.1323	4.5578	3.4074	4.0917	5.086
Phosphoglucomutase-1	Q08DP0	PGM1	3.1878	2.5163	2.4255	2.8937	7.23827	0	4.3872	5.1762	0	2.2673	2.476	5.3219	0	0	7.2765	0	0	6.2441	5.3307	4.5578	6.8148	6.1375	11.443
Phosphoglucomutase 2	F6QEU6	PGM2	0.287567	1.83552	0	0.223002	2.50696	0	0	0.8627	1.26	0	0	6.0821	0	0	0	0	0	0.89201	0	0.75963	2.7259	2.7278	3.8145
PGM2L1 protein	A5PKH8	PGM2L1	2.3349	2.25897	0	1.33803	3.54563	0	6.142	0.8627	0	0	3.714	5.3219	0	0	0	0	0	5.3521	0	2.2789	2.7259	4.0917	5.086
Phosphoacetylglucosamine mutase	A0A3Q1LP83	PGM3	0.580043	1.1631	0	0.223002	1.0227	0	0.87743	0.8627	0	1.1336	1.238	2.2808	0	0	0	0	0	0.89201	0	0	1.363	2.7278	0
Glycerol-3-phosphate phosphatase	Q2T9S4	PGP	0	0.190068	0	0.223002	0.9996	0	0	0	0	0	0	0.76027	0	0	0	0	0	0.89201	0	0	1.363	1.3639	1.2715
Membrane-associated progesterone receptor component 1	G5E5M5	PGRMC1	1.80013	2.6862	0.770867	0.9746	1.32521	1.0574	1.7549	2.5881	3.7801	4.5346	1.238	1.1921	1.0069	1.3057	0	0	2.8323	0	1.0661	2.2789	1.0685	0.68195	1.2715
Progesterone receptor membrane component 2	F6QJJ8	PGRMC2	3.49763	2.94713	1.1065	1.13905	1.45291	5.2872	1.7549	3.4508	3.7801	3.4009	1.238	3.3695	2.0138	1.3057	0	1.1819	1.4162	0.89201	1.0661	1.5193	2.3389	0.68195	1.2715
CDP-diacylglycerol--glycerol-3-phosphate 3-phosphatidyltransferase, mitochondrial	Q2KJ28	PGS1	8.68517	10.1446	6.40293	6.04368	2.99455	9.5169	8.7743	7.7643	12.6	12.47	8.666	6.8424	10.069	9.1398	0	7.0916	2.8323	8.9201	5.3307	3.7981	4.7704	3.4097	0
Prohibitin	Q3T165	PHB	36.749	31.7948	34.998	38.4508	24.2735	38.068	34.22	37.959	30.241	29.475	40.854	26.609	36.248	28.725	40.021	41.368	42.485	29.436	40.514	22.029	28.622	28.642	17.801
Prohibitin-2	Q2HJ97	PHB2	23.095	20.4108	21.1307	21.7243	14.8856	27.493	22.813	18.979	18.901	21.539	25.998	15.205	19.131	16.974	27.287	23.639	22.659	21.408	19.191	15.193	18.4	17.049	8.9005
D-3-phosphoglycerate dehydrogenase	Q5EAD2	PHGDH	1.15518	1.07527	0.942	1.13905	2.48355	0	0.87743	2.5881	1.26	0	0	3.0411	1.0069	0	1.8191	1.1819	1.4162	0.89201	1.0661	3.7981	2.0444	4.0917	0
Phosphoethanolamine/phosphocholine phosphatase 1	E1BCN8	PHOSPHO1	0	0	0	0.223002	1.39894	0	0	0	0	0	0	0	0	0	0	0	0	0.89201	0	2.2789	0.68148	1.3639	1.2715
14 kDa phosphohistidine phosphatase	Q32PA4	PHPT1	0.580043	2.15885	1.81913	2.05958	2.80198	0	0.87743	0.8627	0	3.4009	3.714	1.5205	0	0	5.4574	2.3639	0	2.676	3.1984	0.75963	1.363	2.7278	6.3575
Phosphatidylinositol 4-kinase type 2	A6QLN5	PI4K2A	2.15277	1.91255	2.0485	1.6286	1.337	2.1149	2.618	1.7254	2.5201	1.1336	2.476	1.5205	3.0207	1.3057	1.8191	1.1819	1.4162	1.784	2.1323	0.75963	0.68148	1.3639	2.543
Phosphatidylinositol binding clathrin assembly protein	A0A3Q1NKA6	PICALM	1.688	0.65355	0.335633	1.06795	3.8936	1.9141	1.5883	1.5616	0	0	1.238	1.3762	1.0069	0	0	2.1395	0	0	2.1323	3.6539	4.7704	5.8786	1.2715
GPI transamidase component PIG-S	F1MSF3	PIGS	2.39	1.88647	0.770867	0	0	1.0574	4.3872	1.7254	2.5201	2.2673	1.238	1.5205	1.0069	1.3057	0	0	0	0	0	0	0	0	0
Peptidyl-prolyl cis-trans isomerase NIMA-interacting 1	Q5BIN5	PIN1	0	0	0.606367	1.06657	3.03763	0	0	0	0	0	0	0	0	0	1.8191	0	1.4162	1.784	1.0661	1.5193	4.0889	2.7278	3.8145
Phosphatidylinositol 5-phosphate 4-kinase type-2 gamma	Q0P5F7	PIP4K2C	0	0	0	0.266525	0.868188	0	0	0	0	0	0	0	0	0	0	0	0	0	1.0661	1.5193	0	0.68195	1.2715
PIR protein	A6QQH1	PIR	0	0.380125	0	0	0.340857	0	0	0	0	0	0	1.5205	0	0	0	0	0	0	0	0	0.68148	0.68195	0
Phosphatidylserine decarboxylase proenzyme, mitochondrial	Q58DH2	PISD	3.72517	4.14972	2.0485	2.78157	1.6973	4.2297	2.6323	4.3135	5.0402	6.8019	2.476	2.2808	3.0207	1.3057	1.8191	4.7277	1.4162	1.784	3.1984	1.5193	1.363	1.3639	2.543
MGC159500 protein	A5PK88	PITHD1	0.580043	0.788468	0.435233	0.518477	1.69739	0	0.87743	0.8627	1.26	1.1336	0	0.76027	0	1.3057	0	1.1819	0	0.89201	0	1.5193	0.68148	2.0458	2.543
Phosphatidylinositol transfer protein alpha isoform	Q2HJ54	PITPNA	1.45747	0.760275	0	0	3.9483	0	3.5097	0.8627	0	0	0	3.0411	0	0	0	0	0	0	0	3.7981	4.0889	4.0917	3.8145
Phosphatidylinositol transfer protein beta isoform	Q9TR36	PITPNB	0.292477	0.380125	0	0.295475	4.55762	0	0.87743	0	0	0	0	1.5205	0	0	0	1.1819	0	0	0	4.5578	2.0444	2.7278	8.9005
Pitrilysin metalloproteinase 1	F1MFA3	PITRM1	0	0	0	0	0.511345	0	0	0	0	0	0	0	0	0	0	0	0	0	0	0	0.68148	1.3639	0
PIWIL3	E1B838	PIWIL3	16.98	10.2063	4.59713	2.6945	1.5499	22.206	15.794	12.94	11.34	14.737	8.666	6.0821	8.0552	3.9171	1.8191	4.7277	1.4162	3.568	1.0661	1.5193	1.363	2.0458	1.2715
Pyruvate kinase	A5D984	PKM	30.0313	51.8312	25.032	23.4032	25.3732	17.892	43.802	28.4	67.892	50.878	54.373	34.182	19.091	14.31	41.695	27.137	18.354	31.149	16.973	21.239	27.205	25.178	27.871
Plakophilin-1	G3N156	PKP1	2.0277	3.15	0.435233	1.31852	0.189908	0	2.6323	3.4508	12.6	0	0	0	0	1.3057	0	1.1819	1.4162	2.676	0	0.75963	0	0	0
Plakophilin 2	A0A3Q1M2G3	PKP2	0	0	0	0.562	5.5992	0	0	0	0	0	0	0	0	0	0	1.1819	0	0	1.0661	8.3559	4.0889	6.1375	3.8145
Plakophilin-3	A0A3Q1MSI5	PKP3	0	0.945025	0	0	0.189908	0	0	0	3.7801	0	0	0	0	0	0	0	0	0	0	0.75963	0	0	0
Phospholipase A2 group XV	Q8WMP9	PLA2G15	0	0	0	0	1.0227	0	0	0	0	0	0	0	0	0	0	0	0	0	0	0	1.363	2.7278	0
Phospholipase A2	F1MNU5	PLA2G4F	2.5051	1.90702	0.671267	0.266525	0	3.1723	1.7549	2.5881	1.26	1.1336	3.714	1.5205	2.0138	0	0	0	0	0	1.0661	0	0	0	0
Platelet-activating factor acetylhydrolase	Q1RML9	PLA2G7	0	0	1.0069	1.06657	1.08096	0	0	0	0	0	0	0	3.0207	0	0	0	1.4162	1.784	1.0661	2.2789	1.363	0.68195	0
PLAA protein	A7Z055	PLAA	11.9852	9.36352	8.50613	11.0029	9.08275	6.3446	16.671	12.94	3.7801	13.604	8.666	11.404	7.0483	3.9171	14.553	8.2735	9.9132	15.164	10.661	9.1155	7.4963	9.5472	10.172
Tissue-type plasminogen activator	Q28198	PLAT	4.5977	4.1531	1.2061	0.843577	0.84864	4.2297	4.3872	5.1762	5.0402	4.5346	2.476	4.5616	1.0069	2.6114	0	0	1.4162	0.89201	1.0661	0.75963	0.68148	0.68195	1.2715
Phospholipase B1	A0A3Q1LP79	PLB1	1.50764	0.809068	0.606367	0.35405	0	1.0574	0.87743	2.5881	0	0	2.476	0.76027	0	0	1.8191	0	1.4162	0	0	0	0	0	0
Putative phospholipase B-like 2	Q2KIY5	PLBD2	2.0326	3.28292	9.9417	7.242	6.24175	0	3.5097	2.5881	1.26	3.4009	6.19	2.2808	11.076	7.8341	10.915	3.5458	7.0809	9.8121	8.5292	6.8367	7.4963	6.8195	3.8145
1-phosphatidylinositol 4,5-bisphosphate phosphodiesterase gamma	A0A3Q1MMD9	PLCG2	0.292477	0.8536	0	0	0.17037	0	0.87743	0	0	1.1336	0	2.2808	0	0	0	0	0	0	0	0	0.68148	0	0
5'-3' exonuclease PLD3	Q2KJJ8	PLD3	0	0	0	0	2.12305	0	0	0	0	0	0	0	0	0	0	0	0	0	0	3.0385	2.7259	2.7278	0
Plectin	A0A3Q1MRS3	PLEC	2.3251	1.57483	0.335633	3.74185	10.8169	0	4.3872	2.5881	1.26	0	1.238	3.8013	1.0069	0	0	2.3639	4.2485	0.89201	7.463	19.554	17.455	6.2585	0
Pleckstrin homology and RhoGEF domain containing G1	F1MRP8	PLEKHG1	2.5749	0.619	0	0	0	4.2297	2.6323	0.8627	0	0	2.476	0	0	0	0	0	0	0	0	0	0	0	0
Plasminogen	E1B726	PLG	1.74503	8.68453	0.435233	0.223002	0	0	3.5097	1.7254	13.861	6.8019	4.952	9.1232	0	1.3057	0	0	0	0.89201	0	0	0	0	0
Perilipin-2	Q9TUM6	PLIN2	10.0611	10.6499	12.9233	10.4318	7.66653	13.216	8.773	8.1944	13.858	11.335	8.6647	8.7417	16.108	11.749	10.913	11.818	13.452	5.7972	10.66	6.8357	8.5172	10.228	5.0852
Perilipin	Q3SX32	PLIN3	1.1601	1.33048	1.5484	3.9653	11.6515	0	1.7549	1.7254	0	0	0	5.3219	1.0069	0	3.6383	2.3639	5.6647	3.568	4.2646	11.394	10.904	11.593	12.715
Procollagen-lysine,2-oxoglutarate 5-dioxygenase 1	O77588	PLOD1	0.86761	0.814568	2.64823	0.223002	1.39894	0	0.87743	1.7254	1.26	0	1.238	0.76027	4.0276	3.9171	0	0	0	0.89201	0	2.2789	0.68148	1.3639	1.2715
Pyridoxal phosphate homeostasis protein	Q3T0G5	PLPBP	0	0.190068	1.5484	1.8516	4.39757	0	0	0	0	0	0	0.76027	1.0069	0	3.6383	1.1819	1.4162	2.676	2.1323	2.2789	5.4518	4.7736	5.086
Plastin-1	A6H742	PLS1	1.1601	0.760275	0	0	6.58617	0	1.7549	1.7254	0	0	0	3.0411	0	0	0	0	0	0	0	7.4342	9.9314	5.1646	3.8145
Phospholipid transfer protein	Q58DL9	PLTP	2.15263	2.5534	0.335633	0	0.379825	2.1149	1.7549	2.5881	2.5201	1.1336	1.238	5.3219	1.0069	0	0	0	0	0	0	1.5193	0	0	0
Plexin B2	A0A3Q1MUJ8	PLXNB2	0.580043	0	1.71287	2.32165	2.7426	0	0.87743	0.8627	0	0	0	0	2.0138	1.3057	1.8191	2.3639	2.8323	0.89201	3.1984	1.5193	5.4518	2.7278	1.2715
Phosphomannomutase	Q0VC17	PMM1	0	0	0	0.266525	1.04223	0	0	0	0	0	0	0	0	0	0	0	0	0	1.0661	0.75963	0.68148	2.7278	0
Phosphomannomutase 2	Q3SZJ9	PMM2	0.28512	0.3769	0	0.97075	3.01297	0	0	0.85536	0	0	0	1.5076	0	0	0	0	0	1.7688	2.1142	2.266	2.0328	2.7104	5.0427
Mitochondrial-processing peptidase subunit beta	Q3SZ71	PMPCB	1.86647	0.427177	0.336167	0.35683	1.02164	2.1165	1.7562	1.7267	0	0.56771	0	1.141	1.0085	0	0	0	0	0.89341	0.53391	0.38041	1.364	1.7054	0.63674
Pinin	Q3SYT5	PNN	0	0	0.335633	1.6286	3.18155	0	0	0	0	0	0	0	1.0069	0	0	1.1819	1.4162	1.784	2.1323	2.2789	2.7259	1.3639	6.3575
Purine nucleoside phosphorylase	P55859	PNP	8.85837	8.1019	7.68193	9.28525	17.0122	3.1649	8.7682	14.642	3.7713	3.393	2.4673	22.776	10.055	3.9079	9.0829	9.4472	8.4871	10.685	8.5217	17.423	18.376	17.01	15.24
Patatin like phospholipase domain containing 6	E1BMJ5	PNPLA6	1.22008	0.5702	0.671267	0	0.379825	1.0574	0.87743	1.7254	0	0	0	2.2808	2.0138	0	0	0	0	0	0	1.5193	0	0	0
Polynucleotide phosphorylase 1	E1BIQ0	PNPT1	2.79267	1.38139	1.54173	3.0492	3.40132	3.1723	1.7549	3.4508	1.26	2.2673	1.238	0.76027	2.0138	2.6114	0	1.1819	4.2485	3.568	3.1984	1.5193	6.1333	3.4097	2.543
Podocan	E1BHH6	PODN	2.97003	2.95432	0.770867	0.295475	0.340857	1.0574	5.2646	2.5881	6.3002	0	2.476	3.0411	1.0069	1.3057	0	1.1819	0	0	0	0	0.68148	0.68195	0
POF1B actin binding protein	A0A3Q1M9P6	POF1B	0.584967	0.945025	0	2.01605	0	0	1.7549	0	3.7801	0	0	0	0	0	0	2.3639	0	3.568	2.1323	0	0	0	0
DNA polymerase delta interacting protein 2	A5D9H9	POLDIP2	0.580043	0	0	0.223002	1.73968	0	0.87743	0.8627	0	0	0	0	0	0	0	0	0	0.89201	0	2.2789	2.0444	1.3639	1.2715
DNA polymerase delta interacting protein 3	A7YW33	POLDIP3	0	0	0.942	0.620575	2.65102	0	0	0	0	0	0	0	1.0069	0	1.8191	0	1.4162	0	1.0661	1.5193	0.68148	2.0458	6.3575
DNA polymerase subunit gamma-1	E1BDI3	POLG	0.292477	0.380125	0.671267	0	0	0	0.87743	0	0	0	0	1.5205	2.0138	0	0	0	0	0	0	0	0	0	0
DNA-directed RNA polymerase subunit	E1BIX2	POLR1A	0	0	0	0	0.720683	0	0	0	0	0	0	0	0	0	0	0	0	0	0	1.5193	0.68148	0.68195	0
DNA-directed RNA polymerases I and III subunit RPAC1	Q32L22	POLR1C	0	0	0	0.266525	1.40216	0	0	0	0	0	0	0	0	0	0	0	0	0	1.0661	1.5193	3.4074	0.68195	0
DNA-directed RNA polymerase II subunit E	F2Z4J4	POLR2E	0	0	0	0.8575	2.69265	0	0	0	0	0	0	0	0	0	0	2.3639	0	0	1.0661	5.3174	3.4074	2.0458	0
DNA-directed RNA polymerases I, II, and III subunit RPABC3	F2Z4H3	POLR2H	0	0	0	0	0.891062	0	0	0	0	0	0	0	0	0	0	0	0	0	0	1.5193	1.363	0.68195	0
Proteasome maturation protein	Q3SZV5	POMP	0	0	0	0	0.701008	0	0	0	0	0	0	0	0	0	0	0	0	0	0	0.75963	2.0444	0	0
Paraoxonase 1	Q2KIW1	PON1	0.352467	1.01015	1.64133	1.9241	0.550195	1.0574	0	0	2.5201	0	0	1.5205	1.0069	3.9171	0	2.3639	1.4162	1.784	2.1323	1.5193	0.68148	0	0
Serum paraoxonase/arylesterase 2	Q58DS7	PON2	4.7777	2.57613	1.3057	0.489528	0	7.402	1.7549	5.1762	2.5201	2.2673	2.476	3.0411	0	3.9171	0	0	0	0.89201	1.0661	0	0	0	0
NADPH--cytochrome P450 reductase	Q3SYT8	POR	16.0477	12.0389	9.06453	4.42475	1.95255	21.149	14.916	12.078	15.121	11.336	14.856	6.8424	12.083	7.8341	7.2765	4.7277	2.8323	2.676	7.463	3.0385	2.7259	2.0458	0
Periostin	D1Z308	POSTN	1.92504	0.190068	0.335633	1.13905	0.360395	3.1723	0.87743	1.7254	0	0	0	0.76027	1.0069	0	0	1.1819	1.4162	0.89201	1.0661	0.75963	0	0.68195	0
Inorganic pyrophosphatase	P37980	PPA1	3.66517	7.7941	2.76113	0.295475	5.0724	3.1723	3.5097	4.3135	1.26	7.9355	13.618	8.3629	1.0069	0	7.2765	1.1819	0	0	0	3.7981	4.0889	4.7736	7.629
Inorganic diphosphatase	A0A3Q1LXA8	PPA2	0.292477	0.3095	0	0.756077	1.67786	0	0.87743	0	0	0	1.238	0	0	0	0	0	0	0.89201	2.1323	0.75963	1.363	2.0458	2.543
Phosphopantothenoylcysteine decarboxylase	A0A3Q1MNK4	PPCDC	0.584967	0.380125	0	0	0.701253	0	1.7549	0	0	0	0	1.5205	0	0	0	0	0	0	0	0.75963	0.68148	1.3639	0
Phosphopantothenoylcysteine synthetase	A0A3S5ZP75	PPCS	0.86761	1.1404	0	1.34705	1.86765	0	0.87743	1.7254	0	0	0	4.5616	0	0	0	2.3639	0	0.89201	2.1323	1.5193	2.0444	1.3639	2.543
PPFIA binding protein 2	A0A3Q1M5X2	PPFIBP2	0	0	0	1.28915	1.91225	0	0	0	0	0	0	0	0	0	0	0	0	0.89201	4.2646	1.5193	3.4019	2.7278	0
Peptidyl-prolyl cis-trans isomerase A	P62935	PPIA	10.0491	9.30803	10.1685	13.5245	21.9733	5.4928	16.041	8.6135	7.0528	6.7841	7.9072	15.488	7.2441	9.1193	14.142	11.677	11.307	17.812	13.302	20.327	19.873	24.732	22.961
Peptidyl-prolyl cis-trans isomerase B	P80311	PPIB	8.3314	11.4853	9.36263	4.36185	2.47965	8.458	8.7731	7.7631	15.118	13.601	11.141	6.0811	9.0614	11.75	7.2765	5.9089	5.6647	2.6754	3.1984	4.5573	2.0444	2.0454	1.2715
Peptidyl-prolyl cis-trans isomerase D	P26882	PPID	4.25013	6.4575	2.99053	5.2158	10.2064	3.1723	5.2646	4.3135	5.0402	6.8019	8.666	5.3219	4.0276	1.3057	3.6383	2.3639	4.2485	8.9201	5.3307	9.1155	9.5407	8.1833	13.986
Peptidyl-prolyl cis-trans isomerase F, mitochondrial	P30404	PPIF	0	0	0	0	0.530882	0	0	0	0	0	0	0	0	0	0	0	0	0	0	0.75963	0	1.3639	0
Peptidyl-prolyl cis-trans isomerase H	Q0P5D0	PPIH	0.872533	0.5702	0	0.446	1.35891	0	1.7549	0.8627	0	0	0	2.2808	0	0	0	0	0	1.784	0	0.75963	2.0406	1.3639	1.2715
Peptidyl-prolyl cis-trans isomerase-like 1	Q5E992	PPIL1	0	0	0	0.223002	2.05755	0	0	0	0	0	0	0	0	0	0	0	0	0.89201	0	2.2789	2.0444	1.3639	2.543
Protein phosphatase 1G	P79126	PPM1G	0.292477	0.3095	1.37723	2.7387	2.73595	0	0.87743	0	0	0	1.238	0	1.0069	1.3057	1.8191	1.1819	2.8323	2.676	4.2646	3.0385	1.363	2.7278	3.8145
Protein phosphatase methylesterase 1	Q58DN4	PPME1	0.872533	1.37928	0	0	2.05755	0	1.7549	0.8627	0	0	2.476	3.0411	0	0	0	0	0	0	0	2.2789	2.0444	1.3639	2.543
Serine/threonine-protein phosphatase PP1-alpha catalytic subunit	Q3T0E7	PPP1CA	0.146323	0.3095	0.727233	0.665025	0.801083	0	0.43897	0	0	0	1.238	0	2.1817	0	0	0	1.4162	0	1.2439	0	0.34093	1.5919	1.2715
Serine/threonine-protein phosphatase PP1-beta catalytic subunit	Q3SWW9	PPP1CB	1.97917	0.404575	0.3856	2.68475	2.1136	1.5864	2.1942	2.1569	0	0	1.238	0.3803	0.50367	0.65313	0	5.319	1.4162	1.3382	2.6656	2.6589	3.0671	2.7284	0
Serine/threonine-protein phosphatase PP1-gamma catalytic subunit	P61287	PPP1CC	1.1454	0.53675	1.02757	1.4005	1.5789	1.4096	0.8766	1.15	0	1.1336	0	1.0134	1.3422	1.7405	0	1.5755	1.4162	1.1891	1.4212	1.7722	1.3623	3.1811	0
Protein phosphatase 1 regulatory subunit	A0A3Q1MPV7	PPP1R12A	0.580043	0.190068	0	0	0.82922	0	0.87743	0.8627	0	0	0	0.76027	0	0	0	0	0	0	0	0	0.68148	1.3639	1.2715
Protein phosphatase 1 regulatory inhibitor subunit 14A	E1BE60	PPP1R14A	0	0	0	0.91605	1.70071	0	0	0	0	0	0	0	0	0	0	1.1819	1.4162	0	1.0661	0.75963	2.7259	2.0458	1.2715
Protein phosphatase 1 regulatory subunit 7	Q3T0W4	PPP1R7	0.292477	0.190068	0	0.489528	1.57275	0	0.87743	0	0	0	0	0.76027	0	0	0	0	0	0.89201	1.0661	1.5193	2.7259	2.0458	0
Serine/threonine-protein phosphatase 2A catalytic subunit alpha isoform	P67774	PPP2CA	3.01683	1.99652	1.08027	0.5487	2.5537	3.0971	3.4266	2.5268	1.2302	3.3204	1.2087	2.2268	1.9661	1.2747	0	1.1539	0	0	1.0409	2.9665	1.996	4.0109	1.2414
Alpha isoform of regulatory subunit A, protein phosphatase 2	A5D973	PPP2R1A	5.71807	8.42855	6.2031	6.52137	9.70113	2.1149	8.5597	6.4796	5.0402	8.7919	12.077	7.8051	6.0414	3.9171	8.6508	1.1819	6.7345	5.3521	12.817	10.651	8.1925	10.411	9.55
Protein phosphatase 2 scaffold subunit Abeta	F1MQN0	PPP2R1B	0.2122	0.13946	0	0	1.35372	0	0.2146	0.422	0	0	0	0.55784	0	0	0	0	0	0	0	2.2624	1.3482	1.1823	0.62197
Serine/threonine-protein phosphatase 2A 55 kDa regulatory subunit B	F1MG56	PPP2R2A	2.67757	1.9461	0.435233	2.0746	1.91005	1.0574	4.3872	2.5881	0	2.2673	2.476	3.0411	0	1.3057	0	1.1819	1.4162	3.568	2.1323	2.2789	2.7259	1.3639	1.2715
Serine/threonine-protein phosphatase 2A 56 kDa regulatory subunit	F1N1S8	PPP2R5D	1.51747	0.973025	0.606367	1.43455	2.35946	1.0574	2.6323	0.8627	0	1.1336	1.238	1.5205	0	0	1.8191	2.3639	1.4162	0.89201	1.0661	0.75963	3.4074	2.7278	2.543
Serine/threonine-protein phosphatase	F1N719	PPP5C	3.48517	3.95538	1.27763	4.67718	4.37485	0	6.142	4.3135	2.5201	2.2673	4.952	6.0821	2.0138	0	1.8191	5.9097	4.2485	5.3521	3.1984	2.2789	3.4074	5.4556	6.3575
Protein phosphatase 6 regulatory subunit 1	G3N214	PPP6R1	0.580043	0.689625	0	0.35405	0.17037	0	0.87743	0.8627	0	0	1.238	1.5205	0	0	0	0	1.4162	0	0	0	0.68148	0	0
Palmitoyl-protein hydrolase 1	F1MSA1	PPT1	1.86507	2.35995	1.97697	2.44257	1.06155	2.1149	1.7549	1.7254	2.5201	3.4009	1.238	2.2808	2.0138	3.9171	0	3.5458	1.4162	2.676	2.1323	1.5193	1.363	1.3639	0
Protein regulator of cytokinesis 1	Q2T9P1	PRC1	0	0.190068	1.27763	0.223002	0.34075	0	0	0	0	0	0	0.76027	2.0138	0	1.8191	0	0	0.89201	0	0	1.363	0	0
Peroxiredoxin-1	Q5E947	PRDX1	23.6407	29.7223	32.717	25.6107	23.8758	26.133	25.194	19.595	28.543	34.818	35.622	19.906	25.295	27.045	45.811	19.682	32.166	24.247	26.348	20.695	18.163	19.539	37.106
Peroxiredoxin-2	Q9BGI3	PRDX2	14.7403	17.5488	17.3477	16.2232	20.095	13.747	16.671	13.803	12.6	21.539	18.57	17.486	15.103	7.8341	29.106	16.547	16.994	19.624	11.728	21.27	17.037	20.458	21.615
Thioredoxin-dependent peroxide reductase, mitochondrial	P35705	PRDX3	18.813	19.6725	25.2173	25.022	15.6848	19.034	18.426	18.979	16.381	15.871	29.712	16.726	17.117	13.057	45.478	15.365	31.156	20.516	33.051	13.673	16.355	13.639	19.072
Peroxiredoxin-4	Q9BGI2	PRDX4	13.8053	15.2957	14.3453	10.6274	8.52337	18.28	12.536	10.6	15.559	18.463	15.136	12.025	10.953	16.043	16.04	11.048	13.152	10.541	7.7688	7.4112	8.4147	7.0566	11.211
Peroxiredoxin-5, mitochondrial	Q9BGI1	PRDX5	10.3226	8.9883	9.60603	8.4682	11.3992	12.689	9.6518	8.627	7.5603	6.8019	8.666	12.925	10.069	7.8341	10.915	4.7277	8.497	8.9201	11.728	9.1155	12.948	9.5472	13.986
Peroxiredoxin-6	O77834	PRDX6	14.2909	13.67	18.7899	13.2803	17.3362	6.3446	17.549	18.979	5.0402	13.604	8.666	27.37	18.124	9.1398	29.106	10.637	9.9132	13.38	19.191	18.231	14.311	17.731	19.072
Prolactin regulatory element binding	E1BL12	PREB	0.640033	1.06639	0.435233	0.489528	1.20905	1.0574	0	0.8627	0	2.2673	1.238	0.76027	0	1.3057	0	0	0	0.89201	1.0661	1.5193	0.68148	1.3639	1.2715
Prolargin	A6QQQ3	PRELP	40.8887	43.022	31.795	25.7707	16.8388	39.125	42.994	40.547	54.182	37.41	47.044	33.452	36.248	30.031	29.106	29.548	28.323	19.624	25.588	15.193	18.4	19.776	13.986
Post-proline cleaving enzyme	F6QHN4	PREP	0	0.5702	0	0.223002	1.06155	0	0	0	0	0	0	2.2808	0	0	0	0	0	0.89201	0	1.5193	1.363	1.3639	0
cAMP-dependent protein kinase catalytic subunit alpha	P00517	PRKACA	0.909933	0	0.416667	0.877	0.508128	1.0123	1.7175	0	0	0	0	0	0	1.25	0	1.1315	1.3558	0	1.0207	0.72723	0.65242	0.65286	0
cAMP-dependent protein kinase type I-alpha regulatory subunit	P00514	PRKAR1A	4.6577	2.7367	0	0.88645	3.42145	5.2872	3.5097	5.1762	2.5201	5.6682	1.238	1.5205	0	0	0	3.5458	0	0	0	2.2789	2.0444	6.8195	2.543
cAMP-dependent protein kinase type II-alpha regulatory subunit	P00515	PRKAR2A	3.08513	2.613	1.0069	3.71712	5.86203	3.1723	2.6323	3.4508	0	1.1336	2.476	6.8424	3.0207	0	0	4.7277	1.4162	4.46	4.2646	5.3174	6.8148	7.5014	3.8145
cAMP-dependent protein kinase type II-beta regulatory subunit	P31322	PRKAR2B	0	0	0.435233	0.446	0.189908	0	0	0	0	0	0	0	0	1.3057	0	0	0	1.784	0	0.75963	0	0	0
Protein kinase C delta type	A0A3Q1MRR6	PRKCD	0	0	0	0	0.658625	0	0	0	0	0	0	0	0	0	0	0	0	0	0	0	1.363	0	1.2715
Glucosidase 2 subunit beta	Q28034	PRKCSH	8.23013	9.38975	9.43483	3.9987	2.91323	11.632	7.0195	6.0389	8.8203	12.47	8.666	7.6027	10.069	9.1398	9.0957	3.5458	2.8323	5.3521	4.2646	1.5193	4.7704	4.0917	1.2715
DNA-dependent protein kinase catalytic subunit	E1BLB6	PRKDC	0	0.380125	0	0	0.170487	0	0	0	0	0	0	1.5205	0	0	0	0	0	0	0	0	0	0.68195	0
Protein arginine methyltransferase 1	A0A3Q1MR38	PRMT1	1.73523	1.04029	0.671267	1.79305	1.93315	0	1.7549	3.4508	0	3.4009	0	0.76027	2.0138	0	0	2.3639	0	2.676	2.1323	2.2789	2.7259	2.7278	0
Protein arginine N-methyltransferase 5	A7YW45	PRMT5	1.45257	3.82367	4.9026	2.40918	2.22818	0	2.6323	1.7254	1.26	6.8019	4.952	2.2808	4.0276	5.2228	5.4574	2.3639	4.2485	0.89201	2.1323	2.2789	1.363	2.7278	2.543
Proline dehydrogenase 1, mitochondrial	Q148G5	PRODH	0.287567	0	0.335633	1.1976	0.871727	0	0	0.8627	0	0	0	0	1.0069	0	0	0	2.8323	0.89201	1.0661	0.75963	0.68148	2.0458	0
Prominin 2	E1BM92	PROM2	2.21753	1.1686	0.770867	0.518477	0.17037	3.1723	1.7549	1.7254	1.26	1.1336	0	2.2808	1.0069	1.3057	0	1.1819	0	0.89201	0	0	0.68148	0	0
Pre-mRNA-processing factor 19	Q08E38	PRPF19	0	0.380125	1.9489	4.41018	4.04932	0	0	0	0	0	0	1.5205	4.0276	0	1.8191	5.9097	2.8323	3.568	5.3307	6.8367	2.7259	4.0917	2.543
Pre-mRNA-processing factor 31	E1BM48	PRPF31	0	0	0	0	0.5111	0	0	0	0	0	0	0	0	0	0	0	0	0	0	0	2.0444	0	0
U4/U6 small nuclear ribonucleoprotein Prp4	Q3MHE2	PRPF4	0	0	0	0.518477	1.23179	0	0	0	0	0	0	0	0	0	0	1.1819	0	0.89201	0	1.5193	2.7259	0.68195	0
Pre-mRNA processing factor 40 homolog A	G3MXT3	PRPF40A	0	0	3.0554	2.5589	4.33193	0	0	0	0	0	0	0	6.0414	1.3057	1.8191	4.7277	2.8323	2.6756	0	4.5578	2.7259	7.501	2.543
Serine/threonine-protein kinase PRP4 homolog	Q08DZ2	PRPF4B	0	0	0.335633	1.53662	1.61183	0	0	0	0	0	0	0	1.0069	0	0	1.1819	2.8323	0	2.1323	3.0385	1.363	2.0458	0
Pre-mRNA-processing factor 6	Q2KJJ0	PRPF6	0.287567	0	1.2061	0.649525	3.611	0	0	0.8627	0	0	0	0	1.0069	2.6114	0	1.1819	1.4162	0	0	3.0385	4.0889	4.7736	2.543
PRPF8 protein	A7Z025	PRPF8	0	0.190068	1.34253	2.31152	6.0678	0	0	0	0	0	0	0.76027	4.0276	0	0	3.5458	0	3.568	2.1323	7.5963	6.1333	5.4556	5.086
Ribose-phosphate pyrophosphokinase 1	Q2HJ58	PRPS1	0.277487	0.760853	1.74893	1.97395	3.32583	0	0	0.83246	1.2159	1.0939	0	0.73361	0.9716	2.5198	1.7554	0	1.3665	3.443	3.0863	2.2256	3.3118	5.3121	2.4538
Ribose-phosphate diphosphokinase	F6RJ91	PRPS2	0.287567	0.5702	0	0.266525	0	0	0	0.8627	0	0	0	2.2808	0	0	0	0	0	0	1.0661	0	0	0	0
Phosphoribosyl pyrophosphate synthase-associated protein 1	Q08DW2	PRPSAP1	1.80013	0.5702	2.54863	3.3586	6.25207	1.0574	1.7549	2.5881	0	0	0	2.2808	5.0345	2.6114	0	4.7277	2.8323	2.676	3.1984	7.4809	10.222	6.0339	1.2715
Phosphoribosyl pyrophosphate synthase-associated protein 2	A2VDS0	PRPSAP2	0	0	0	0.266525	0.585627	0	0	0	0	0	0	0	0	0	0	0	0	0	1.0661	0.87501	0	1.4675	0
Proline rich coiled-coil 1	E1BLF0	PRRC1	0	0	0	0	1.2319	0	0	0	0	0	0	0	0	0	0	0	0	0	0	1.5193	2.0444	1.3639	0
Proline rich coiled-coil 2C	G3X6B2	PRRC2C	0	0	0	0	0.9765	0	0	0	0	0	0	0	0	0	0	0	0	0	0	0	1.363	0	2.543
Peroxiredoxin-like 2A	Q3ZBK2	PRXL2A	13.5103	12.3817	11.4187	11.0812	6.89345	12.689	14.039	13.803	12.6	12.47	16.094	8.3629	11.076	10.446	12.734	8.2735	15.578	9.8121	10.661	8.3559	6.1333	5.4556	7.629
Prostamide/prostaglandin F synthase	A0A140T841	PRXL2B	0.352467	0.8536	0.770867	0.223002	0.701253	1.0574	0	0	0	1.1336	0	2.2808	1.0069	1.3057	0	0	0	0.89201	0	0.75963	0.68148	1.3639	0
Prosaposin	P26779	PSAP	1.80993	3.3351	5.7864	7.3103	4.5258	1.0574	3.5097	0.8627	1.26	1.1336	8.666	2.2808	2.0138	2.6114	12.734	1.1819	9.9132	5.3521	12.794	1.5193	4.0889	6.1375	6.3575
Presenilin-1	Q9XT97	PSEN1	5.03437	3.00845	1.71287	1.93868	0.511238	4.1017	5.9296	5.0718	3.6276	3.2637	3.714	1.4285	2.0138	1.3057	1.8191	1.1819	1.4162	0.89201	4.2646	0	1.363	0.68195	0
PC4 and SFRS1-interacting protein	Q8MJG1	PSIP1	0.584967	0.2834	0.335633	1.33312	3.75505	0	1.7549	0	0	1.1336	0	0	1.0069	0	0	0	1.4162	1.784	2.1323	3.7981	2.0444	4.0917	5.086
Proteasome subunit alpha type-1	Q3T0X5	PSMA1	1.73523	4.11383	3.8957	3.92623	4.11512	0	1.7549	3.4508	1.26	3.4009	4.952	6.8424	1.0069	5.2228	5.4574	2.3639	2.8323	6.2441	4.2646	4.5578	4.0889	2.7278	5.086
Proteasome subunit alpha type-3	Q58DU5	PSMA3	3.66517	4.47978	3.889	5.35633	4.45598	3.1723	3.5097	4.3135	3.7801	5.6682	6.19	2.2808	2.0138	7.8341	1.8191	4.7277	7.0809	5.3521	4.2646	4.5578	4.7704	3.4097	5.086
Proteasome subunit alpha type-4	Q3ZCK9	PSMA4	0	1.28252	1.47683	1.99658	2.03827	0	0	0	0	1.1336	2.476	1.5205	0	2.6114	1.8191	3.5458	1.4162	0.89201	2.1323	1.5193	1.363	2.7278	2.543
Proteasome subunit alpha type-5	Q5E987	PSMA5	4.01273	6.59875	9.5042	7.91993	8.19848	4.2297	2.6323	5.1762	5.0402	6.8019	6.19	8.3629	4.0276	11.751	12.734	5.9097	7.0809	8.0281	10.661	6.077	9.5407	9.5472	7.629
Proteasome subunit alpha type-6	Q2YDE4	PSMA6	2.15753	2.93015	3.09013	4.1342	3.6303	2.1149	2.6323	1.7254	2.5201	3.4009	1.238	4.5616	3.0207	2.6114	3.6383	3.5458	1.4162	6.2441	5.3307	3.7981	4.7704	3.4097	2.543
Proteasome subunit alpha type-7	Q3ZBG0	PSMA7	4.02183	5.6878	7.9266	5.8309	4.7537	4.2289	4.3865	3.4501	7.5589	3.4003	4.951	6.841	5.0334	7.8334	10.913	2.3636	8.4955	7.1349	5.3296	3.7975	4.7698	4.0911	6.3564
Proteasome subunit beta type-1	Q2TBX6	PSMB1	3.60027	4.47765	5.8446	5.87435	5.0327	2.1149	3.5097	5.1762	2.5201	3.4009	7.428	4.5616	5.0345	5.2228	7.2765	5.9097	5.6647	4.46	7.463	5.3174	6.8148	5.4556	2.543
Proteasome subunit beta type-2	Q5E9K0	PSMB2	1.44767	3.62742	3.08347	1.9725	3.29325	0	1.7549	2.5881	5.0402	5.6682	0	3.8013	4.0276	5.2228	0	2.3639	0	4.46	1.0661	3.0385	3.4074	5.4556	1.2715
Proteasome subunit beta type-3	P33672	PSMB3	1.22008	3.27867	1.87737	3.31955	2.6538	1.0574	0.87743	1.7254	1.26	4.5346	1.238	6.0821	3.0207	2.6114	0	4.7277	0	5.3521	3.1984	3.7981	3.4074	3.4097	0
Proteasome subunit beta type-4	Q3T108	PSMB4	2.66773	4.09328	4.02547	5.1952	4.1645	1.0574	2.6323	4.3135	2.5201	4.5346	2.476	6.8424	5.0345	5.2228	1.8191	7.0916	2.8323	4.46	6.3969	3.7981	6.8148	4.7736	1.2715
Proteasome subunit beta type-5	Q32KL2	PSMB5	0.580043	2.13278	2.48373	1.008	2.7358	0	0.87743	0.8627	0	4.5346	2.476	1.5205	3.0207	2.6114	1.8191	1.1819	0	1.784	1.0661	3.0385	2.0444	2.0458	3.8145
Proteasome subunit beta type-6	Q3MHN0	PSMB6	1.44274	0.8797	1.0416	2.20562	2.9487	0	0.87743	3.4508	0	0	1.238	2.2808	0	1.3057	1.8191	1.1819	2.8323	2.676	2.1323	3.7981	2.7259	2.7278	2.543
Proteasome subunit beta	F1MBI1	PSMB7	0	0.190068	0	0	0.871727	0	0	0	0	0	0	0.76027	0	0	0	0	0	0	0	0.75963	0.68148	2.0458	0
Proteasome 26S subunit, ATPase 1	A0A3Q1LUA4	PSMC1	4.11717	3.2581	3.4973	5.88873	6.64095	3.6508	4.3872	4.3135	0	0	6.19	6.8424	5.0345	0	5.4574	8.2735	5.6647	5.3521	4.2646	8.3559	8.1777	8.1833	1.8469
26S proteasome regulatory subunit 7	Q5E9F9	PSMC2	6.3329	6.9089	7.62233	10.0581	9.60605	4.2297	6.142	8.627	0	7.9355	13.618	6.0821	9.0621	6.5284	7.2765	8.2735	14.162	7.1361	10.661	11.394	8.1777	6.1375	12.715
Proteasome 26S subunit, ATPase 3	F1MWE0	PSMC3	9.5854	4.9002	5.47427	11.395	13.382	5.2872	10.529	12.94	1.26	2.2673	6.19	9.8835	7.0483	3.9171	5.4574	11.819	11.329	10.704	11.728	10.635	17.718	15.003	10.172
26S proteasome regulatory subunit 6B	Q3T030	PSMC4	3.08023	4.32662	1.44213	6.15592	4.2271	3.1723	1.7549	4.3135	1.26	4.5346	6.19	5.3219	3.0207	1.3057	0	4.7277	7.0809	5.3521	7.463	2.2789	5.4518	4.0917	5.086
26S proteasome regulatory subunit 8	P62194	PSMC5	7.0117	7.00138	6.3447	9.1602	6.53925	7.9767	7.0195	6.0389	0	7.9355	8.666	11.404	7.0483	6.5284	5.4574	13.001	8.497	9.8121	5.3307	6.8367	4.7704	7.5014	7.0485
26S proteasome regulatory subunit 10B	F1MLV1	PSMC6	4.76527	4.01163	5.3378	6.29117	7.87705	2.1149	6.142	6.0389	0	4.5346	6.19	5.3219	4.0276	6.5284	5.4574	8.2735	5.6647	8.0281	3.1984	6.8367	8.8592	8.1833	7.629
26S proteasome non-ATPase regulatory subunit 1	A7MBA2	PSMD1	3.88783	3.06803	4.9026	6.83507	9.33478	2.1149	3.5097	6.0389	0	0	6.19	6.0821	4.0276	5.2228	5.4574	3.5458	9.9132	5.3521	8.5292	8.3559	8.1777	6.8195	13.986
26S proteasome non-ATPase regulatory subunit 11	Q2KI42	PSMD11	10.1106	9.60775	11.148	13.024	11.8873	4.2297	13.162	12.94	0	13.604	11.142	13.685	12.083	10.446	10.915	13.001	14.162	14.272	10.661	12.154	12.948	12.275	10.172
26S proteasome non-ATPase regulatory subunit 12	Q2KJ25	PSMD12	3.02513	3.22863	3.96723	6.52453	3.78125	2.1149	3.5097	3.4508	0	3.4009	4.952	4.5616	2.0138	2.6114	7.2765	3.5458	8.497	4.46	9.5953	3.0385	5.4518	4.0917	2.543
26S proteasome non-ATPase regulatory subunit 13	Q5E964	PSMD13	2.38017	2.3523	2.8541	3.43668	3.78137	1.0574	2.6323	3.4508	0	1.1336	3.714	4.5616	1.0069	3.9171	3.6383	2.3639	2.8323	5.3521	3.1984	3.0385	4.7704	4.7736	2.543
26S proteasome regulatory subunit RPN11	Q17QP9	PSMD14	1.51257	1.38139	3.96723	1.65755	1.50738	1.0574	1.7549	1.7254	1.26	2.2673	1.238	0.76027	2.0138	2.6114	7.2765	2.3639	1.4162	1.784	1.0661	0.75963	1.363	1.3639	2.543
26S proteasome non-ATPase regulatory subunit 2	P56701	PSMD2	6.28273	5.96665	7.01597	8.70092	9.31938	3.1723	8.7743	6.9016	1.26	4.5346	7.428	10.644	9.0621	6.5284	5.4574	7.0916	11.329	8.9201	7.463	6.8367	6.8148	10.911	12.715
26S proteasome non-ATPase regulatory subunit 3	Q2KJ46	PSMD3	2.73757	3.4503	4.56697	3.56727	2.43748	2.1149	3.5097	2.5881	1.26	2.2673	4.952	5.3219	3.0207	5.2228	5.4574	2.3639	2.8323	2.676	6.3969	3.7981	1.363	2.0458	2.543
26S proteasome non-ATPase regulatory subunit 4	Q58DA0	PSMD4	1.86507	2.0483	5.3378	4.12528	4.81638	2.1149	1.7549	1.7254	1.26	1.1336	1.238	4.5616	4.0276	6.5284	5.4574	3.5458	7.0809	2.676	3.1984	5.3174	4.7704	4.0917	5.086
26S proteasome non-ATPase regulatory subunit 5	Q0P5A6	PSMD5	2.45	3.01585	2.31927	3.3492	5.03293	2.1149	3.5097	1.7254	0	2.2673	3.714	6.0821	2.0138	1.3057	3.6383	2.3639	1.4162	5.3521	4.2646	5.3174	5.4518	6.8195	2.543
26S proteasome non-ATPase regulatory subunit 6	Q3T0B2	PSMD6	1.51747	3.23413	3.5969	2.2976	2.71627	1.0574	2.6323	0.8627	1.26	3.4009	3.714	4.5616	4.0276	1.3057	5.4574	1.1819	1.4162	4.46	2.1323	2.2789	2.7259	2.0458	3.8145
26S proteasome non-ATPase regulatory subunit 7	Q3ZBD0	PSMD7	0.292477	0.876325	1.1065	1.33312	2.18541	0	0.87743	0	0	2.2673	1.238	0	2.0138	1.3057	0	0	1.4162	1.784	2.1323	1.5193	2.7259	0.68195	3.8145
26S proteasome non-ATPase regulatory subunit 8	F1MYH8	PSMD8	1.225	0.782968	0.335633	0.872527	1.18937	1.0574	1.7549	0.8627	0	1.1336	1.238	0.76027	1.0069	0	0	1.1819	1.4162	0.89201	0	0.75963	2.0444	0.68195	1.2715
26S proteasome non-ATPase regulatory subunit 9	Q3SZ19	PSMD9	2.0277	0.380125	0.335633	0.892	5.45235	0	2.6323	3.4508	0	0	0	1.5205	1.0069	0	0	0	0	3.568	0	5.3174	3.4074	5.4556	7.629
Proteasome (Prosome, macropain) activator subunit 1 (PA28 alpha)	Q2KJE7	PSME1	0.872533	2.2808	0.606367	0	1.34021	0	1.7549	0.8627	0	0	0	9.1232	0	0	1.8191	0	0	0	0	0	3.4074	0.68195	1.2715
Proteasome activator complex subunit 2	Q5E9G3	PSME2	0.292477	0.950325	0	0	0	0	0.87743	0	0	0	0	3.8013	0	0	0	0	0	0	0	0	0	0	0
Proteasome activator subunit 3	A0A3Q1N077	PSME3	0.292477	0.190068	0.335633	3.80527	5.66855	0	0.87743	0	0	0	0	0.76027	1.0069	0	0	1.1819	4.2485	4.46	5.3307	5.3174	6.1333	6.1375	5.086
Paraspeckle component 1	Q1LZD9	PSPC1	1.15027	0.663525	1.44213	2.90318	3.3552	0	0	3.4508	0	1.1336	0	1.5205	3.0207	1.3057	0	2.3639	1.4162	3.568	4.2646	4.5578	3.4074	5.4556	0
Phosphoserine phosphatase	Q2KHU0	PSPH	0.287567	2.94185	0.606367	0.712525	3.3717	0	0	0.8627	0	4.5346	4.952	2.2808	0	0	1.8191	0	0	1.784	1.0661	3.0385	1.363	2.7278	6.3575
Polypyrimidine tract-binding protein 1	Q8WN55	PTBP1	3.47537	1.60305	13.4973	15.2963	19.0389	0	4.3872	6.0389	2.5201	1.1336	1.238	1.5205	19.131	10.446	10.915	18.911	15.578	10.704	15.992	24.308	21.807	21.14	8.9005
Pentatricopeptide repeat domain-containing protein 3, mitochondrial	Q2KI62	PTCD3	0	0	0	0.223002	2.9063	0	0	0	0	0	0	0	0	0	0	0	0	0.89201	0	3.0385	2.0444	2.7278	3.8145
Microsomal prostaglandin E synthase 2	A0A3Q1LFK5	PTGES2	3.88783	2.51097	4.29623	3.52373	1.78208	2.1149	3.5097	6.0389	3.7801	2.2673	2.476	1.5205	4.0276	5.2228	3.6383	2.3639	2.8323	3.568	5.3307	3.0385	2.7259	1.3639	0
Prostaglandin E synthase 3	Q3ZBF7	PTGES3	4.02257	2.88563	1.2061	1.33312	2.18908	4.2297	4.3872	3.4508	2.5201	2.2673	3.714	3.0411	1.0069	2.6114	0	0	1.4162	1.784	2.1323	0.75963	2.7259	2.7278	2.543
Prostaglandin F2 receptor inhibitor	F1MT41	PTGFRN	30.7583	38.799	35.3047	28.2638	23.3612	34.895	26.323	31.057	49.142	45.346	37.14	23.568	34.234	44.393	27.287	29.548	33.988	30.328	19.191	25.068	21.807	21.14	25.43
Prostaglandin reductase 2	Q32L99	PTGR2	1.44767	3.20255	1.37723	1.6286	5.10215	0	1.7549	2.5881	0	4.5346	3.714	4.5616	1.0069	1.3057	1.8191	1.1819	1.4162	1.784	2.1323	2.2789	8.1777	6.1375	3.8145
Cyclooxygenase-2	F1MNI5	PTGS2	0	0	0	0	0.882	0	0	0	0	0	0	0	0	0	0	0	0	0	0	2.165	1.363	0	0
Non-specific protein-tyrosine kinase	A0A3Q1N508	PTK2	0.292477	0.809068	0	0	0.34075	0	0.87743	0	0	0	2.476	0.76027	0	0	0	0	0	0	0	0	1.363	0	0
Protein tyrosine kinase 7 (inactive)	F1MWK8	PTK7	0	0	0.335633	2.44257	0.360278	0	0	0	0	0	0	0	1.0069	0	0	3.5458	1.4162	2.676	2.1323	0.75963	0.68148	0	0
Prothymosin alpha	P01252	PTMA	3.6799	1.83215	1.27763	1.83703	3.92853	3.1723	6.142	1.7254	1.26	2.2673	0	3.8013	2.0138	0	1.8191	2.3639	1.4162	3.568	0	3.0385	6.1333	2.7278	3.8145
Serine/threonine-protein phosphatase 2A activator	Q2KJ44	PTPA	5.00263	1.52052	1.81247	2.74295	5.73395	1.0574	8.7743	5.1762	0	0	0	6.0821	1.0069	2.6114	1.8191	4.7277	0	6.2441	0	6.077	7.4963	6.8195	2.543
Tyrosine-protein phosphatase non-receptor type	F1N339	PTPN11	0	0	0	0	1.3369	0	0	0	0	0	0	0	0	0	0	0	0	0	0	0.75963	1.363	0.68195	2.543
Protein tyrosine phosphatase non-receptor type 23	E1BIU7	PTPN23	0	0.380125	0	0	0.68182	0	0	0	0	0	0	1.5205	0	0	0	0	0	0	0	0	0.68148	2.0458	0
Putative peptidyl-tRNA hydrolase PTRHD1	Q3SZ85	PTRHD1	4.01763	5.15773	4.30287	4.95383	4.94458	4.2297	3.5097	4.3135	6.3002	4.5346	3.714	6.0821	3.0207	2.6114	7.2765	4.7277	7.0809	2.676	5.3307	4.5578	3.4074	5.4556	6.3575
Haloacid dehalogenase-like hydrolase domain containing 1A	Q2KJ86	PUDP	0	0	0	0	2.03827	0	0	0	0	0	0	0	0	0	0	0	0	0	0	1.5193	1.363	2.7278	2.543
Poly(U)-binding-splicing factor PUF60	Q2HJG2	PUF60	0	0	0.335633	2.4428	5.05222	0	0	0	0	0	0	0	1.0069	0	0	0	1.4162	0.89201	7.463	6.077	6.1333	5.4556	2.543
Pseudouridine synthase 1	E1BDL3	PUS1	0	0	0	0.489528	1.04198	0	0	0	0	0	0	0	0	0	0	0	0	0.89201	1.0661	0.75963	2.0444	1.3639	0
Pyrroline-5-carboxylate reductase 2	Q17QJ7	PYCR2	0	0.380125	1.97503	2.05283	2.94612	0	0	0	0	0	0	1.5205	2.0113	3.9138	0	2.3609	2.8288	0.89201	2.1296	3.7962	2.7242	2.7243	2.5398
Pyrroline-5-carboxylate reductase 3	Q58D08	PYCR3	4.3052	4.18323	4.29623	1.4206	2.75547	4.2297	3.5097	5.1762	2.5201	7.9355	2.476	3.8013	4.0276	5.2228	3.6383	0	2.8323	1.784	1.0661	3.7981	0.68148	2.7278	3.8145
Glycogen phosphorylase, brain form	Q3B7M9	PYGB	0.86761	0	0	0	0	0	0.87743	1.7254	0	0	0	0	0	0	0	0	0	0	0	0	0	0	0
Glycogen phosphorylase, liver form	Q0VCM4	PYGL	0	0.950325	0	0	0	0	0	0	0	0	0	3.8013	0	0	0	0	0	0	0	0	0	0	0
Glutamine--tRNA ligase	Q3MHH4	QARS1	2.66773	1.23372	3.09013	6.08277	7.22527	1.0574	2.6323	4.3135	0	1.1336	0	3.8013	3.0207	2.6114	3.6383	7.0916	5.6647	6.2441	5.3307	5.3174	10.222	9.5472	3.8145
Dihydropteridine reductase	Q3T0Z7	QDPR	3.32253	3.94647	2.99053	4.01262	5.24277	2.1149	5.2646	2.5881	1.26	4.5346	6.19	3.8013	4.0276	1.3057	3.6383	5.9097	1.4162	4.46	4.2646	3.7981	4.7704	4.7736	7.629
Glutaminyl-peptide cyclotransferase	Q28120	QPCT	0	0	0	0.307887	0.856618	0	0	0	0	0	0	0	0	0	0	0	0.7026	0	0.52895	0.37687	1.0143	2.0353	0
Sulfhydryl oxidase	A0A3Q1N9Y5	QSOX1	3.15493	4.34123	2.54863	0.223002	1.21261	4.2297	3.5097	1.7254	8.8203	2.2673	2.476	3.8013	5.0345	2.6114	0	0	0	0.89201	0	0.75963	1.363	2.7278	0
RAB10 protein	A6QLS9	RAB10	6.3058	7.31297	6.50883	3.64985	4.4045	7.7545	5.1026	6.0603	7.7305	8.3261	7.8546	5.3407	7.0732	5.6726	6.7807	4.6531	3.7063	3.2265	3.0135	3.1412	4.8548	3.359	6.263
Ras-related protein Rab-11A	F2Z4D5	RAB11A	4.4213	4.66068	4.9538	3.86888	3.8897	5.0544	4.0151	4.1944	6.4866	4.8633	4.2487	3.0441	5.4714	5.2279	4.1621	4.3944	3.6452	4.0818	3.3541	4.345	3.7031	3.5106	4.0001
Ras-related protein Rab-11B	Q3MHP2	RAB11B	12.263	12.64	13.0387	10.8704	10.4316	13.676	11.779	11.334	17.454	12.141	11.845	9.1202	15.673	13.052	10.391	13.335	10.517	10.19	9.4397	12.367	9.9265	9.4464	9.9864
RAB11 family interacting protein 1	E1BKQ2	RAB11FIP1	0	0	0.335633	1.71608	1.72025	0	0	0	0	0	0	0	1.0069	0	0	1.1819	2.8323	1.784	1.0661	1.5193	2.0444	2.0458	1.2715
Ras-related protein Rab-14	Q3ZBG1	RAB14	4.95393	5.22897	7.20413	6.20375	4.21363	5.0699	4.0674	5.7245	5.6409	6.2086	5.5421	3.5243	7.6882	4.5395	9.3847	8.4614	6.1147	5.6355	4.6034	4.1603	3.2673	3.7348	5.6921
Ras-related protein Rab-18	Q0IIG8	RAB18	9.3804	7.4229	8.9282	4.23672	4.3318	11.632	7.0195	9.4897	10.08	11.336	3.714	4.5616	9.0621	10.446	7.2765	2.3639	4.2485	7.1361	3.1984	4.5578	4.0889	6.1375	2.543
RAB1A, member RAS oncogene family	A0A3Q1N147	RAB1A	30.7167	29.3613	20.8333	12.3665	8.76368	38.983	28.871	24.296	32.737	31.618	29.159	23.931	26.695	20.323	15.482	14.68	12.806	5.6911	16.289	9.366	11.111	6.4154	8.1623
Ras-related protein Rab-1B	Q2HJH2	RAB1B	23.7957	23.4612	15.9263	11.7852	6.13998	25.921	25.051	20.415	23.997	23.248	25.806	20.794	18.442	11.533	17.804	12.115	14.244	7.7789	13.003	5.0857	5.929	5.6217	7.9235
Ras-related protein Rab-21	Q17R06	RAB21	10.5025	7.2136	3.861	1.6286	1.21246	15.861	7.0195	8.627	10.08	7.9355	2.476	8.3629	4.0276	3.9171	3.6383	1.1819	1.4162	1.784	2.1323	0.75963	2.0444	2.0458	0
RAB22A, member RAS oncogene family	F1MHP4	RAB22A	1.7962	1.8119	0	0	0	1.0474	2.624	1.7172	1.26	0	3.714	2.2736	0	0	0	0	0	0	0	0	0	0	0
RAB24, member RAS oncogene family	E1B771	RAB24	4.84753	2.28379	0	0	0	8.4595	2.6323	3.4508	1.26	3.4009	3.714	0.76027	0	0	0	0	0	0	0	0	0	0	0
Small monomeric GTPase	A6QLB1	RAB27A	5.42477	4.3897	0.606367	0	0	8.4563	3.5071	4.3109	5.0364	4.5312	4.9501	3.0411	0	0	1.8191	0	0	0	0	0	0	0	0
RAB2A, member RAS oncogene family	A0A3Q1MHX8	RAB2A	16.588	16.1902	11.099	6.2591	4.67233	17.48	17.491	14.793	21.097	16.039	13.828	13.797	10.839	11.195	11.263	4.4759	8.7679	6.054	5.7386	4.0888	4.48	5.0345	5.086
RAB2B, member RAS oncogene family	E1BC58	RAB2B	7.65757	8.21665	3.83807	2.05892	0.996225	10.014	5.3219	7.6368	10.404	10.035	7.2181	5.2095	4.264	5.7791	1.4711	1.4338	1.1453	2.8661	2.7905	1.2286	1.6533	1.103	0
Ras-related protein Rab-30	Q17QB7	RAB30	0.310453	0.300325	0	0	0	0	0	0.93136	0	1.2013	0	0	0	0	0	0	0	0	0	0	0	0	0
RAB32, member RAS oncogene family	E1BA60	RAB32	2.85757	2.19597	1.77777	0	0	4.2297	1.7549	2.5881	2.5201	2.2673	2.476	1.5205	4.0276	1.3057	0	0	0	0	0	0	0	0	0
RAB35 protein	A5D7E0	RAB35	3.7479	4.07955	3.01773	1.52506	2.55433	4.5149	2.4361	4.2927	5.1422	4.8524	4.0611	2.2625	2.9964	2.9775	3.0793	1.0545	0.83223	2.3082	1.9053	3.8596	1.4108	1.2831	3.6638
Ras-related protein Rab-3C	P10949	RAB3C	8.6049	4.84087	2.57507	0.187172	0.30025	12.454	5.8601	7.5006	4.9432	5.581	5.2823	3.557	2.0206	2.5109	3.1937	0	0	0.74869	0	0	1.201	0	0
Ras-related protein Rab-3	A0A3Q1MDS4	RAB3D	5.40677	4.12035	0.569337	0.100724	0.185741	7.1295	3.2855	5.8053	5.4919	3.868	5.0147	2.1068	0.48183	0.57285	0.65333	0.047036	0	0.35586	0	0.090689	0.57086	0.081415	0
Rab3 GTPase-activating protein catalytic subunit	A4FUE5	RAB3GAP1	4.2354	2.01673	3.28263	0	0	3.1723	2.6323	6.9016	0	2.2673	1.238	4.5616	2.0138	7.8341	0	0	0	0	0	0	0	0	0
RAB3 GTPase activating non-catalytic protein subunit 2	G5E601	RAB3GAP2	7.67287	3.30137	2.947	0.35405	0	7.402	5.2646	10.352	1.26	5.6682	2.476	3.8013	1.0069	7.8341	0	0	1.4162	0	0	0	0	0	0
RAB3A interacting protein	Q2KI32	RAB3IP	2.57	2.32285	2.58333	1.8182	0.530658	4.2297	1.7549	1.7254	0	4.5346	2.476	2.2808	2.0138	3.9171	1.8191	0	4.2485	0.89201	2.1323	0.75963	1.363	0	0
Ras-related protein Rab-4	F1MCK4	RAB4B	0.72927	1.17189	0.20498	0.447097	0.32031	0.66683	0.53587	0.98511	1.4138	2.4056	0	0.86814	0.61494	0	0	1.2791	0	0.50929	0	0.44882	0.79173	0.040691	0
Ras-related protein Rab-5A	Q0IIG7	RAB5A	10.1157	6.34655	2.70477	2.6	2.57775	10.809	10.456	9.0821	7.0701	7.0536	5.7084	5.5541	3.6359	2.1035	2.3749	5.0888	1.4162	1.437	2.458	1.9834	3.6156	1.7806	2.9314
RAB5B, member RAS oncogene family	F1MNI4	RAB5B	13.5567	14.121	14.8943	10.8909	6.68078	16.353	13.248	11.069	16.043	12.997	15.762	11.682	11.813	14.013	18.857	14.616	8.497	10.465	9.9856	8.1525	7.0643	5.9549	5.5514
Ras-related protein Rab-5C	Q58DS9	RAB5C	6.4611	5.1435	6.89227	6.44345	5.31787	6.6762	5.2516	7.4555	5.8678	4.8901	5.7651	4.051	5.6958	3.469	11.512	5.1159	7.0809	6.83	6.747	8.0952	4.9942	5.2215	2.9606
Uncharacterized protein	A0A3Q1MBS7	RAB6A	9.39083	6.76778	5.5132	4.82085	3.50865	12.506	7.6581	8.0084	5.6933	9.2774	5.0429	7.0575	5.0974	4.5938	6.8484	3.9237	7.6743	4.0402	3.6452	3.0105	4.1991	3.7632	3.0618
Ras-related protein Rab-6B	A6QR46	RAB6B	12.7873	8.66532	3.66787	4.0117	1.8079	12.76	13.151	12.451	6.3231	10.603	6.7632	10.972	2.6711	3.9408	4.3917	3.3792	4.1616	4.3069	4.1991	1.1951	2.5435	2.0582	1.4348
Ras-related protein Rab-7a	Q3T0F5	RAB7A	14.5773	18.0155	14.2997	9.02535	6.4101	17.976	9.6518	16.104	21.841	20.783	19.808	9.63	15.103	15.668	12.128	13.001	6.1367	5.9467	11.017	6.3302	6.1333	6.8194	6.3575
Ras-related protein Rab-8A	A4FV54	RAB8A	4.15523	3.92835	3.70623	3.21557	1.77109	3.6387	3.9587	4.8683	5.4393	3.2237	3.5205	3.5299	2.6613	5.8079	2.6495	3.0587	1.9646	3.0214	4.8176	2.0603	1.8436	2.4419	0.73855
Ras-related protein Rab-8B	Q2HJI8	RAB8B	0.45344	0.71135	0.412467	0.369248	0.799105	0.99727	0	0.36305	1.0858	1.7596	0	0	0	1.2374	0	0	0.35889	1.1181	0	0.35409	2.359	0	0.48333
RAB9A, member RAS oncogene family	Q08DW1	RAB9A	15.82	12.1388	10.5416	5.58375	3.26657	22.206	14.039	11.215	12.6	13.604	8.666	13.685	12.083	10.446	9.0957	4.7277	4.2485	8.0281	5.3307	3.7981	2.7259	2.7278	3.8145
Uncharacterized protein	F1N746	RABGAP1	2.06983	3.32525	0	0	0	1.0279	1.7549	3.4267	0	4.5029	1.238	7.5601	0	0	0	0	0	0	0	0	0	0	0
Rab-like protein 3	Q32LJ6	RABL3	1.15518	1.1686	0	0	0	0	0.87743	2.5881	1.26	1.1336	0	2.2808	0	0	0	0	0	0	0	0	0	0	0
Ras-related C3 botulinum toxin substrate 1	P62998	RAC1	2.72673	1.09247	3.11967	1.93587	3.13537	3.1109	2.5814	2.4879	0	1.1336	2.476	0.76027	1.9553	3.7654	3.6383	3.4772	1.4162	1.784	1.0661	2.9503	2.6863	1.9666	4.9383
Rac GTPase activating protein 1	E1BJP2	RACGAP1	5.75777	5.69102	7.52277	3.43222	2.46045	4.2297	6.142	6.9016	8.8203	5.6682	3.714	4.5616	10.069	5.2228	7.2765	2.3639	5.6647	3.568	2.1323	3.7981	2.0444	2.7278	1.2715
Receptor of activated protein C kinase 1	P63243	RACK1	1.73523	4.50307	5.9744	8.07925	8.78745	0	1.7549	3.4508	7.5603	1.1336	2.476	6.8424	9.0621	5.2228	3.6383	10.637	7.0809	7.1361	7.463	9.1155	10.222	8.1833	7.629
Double-strand-break repair protein rad21 homolog	Q3SWX9	RAD21	0.292477	0.190068	0.335633	2.5007	2.0841	0	0.87743	0	0	0	0	0.76027	1.0069	0	0	2.3639	1.4162	0.89201	5.3307	1.5193	3.4074	3.4097	0
UV excision repair protein RAD23 homolog A	A3KMV2	RAD23A	0	0	0	0	0.396815	0	0	0	0	0	0	0	0	0	0	0	0	0	0	0.94484	0.16615	0.16627	0.31
UV excision repair protein RAD23 homolog B	Q29RK4	RAD23B	5.61527	2.75485	4.8263	2.7178	3.571	3.9719	8.5604	4.3135	0	3.9818	2.476	4.5616	5.0345	2.6114	6.833	4.7277	2.4871	1.784	1.8724	3.6129	3.2412	3.9254	3.5045
RAD50 double strand break repair protein	G3X6W2	RAD50	2.0877	3.1896	3.2199	3.3927	5.14135	1.0574	1.7549	3.4508	1.26	2.2673	6.19	3.0411	7.0483	2.6114	0	2.3639	1.4162	4.46	5.3307	3.7981	6.1333	6.8195	3.8145
mRNA export factor	Q5E9A4	RAE1	2.14771	1.4781	2.38413	0.756077	1.04223	2.1149	0.87743	3.4508	1.26	1.1336	1.238	2.2808	4.0276	1.3057	1.8191	0	0	0.89201	2.1323	0.75963	0.68148	2.7278	0
Small monomeric GTPase	Q3ZCK2	RALA	5.23303	4.07145	2.7654	0.826873	1.44431	5.2839	4.3817	6.0335	5.6643	2.8323	2.4721	5.3171	4.5263	1.9565	1.8134	1.1782	0.70587	0.89201	0.53141	0.75963	2.0423	1.7038	1.2715
Small monomeric GTPase	A5D977	RALB	10.0949	10.1006	13.6207	7.66505	4.37175	13.75	7.9024	8.6324	13.236	7.3705	9.9078	9.8882	12.591	13.712	14.559	8.2772	9.2073	6.2441	6.9316	4.5578	3.4095	4.4337	5.086
RALY heterogeneous nuclear ribonucleoprotein	Q5E952	RALY	0.575133	0	1.44213	3.09275	2.33237	0	0	1.7254	0	0	0	0	3.0207	1.3057	0	1.1819	4.2485	2.676	4.2646	4.5578	2.7259	2.0458	0
GTP-binding nuclear protein Ran	Q3T054	RAN	3.90257	2.88563	5.07373	5.4043	7.87005	2.1149	6.142	3.4508	2.5201	2.2673	3.714	3.0411	4.0276	3.9171	7.2765	4.7277	4.2485	6.2441	6.3969	8.3559	6.8148	6.1375	10.172
Ran-specific GTPase-activating protein	Q3T0M7	RANBP1	0.580043	0.809068	0.335633	1.94355	4.13822	0	0.87743	0.8627	0	0	2.476	0.76027	1.0069	0	0	1.1819	0	4.46	2.1323	4.5578	4.0889	4.0917	3.8145
E3 SUMO-protein ligase RanBP2	A0A3Q1LLS4	RANBP2	0.287567	0	1.67817	3.0342	9.44707	0	0	0.8627	0	0	0	0	5.0345	0	0	2.3639	2.8323	2.676	4.2646	6.077	7.4963	10.229	13.986
RAN binding protein 3	A0A3Q1MQ24	RANBP3	0	0	0	0	1.34057	0	0	0	0	0	0	0	0	0	0	0	0	0	0	0	1.363	2.7278	1.2715
Ran GTPase activating protein 1	F1MFD5	RANGAP1	0.8627	0.473467	1.77777	5.4918	6.4517	0	0	2.5881	0	1.1336	0	0.76027	4.0276	1.3057	0	4.7277	5.6647	6.2441	5.3307	5.3174	6.1333	5.4556	8.9005
Ras-related protein Rap-1A	P62833	RAP1A	2.8436	3.0548	1.9829	3.57325	4.21463	2.1105	2.6287	3.7916	3.0179	1.8101	4.2031	3.1881	2.4116	2.0848	1.4523	2.8308	3.3919	3.3845	4.6858	4.4015	4.4927	3.1347	4.8296
Ras-related protein Rap-1b	P61223	RAP1B	5.12183	6.34595	3.65577	4.7733	4.53022	5.2915	3.5133	6.5607	5.8024	4.9918	9.4148	5.1748	5.6435	3.1379	2.1859	4.2608	5.1052	3.7515	5.9757	3.9544	6.4109	3.6847	4.0709
Rap1 GTPase-GDP dissociation stimulator 1	Q04173	RAP1GDS1	2.0277	1.75602	0.606367	0.979075	1.95255	0	2.6323	3.4508	0	2.2673	2.476	2.2808	0	0	1.8191	0	0	1.784	2.1323	3.0385	2.7259	2.0458	0
Ras-related protein Rap-2	A4IFU2	RAP2B	1.71288	0.695125	1.1065	1.81753	1.08096	1.3965	0.87743	2.8647	1.26	0	0	1.5205	2.0138	1.3057	0	3.5458	2.8323	0.89201	0	2.2789	1.363	0.68195	0
Ras-related protein Rap-2c	Q08DI5	RAP2C	3.38677	2.09665	1.12157	1.46415	0.684658	3.3985	2.6323	4.1295	2.3365	0.96851	2.476	2.6056	0.43011	1.1155	1.8191	0	2.8323	0.89201	2.1323	1.0841	0.97258	0.68195	0
Retinoic acid receptor responder (Tazarotene induced) 1	Q0P5D6	RARRES1	66.0003	49.8858	20.1193	25.102	18.6175	75.078	76.337	46.586	50.402	31.742	61.9	55.499	24.165	14.363	21.83	27.185	22.659	24.976	25.588	18.991	19.763	20.458	15.258
Arginine--tRNA ligase, cytoplasmic	A7YW98	RARS1	8.26287	6.919	6.9858	8.61795	8.21102	7.402	7.8969	9.4897	2.5201	6.8019	6.19	12.164	4.0276	7.8341	9.0957	7.0916	7.0809	10.704	9.5953	8.3559	6.8148	7.5014	10.172
Ras GTPase-activating protein 1	F1N7N8	RASA1	1.80503	2.50548	1.61327	0.7996	1.73968	1.0574	2.6323	1.7254	2.5201	2.2673	3.714	1.5205	3.0207	0	1.8191	0	0	0	3.1984	2.2789	2.0444	1.3639	1.2715
Histone-binding protein RBBP4	Q3MHL3	RBBP4	3.13593	0.673475	1.61864	3.58345	3.2772	2.9249	4.5739	1.909	0.69706	0.62714	1.3697	0	2.1209	0.72231	2.0127	1.8358	5.3333	3.8528	3.3119	2.0203	3.3204	3.2502	4.5179
Histone-binding protein RBBP7	Q3SWX8	RBBP7	3.04417	0.54395	1.03625	2.29202	3.23998	3.4197	2.4456	3.2672	0.56299	0.50651	1.1063	0	0.89976	0.58338	1.6256	0.52809	3.1637	2.3913	3.085	4.0567	3.4943	3.5693	1.8396
RNA binding motif protein 10	A0A3Q1NN09	RBM10	0	0	0.335633	0	1.37929	0	0	0	0	0	0	0	1.0069	0	0	0	0	0	0	1.5193	2.0444	0.68195	1.2715
RNA binding motif protein 12	F1MND5	RBM12	0	0	0	0	2.01858	0	0	0	0	0	0	0	0	0	0	0	0	0	0	0.75963	2.7259	2.0458	2.543
RNA-binding protein 14	Q5EA36	RBM14	0	0	1.0069	1.32865	3.0072	0	0	0	0	0	0	0	3.0207	0	0	0	4.2485	0	1.0661	6.077	1.363	2.0458	2.543
RBM17 protein	A7MB77	RBM17	0	0	0.942	1.13905	1.53033	0	0	0	0	0	0	0	1.0069	0	1.8191	1.1819	1.4162	0.89201	1.0661	0.75963	2.0444	2.0458	1.2715
RNA binding motif protein 26	A0A3Q1MNU7	RBM26	0	0	0	0	0.427135	0	0	0	0	0	0	0	0	0	0	0	0	0	0	0.75963	0	0.94891	0
Uncharacterized protein	E1BCT9	RBM27	0	0	0	0.266525	0.444595	0	0	0	0	0	0	0	0	0	0	0	0	0	1.0661	0	0.68148	1.0969	0
RNA binding motif protein 3	F6RBQ9	RBM3	2.51	0.881825	0.671267	1.56557	0.890925	3.1723	2.6323	1.7254	1.26	2.2673	0	0	2.0138	0	0	2.3639	2.8323	0	1.0661	1.5193	2.0444	0	0
Uncharacterized protein	F6QT33	RBM34	0	0	0.335633	0	1.04198	0	0	0	0	0	0	0	1.0069	0	0	0	0	0	0	0.75963	2.0444	1.3639	0
RNA binding motif protein 39	A0A3Q1LWZ4	RBM39	1.1601	0.380125	3.82627	5.13218	7.7644	0	1.7549	1.7254	0	0	0	1.5205	7.0483	2.6114	1.8191	8.2735	4.2485	2.676	5.3307	12.154	8.8592	7.5014	2.543
RNA-binding protein 4	Q3MHX3	RBM4	0.8627	0	4.29623	3.55267	4.6461	0	0	2.5881	0	0	0	0	4.0276	5.2228	3.6383	3.5458	2.8323	3.568	4.2646	5.3174	3.4074	4.7736	5.086
RBM45 protein	Q3MHF0	RBM45	0	0	0	0.266525	1.25155	0	0	0	0	0	0	0	0	0	0	0	0	0	1.0661	2.2789	0.68148	2.0458	0
RNA-binding protein 5	Q1RMU5	RBM5	0	0	0	0.223002	0.871633	0	0	0	0	0	0	0	0	0	0	0	0	0.89201	0	0.75963	1.363	1.3639	0
RNA-binding protein 8A	F6QBF9	RBM8A	0	0	0.335633	1.11013	1.03856	0	0	0	0	0	0	0	1.0069	0	0	0	1.4162	0.89201	2.1323	1.5193	0.68148	0.68195	1.2715
RNA-binding motif protein, X chromosome	D3JUI8	RBMX	0.86761	1.57145	5.9425	4.66333	9.27617	0	0.87743	1.7254	1.26	2.2673	1.238	1.5205	6.0414	6.5284	5.2577	8.1438	2.6769	3.568	4.2646	11.394	8.8592	6.8195	10.032
Retinol-binding protein 1	P02694	RBP1	1.1601	0.190068	0	1.06657	0.189908	0	1.7549	1.7254	0	0	0	0.76027	0	0	0	0	1.4162	1.784	1.0661	0.75963	0	0	0
Regulator of chromosome condensation 1	A0A3Q1LX10	RCC1	0	0	3.49063	5.85475	7.66728	0	0	0	0	0	0	0	6.0414	2.6114	1.8191	4.7277	1.4162	9.8121	7.463	8.3559	8.8592	10.911	2.543
RCC2 protein	A6QL85	RCC2	0.287567	0	2.38413	2.27813	3.5492	0	0	0.8627	0	0	0	0	4.0276	1.3057	1.8191	2.3639	2.8323	1.784	2.1323	1.5193	3.4074	5.4556	3.8145
Reticulocalbin 2	Q0VCQ9	RCN2	5.72007	6.43358	3.59023	1.0805	2.92905	8.4595	4.3872	4.3135	6.3002	10.203	6.19	3.0411	5.0345	3.9171	1.8191	2.3639	0	0.89201	1.0661	3.0385	4.0889	2.0458	2.543
REST corepressor 2	E1BPL6	RCOR2	0	0	0.335633	2.84527	1.61183	0	0	0	0	0	0	0	1.0069	0	0	0	1.4162	3.568	6.3969	3.0385	1.363	2.0458	0
Retinol dehydrogenase 11	E1BM93	RDH11	5.6502	6.6977	1.44213	0.91605	1.61159	7.402	3.5097	6.0389	11.34	7.9355	3.714	3.8013	3.0207	1.3057	0	1.1819	1.4162	0	1.0661	3.0385	2.7259	0.68195	0
Retinol dehydrogenase 12	F1MD39	RDH12	1.98503	1.2174	0.435233	0	0	4.2297	0	1.7254	1.26	1.1336	2.476	0	0	1.3057	0	0	0	0	0	0	0	0	0
Radixin	Q32LP2	RDX	4.68027	8.51162	8.19583	9.40452	9.1404	5.6466	3.4399	4.9543	9.8487	8.1229	9.959	6.1159	10.289	4.8909	9.4076	6.7314	13.726	8.9597	8.201	7.6253	8.7663	8.294	11.876
Receptor expression-enhancing protein 2	Q2KI30	REEP2	1.225	0.190068	0	0	0	1.0574	1.7549	0.8627	0	0	0	0.76027	0	0	0	0	0	0	0	0	0	0	0
Receptor expression-enhancing protein 4	Q3ZCI8	REEP4	1.86014	1.40747	0.671267	0	0	2.1149	0.87743	2.5881	1.26	1.1336	2.476	0.76027	2.0138	0	0	0	0	0	0	0	0	0	0
Receptor expression-enhancing protein 5	Q29RM3	REEP5	0.287567	0.190068	1.37723	2.32165	2.88665	0	0	0.8627	0	0	0	0.76027	1.0069	1.3057	1.8191	2.3639	2.8323	0.89201	3.1984	2.2789	3.4074	2.0458	3.8145
Reticulophagy regulator family member 3	E1BBW7	RETREG3	4.37013	3.23628	1.54173	0.88645	0.189908	5.2872	3.5097	4.3135	2.5201	5.6682	2.476	2.2808	2.0138	2.6114	0	3.5458	0	0	0	0.75963	0	0	0
Oligoribonuclease, mitochondrial	A2VE52	REXO2	7.33527	4.54828	3.0319	5.1674	8.21837	6.3446	7.8969	7.7643	2.5201	3.4009	6.19	6.0821	0	0	9.0957	2.3639	5.6647	6.2441	6.3969	6.8367	6.8148	11.593	7.629
Replication factor C subunit 2	Q05B83	RFC2	0	0	0	0	0.85185	0	0	0	0	0	0	0	0	0	0	0	0	0	0	0	3.4074	0	0
Replication factor C subunit 4	A0A3Q1M1J3	RFC4	0	0.190068	0	0.562	1.06141	0	0	0	0	0	0	0.76027	0	0	0	1.1819	0	0	1.0661	1.5193	2.0444	0.68195	0
Transforming protein RhoA	P61585	RHOA	1.97227	0.70872	0.22191	0.442325	2.18876	2.4557	1.4576	2.0035	0.83311	1.4991	0	0.50267	0.66573	0	0	0	0	1.7693	0	0.75963	1.1321	4.7511	2.1122
Rho-related GTP-binding protein RhoC	Q1RMJ6	RHOC	0	0	0	0	0.935078	0	0	0	0	0	0	0	0	0	0	0	0	0	0	0.75963	0.91238	2.0683	0
Mitochondrial Rho GTPase 1	Q2HJF8	RHOT1	2.04147	2.03812	1.50813	0.989045	0	2.1149	2.2841	1.7254	1.26	3.4009	2.7313	0.76027	0.60728	3.9171	0	0.71285	1.7083	0.89201	0.64302	0	0	0	0
Mitochondrial Rho GTPase 2	Q5E9M9	RHOT2	1.67714	2.42707	1.59497	0.72708	0.737163	3.3263	0.34823	1.3569	3.9637	3.5661	0.98267	1.1958	1.9833	2.8016	0	0.46908	1.1241	0.89201	0.42313	1.1948	1.0719	0.68195	0
Rhophilin-2	A4FUC9	RHPN2	0	0	0	0	0.86807	0	0	0	0	0	0	0	0	0	0	0	0	0	0	1.5193	0.68148	0	1.2715
2-iminobutanoate/2-iminopropanoate deaminase	Q3T114	RIDA	2.73757	2.91913	1.5484	1.77912	3.43717	2.1149	3.5097	2.5881	0	3.4009	3.714	4.5616	1.0069	0	3.6383	0	1.4162	3.568	2.1323	3.7981	2.0444	4.0917	3.8145
Replication timing regulatory factor 1	E1BCK1	RIF1	1.15027	0	4.803	6.44627	6.00595	0	0	3.4508	0	0	0	0	5.0345	3.9171	5.4574	9.4555	8.497	3.568	4.2646	6.077	5.4518	6.1375	6.3575
RAD50 interactor 1	A0A3Q1MIL7	RINT1	1.22008	1.31412	0.942	0.620575	0	1.0574	0.87743	1.7254	1.26	0	2.476	1.5205	1.0069	0	1.8191	0	1.4162	0	1.0661	0	0	0	0
Regulator of microtubule dynamics protein 1	Q32KL4	RMDN1	0.580043	0	0	0.756077	3.24715	0	0.87743	0.8627	0	0	0	0	0	0	0	0	0	0.89201	2.1323	3.0385	2.7259	3.4097	3.8145
Regulator of microtubule dynamics protein 3	Q1JQC5	RMDN3	16.9153	16.419	17.027	9.82432	4.35465	21.149	15.794	13.803	22.681	14.737	16.094	12.164	14.097	16.974	20.01	13.001	9.9132	8.9201	7.463	4.5578	5.4518	6.1375	1.2715
Required for meiotic nuclear division 1 homolog	F1MS81	RMND1	5.36263	2.83007	2.7545	3.19417	1.06155	7.402	3.5097	5.1762	2.5201	6.8019	1.238	0.76027	2.0138	2.6114	3.6383	3.5458	4.2485	1.784	3.1984	1.5193	1.363	1.3639	0
E3 ubiquitin-protein ligase RNF114	Q4U5R4	RNF114	3.08023	0.760275	0	0	0	3.1723	1.7549	4.3135	0	0	0	3.0411	0	0	0	0	0	0	0	0	0	0	0
E3 ubiquitin-protein ligase RNF170	A0A3Q1MRW5	RNF170	1.51257	1.38692	1.1065	0	0	1.0574	1.7549	1.7254	2.5201	2.2673	0	0.76027	2.0138	1.3057	0	0	0	0	0	0	0	0	0
E3 ubiquitin-protein ligase BRE1A	A2VDP1	RNF20	1.46117	2.02252	2.1134	3.73902	3.5626	0	3.0803	1.3032	1.26	3.4009	0	3.4292	5.0345	1.3057	0	4.7277	2.8323	3.1315	4.2646	1.9071	4.0889	4.4399	3.8145
E3 ubiquitin protein ligase	E1BCI2	RNF40	0.859007	0.875975	0	1.6213	0.517238	0	0.42942	2.1476	0	1.1336	1.238	1.1323	0	0	0	0	0	2.2206	4.2646	0.37177	0.68148	1.0157	0
mRNA-capping enzyme	Q2KHX7	RNGTT	0	0	0	0	0.681725	0	0	0	0	0	0	0	0	0	0	0	0	0	0	0	1.363	1.3639	0
Ribonuclease inhibitor	Q3SZN8	RNH1	3.54027	5.71885	0.671267	0.785002	11.9462	1.0574	4.3872	5.1762	0	6.8019	6.19	9.8835	2.0138	0	0	1.1819	0	0.89201	1.0661	14.433	9.5407	13.639	10.172
mRNA cap guanine-N7 methyltransferase	F1MHQ5	RNMT	0	0	0	0	0.511345	0	0	0	0	0	0	0	0	0	0	0	0	0	0	0	0.68148	1.3639	0
Arginyl aminopeptidase	G3X743	RNPEP	0.287567	2.06553	0.942	0.533075	1.16651	0	0	0.8627	0	2.2673	3.714	2.2808	1.0069	0	1.8191	0	0	0	2.1323	0.75963	0.68148	0.68195	2.543
Rho-associated protein kinase	F1MF50	ROCK1	0	0	0	0	0.511238	0	0	0	0	0	0	0	0	0	0	0	0	0	0	0	1.363	0.68195	0
Rho-associated protein kinase 2	Q28021	ROCK2	0.287567	0.190068	0	0	0.511238	0	0	0.8627	0	0	0	0.76027	0	0	0	0	0	0	0	0	1.363	0.68195	0
Ropporin-1-like protein	Q3T024	ROPN1L	0	0.5702	0	0	0	0	0	0	0	0	0	2.2808	0	0	0	0	0	0	0	0	0	0	0
Replication protein A subunit	Q0VCV0	RPA1	1.80993	0.788468	0.435233	1.31852	3.40132	1.0574	3.5097	0.8627	1.26	1.1336	0	0.76027	0	1.3057	0	1.1819	1.4162	2.676	0	1.5193	6.1333	3.4097	2.543
Replication protein A2	Q2KI86	RPA2	0.292477	0.380125	0	0	2.30929	0	0.87743	0	0	0	0	1.5205	0	0	0	0	0	0	0	4.5578	2.7259	0.68195	1.2715
Replication protein A3	Q3SZ11	RPA3	0	0	0	0	0.829113	0	0	0	0	0	0	0	0	0	0	0	0	0	0	0	1.363	0.68195	1.2715
RNA polymerase II associated protein 3	F1MFU5	RPAP3	0	0.190068	0	0.533075	0.530765	0	0	0	0	0	0	0.76027	0	0	0	0	0	0	2.1323	0.75963	0.68148	0.68195	0
Ribulose-phosphate 3-epimerase	A5D7P1	RPE	0	0.190068	0	0.266525	0.681725	0	0	0	0	0	0	0.76027	0	0	0	0	0	0	1.0661	0	1.363	1.3639	0
Ribosome production factor 2 homolog	A0A3Q1MPA1	RPF2	0	0	0	1.15298	0.550195	0	0	0	0	0	0	0	0	0	0	3.5458	0	0	1.0661	1.5193	0.68148	0	0
Ribose-5-phosphate isomerase	G5E534	RPIA	0	0	0.606367	1.0226	4.32822	0	0	0	0	0	0	0	0	0	1.8191	0	0	0.89201	3.1984	5.3174	3.4074	4.7736	3.8145
60S ribosomal protein L10	Q9XSI3	RPL10	1.1601	2.21652	5.16667	5.07475	5.15377	0	1.7549	1.7254	1.26	1.1336	4.952	1.5205	4.0276	7.8341	3.6383	5.9097	5.6647	4.46	4.2646	6.077	4.0889	4.0917	6.3575
60S ribosomal protein L10a	Q5E9E6	RPL10A	1.86997	1.19132	7.86513	8.3458	9.19083	2.1149	2.6323	0.8627	1.26	2.2673	1.238	0	10.069	2.6114	10.915	10.637	7.0809	7.1361	8.5292	7.5963	9.5407	8.1833	11.443
60S ribosomal protein L11	A0A3Q1N8F8	RPL11	3.09003	2.97895	5.745	4.82278	4.75452	3.1723	3.5097	2.5881	2.5201	3.4009	3.714	2.2808	6.0414	3.9171	7.2765	4.7277	5.6647	3.568	5.3307	3.7981	4.0889	4.7736	6.3575
60S ribosomal protein L13	Q56JZ1	RPL13	2.01788	1.44653	4.63187	5.77227	3.26657	0	0.87743	5.1762	0	2.2673	1.238	2.2808	5.0345	5.2228	3.6383	7.0916	4.2485	5.3521	6.3969	3.7981	2.7259	2.7278	3.8145
60S ribosomal protein L13a	Q3SZ90	RPL13A	1.50764	1.60305	2.71977	6.06393	4.9834	1.0574	0.87743	2.5881	2.5201	1.1336	1.238	1.5205	5.0345	1.3057	1.8191	4.7277	8.497	3.568	7.463	6.077	3.4074	4.0917	6.3575
60S ribosomal protein L14	Q3T0U2	RPL14	0	0.809068	2.58333	4.00882	4.28573	0	0	0	0	0	2.476	0.76027	2.0138	3.9171	1.8191	2.3639	5.6647	2.676	5.3307	4.5578	3.4074	4.0917	5.086
60S ribosomal protein L17	Q3T025	RPL17	4.1754	2.33173	11.4837	14.2505	13.837	2.1149	3.5097	6.9016	1.26	2.2673	1.238	4.5616	13.09	10.446	10.915	10.637	15.578	11.596	19.191	12.914	13.63	12.275	16.529
60S ribosomal protein L18	Q5E973	RPL18	5.59023	5.35398	12.1591	12.7233	8.97438	6.3446	4.3872	6.0389	2.5201	5.6682	8.666	4.5616	7.0483	13.057	16.372	11.819	14.162	8.9201	15.992	7.5963	8.1777	6.1375	13.986
60S ribosomal protein L18a	Q3T003	RPL18A	1.225	0.473467	1.81247	1.89512	2.2477	1.0574	1.7549	0.8627	0	1.1336	0	0.76027	1.0069	2.6114	1.8191	1.1819	1.4162	1.784	3.1984	3.0385	0.68148	2.7278	2.543
60S ribosomal protein L19	Q3T0W9	RPL19	2.21753	2.20147	4.803	3.43668	2.75868	3.1723	1.7549	1.7254	3.7801	2.2673	1.238	1.5205	5.0345	3.9171	5.4574	2.3639	2.8323	5.3521	3.1984	3.0385	3.4074	2.0458	2.543
[truncated: 760 more rows]

## Sheet: List of proteins with NWS ≥ 2
List of proteins identified with at least 2 normalized weighted spectra in one stage in in vivo embryo
								Mean Normalized Weighted Spectra in 4-6 cells			Mean Normalized Weighted Spectra in 8-12 cells				Mean Normalized Weighted Spectra in Morulas			Mean Normalized Weighted Spectra in Compact Morulas				Mean Normalized Weighted Spectra in Blastocysts
Protein name (1950)	Accession Number	Gene symbol	Mean Normalized Weighted Spectra in 4-6 cells	Mean Normalized Weighted Spectra in 8-12 cells	Mean Normalized Weighted Spectra in Morulas	Mean Normalized Weighted Spectra in Compact Morulas	Mean Normalized Weighted Spectra in Blastocysts	4-6 cell 1	4-6 cell 2	4-6 cell 3	8-12 cell 1	8-12 cell 2	8-12 cell 3	8-12 cell 4	Morula 1	Morula 2	Morula 3	Compact Morula 1	Compact Morula 2	Compact Morula 3	Compact Morula 4	Blastocyst 1	Blastocyst 2	Blastocyst 3	Blastocyst 4
Alpha-1B-glycoprotein	Q2KJF1	A1BG	1.86997	2.2808	0	0.489528	0	2.1149	2.6323	0.8627	0	0	0	9.1232	0	0	0	0	0	0.89201	1.0661	0	0	0	0
Alpha-2-macroglobulin	Q7SIH1	A2M	21.4582	23.3537	0	3.73978	0.51145	4.2297	36.852	23.293	0	3.4009	8.666	81.348	0	0	0	13.001	0	0.89201	1.0661	0	0	2.0458	0
Alpha-1,4-N-acetylglucosaminyltransferase	G3MZ03	A4GALT	2.0926	2.98445	3.52537	2.85518	1.54966	1.0574	2.6323	2.5881	3.7801	3.4009	2.476	2.2808	3.0207	3.9171	3.6383	2.3639	4.2485	2.676	2.1323	1.5193	2.7259	0.68195	1.2715
Aladin WD repeat nucleoporin	F6QCG0	AAAS	8.28507	6.09387	3.92587	3.3586	1.19283	12.689	5.2646	6.9016	8.8203	6.8019	4.952	3.8013	6.0414	3.9171	1.8191	4.7277	2.8323	2.676	3.1984	0	3.4074	1.3639	0
Alanine--tRNA ligase	A6QLT9	AARS1	0.292477	0	0.606367	1.58505	11.7448	0	0.87743	0	0	0	0	0	0	0	1.8191	1.1819	1.4162	2.676	1.0661	5.3174	10.904	12.957	17.801
Uncharacterized protein	A0A3Q1MB23	ABCB1	17.2123	12.1108	3.8494	4.65755	3.00822	16.894	16.647	18.096	10.07	15.862	11.121	11.39	4.0191	3.9061	3.623	5.8998	5.641	1.7765	5.3129	4.5514	4.0832	3.3983	0
ATP binding cassette subfamily B member 7	A0A3Q1MUB7	ABCB7	6.62047	1.56933	0.671267	2.20562	1.55321	4.2297	6.142	9.4897	0	0	2.476	3.8013	2.0138	0	0	1.1819	2.8323	2.676	2.1323	0.75963	3.4074	2.0458	0
ABCE1 protein	A4IFE6	ABCE1	0.584967	1.07189	1.44213	4.11468	5.07953	0	1.7549	0	1.26	2.2673	0	0.76027	3.0207	1.3057	0	4.7277	2.8323	3.568	5.3307	2.2789	5.4518	7.5014	5.086
ATP binding cassette subfamily F member 1	A0A3Q1NB13	ABCF1	0.86761	0.499567	4.3611	3.45122	5.26575	0	0.87743	1.7254	0	0	1.238	0.76027	6.0414	5.2228	1.8191	1.1819	2.8323	4.46	5.3307	3.7981	5.4518	5.4556	6.3575
ATP-binding cassette sub-family F member 2	Q2KJA2	ABCF2	1.74503	0.782968	1.0069	2.05513	1.38296	0	3.5097	1.7254	0	1.1336	1.238	0.76027	3.0207	0	0	2.3639	2.8323	0.89201	2.1323	0.75963	2.0444	2.7278	0
Palmitoyl-protein thioesterase ABHD10, mitochondrial	Q5E9H9	ABHD10	4.9551	5.8268	1.71287	2.6561	4.14533	5.2872	5.2646	4.3135	7.5603	5.6682	2.476	7.6027	2.0138	1.3057	1.8191	1.1819	0	6.2441	3.1984	3.0385	5.4518	6.8195	1.2715
Protein ABHD11	Q3SZ73	ABHD11	8.7549	5.64965	2.0138	5.54397	9.43	10.574	9.6518	6.0389	6.3002	7.9355	0	8.3629	6.0414	0	0	8.2735	0	10.704	3.1984	10.635	11.585	12.957	2.543
Lysophosphatidylserine lipase ABHD12	Q08DW9	ABHD12	7.51037	6.49035	2.54863	0.223002	1.44135	9.5169	4.3872	8.627	7.5603	6.8019	2.476	9.1232	5.0345	2.6114	0	0	0	0.89201	0	3.0385	1.363	1.3639	0
Abl interactor 1	A0A3Q1MQK6	ABI1	2.35138	2.27675	1.54173	0.785002	2.24143	2.1149	0.75053	4.1887	1.26	2.2673	1.238	4.3417	2.0138	2.6114	0	1.1819	0	0.89201	1.0661	2.9286	2.6274	3.4097	0
Acetyl-CoA acyltransferase 1	Q3ZC41	ACAA1	14.9803	14.2568	6.68033	9.36777	11.713	17.976	13.162	13.803	17.641	13.604	13.618	12.164	8.0552	6.5284	5.4574	14.183	5.6647	8.0281	9.5953	12.914	12.948	9.5472	11.443
3-ketoacyl-CoA thiolase, mitochondrial	Q3T0R7	ACAA2	26.653	25.1773	21.2737	24.1872	24.8373	33.838	23.691	22.43	17.641	26.074	33.426	23.568	21.145	11.751	30.925	15.365	24.075	23.192	34.117	22.789	23.17	27.96	25.43
Acyl-CoA dehydrogenase family member 9	A0A3Q1MP25	ACAD9	12.4153	13.2117	7.10907	6.7814	7.28025	13.747	12.284	11.215	13.861	17.005	13.618	8.3629	9.0621	10.446	1.8191	4.7277	7.0809	8.9201	6.3969	8.3559	8.1777	7.5014	5.086
Medium-chain specific acyl-CoA dehydrogenase, mitochondrial	Q3SZB4	ACADM	2.9225	1.42043	0	1.454	5.92093	5.2872	1.7549	1.7254	0	3.4009	0	2.2808	0	0	0	1.1819	0	3.568	1.0661	4.5578	5.4518	4.7736	8.9005
Short-chain specific acyl-CoA dehydrogenase, mitochondrial	Q3ZBF6	ACADS	2.95187	3.19122	3.87647	1.88472	1.80999	1.2547	3.3165	4.2844	2.2426	5.4186	3.4414	1.6623	5.5979	3.8731	2.1584	0	3.3606	2.4796	1.6987	1.352	2.2987	0.80914	2.7801
Short/branched chain specific acyl-CoA dehydrogenase, mitochondrial	Q5EAD4	ACADSB	8.34527	10.4801	6.5092	5.59835	7.40147	13.747	4.3872	6.9016	12.6	11.336	11.142	6.8424	8.0552	7.8341	3.6383	3.5458	4.2485	7.1361	7.463	9.1155	4.7704	6.8195	8.9005
Very long-chain specific acyl-CoA dehydrogenase, mitochondrial	P48818	ACADVL	8.73523	5.66135	5.00217	4.0566	4.54087	10.574	6.142	9.4897	3.7801	9.0692	3.714	6.0821	3.0207	6.5284	5.4574	5.9097	2.8323	5.3521	2.1323	6.077	5.4518	4.0917	2.543
Acetyl-CoA acetyltransferase, mitochondrial	Q29RZ0	ACAT1	22.3707	26.6148	31.2997	27.5317	19.9737	25.378	19.304	22.43	28.981	23.807	34.664	19.007	26.179	31.337	36.383	30.73	35.404	25.868	18.125	20.51	20.444	21.14	17.801
Acetyl-CoA acetyltransferase 2	Q17QI3	ACAT2	1.45257	1.35318	2.6896	1.88055	2.09651	0	2.6323	1.7254	0	1.1336	1.238	3.0411	0	2.6114	5.4574	2.3639	1.4162	2.676	1.0661	3.7981	1.363	0.68195	2.543
Aminotran_1_2 domain-containing protein	F1MBE7	ACCSL	34.6363	42.1693	25.9483	18.3215	9.237	37.01	28.078	38.821	45.362	48.747	29.712	44.856	24.165	30.031	23.649	18.911	18.41	17.84	18.125	7.5963	10.904	9.5472	8.9005
Apoptotic chromatin condensation inducer 1	F1MQG6	ACIN1	0	0	0	1.9241	2.27413	0	0	0	0	0	0	0	0	0	0	2.3639	1.4162	1.784	2.1323	2.2789	2.7259	4.0917	0
ATP-citrate synthase	Q32PF2	ACLY	0	0.380125	0	0.979075	3.24715	0	0	0	0	0	0	1.5205	0	0	0	0	0	1.784	2.1323	3.0385	2.7259	3.4097	3.8145
Cytoplasmic aconitate hydratase	Q0VCU1	ACO1	1.73523	2.61512	0.606367	1.94355	1.91015	0	1.7549	3.4508	1.26	3.4009	1.238	4.5616	0	0	1.8191	1.1819	0	4.46	2.1323	2.2789	2.0444	2.0458	1.2715
Aconitate hydratase, mitochondrial	P20004	ACO2	33.8507	34.766	30.919	32.5075	42.937	32.78	36.852	31.92	27.721	36.277	40.854	34.212	20.138	23.502	49.117	29.548	21.243	41.924	37.315	40.26	37.481	45.69	48.317
Acyl-coenzyme A thioesterase 9, mitochondrial	Q3SWX2	ACOT9	5.99517	4.61768	5.8032	2.75755	4.45987	3.1723	8.7743	6.0389	3.7801	7.9355	3.714	3.0411	9.0621	6.5284	1.8191	3.5458	0	5.3521	2.1323	3.7981	3.4074	6.8195	3.8145
Low molecular weight phosphotyrosine protein phosphatase	P11064	ACP1	1.51257	2.85952	2.0485	1.4056	2.25128	1.0574	1.7549	1.7254	2.5201	3.4009	2.476	3.0411	3.0207	1.3057	1.8191	1.1819	1.4162	0.89201	2.1323	2.2789	1.363	4.0917	1.2715
Tartrate-resistant acid phosphatase type 5	E1B8A0	ACP5	0	0	0	0	2.05744	0	0	0	0	0	0	0	0	0	0	0	0	0	0	2.2789	2.7259	0.68195	2.543
Prostatic acid phosphatase	A6H730	ACPP	3.03007	1.1892	3.49063	3.8771	2.6114	2.1149	4.3872	2.5881	0	0	2.476	2.2808	6.0414	2.6114	1.8191	5.9097	2.8323	3.568	3.1984	3.0385	2.7259	3.4097	1.2715
Acyl-CoA synthetase long chain family member 1	A0A3Q1LWT4	ACSL1	5.66647	2.71045	5.368	4.38567	1.91363	6.7627	3.8567	6.38	0	4.5346	2.9655	3.3417	9.0621	5.2228	1.8191	5.9097	1.4162	6.5968	3.62	1.5193	3.4074	2.7278	0
Acyl-CoA synthetase long chain family member 3	F1MEX9	ACSL3	7.0787	8.39883	4.32777	6.0054	6.4856	6.4158	5.7329	9.0874	8.9899	9.1455	9.3266	6.1333	4.0953	3.3082	5.5798	5.9892	5.0043	4.9961	8.032	5.7739	7.5421	6.1834	6.443
Acyl-CoA synthetase long chain family member 4	F1MBW3	ACSL4	3.447	2.15213	2.18807	1.14353	2.32143	5.216	0.40919	4.7158	3.6106	2.191	0.57734	2.2296	2.9529	1.9146	1.6967	1.1024	0.66044	1.248	1.5633	4.1013	1.9986	1.9999	1.1859
Acyl-CoA synthetase long-chain family member 5	Q1LZF6	ACSL5	11.409	10.0161	6.17097	2.61763	0.530765	17.558	5.7951	10.874	16.381	10.203	6.9385	6.5418	10.069	4.8056	3.6383	2.3639	2.8323	1.4313	3.843	0.75963	0.68148	0.68195	0
Acyl-CoA synthetase long chain family member 6	A0A3Q1LPX2	ACSL6	4.43013	3.41337	1.9515	1.4206	1.74291	6.3446	2.6323	4.3135	3.7801	3.4009	4.952	1.5205	1.0069	3.0285	1.8191	0	2.8323	1.784	1.0661	1.5193	4.7704	0.68195	0
Acetyl-coenzyme A synthetase	A0A3Q1MS98	ACSS1	0	0	0	0.266525	3.78517	0	0	0	0	0	0	0	0	0	0	0	0	0	1.0661	2.2789	4.0889	7.5014	1.2715
Actin, cytoplasmic 1	P60712	ACTB	28.9577	22.6	25.142	26.3365	34.4483	24.799	37.059	25.015	18.414	24.929	25.029	22.028	20.697	24.316	30.413	21.04	27.452	24.507	32.347	32.764	35.99	38.325	30.714
Uncharacterized protein	A0A3Q1NKP5	ACTBL2	5.40393	4.96882	5.6238	5.5464	5.17765	5.2517	6.3991	4.561	5.7888	3.3041	7.1358	3.6466	5.5138	5.1285	6.2291	4.0472	6.2655	4.2786	7.5943	4.6513	5.5801	5.9093	4.5699
Actin, alpha cardiac muscle 1	Q3ZC07	ACTC1	31.3363	29.605	34.2903	28.5012	32.0075	32.442	32.469	29.098	30.956	25.073	27.962	34.429	33.087	28.993	40.791	23.844	31.756	26.569	31.836	23.158	32.973	32.557	39.342
Actin, cytoplasmic 2	P63258	ACTG1	48.74	44.0473	47.498	49.262	58.0932	47.481	51.301	47.438	38.085	45.321	52.531	40.252	41.391	42.101	59.002	40.896	50.653	41.875	63.624	51.092	64.479	63.007	53.795
Alpha-actinin-1	Q3B7N2	ACTN1	21.1693	21.5018	26.027	33.6568	54.535	17.701	22.486	23.321	5.5074	27.372	25.025	28.103	24.899	22.547	30.635	33.386	18.863	43.265	39.113	44.647	58.426	67.814	47.253
Alpha-actinin-4	A5D7D1	ACTN4	26.5607	29.8975	26.2443	24.9937	49.2073	20.343	28.373	30.966	22.187	29.252	29.418	38.733	24.402	23.143	31.188	19.755	20.782	27.141	32.297	50.245	49.881	47.352	49.351
Actin related protein 1A	F2Z4F0	ACTR1A	4.24977	6.25323	5.67277	4.16653	2.17247	4.9336	3.2164	4.5993	4.6189	7.1774	5.3621	7.8545	7.0452	3.913	6.0601	3.9374	3.775	3.2698	5.6839	2.7845	2.9517	2.9537	0
Actin-related protein 2	A7MB62	ACTR2	5.7977	9.5486	4.4409	4.69448	4.10562	5.2642	6.9527	5.1762	13.806	10.178	7.4011	6.8093	12.017	1.3057	0	2.351	7.0347	6.2053	3.1869	4.5495	4.0666	2.7204	5.086
Actin-related protein 3	P61157	ACTR3	5.56357	8.89893	7.82397	3.2242	6.7227	6.3135	3.4925	6.8847	8.7833	13.559	4.9277	8.3257	12.043	7.8085	3.6204	3.5226	2.8185	4.4338	2.1219	7.5665	6.1133	8.1499	5.0611
Adenosine deaminase	P56658	ADA	3.92767	5.1536	5.68013	4.40885	5.86855	2.6436	4.8259	4.3135	3.1501	6.235	7.428	3.8013	4.0276	3.9171	9.0957	2.3639	6.3728	3.568	5.3307	4.9376	5.1111	5.7965	7.629
A disintegrin and metalloproteinase with thrombospondin motifs 5	F1MRZ2	ADAMTS5	3.735	4.9492	1.91207	1.13905	0.720683	4.2297	4.3872	2.5881	6.3002	2.2673	7.428	3.8013	0	3.9171	1.8191	1.1819	1.4162	0.89201	1.0661	1.5193	0.68148	0.68195	0
Adenylosuccinate lyase	F1MHP6	ADSL	6.10047	10.66	6.01577	3.3927	6.17645	5.2872	4.3872	8.627	5.0402	12.47	19.808	5.3219	5.0345	3.9171	9.0957	2.3639	1.4162	4.46	5.3307	6.077	5.4518	6.8195	6.3575
Adenylosuccinate synthetase isozyme 2	A7MBG0	ADSS2	2.0277	1.4987	2.21967	1.93868	3.82045	0	2.6323	3.4508	0	0	3.714	2.2808	3.0207	0	3.6383	1.1819	1.4162	0.89201	4.2646	4.5578	3.4074	4.7736	2.543
Afadin, adherens junction formation factor	A0A3Q1LN46	AFDN	2.56508	0.999125	4.2615	5.25378	4.99017	4.2297	0.87743	2.5881	0	0	2.476	1.5205	7.0483	3.9171	1.8191	5.9097	4.2485	4.46	6.3969	4.5578	6.8148	4.7736	3.8145
AFG3-like protein 2	Q2KJI7	AFG3L2	26.9877	27.108	23.1503	21.113	12.8662	37.805	20.03	23.128	33.829	29.301	23.356	21.946	20.022	25.989	23.44	17.594	22.496	16.846	27.516	13.557	12.857	16.223	8.8276
Aspartylglucosaminidase	F1MGY9	AGA	0	0	0	0	3.75128	0	0	0	0	0	0	0	0	0	0	0	0	0	0	4.5578	2.7259	1.3639	6.3575
Acylglycerol kinase	A0A3Q1MFM9	AGK	7.68283	5.77123	6.68703	6.29075	2.78177	7.402	7.0195	8.627	5.0402	4.5346	7.428	6.0821	7.0483	3.9171	9.0957	8.2735	4.2485	6.2441	6.3969	3.0385	3.4074	3.4097	1.2715
1-acylglycerol-3-phosphate O-acyltransferase 5	A0A3S5ZPU2	AGPAT5	6.29027	7.29263	10.7775	8.90338	5.70753	8.4595	3.5097	6.9016	5.0402	5.6682	12.38	6.0821	14.097	9.1398	9.0957	11.819	9.9132	5.3521	8.5292	6.8367	5.4518	5.4556	5.086
Alkylglycerone-phosphate synthase	A0A3Q1NBU3	AGPS	2.5051	4.08459	0	0.533075	0.86807	3.1723	1.7549	2.5881	6.3002	6.8019	2.476	0.76027	0	0	0	0	0	0	2.1323	1.5193	0.68148	0	1.2715
Agrin	A0A3Q1LTY7	AGRN	22.4373	16.3192	1.1065	0.446	1.67762	30.666	24.568	12.078	25.201	12.47	22.284	5.3219	2.0138	1.3057	0	0	0	1.784	0	0.75963	2.7259	0.68195	2.543
Angiotensinogen	A0A3Q1LGY9	AGT	9.67777	7.83062	10.9898	12.1234	8.5521	11.632	8.7743	8.627	8.8203	5.6682	6.19	10.644	10.069	6.5284	16.372	7.0916	14.162	13.38	13.86	8.3559	6.1333	9.5472	10.172
AT-hook containing transcription factor 1	A0A3Q1MMV9	AHCTF1	0.86761	0.5702	2.21967	3.68372	1.74313	0	0.87743	1.7254	0	0	0	2.2808	3.0207	0	3.6383	3.5458	4.2485	2.676	4.2646	1.5193	3.4074	2.0458	0
Adenosylhomocysteinase	Q3MHL4	AHCY	10.1156	15.4528	12.9434	12.306	19.5912	4.2297	14.039	12.078	5.0402	15.871	17.332	23.568	6.0414	9.1398	23.649	10.637	8.497	15.164	14.926	16.712	17.037	20.458	24.158
AHNAK nucleoprotein	A0A3Q1NE82	AHNAK	6.6729	4.3715	2.31927	15.1305	81.7728	0	10.529	9.4897	0	0	0	17.486	2.0138	1.3057	3.6383	15.365	7.0809	12.488	25.588	97.992	74.281	51.828	102.99
AHA1, activator of heat shock 90kDa protein ATPase homolog 1 (Yeast)	Q3T0G3	AHSA1	0.584967	0.380125	0	0	4.29285	0	1.7549	0	0	0	0	1.5205	0	0	0	0	0	0	0	3.0385	4.7704	6.8195	2.543
Alpha-2-HS-glycoprotein	P12763	AHSG	5.71253	3.9489	2.25437	3.4165	1.12399	3.1723	9.6518	4.3135	1.26	1.1336	1.238	12.164	0	1.3057	5.4574	7.0916	2.8323	2.676	1.0661	0	0.68148	0	3.8145
Apoptosis inducing factor mitochondria associated 1	E1BJA2	AIFM1	29.585	25.485	24.9087	23.2747	10.7636	39.125	27.2	22.43	28.981	29.475	25.998	17.486	31.214	23.502	20.01	27.185	24.075	20.516	21.323	12.154	10.904	13.639	6.3575
Aminoacyl tRNA synthetase complex interacting multifunctional protein 1	F6PWM7	AIMP1	3.3727	3.07567	3.6965	3.90672	3.8008	3.1723	2.6323	4.3135	2.5201	2.2673	3.714	3.8013	3.0207	2.6114	5.4574	3.5458	4.2485	3.568	4.2646	3.7981	4.7704	4.0917	2.543
Adenylate kinase 2, mitochondrial	P08166	AK2	12.4827	12.129	8.10713	11.2228	13.0715	10.552	12.257	14.639	12.568	19.243	9.8783	6.8266	10.038	5.216	9.0674	5.8974	12.702	12.465	13.827	11.379	11.564	11.575	17.768
GTP:AMP phosphotransferase AK3, mitochondrial	P08760	AK3	11.8903	8.4516	4.36777	4.63835	8.9552	14.804	9.6518	11.215	10.08	7.9355	7.428	8.3629	5.0345	2.6114	5.4574	2.3639	1.4162	6.2441	8.5292	6.8367	6.8148	8.1833	13.986
Adenylate kinase 4, mitochondrial	Q0VCP1	AK4	6.88013	5.225	4.19663	4.46805	10.4001	8.4595	6.142	6.0389	6.3002	6.8019	2.476	5.3219	5.0345	3.9171	3.6383	8.2735	2.8323	3.568	3.1984	9.1155	9.5407	10.229	12.715
A-kinase anchoring protein 1	E1BMU6	AKAP1	5.9427	5.46597	4.29623	1.84713	0	7.402	4.3872	6.0389	5.0402	3.4009	11.142	2.2808	4.0276	5.2228	3.6383	1.1819	4.2485	0.89201	1.0661	0	0	0	0
A-kinase anchoring protein 12	A0A3Q1MSB2	AKAP12	0.287567	0	2.1134	14.2164	35.1437	0	0	0.8627	0	0	0	0	5.0345	1.3057	0	7.0916	11.329	16.056	22.389	27.347	33.392	42.963	36.873
Aldo-keto reductase family 1 member A1	Q3ZCJ2	AKR1A1	12.8514	21.357	20.0477	16.5835	20.066	7.8751	13.1	17.579	8.7761	24.234	31.971	20.447	10.519	11.614	38.01	13.489	13.329	19.961	19.555	14.746	19.338	18.341	27.839
Aldo-keto reductase family 1 member B1	P16116	AKR1B1	36.3917	52.6865	53.0773	45.2737	48.6908	25.963	39.546	43.666	39.101	47.181	75.73	48.734	43.849	40.614	74.769	33.789	43.318	53.178	50.81	39.939	46.081	53.94	54.803
Aldo_ket_red domain-containing protein	F1MZC0	AKR7A2	0.872533	1.70723	0	0.223002	2.274	0	1.7549	0.8627	0	2.2673	0	4.5616	0	0	0	0	0	0.89201	0	2.2789	3.4074	3.4097	0
Delta-aminolevulinic acid dehydratase	Q58DK5	ALAD	2.01788	2.01335	0.770867	0.446	3.56502	0	0.87743	5.1762	0	4.5346	1.238	2.2808	1.0069	1.3057	0	0	0	1.784	0	3.0385	2.7259	3.4097	5.086
Albumin	A0A140T897	ALB	55.7567	184.884	29.3463	40.175	250.22	48.908	74.147	44.215	20.95	26.784	85.271	606.53	15.103	20.403	52.533	30.01	58.42	42.149	30.121	148.42	85.7	106.98	659.78
Retinal dehydrogenase 1	P48644	ALDH1A1	11.9338	15.7595	17.7729	9.26732	15.8739	1.0574	14.039	20.705	2.5201	24.94	17.332	18.246	7.0483	2.6114	43.659	5.9097	2.8323	18.732	9.5953	13.673	10.222	2.7278	36.873
Aldehyde dehydrogenase, mitochondrial	P20000	ALDH2	26.895	21.9357	18.9547	17.8225	21.577	32.78	27.2	20.705	16.381	22.673	22.284	26.405	19.131	10.446	27.287	13.001	16.994	17.84	23.455	17.471	25.896	26.412	16.529
Aldehyde dehydrogenase 3 family member A2	A0A3Q1LJ52	ALDH3A2	4.17387	4.127	2.1134	1.75963	0.871495	4.2297	3.5097	4.7822	4.4647	4.1149	3.714	4.2144	5.0345	1.3057	0	1.1819	2.8323	0.89201	2.1323	0.75963	2.0444	0.68195	0
Delta-1-pyrroline-5-carboxylate dehydrogenase, mitochondrial	A7YWE4	ALDH4A1	4.9502	4.67875	6.55727	5.43325	5.0792	5.2872	4.3872	5.1762	5.0402	3.4009	4.952	5.3219	3.0207	3.9171	12.734	5.9097	4.2485	6.2441	5.3307	2.2789	7.4963	5.4556	5.086
Methylmalonate-semialdehyde dehydrogenase [acylating], mitochondrial	A0A3Q1LN22	ALDH6A1	5.18757	4.90977	0.942	3.52822	11.3565	4.2297	7.0195	4.3135	0	6.8019	3.714	9.1232	1.0069	0	1.8191	2.3639	0	5.3521	6.3969	14.433	10.904	15.003	5.086
Alpha-aminoadipic semialdehyde dehydrogenase	A0A3S5ZP98	ALDH7A1	19.8903	20.6507	15.1349	17.7055	24.077	22.206	21.936	15.529	15.121	22.673	23.522	21.287	11.076	5.2228	29.106	15.365	14.162	17.84	23.455	19.75	26.578	24.55	25.43
4-trimethylaminobutyraldehyde dehydrogenase	Q2KJH9	ALDH9A1	2.66283	3.74135	0.335633	1.33245	4.13453	1.0574	1.7549	5.1762	3.7801	5.6682	2.476	3.0411	1.0069	0	0	3.5458	0	1.784	0	5.3174	4.0889	2.0458	5.086
Fructose-bisphosphate aldolase	A0A3Q1LMG1	ALDOA	7.5726	16.3733	12.7542	14.8468	16.5068	5.2872	10.529	6.9016	21.421	23.807	11.142	9.1232	16.11	13.057	9.0957	13.001	15.578	16.948	13.86	21.27	14.993	17.049	12.715
Fructose-bisphosphate aldolase	A0A3S5ZPB0	ALDOC	13.1455	22.8027	15.9652	15.6562	9.3026	6.3446	18.426	14.666	27.721	23.807	25.998	13.685	17.117	23.502	7.2765	15.365	18.41	16.056	12.794	8.3559	10.904	11.593	6.3575
Alkaline phosphatase, tissue-nonspecific isozyme	P09487	ALPL	4.36523	3.56973	4.63187	2.69515	5.47855	5.2872	2.6323	5.1762	1.26	2.2673	6.19	4.5616	5.0345	5.2228	3.6383	1.1819	2.8323	3.568	3.1984	4.5578	6.8148	5.4556	5.086
THO complex subunit 4	Q3T0I4	ALYREF	0.287567	1.48362	4.19663	5.21093	4.94445	0	0	0.8627	2.5201	1.1336	0	2.2808	5.0345	3.9171	3.6383	2.3639	5.6647	5.3521	7.463	4.5578	4.0889	4.7736	6.3575
Protein AMBP	P00978	AMBP	2.57	1.79313	2.8474	1.44955	0.910583	4.2297	1.7549	1.7254	2.5201	1.1336	1.238	2.2808	2.0138	6.5284	0	1.1819	2.8323	1.784	0	2.2789	0.68148	0.68195	0
Aminomethyltransferase, mitochondrial	P25285	AMT	0.292477	0.190068	3.3542	4.51337	6.0679	0	0.87743	0	0	0	0	0.76027	3.0207	5.2228	1.8191	1.1819	7.0809	4.46	5.3307	7.5963	5.4518	6.1375	5.086
Ankyrin repeat and FYVE domain containing 1	A0A3Q1MD15	ANKFY1	2.96513	2.40235	1.2061	0.223002	0.511345	1.0574	4.3872	3.4508	1.26	2.2673	0	6.0821	1.0069	2.6114	0	0	0	0.89201	0	0	0.68148	1.3639	0
Anoctamin	F1MX70	ANO10	3.08023	2.98445	0.671267	1.4056	0	3.1723	1.7549	4.3135	3.7801	3.4009	2.476	2.2808	2.0138	0	0	1.1819	1.4162	0.89201	2.1323	0	0	0	0
Acidic leucine-rich nuclear phosphoprotein 32 family member A	P51122	ANP32A	1.45497	0.12632	0.62386	1.1426	2.57447	0	3.2155	1.1494	0	0	0	0.50528	1.0038	0.86778	0	1.9675	0	1.1857	1.4172	2.0218	3.4032	3.1789	1.694
Acidic leucine-rich nuclear phosphoprotein 32 family member B	Q3SZC6	ANP32B	1.05327	0.2538	1.58913	3.20908	7.30543	1.4121	1.1717	0.57602	0	0	0	1.0152	3.0238	1.7436	0	5.1241	1.4162	2.3824	3.9136	4.0553	8.1819	9.7781	7.2064
Acidic (Leucine-rich) nuclear phosphoprotein 32 family, member E	Q0VCH0	ANP32E	2.7425	1.90152	2.5553	3.80085	3.22752	2.1149	4.3872	1.7254	0	1.1336	4.952	1.5205	4.0276	0	3.6383	1.1819	7.0809	2.676	4.2646	2.2789	4.0889	2.7278	3.8145
Aminopeptidase	A0A3Q1MB09	ANPEP	0.8627	0.8852	12.7108	7.07623	14.526	0	0	2.5881	1.26	0	0	2.2808	13.09	19.585	5.4574	9.4555	5.6647	8.9201	4.2646	8.3559	17.037	13.639	19.072
Annexin	F1N650	ANXA1	6.51517	3.42125	0	2.55923	8.77667	2.1149	10.529	6.9016	0	0	0	13.685	0	0	0	1.1819	2.8323	0.89201	5.3307	14.433	6.8148	7.5014	6.3575
Annexin	F1MD66	ANXA11	10.7397	12.2767	10.3078	6.1669	7.94337	14.317	10.332	7.57	12.588	16.994	12.101	7.424	11.629	15.656	3.6383	10.371	5.6647	2.4751	6.1568	8.7734	9.3872	5.9839	7.629
Annexin A2	P04272	ANXA2	16.3883	15.5016	15.201	31.0282	34.0738	7.402	21.058	20.705	31.501	2.2673	6.19	22.048	15.103	19.585	10.915	39.004	28.323	25.868	30.918	44.058	33.392	33.415	25.43
Annexin A4	P13214	ANXA4	5.48003	5.13295	1.1065	1.4056	0.910475	4.2297	7.8969	4.3135	5.0402	1.1336	3.714	10.644	2.0138	1.3057	0	1.1819	1.4162	0.89201	2.1323	2.2789	1.363	0	0
Annexin A5	P81287	ANXA5	5.7878	7.28215	7.72527	7.84912	7.90767	4.7585	5.7033	6.9016	1.8901	9.0692	8.666	9.5033	7.5517	6.5284	9.0957	8.2736	4.2485	9.8121	9.0623	9.1155	9.5407	8.5243	4.4502
Annexin A6	P79134	ANXA6	8.93087	16.3918	10.0001	20.5403	37.7528	4.2297	7.8969	14.666	18.901	20.406	14.856	11.404	14.097	10.446	5.4574	22.457	16.994	16.056	26.654	47.097	46.341	33.415	24.158
Annexin A8	Q95L54	ANXA8	3.23847	3.6307	0.606367	2.2052	11.7043	2.1149	3.3974	4.2031	2.3588	0	0	12.164	0	0	1.8191	1.1819	1.4162	0.89201	5.3307	15.855	10.816	8.8653	11.281
AP complex subunit beta	A0A3Q1M481	AP1B1	2.4562	1.75212	0.252877	1.75978	2.08597	2.2525	2.416	2.7001	0.47468	1.7083	1.3991	3.4264	0.75863	0	0	0.89012	1.067	1.3439	3.7381	2.0029	3.4165	1.9665	0.95799
AP-2 complex subunit alpha	A0A3Q1LVF9	AP2A1	1.0665	0.676133	0	0.890525	3.79012	1.2869	0	1.9126	0	1.1336	0.50223	1.0687	0	0	0	0	1.4162	2.1459	0	6.2419	3.2788	4.3683	1.2715
AP-2 complex subunit alpha-2	Q0VCK5	AP2A2	6.56877	5.7847	3.2546	2.35277	3.61055	10.345	3.5097	5.8516	5.0402	3.4009	8.1637	6.534	4.0276	3.9171	1.8191	0	2.8323	2.3142	4.2646	5.9122	3.5359	2.4511	2.543
AP-2 complex subunit beta	P63009	AP2B1	7.63227	5.37878	3.07193	4.2784	8.01397	11.491	5.4797	5.9261	2.0454	6.2257	6.0288	7.2152	4.2744	1.3057	3.6357	2.6546	6.0119	5.7902	2.6569	7.8705	7.4865	6.2169	10.482
AP-2 complex subunit mu	Q3ZC13	AP2M1	3.3776	3.01797	0.335633	0.295475	1.34042	3.1723	3.5097	3.4508	1.26	4.5346	2.476	3.8013	1.0069	0	0	1.1819	0	0	0	0	2.0444	2.0458	1.2715
AP-3 complex subunit beta-1	Q32PG1	AP3B1	0.287567	0.2834	0	2.5157	2.20862	0	0	0.8627	0	1.1336	0	0	0	0	0	1.1819	2.8323	1.784	4.2646	1.5193	2.0444	2.7278	2.543
AP-3 complex subunit delta-1	Q865S1	AP3D1	1.45747	0.380125	0.335633	2.90318	4.22668	0	3.5097	0.8627	0	0	0	1.5205	1.0069	0	0	2.3639	1.4162	3.568	4.2646	5.3174	5.4518	6.1375	0
AP-3 complex subunit mu-1	Q24K11	AP3M1	0	0.189065	0	1.19833	2.33723	0	0	0	0	0	0	0.75626	0	0	0	0	0	2.6666	2.1267	0	4.0781	2.7278	2.543
Serum amyloid P-component	Q3T004	APCS	0.287567	1.28802	2.1481	1.80805	0	0	0	0.8627	1.26	1.1336	1.238	1.5205	2.0138	2.6114	1.8191	1.1819	1.4162	3.568	1.0661	0	0	0	0
Acylamino-acid-releasing enzyme	P80227	APEH	0.584967	5.5941	4.66203	1.60007	2.29365	0	1.7549	0	3.7801	6.8019	4.952	6.8424	10.069	3.9171	0	0	2.8323	3.568	0	3.0385	2.0444	4.0917	0
DNA-(apurinic or apyrimidinic site) endonuclease	A0A140T846	APEX1	0	0	0.335633	4.33767	4.9673	0	0	0	0	0	0	0	1.0069	0	0	4.7277	2.8323	4.46	5.3307	4.5578	5.4518	4.7736	5.086
Apoptosis inhibitor 5	E1BEI0	API5	2.73267	4.41253	4.63187	5.69932	8.27715	2.1149	2.6323	3.4508	3.7801	3.4009	7.428	3.0411	5.0345	5.2228	3.6383	5.9097	2.8323	4.46	9.5953	6.077	6.1333	8.1833	12.715
Adipocyte plasma membrane-associated protein	Q3T0E5	APMAP	14.8227	20.4504	8.42793	5.82635	3.27002	20.091	13.162	11.215	25.201	17.005	29.712	9.8835	7.0483	9.1398	9.0957	5.9097	8.497	3.568	5.3307	3.0385	4.0889	3.4097	2.543
Apolipoprotein A-I	P15497	APOA1	26.995	25.4093	12.354	14.0901	8.2566	24.321	35.097	21.567	20.161	18.138	22.284	41.054	13.09	13.057	10.915	16.547	14.162	16.056	9.5953	8.3559	10.222	6.8195	7.629
Apolipoprotein A-IV	F1N3Q7	APOA4	6.34763	5.05028	0	0.35405	1.44199	4.2297	8.7743	6.0389	2.5201	0	2.476	15.205	0	0	0	0	1.4162	0	0	0	0	0.68195	5.086
Apolipoprotein E	A0A140T881	APOE	4.37997	2.08205	1.71287	1.5265	1.35975	5.2872	5.2646	2.5881	3.7801	2.2673	0	2.2808	2.0138	1.3057	1.8191	2.3639	0	2.676	1.0661	0.75963	2.7259	0.68195	1.2715
MICOS complex subunit MIC26	Q148H0	APOO	8.10513	7.92265	8.2635	7.07242	5.94417	9.5169	7.8969	6.9016	7.5603	5.6682	12.38	6.0821	6.0414	7.8341	10.915	5.9097	9.9132	7.1361	5.3307	4.5578	4.7704	6.8195	7.629
Coatomer subunit delta	P53619	ARCN1	7.58007	6.33468	5.8099	5.72872	5.17972	10.574	5.2646	6.9016	5.0402	9.0692	7.428	3.8013	8.0552	3.9171	5.4574	7.0916	4.2485	6.2441	5.3307	5.3174	8.8592	2.7278	3.8145
ADP-ribosylation factor 1	P84080	ARF1	4.31597	3.19488	3.07353	3.07997	3.69965	5.0502	4.0833	3.8144	4.26	3.6972	1.2966	3.5257	3.4041	3.501	2.3155	4.1292	2.3046	4.1511	1.735	3.5351	3.3361	3.3384	4.589
ADP-ribosylation factor 2	P84081	ARF2	5.1764	3.3	3.2112	3.82795	4.12688	5.4779	5.0682	4.9831	4.1896	3.9151	1.4782	3.6171	3.3479	3.6458	2.6399	6.4458	2.6275	4.2604	1.9781	4.3878	3.4427	3.445	5.232
ADP-ribosylation factor 4	Q3SZF2	ARF4	5.23883	4.80848	3.3749	4.6859	4.6309	3.8766	5.7563	6.0836	5.5479	3.1421	1.7156	8.8283	1.9074	2.4735	5.7438	7.443	2.5089	5.8367	2.955	5.3568	4.2798	3.6008	5.2862
ADP ribosylation factor 5	A4IFP7	ARF5	4.0868	5.51133	4.784	3.4886	4.28235	4.6291	4.3957	3.2356	7.4233	2.8494	4.1756	7.597	3.4233	3.4366	7.4921	4.4388	3.8883	2.7	2.9273	3.4322	3.2525	3.9366	6.5081
ADP-ribosylation factor 6	G3N3N1	ARF6	4.36523	3.94043	3.8543	2.05958	3.27335	5.2872	2.6323	5.1762	10.08	3.4009	0	2.2808	5.0345	6.5284	0	2.3639	0	2.676	3.1984	2.2789	6.1333	3.4097	1.2715
ADP-ribosylation factor GTPase-activating protein 3	Q17R07	ARFGAP3	0.287567	0	3.16167	2.68058	4.2856	0	0	0.8627	0	0	0	0	4.0276	0	5.4574	2.3639	2.8323	4.46	1.0661	4.5578	4.0889	3.4097	5.086
ADP ribosylation factor interacting protein 1	A0A3Q1LN78	ARFIP1	4.82527	4.58967	4.46067	2.33667	1.35643	3.1723	5.2646	6.0389	7.5603	6.8019	2.476	1.5205	5.0345	6.5284	1.8191	1.1819	4.2485	1.784	2.1323	1.5193	0.68148	0.68195	2.543
Arginase-1	Q2KJ64	ARG1	3.26743	4.68265	0.435233	2.54958	0.189908	1.0574	7.0195	1.7254	15.121	1.1336	2.476	0	0	1.3057	0	2.3639	1.4162	5.3521	1.0661	0.75963	0	0	0
Arginase-2, mitochondrial	Q58DL1	ARG2	1.4792	0.94149	1.1103	1.75362	5.05328	1.8695	1.5513	1.0168	0.74258	0.66809	1.4592	0.89609	1.1868	0	2.1441	2.0896	0.83459	1.5771	2.5132	4.9244	5.6226	4.4208	5.2453
Rho GTPase activating protein 18	F1MJH8	ARHGAP18	0	0	0	0	3.11907	0	0	0	0	0	0	0	0	0	0	0	0	0	0	3.7981	3.4074	2.7278	2.543
Rho GDP-dissociation inhibitor 1	P19803	ARHGDIA	4.1252	4.64502	3.18973	3.91162	7.40467	1.0574	6.142	5.1762	2.5201	2.2673	6.19	7.6027	2.0138	3.9171	3.6383	3.5458	2.8323	7.1361	2.1323	8.3559	7.4963	6.1375	7.629
Rho guanine nucleotide exchange factor 37	F1MJ96	ARHGEF37	1.80503	1.69089	1.2061	2.20118	1.5499	1.0574	2.6323	1.7254	1.26	2.2673	2.476	0.76027	1.0069	2.6114	0	1.1819	5.6647	0.89201	1.0661	1.5193	1.363	2.0458	1.2715
ADP ribosylation factor like GTPase 10	A0A3Q1ML93	ARL10	1.51257	1.66479	3.861	4.57085	2.41807	1.0574	1.7549	1.7254	1.26	3.4009	1.238	0.76027	4.0276	3.9171	3.6383	3.5458	5.6647	2.676	6.3969	3.0385	1.363	2.7278	2.543
ADP-ribosylation factor-like protein 2	Q2TA37	ARL2	2.04243	4.25598	1.0416	0.843577	1.53033	0	5.2646	0.8627	1.26	4.5346	7.428	3.8013	0	1.3057	1.8191	0	1.4162	0.89201	1.0661	0.75963	2.0444	2.0458	1.2715
ADP-ribosylation factor-like protein 8B	Q2KI07	ARL8B	6.73697	4.43058	6.0027	3.36803	0.70072	6.3367	5.2602	8.614	5.0307	5.6597	2.476	4.5559	13.072	1.3024	3.6337	3.5369	2.8253	1.7818	5.3281	0.75963	1.3613	0.68195	0
Armadillo repeat-containing protein 1	Q3ZBE1	ARMC1	4.02257	3.31455	3.19637	3.68372	2.569	4.2297	4.3872	3.4508	2.5201	2.2673	6.19	2.2808	1.0069	1.3057	7.2765	3.5458	4.2485	2.676	4.2646	2.2789	2.0444	3.4097	2.543
Armadillo repeat containing 10	E1B717	ARMC10	8.96783	8.10095	8.7356	8.0947	2.48332	9.5169	7.8969	9.4897	10.08	4.5346	8.666	9.1232	10.069	5.2228	10.915	5.9097	8.497	6.2441	11.728	3.7981	3.4074	2.7278	0
Actin-related protein 2/3 complex subunit 1A	Q1JP79	ARPC1A	2.15263	4.3041	1.71287	1.95368	4.56095	2.1149	1.7549	2.5881	6.3002	3.4009	3.714	3.8013	2.0138	1.3057	1.8191	0	2.8323	1.784	3.1984	3.7981	4.0889	2.7278	7.629
Actin-related protein 2/3 complex subunit 1B	Q58CQ2	ARPC1B	3.36883	4.28875	5.06727	2.33495	1.37762	3.1679	2.6305	4.3081	5.0323	5.6611	4.9442	1.5174	4.0213	3.9116	7.2689	1.1819	4.2456	1.7822	2.1301	1.5177	1.3615	1.3625	1.2688
Actin-related protein 2/3 complex subunit 2	Q3MHR7	ARPC2	3.29583	7.92837	5.30313	3.66912	3.41303	2.1149	1.7442	6.0284	8.7897	10.189	7.4129	5.3219	7.0483	5.2228	3.6383	4.7277	4.2485	3.568	2.1323	3.02	2.7259	4.0917	3.8145
Actin-related protein 2/3 complex subunit 3	Q3T035	ARPC3	4.89017	7.88568	6.00907	9.25355	4.80037	4.2297	5.2646	5.1762	10.08	6.8019	12.38	2.2808	6.0414	6.5284	5.4574	5.9097	9.9132	11.596	9.5953	3.7981	6.1333	5.4556	3.8145
Actin-related protein 2/3 complex subunit 4	Q148J6	ARPC4	4.66753	5.21612	3.2546	3.21365	3.99083	5.2872	5.2646	3.4508	5.0402	9.0692	3.714	3.0411	4.0276	3.9171	1.8191	2.3639	2.8323	4.46	3.1984	4.5578	4.0889	4.7736	2.543
Actin-related protein 2/3 complex subunit 5	G3MXC8	ARPC5	0.877433	2.5706	0.671267	2.57428	2.03812	0	2.6323	0	1.26	2.2673	3.714	3.0411	2.0138	0	0	0	4.2485	1.784	4.2646	1.5193	2.0444	2.0458	2.543
Actin-related protein 2/3 complex subunit 5-like protein	Q5E963	ARPC5L	2.73757	3.29395	2.7545	4.2168	2.2739	2.1149	3.5097	2.5881	3.7801	3.4009	3.714	2.2808	2.0138	2.6114	3.6383	3.5458	4.2485	2.676	6.3969	2.2789	4.0889	2.7278	0
Acid ceramidase	Q17QB3	ASAH1	3.95273	4.53322	4.97413	2.8987	3.83965	3.1723	3.5097	5.1762	5.0402	4.5346	2.476	6.0821	5.0345	2.6114	7.2765	2.3639	4.2485	1.784	3.1984	5.3174	4.7704	2.7278	2.543
Argininosuccinate lyase	Q3SZJ0	ASL	0	0	0	0	7.17935	0	0	0	0	0	0	0	0	0	0	0	0	0	0	5.3174	8.8592	8.1833	6.3575
Asparagine synthetase [glutamine-hydrolyzing]	Q1LZA3	ASNS	6.17253	3.1832	2.31927	3.20355	6.67183	1.0574	12.284	5.1762	0	1.1336	2.476	9.1232	2.0138	1.3057	3.6383	3.5458	0	7.1361	2.1323	4.5578	7.4963	9.5472	5.086
Isoaspartyl peptidase/L-asparaginase	Q32LE5	ASRGL1	5.41023	7.528	3.532	6.01985	11.5083	3.1723	7.0195	6.0389	2.5201	13.604	8.666	5.3219	2.0138	1.3057	7.2765	2.3639	1.4162	10.704	9.5953	7.5963	10.222	12.957	15.258
Metalloendopeptidase	F1MP41	ASTL	11.6225	12.2508	8.1225	6.85875	4.11877	14.804	13.162	6.9016	15.121	11.336	11.142	11.404	11.076	7.8341	5.4574	5.9097	5.6647	11.596	4.2646	3.7981	4.0889	4.7736	3.8145
ATPase family AAA domain-containing protein 3	A7YWC4	ATAD3	3.8229	2.55214	4.66203	5.7382	5.94303	1.0574	3.5097	6.9016	3.7801	5.6682	0	0.76027	10.069	3.9171	0	9.4555	5.6647	3.568	4.2646	7.5963	8.8592	4.7736	2.543
Bifunctional purine biosynthesis protein ATIC	Q0VCK0	ATIC	8.19537	9.48825	6.45767	9.14198	15.2727	1.0574	14.039	9.4897	0	13.604	9.904	14.445	4.0276	2.6114	12.734	4.7277	7.0809	15.164	9.5953	12.154	17.718	19.776	11.443
Atlastin GTPase 2	A0A3Q1LP31	ATL2	3.60027	2.61512	1.1065	1.75963	0.34075	2.1149	3.5097	5.1762	1.26	3.4009	1.238	4.5616	2.0138	1.3057	0	1.1819	2.8323	0.89201	2.1323	0	1.363	0	0
ATL3 protein	A5PJD6	ATL3	8.3327	6.93223	4.02547	2.50113	2.23137	8.4595	8.7743	7.7643	6.3002	9.0692	2.476	9.8835	5.0345	5.2228	1.8191	2.3639	2.8323	2.676	2.1323	1.5193	4.0889	2.0458	1.2715
Copper transport protein ATOX1	Q3T0E0	ATOX1	1.44767	2.3523	2.08323	1.71608	2.95215	0	1.7549	2.5881	0	1.1336	3.714	4.5616	0	2.6114	3.6383	1.1819	2.8323	1.784	1.0661	3.0385	4.0889	3.4097	1.2715
Phospholipid-transporting ATPase	F1N3G6	ATP11C	3.7901	3.952	5.13863	3.49032	1.38283	5.2872	2.6323	3.4508	2.5201	4.5346	4.952	3.8013	6.0414	3.9171	5.4574	1.1819	5.6647	1.784	5.3307	0.75963	2.7259	2.0458	0
Sodium/potassium-transporting ATPase subunit alpha-1	Q08DA1	ATP1A1	23.2597	15.8993	33.3053	44.5197	54.2377	21.946	14.724	33.109	14.919	13.356	19.585	15.737	32.59	42.069	25.257	48.64	47.514	36.784	45.141	58.037	52.914	48.662	57.338
Sodium/potassium-transporting ATPase subunit beta	G3MWR4	ATP1B1	5.83993	4.89703	5.30977	4.39182	2.94857	10.574	2.6323	4.3135	6.3002	4.5346	4.952	3.8013	6.0414	2.6114	7.2765	3.5458	7.0809	2.676	4.2646	3.7981	3.4074	2.0458	2.543
Sodium/potassium-transporting ATPase subunit beta-3	Q3T0C6	ATP1B3	0.287567	0	1.54173	2.07012	3.37155	0	0	0.8627	0	0	0	0	2.0138	2.6114	0	1.1819	4.2485	1.784	1.0661	3.0385	2.0444	2.0458	6.3575
Calcium-transporting ATPase	A0A3Q1M9U0	ATP2A2	5.44497	3.25412	5.85727	5.71908	7.06467	4.2189	3.5	8.616	3.7563	4.5229	2.4643	2.273	10.047	3.9037	3.6211	5.8966	7.0541	3.5497	6.3759	12.904	6.1176	5.4346	3.8025
Calcium-transporting ATPase	A0A3Q1ND98	ATP2B1	5.98057	4.34267	0.335633	3.21288	3.2723	7.9852	4.9721	4.9844	7.2772	4.4077	3.5734	2.1124	1.0069	0	0	8.125	3.7797	0	0.94683	4.3039	5.0704	3.7149	0
Calcium-transporting ATPase type 2C member 1	P57709	ATP2C1	7.2277	6.0697	1.54173	0.562	0.189908	9.5169	5.2646	6.9016	2.5201	4.5346	11.142	6.0821	2.0138	2.6114	0	1.1819	0	0	1.0661	0.75963	0	0	0
ATP synthase subunit alpha, mitochondrial	P19483	ATP5F1A	34.7443	34.6225	41.8027	40.332	28.3998	40.711	32.465	31.057	39.061	33.443	38.997	26.989	41.786	41.782	41.84	40.186	45.318	32.112	43.712	27.726	29.304	27.96	28.609
ATP synthase subunit beta, mitochondrial	P00829	ATP5F1B	95.274	99.2625	117.114	97.047	81.1	115.26	87.743	82.819	114.66	117.9	85.422	79.068	123.85	129.26	98.233	119.38	92.051	77.605	99.152	87.357	84.503	83.879	68.661
ATP synthase subunit gamma, mitochondrial	P05631	ATP5F1C	10.3177	10.9516	12.2957	11.7301	7.89672	12.689	8.7743	9.4897	11.34	10.203	12.38	9.8835	10.069	10.446	16.372	13.001	15.578	9.8121	8.5292	7.5963	7.4963	8.8653	7.629
ATP synthase subunit delta, mitochondrial	P05630	ATP5F1D	3.66027	4.05638	5.77303	6.71348	3.39455	3.1723	2.6323	5.1762	5.0402	5.6682	2.476	3.0411	4.0276	7.8341	5.4574	5.9097	9.9132	3.568	7.463	3.0385	2.7259	2.7278	5.086
ATP synthase subunit e, mitochondrial	Q00361	ATP5ME	6.0627	5.50095	6.07397	7.32317	6.42885	9.5169	2.6323	6.0389	8.8203	5.6682	3.714	3.8013	8.0552	6.5284	3.6383	10.637	7.0809	6.2441	5.3307	5.3174	4.7704	5.4556	10.172
ATP synthase subunit f, mitochondrial	Q28851	ATP5MF	3.14513	2.54257	2.91897	3.1217	3.71578	4.2297	1.7549	3.4508	5.0402	1.1336	2.476	1.5205	3.0207	3.9171	1.8191	2.3639	4.2485	2.676	3.1984	2.2789	4.7704	2.7278	5.086
ATP synthase F(0) complex subunit B1, mitochondrial	P13619	ATP5PB	6.24007	7.06693	7.3863	10.0909	6.17555	7.402	6.142	5.1762	8.8203	7.9355	6.19	5.3219	7.0483	7.8341	7.2765	13.001	9.9132	8.9201	8.5292	9.1155	8.1777	6.1375	1.2715
ATP synthase subunit d, mitochondrial	P13620	ATP5PD	9.21027	8.83393	10.8772	10.1834	10.7836	8.4595	11.407	7.7643	11.34	10.203	6.19	7.6027	13.09	10.446	9.0957	9.4555	9.9132	10.704	10.661	9.8752	8.8592	12.957	11.443
ATP synthase-coupling factor 6, mitochondrial	P02721	ATP5PF	4.01763	2.4569	3.2546	2.2485	3.27015	4.2297	3.5097	4.3135	7.5603	2.2673	0	0	4.0276	3.9171	1.8191	4.7277	1.4162	1.784	1.0661	3.0385	3.4074	4.0917	2.543
ATP synthase subunit O, mitochondrial	P13621	ATP5PO	11.5978	9.05203	11.7755	7.4738	8.6564	14.804	8.7743	11.215	12.6	11.336	6.19	6.0821	11.076	16.974	7.2765	9.4555	7.0809	8.0281	5.3307	10.635	7.4963	8.8653	7.629
V-type proton ATPase subunit S1	P40682	ATP6AP1	6.3601	6.06565	3.68983	6.91133	4.33145	9.5169	4.3872	5.1762	7.5603	5.6682	4.952	6.0821	4.0276	5.2228	1.8191	8.2735	5.6647	6.2441	7.463	4.5578	6.1333	4.0917	2.543
Renin receptor	P81134	ATP6AP2	10.485	7.10732	4.7963	5.9513	5.36655	10.574	10.529	10.352	11.34	4.5346	4.952	7.6027	6.0414	6.5284	1.8191	7.0916	2.8323	5.3521	8.5292	6.8367	5.4518	4.0917	5.086
V-type proton ATPase subunit a	A0A3Q1MS24	ATP6V0A1	8.3229	9.8839	5.56947	2.00145	0.68182	8.4595	7.0195	9.4897	12.6	12.47	9.904	4.5616	14.097	2.6114	0	3.5458	0	4.46	0	0	0.68148	2.0458	0
V-type proton ATPase subunit d 1	P61420	ATP6V0D1	5.39683	4.55255	4.9675	2.0573	2.7917	6.1209	4.8934	5.1762	5.0402	7.9355	3.714	1.5205	6.0414	5.2228	3.6383	1.1819	4.2485	0.89201	1.9068	2.2789	1.9003	1.9016	5.086
V-type proton ATPase catalytic subunit A	P31404	ATP6V1A	4.99773	2.3523	4.4393	5.83573	8.23755	1.0574	7.8969	6.0389	0	1.1336	3.714	4.5616	6.0414	0	7.2765	5.9097	4.2485	8.9201	4.2646	7.5963	8.1777	9.5472	7.629
V-type proton ATPase subunit B, brain isoform	P31408	ATP6V1B2	7.73033	4.7829	3.42577	8.69008	12.0315	3.1723	10.529	9.4897	2.5201	4.5346	3.714	8.3629	4.0276	2.6114	3.6383	8.2735	5.6647	8.0281	12.794	12.914	10.222	12.275	12.715
V-type proton ATPase subunit C 1	P21282	ATP6V1C1	6.268	9.38087	4.6385	5.52145	6.45547	3.1723	6.142	9.4897	5.0402	9.0692	17.332	6.0821	4.0276	2.6114	7.2765	2.3639	7.0809	6.2441	6.3969	4.5578	5.4518	8.1833	7.629
V-type proton ATPase subunit D	A0A3Q1M4W9	ATP6V1D	0.287567	0.190068	0.435233	0.887125	2.1196	0	0	0.8627	0	0	0	0.76027	0	1.3057	0	0	1.4162	0	2.1323	3.7981	1.363	2.0458	1.2715
V-type proton ATPase subunit E 1	P11019	ATP6V1E1	2.4451	4.26872	1.1065	1.71748	3.434	2.1149	2.6323	2.5881	2.5201	6.7888	2.4617	5.3043	2.0138	1.3057	0	1.1819	0	3.568	2.12	2.2701	4.7546	5.4398	1.2715
V-type proton ATPase subunit G 1	P79251	ATP6V1G1	3.02023	4.91972	2.91897	3.41717	3.94817	2.1149	2.6323	4.3135	6.3002	5.6682	6.19	1.5205	3.0207	3.9171	1.8191	3.5458	4.2485	2.676	3.1984	3.7981	4.7704	3.4097	3.8145
V-type proton ATPase subunit H	A0A3Q1M3I3	ATP6V1H	0.287567	0	0	2.38467	5.98263	0	0	0.8627	0	0	0	0	0	0	0	1.1819	1.4162	2.676	4.2646	6.077	6.8148	3.4097	7.629
Phospholipid-transporting ATPase	A0A3Q1LQ26	ATP8A1	3.73007	1.26195	0.942	0	0	4.2297	3.5097	3.4508	1.26	2.2673	0	1.5205	1.0069	0	1.8191	0	0	0	0	0	0	0	0
Ataxin 2 like	A0A3Q1MR95	ATXN2L	0.575133	0.190068	0.671267	1.06657	4.69235	0	0	1.7254	0	0	0	0.76027	2.0138	0	0	0	1.4162	1.784	1.0661	2.2789	5.4518	3.4097	7.629
Aurora kinase A	Q2TA06	AURKA	11.0504	8.5981	8.4928	4.8611	4.39363	10.574	8.7743	13.803	7.5603	11.336	4.8521	10.644	9.0621	9.1398	7.2765	5.9097	1.4162	8.9201	3.1984	6.077	4.7704	5.4556	1.2715
Hexosyltransferase	A0A3Q1LX89	B3GNT3	1.86014	1.38692	7.65057	4.33367	5.09173	2.1149	0.87743	2.5881	2.5201	2.2673	0	0.76027	7.0483	10.446	5.4574	4.7277	7.0809	4.46	1.0661	4.5578	4.7704	3.4097	7.629
Beta-1,4-galactosyltransferase 4	F6RH18	B4GALT4	5.07507	6.90295	3.0554	2.6611	2.06113	7.402	3.5097	4.3135	8.8203	6.8019	7.428	4.5616	6.0414	1.3057	1.8191	3.5458	4.2485	1.784	1.0661	1.5193	2.7259	2.7278	1.2715
Beta-1,4-glucuronyltransferase 1	Q5EA01	B4GAT1	1.28501	0.380125	2.3126	0.741475	1.21246	2.1149	0.87743	0.8627	0	0	0	1.5205	3.0207	3.9171	0	1.1819	0	1.784	0	0.75963	2.0444	2.0458	0
BCL2-associated athanogene 6	F1MY28	BAG6	2.31037	0.5702	0.335633	0	1.89396	0	1.7549	5.1762	0	0	0	2.2808	1.0069	0	0	0	0	0	0	0.75963	4.7704	2.0458	0
Brain-specific angiogenesis inhibitor 1-associated protein 2	Q5EAD0	BAIAP2	0.292477	0	0	1.75963	5.87445	0	0.87743	0	0	0	0	0	0	0	0	1.1819	2.8323	0.89201	2.1323	7.5963	4.7704	4.7736	6.3575
BAR/IMD domain containing adaptor protein 2 like 1	F1MXR0	BAIAP2L1	1.22008	1.65929	1.61327	1.36205	2.7588	1.0574	0.87743	1.7254	0	3.4009	2.476	0.76027	3.0207	0	1.8191	1.1819	1.4162	1.784	1.0661	3.0385	2.7259	2.7278	2.543
Barrier-to-autointegration factor	P61283	BANF1	3.09003	2.78673	3.6965	5.35182	2.75868	3.1723	3.5097	2.5881	1.26	1.1336	4.952	3.8013	3.0207	2.6114	5.4574	4.7277	9.9132	3.568	3.1984	3.0385	3.4074	2.0458	2.543
Brain acid soluble protein 1	P80724	BASP1	20.918	21.2247	24.619	20.3725	17.8137	25.378	16.671	20.705	25.201	20.406	21.046	18.246	18.124	24.808	30.925	21.275	25.491	18.732	15.992	20.51	12.948	13.639	24.158
B-cell receptor-associated protein	Q5E9F1	BCAP31	25.033	21.3462	20.097	9.2327	9.3734	35.953	19.304	19.842	28.981	28.341	13.618	14.445	20.138	27.419	12.734	14.183	8.497	8.9201	5.3307	12.914	8.1777	7.5014	8.9005
Branched-chain-amino-acid aminotransferase	A0A3Q1ML78	BCAT1	1.28501	1.25982	0.335633	0.266525	3.88638	2.1149	0.87743	0.8627	0	0	1.238	3.8013	1.0069	0	0	0	0	0	1.0661	2.2789	4.0889	4.0917	5.086
2-oxoisovalerate dehydrogenase subunit alpha, mitochondrial	P11178	BCKDHA	2.73757	1.57145	0.770867	1.27455	0.891062	2.1149	3.5097	2.5881	1.26	2.2673	1.238	1.5205	1.0069	1.3057	0	1.1819	0	1.784	2.1323	1.5193	1.363	0.68195	0
BCL2 like 13	F1MNK0	BCL2L13	6.40277	8.00085	3.93253	3.93122	3.80103	5.2872	7.0195	6.9016	10.08	7.9355	8.666	5.3219	5.0345	1.3057	5.4574	4.7277	7.0809	1.784	2.1323	3.7981	3.4074	5.4556	2.543
Mitochondrial chaperone BCS1	Q5E9H5	BCS1L	4.83017	1.88647	2.74783	2.9175	0.89117	3.1723	6.142	5.1762	2.5201	2.2673	1.238	1.5205	3.0207	5.2228	0	4.7277	1.4162	4.46	1.0661	1.5193	0.68148	1.3639	0
Bet1 golgi vesicular membrane trafficking protein	A0A3Q1MJE3	BET1	3.15003	2.16435	2.0485	1.80315	1.82526	4.2297	2.6323	2.5881	1.26	3.4009	2.476	1.5205	3.0207	1.3057	1.8191	1.1819	2.8323	0	3.1984	0.75963	1.363	1.3639	3.8145
Bleomycin hydrolase	E1BL29	BLMH	2.61757	4.95665	4.36777	1.24605	3.43705	0	5.2646	2.5881	3.7801	4.5346	6.19	5.3219	5.0345	2.6114	5.4574	0	1.4162	3.568	0	3.7981	2.7259	3.4097	3.8145
Bone morphogenetic protein 15	Q6PX77	BMP15	2.05488	3.7916	1.77777	1.0805	0.701253	5.2872	0.87743	0	7.5603	1.1336	4.952	1.5205	4.0276	1.3057	0	2.3639	0	0.89201	1.0661	0.75963	0.68148	1.3639	0
BMS1 ribosome biogenesis factor	E1BPP2	BMS1	0	0	1.81247	2.1471	3.3283	0	0	0	0	0	0	0	1.0069	2.6114	1.8191	2.3639	1.4162	2.676	2.1323	5.3174	4.0889	1.3639	2.543
BCL2 interacting protein 1	A0A3Q1M736	BNIP1	2.57	2.25772	1.71287	1.49308	0.871633	4.2297	1.7549	1.7254	1.26	4.5346	2.476	0.76027	2.0138	1.3057	1.8191	1.1819	2.8323	0.89201	1.0661	0.75963	1.363	1.3639	0
Phosphoglycerate mutase	F1MX69	BPGM	8.6729	10.9611	9.9114	6.9308	9.04358	4.2297	13.162	8.627	5.0402	14.737	11.142	12.925	6.0414	9.1398	14.553	7.0916	4.2485	8.9201	7.463	7.5963	9.5407	8.8653	10.172
BPI fold-containing family B member 1	F1MLW2	BPIFB1	7.92783	3.68827	8.32183	7.634	11.8178	11.632	4.3872	7.7643	1.26	1.1336	2.476	9.8835	9.0621	10.446	5.4574	7.0916	8.497	5.3521	9.5953	12.154	13.63	7.5014	13.986
Basigin	F6RFP6	BSG	3.4327	2.93227	3.155	5.22037	6.15335	4.2297	1.7549	4.3135	3.7801	5.6682	0	2.2808	5.0345	2.6114	1.8191	4.7277	7.0809	2.676	6.3969	6.077	5.4518	5.4556	7.629
Biotinidase	A0A3Q1MUX4	BTD	3.3727	5.49545	2.38413	2.1471	0.891062	3.1723	2.6323	4.3135	7.5603	5.6682	4.952	3.8013	4.0276	1.3057	1.8191	2.3639	1.4162	2.676	2.1323	1.5193	1.363	0.68195	0
Mitotic checkpoint protein BUB3	Q1JQB2	BUB3	0.287567	0	0.435233	2.1471	3.1385	0	0	0.8627	0	0	0	0	0	1.3057	0	2.3639	1.4162	2.676	2.1323	4.5578	3.4074	2.0458	2.543
Basic leucine zipper and W2 domains 1	F1MZK4	BZW1	0.580043	0	0.770867	3.02715	2.03803	0	0.87743	0.8627	0	0	0	0	1.0069	1.3057	0	1.1819	4.2485	1.784	4.8942	1.5193	2.7259	1.3639	2.543
Chromosome 10 C15orf48 homolog	A0A3Q1M537	C10H15orf48	1.5775	2.98445	1.9489	1.46415	0	2.1149	1.7549	0.8627	3.7801	3.4009	2.476	2.2808	4.0276	0	1.8191	0	2.8323	0.89201	2.1323	0	0	0	0
Complement component 1 Q subcomponent-binding protein, mitochondrial	Q3T0B6	C1QBP	14.053	13.5995	25.613	20.1792	17.3785	16.919	13.162	12.078	13.861	13.604	18.57	8.3629	23.159	30.031	23.649	15.365	26.907	16.056	22.389	15.952	17.718	12.957	22.887
Complement C3	Q2UVX4	C3	87.323	63.732	84.7317	82.844	68.9183	74.02	95.64	92.309	39.061	40.811	45.806	129.25	79.545	110.98	63.67	104.01	157.2	39.248	30.918	58.491	72.918	74.332	69.932
Complement C4 (Fragments)	P01030	C4	4.7783	4.11448	0	0.597803	0.561175	1.9303	6.4067	5.9979	0.52003	0	1.0219	14.916	0	0	0	1.9512	0	0	0.44001	0.3135	1.125	0.28144	0.52476
Complement C5a anaphylatoxin	F1MY85	C5	3.02513	3.1605	2.48373	1.22655	4.09611	2.1149	3.5097	3.4508	0	0	1.238	11.404	3.0207	2.6114	1.8191	1.1819	2.8323	0.89201	0	0.75963	4.0889	1.3639	10.172
Complement component C6	Q29RU4	C6	1.1601	1.1404	0.671267	1.29905	2.12014	0	1.7549	1.7254	0	0	0	4.5616	2.0138	0	0	2.3639	2.8323	0	0	0.75963	0.68148	0.68195	6.3575
Complement component C7	A0A3Q1LI40	C7	0.575133	0.760275	2.07657	0.649525	1.29448	0	0	1.7254	0	0	0	3.0411	1.0069	5.2228	0	1.1819	1.4162	0	0	0	0.68148	0.68195	3.8145
Complement component C9	Q3MHN2	C9	3.95273	4.15648	5.47427	4.03265	6.57265	3.1723	3.5097	5.1762	5.0402	2.2673	2.476	6.8424	7.0483	3.9171	5.4574	7.0916	7.0809	0.89201	1.0661	6.077	4.0889	3.4097	12.715
Carbonic anhydrase	F1N0H3	CA2	2.32017	2.58692	0	0.446	0.317875	0	3.5097	3.4508	0	2.2673	1.238	6.8424	0	0	0	0	0	1.784	0	0	0	0	1.2715
Calcyclin-binding protein	Q3T168	CACYBP	0.872533	2.85952	0.435233	0.446	2.59187	0	1.7549	0.8627	2.5201	3.4009	2.476	3.0411	0	1.3057	0	0	0	1.784	0	2.2789	3.4074	3.4097	1.2715
Aspartate carbamoyltransferase	F1MVC0	CAD	5.56303	3.84337	4.83103	7.81347	7.26805	1.0574	6.142	9.4897	0	4.5346	2.476	8.3629	3.0207	7.8341	3.6383	7.0916	8.497	7.1361	8.5292	6.077	8.8592	11.593	2.543
Non-muscle caldesmon	A0A3Q1LTX4	CALD1	0	0	0	0	5.87852	0	0	0	0	0	0	0	0	0	0	0	0	0	0	3.7981	4.7704	4.7736	10.172
Calmodulin	P62157	CALM	7.0844	6.82167	9.1015	6.4221	10.7856	8.3595	6.92	5.9737	8.725	6.7376	7.3344	4.4897	11.892	6.4544	8.9581	10.459	4.195	7.8763	3.1581	12.025	8.6917	7.3596	15.066
Calreticulin	A5D7J6	CALR	20.725	24.8352	27.7093	16.3358	13.6668	26.436	21.936	13.803	20.161	26.074	37.14	15.966	21.145	27.419	34.564	10.637	21.243	14.272	19.191	9.8752	12.948	10.229	21.615
Calumenin	F1N3H1	CALU	18.0103	16.3882	12.7263	8.13717	7.4513	20.091	17.549	16.391	13.861	22.673	16.094	12.925	18.124	9.1398	10.915	13.001	7.0809	7.1361	5.3307	5.3174	7.4963	6.8195	10.172
Calcium/calmodulin-dependent protein kinase type II subunit delta	Q2HJF7	CAMK2D	4.65787	2.53442	0.671267	3.18598	1.14637	3.94	5.0242	5.0094	2.1748	1.1336	2.476	4.3533	2.0138	0	0	1.1819	4.2485	4.1151	3.1984	0	1.8577	2.7278	0
Cullin-associated NEDD8-dissociated protein 1	A7MBJ5	CAND1	41.017	48.9462	38.5287	37.173	40.9757	43.189	45.489	34.373	40.125	57.284	56.561	41.815	32.063	31.337	52.186	28.182	39.653	43.708	37.149	37.625	33.286	48.887	44.105
TIP120 domain-containing protein	E1BNE2	CAND2	2.95319	3.74648	0	1.95447	2.628	3.3376	4.5244	0.99758	0.197	3.9327	7.8151	3.0411	0	0	0	0.18479	2.8323	3.568	1.2328	1.1159	2.8325	3.623	2.9406
Calnexin	A7Z066	CANX	24.0403	20.7792	26.7193	15.728	11.1595	33.838	19.304	18.979	23.941	26.074	14.856	18.246	25.172	31.337	23.649	20.093	16.994	15.164	10.661	12.154	10.222	9.5472	12.715
Adenylyl cyclase-associated protein 1	Q3SYV4	CAP1	2.373	3.35242	1.69033	2.63743	8.91517	1.3838	3.4773	2.2579	0	2.2253	1.6201	9.5643	1.3177	2.563	1.1903	1.5467	0.92664	5.286	2.7904	6.2552	10.777	12.805	5.8235
Macrophage-capping protein	Q865V6	CAPG	1.73031	0.950325	0	3.71712	12.4082	0	0.87743	4.3135	0	0	0	3.8013	0	0	0	4.7277	1.4162	4.46	4.2646	12.154	8.1777	10.229	19.072
Calcium-activated neutral proteinase 1	A0A3Q1M124	CAPN1	0.580043	0.380125	0.606367	1.9241	3.83655	0	0.87743	0.8627	0	0	0	1.5205	0	0	1.8191	2.3639	1.4162	1.784	2.1323	6.077	1.363	4.0917	3.8145
Calpain small subunit 1	P13135	CAPNS1	0	0	0	0.518477	4.7115	0	0	0	0	0	0	0	0	0	0	1.1819	0	0.89201	0	6.077	4.7704	5.4556	2.543
[truncated: 1,718 more rows]
