# Supplementary material for: Dynamic Changes in the Proteome of Early Bovine Embryos Developed In Vivo
Source: Front Cell Dev Biol. 2022 Mar 21;10:863700. doi: 10.3389/fcell.2022.863700 (PMC8979002; doi:10.3389/fcell.2022.863700)
Supplement: Supplementary file 7 [file Table5.XLSX]

## Sheet: STRING_KEGG
Functional enrichment analysis (KEGG pathways) via STRING of differentially abundant proteins between the 8-12 cell and Morula stages
Term ID	Term name	Observed gene count	Background gene count	Strength*	False discovery rate*	Genes symbols
bta03010	Ribosome	22	134	1.16	1.53e-15	RPL19,RPS28,RPS18,RPS9,RPSA,RPS3A,RPL7A,RPS19,RPL26,RPS27L,RPL24,RPS8,RPS20,RPL10A,RPS21,RPL28,RPL8,RPL6,RPS24,RPL13,RPS13,RPS4Y1
bta03040	Spliceosome	15	123	1.03	9.20e-09	LOC510852,U2AF2,FUS,NHP2L1,ALYREF,HNRNPM,SF3B1,RBMX,EFTUD2,EIF4A3,DDX5,HNRNPK,SRSF7,HNRNPU,SRSF3
bta03013	RNA transport	13	152	0.88	6.44e-06	EIF3G,FUS,NUP93,ALYREF,EIF2S3,EIF3I,EIF4A3,EIF3CL,EIF4G1,EIF3D,EIF2S1,EIF3A,PABPC1
bta01200	Carbon metabolism	7	108	0.76	0.0346	AMT,IDH3A,GOT2,MUT,G6PD,PC,HK2
*
Strength column : how large the enrichment effect is (log10 ratio between the number of proteins in the generated network that are annotated with a term and the number of proteins expected to be annotated with the term in random network of the same size)
False discovery rate : how significant the enrichment is: the p-values are corrected for multiple testing using the Benjamini-Hochberg correction

## Sheet: STRING_ GO Biol process
Functional enrichment analysis (GO Biological process) via STRING of differentially abundant proteins between the 8-12 cell and Morula stages
Term ID	Term name	Observed gene count	Background gene count	Strength	False discovery rate	Genes symbols
GO:0043603	Cellular amide metabolic process	36	357	0.95	2.11e-18	RBM4,RPL19,RPS28,RPS18,EIF3G,NEU1,RPS9,NAGA,RPSA,RPS3A,EIF3L,RPS19,RPL26,RPS27L,HEXA,RPL24,EIF2S3,EIF3I,RPS8,ANPEP,EIF3CL,YARS,MARS,BTD,RPS20,RPL10A,RPS21,RPL28,RPL8,EIF3D,EIF2S1,RPL6,RPS24,RPL13,RPS13,MTHFD1L
GO:0006412	Translation	30	223	1.08	2.79e-18	RBM4,RPL19,RPS28,RPS18,EIF3G,RPS9,RPSA,RPS3A,EIF3L,RPS19,RPL26,RPS27L,RPL24,EIF2S3,EIF3I,RPS8,EIF3CL,YARS,MARS,RPS20,RPL10A,RPS21,RPL28,RPL8,EIF3D,EIF2S1,RPL6,RPS24,RPL13,RPS13
GO:0043604	Amide biosynthetic process	31	264	1.02	1.03e-17	RBM4,RPL19,RPS28,RPS18,EIF3G,RPS9,RPSA,RPS3A,EIF3L,RPS19,RPL26,RPS27L,RPL24,EIF2S3,EIF3I,RPS8,EIF3CL,YARS,MARS,RPS20,RPL10A,RPS21,RPL28,RPL8,EIF3D,EIF2S1,RPL6,RPS24,RPL13,RPS13,MTHFD1L
GO:0006518	Peptide metabolic process	31	270	1.01	1.50e-17	RBM4,RPL19,RPS28,RPS18,EIF3G,RPS9,RPSA,RPS3A,EIF3L,RPS19,RPL26,RPS27L,RPL24,EIF2S3,EIF3I,RPS8,ANPEP,EIF3CL,YARS,MARS,RPS20,RPL10A,RPS21,RPL28,RPL8,EIF3D,EIF2S1,RPL6,RPS24,RPL13,RPS13
GO:0010467	Gene expression	45	702	0.76	2.79e-17	RBM4,PLAT,RPL19,RPS28,RPS18,EIF3G,NHP2L1,RPS9,NUP93,ALYREF,SSB,RPSA,RPS3A,EIF3L,RPL7A,RPS19,RPL26,RPS27L,RPL24,EFTUD2,EIF2S3,EIF3I,RSL1D1,RPS8,EIF4A3,EIF3CL,YARS,MARS,RPS20,RPL10A,G3BP1,RPS21,HNRNPK,RPL28,SRSF7,RPL8,EIF3D,EIF2S1,RPL6,RPS24,RPL13,SRSF3,RPS13,PTBP1,PABPC1
GO:0034641	Cellular nitrogen compound metabolic process	56	1135	0.64	2.79e-17	RBM4,PARP1,RPL19,RPS28,RPS18,EIF3G,NME1,NEU1,NHP2L1,RPS9,ALYREF,SSB,NAGA,RPSA,RPS3A,MAPK1,SND1,EIF3L,RPL7A,RPS19,RPL26,RPS27L,HEXA,RPL24,EFTUD2,EIF2S3,EIF3I,FHIT,RSL1D1,RPS8,NPM1,EIF4A3,ANPEP,EIF3CL,YARS,MARS,BTD,RPS20,RPL10A,G3BP1,RPS21,HNRNPK,RPL28,SRSF7,ALDH9A1,RPL8,EIF3D,EIF2S1,RPL6,RPS24,RPL13,SRSF3,RPS13,MTHFD1L,PTBP1,PABPC1
GO:1901566	Organonitrogen compound biosynthetic process	37	522	0.8	4.08e-15	RBM4,RPL19,RPS28,RPS18,EIF3G,NME1,NMT1,RPS9,OAT,GOT2,RPSA,RPS3A,EIF3L,RPS19,RPL26,RPS27L,RPL24,EIF2S3,EIF3I,RPS8,EIF3CL,YARS,MARS,RPS20,RPL10A,RPS21,RPL28,ALDH9A1,RPL8,EIF3D,EIF2S1,RPL6,RPS24,RPL13,RPS13,MTHFD1L,LPCAT3
GO:0071704	Organic substance metabolic process	78	2425	0.46	5.96e-15	RBM4,PARP1,PLAT,PLG,RPL19,AMT,RPS28,RPS18,EIF3G,ABHD10,NME1,GPLD1,NEU1,NMT1,PSMD4,NHP2L1,IDH3A,RPS9,NUP93,OAT,GOT2,TOLLIP,ALYREF,SSB,NAGA,RPSA,RPS3A,MAPK1,SND1,EIF3L,RPL7A,RPS19,RPL26,RPS27L,HEXA,RPL24,EFTUD2,FKBP2,GPC1,EIF2S3,EIF3I,FHIT,RSL1D1,GLB1,RPS8,NPM1,EIF4A3,PPID,ANPEP,EIF3CL,YARS,MARS,PLBD2,BTD,RPS20,RPL10A,G3BP1,RPS21,HNRNPK,PC,RPL28,SRSF7,ALDH9A1,RPL8,EIF3D,EIF2S1,RPL6,SCYL1,RPS24,RPL1…
GO:0006807	Nitrogen compound metabolic process	71	2058	0.49	8.80e-15	RBM4,PARP1,PLAT,PLG,RPL19,AMT,RPS28,RPS18,EIF3G,NME1,GPLD1,NEU1,NMT1,PSMD4,NHP2L1,RPS9,OAT,GOT2,TOLLIP,ALYREF,SSB,NAGA,RPSA,RPS3A,MAPK1,SND1,EIF3L,RPL7A,RPS19,RPL26,RPS27L,HEXA,RPL24,EFTUD2,FKBP2,GPC1,EIF2S3,EIF3I,FHIT,RSL1D1,RPS8,NPM1,EIF4A3,PPID,ANPEP,EIF3CL,YARS,MARS,BTD,RPS20,RPL10A,G3BP1,RPS21,HNRNPK,RPL28,SRSF7,ALDH9A1,RPL8,EIF3D,EIF2S1,RPL6,SCYL1,RPS24,RPL13,SRSF3,RPS13,MTHFD1L,LPCAT3,PTBP…
GO:0044238	Primary metabolic process	74	2247	0.47	1.48e-14	RBM4,PARP1,PLAT,PLG,RPL19,AMT,RPS28,RPS18,EIF3G,ABHD10,NME1,GPLD1,NEU1,NMT1,PSMD4,NHP2L1,IDH3A,RPS9,OAT,GOT2,TOLLIP,ALYREF,SSB,NAGA,RPSA,RPS3A,MAPK1,SND1,EIF3L,RPL7A,RPS19,RPL26,RPS27L,HEXA,RPL24,EFTUD2,FKBP2,GPC1,EIF2S3,EIF3I,FHIT,RSL1D1,GLB1,RPS8,NPM1,EIF4A3,PPID,ANPEP,EIF3CL,YARS,MARS,PLBD2,RPS20,RPL10A,G3BP1,RPS21,HNRNPK,PC,RPL28,SRSF7,RPL8,EIF3D,EIF2S1,RPL6,SCYL1,RPS24,RPL13,SRSF3,RPS13,MTHF…
GO:0008152	Metabolic process	81	2710	0.42	5.31e-14	RBM4,PARP1,PLAT,PLG,RPL19,AMT,RPS28,RPS18,EIF3G,ABHD10,NME1,S100B,GPLD1,NEU1,NMT1,PSMD4,NHP2L1,IDH3A,RPS9,NUP93,OAT,GOT2,TOLLIP,ALYREF,SSB,NAGA,RPSA,RPS3A,MAPK1,SND1,EIF3L,RPL7A,RPS19,RPL26,RPS27L,HEXA,RPL24,EFTUD2,FKBP2,GPC1,EIF2S3,EIF3I,FHIT,RSL1D1,GLB1,RPS8,NPM1,EIF4A3,PPID,ANPEP,EIF3CL,YARS,MARS,PLBD2,BTD,RPS20,RPL10A,G3BP1,RPS21,HNRNPK,PC,RPL28,VAMP8,SRSF7,ALDH9A1,RPL8,EIF3D,EIF2S1,RPL6,SCYL…
GO:0002181	Cytoplasmic translation	16	54	1.42	6.35e-14	RBM4,RPL19,RPS28,EIF3G,RPSA,EIF3L,RPL26,RPL24,EIF2S3,EIF3I,EIF3CL,RPL10A,RPS21,RPL8,EIF3D,RPL6
GO:0044237	Cellular metabolic process	75	2383	0.45	7.48e-14	RBM4,PARP1,RPL19,AMT,RPS28,RPS18,EIF3G,ABHD10,NME1,S100B,GPLD1,NEU1,NMT1,PSMD4,NHP2L1,IDH3A,RPS9,OAT,GOT2,TOLLIP,ALYREF,SSB,NAGA,RPSA,RPS3A,MAPK1,SND1,EIF3L,RPL7A,RPS19,RPL26,RPS27L,HEXA,RPL24,EFTUD2,FKBP2,GPC1,EIF2S3,EIF3I,FHIT,RSL1D1,RPS8,NPM1,EIF4A3,PPID,ANPEP,EIF3CL,YARS,MARS,BTD,RPS20,RPL10A,G3BP1,RPS21,HNRNPK,PC,RPL28,VAMP8,SRSF7,ALDH9A1,RPL8,EIF3D,EIF2S1,RPL6,SCYL1,MICAL2,RPS24,RPL13,SRSF3…
GO:0044271	Cellular nitrogen compound biosynthetic process	34	515	0.77	4.50e-13	RBM4,RPL19,RPS28,RPS18,EIF3G,NME1,RPS9,RPSA,RPS3A,EIF3L,RPS19,RPL26,RPS27L,RPL24,EIF2S3,EIF3I,FHIT,RPS8,EIF3CL,YARS,MARS,RPS20,RPL10A,RPS21,RPL28,ALDH9A1,RPL8,EIF3D,EIF2S1,RPL6,RPS24,RPL13,RPS13,MTHFD1L
GO:0009987	Cellular process	106	4522	0.32	1.03e-12	RBM4,PARP1,RAB6B,CACYBP,PLAT,ATP1A1,RPL19,AMT,NUCB1,RPS28,RPS18,EIF3G,ARPC1A,ABHD10,NME1,S100B,CXADR,GPLD1,NTS,NEU1,NMT1,PSMD4,NHP2L1,IDH3A,RPS9,NUP93,OAT,GOT2,TOLLIP,ALYREF,SSB,RAC1,NAGA,RPSA,RPS3A,FLOT2,MAPK1,SND1,NACA,EIF3L,RPL7A,HIST1H1C,RPS19,RPL26,AP2M1,RPS27L,HEXA,RPL24,EFTUD2,FKBP2,GPC1,CCT8,EIF2S3,EIF3I,FHIT,RSL1D1,RPS8,NPM1,KPNA7,CDH1,EIF4A3,CLINT1,PPID,CAPRIN1,ANPEP,EIF3CL,ERH,YARS,MAR…
GO:0043170	Macromolecule metabolic process	61	1791	0.48	4.44e-12	RBM4,PARP1,PLAT,PLG,RPL19,RPS28,RPS18,EIF3G,NMT1,PSMD4,NHP2L1,RPS9,NUP93,TOLLIP,ALYREF,SSB,RPSA,RPS3A,MAPK1,SND1,EIF3L,RPL7A,RPS19,RPL26,RPS27L,HEXA,RPL24,EFTUD2,FKBP2,GPC1,EIF2S3,EIF3I,RSL1D1,RPS8,NPM1,EIF4A3,PPID,ANPEP,EIF3CL,YARS,MARS,RPS20,RPL10A,G3BP1,RPS21,HNRNPK,RPL28,SRSF7,RPL8,EIF3D,EIF2S1,RPL6,SCYL1,RPS24,RPL13,SRSF3,RPS13,PTBP1,CFD,RAB5A,PABPC1
GO:0022613	Ribonucleoprotein complex biogenesis	22	199	0.99	5.94e-12	RPS28,EIF3G,NHP2L1,RPSA,EIF3L,RPL7A,RPS19,RPL26,RPS27L,RPL24,EIF2S3,EIF3I,RSL1D1,RPS8,NPM1,EIF4A3,EIF3CL,NOP56,RPL10A,RPS21,EIF3D,RPL6
GO:1901564	Organonitrogen compound metabolic process	56	1557	0.5	7.99e-12	RBM4,PARP1,PLAT,PLG,RPL19,AMT,RPS28,RPS18,EIF3G,NME1,GPLD1,NEU1,NMT1,PSMD4,RPS9,OAT,GOT2,TOLLIP,NAGA,RPSA,RPS3A,MAPK1,EIF3L,RPS19,RPL26,RPS27L,HEXA,RPL24,FKBP2,GPC1,EIF2S3,EIF3I,FHIT,RPS8,PPID,ANPEP,EIF3CL,YARS,MARS,BTD,RPS20,RPL10A,RPS21,RPL28,ALDH9A1,RPL8,EIF3D,EIF2S1,RPL6,SCYL1,RPS24,RPL13,RPS13,MTHFD1L,LPCAT3,CFD
GO:0034645	Cellular macromolecule biosynthetic process	31	498	0.74	3.40e-11	RBM4,RPL19,RPS28,RPS18,EIF3G,NMT1,RPS9,RPSA,RPS3A,EIF3L,RPS19,RPL26,RPS27L,RPL24,EIF2S3,EIF3I,RPS8,EIF3CL,YARS,MARS,RPS20,RPL10A,RPS21,RPL28,RPL8,EIF3D,EIF2S1,RPL6,RPS24,RPL13,RPS13
GO:0044085	Cellular component biogenesis	36	752	0.63	4.14e-10	RPS28,EIF3G,PSMD4,NHP2L1,NUP93,RAC1,RPSA,EIF3L,RPL7A,HIST1H1C,RPS19,RPL26,RPS27L,RPL24,EIF2S3,EIF3I,RSL1D1,RPS8,NPM1,CDH1,EIF4A3,PPID,EIF3CL,NOP56,RPL10A,G3BP1,RPS21,NAP1L4,VAMP8,ALDH9A1,EIF3D,EIF2S1,MAPRE1,RPL6,CDH3,HIST1H1D
GO:1901576	Organic substance biosynthetic process	39	884	0.59	4.35e-10	RBM4,RPL19,RPS28,RPS18,EIF3G,NME1,NMT1,RPS9,OAT,GOT2,RPSA,RPS3A,EIF3L,RPS19,RPL26,RPS27L,RPL24,EIF2S3,EIF3I,FHIT,RPS8,EIF3CL,YARS,MARS,RPS20,RPL10A,RPS21,PC,RPL28,ALDH9A1,RPL8,EIF3D,EIF2S1,RPL6,RPS24,RPL13,RPS13,MTHFD1L,LPCAT3
GO:0044249	Cellular biosynthetic process	38	848	0.6	5.48e-10	RBM4,RPL19,RPS28,RPS18,EIF3G,NME1,NMT1,RPS9,OAT,GOT2,RPSA,RPS3A,EIF3L,RPS19,RPL26,RPS27L,RPL24,EIF2S3,EIF3I,FHIT,RPS8,EIF3CL,YARS,MARS,RPS20,RPL10A,RPS21,RPL28,ALDH9A1,RPL8,EIF3D,EIF2S1,RPL6,RPS24,RPL13,RPS13,MTHFD1L,LPCAT3
GO:0019538	Protein metabolic process	43	1190	0.51	1.24e-08	RBM4,PARP1,PLAT,PLG,RPL19,RPS28,RPS18,EIF3G,NMT1,PSMD4,RPS9,TOLLIP,RPSA,RPS3A,MAPK1,EIF3L,RPS19,RPL26,RPS27L,RPL24,FKBP2,GPC1,EIF2S3,EIF3I,RPS8,PPID,ANPEP,EIF3CL,YARS,MARS,RPS20,RPL10A,RPS21,RPL28,RPL8,EIF3D,EIF2S1,RPL6,SCYL1,RPS24,RPL13,RPS13,CFD
GO:0042254	Ribosome biogenesis	16	139	1.01	1.28e-08	RPS28,NHP2L1,RPSA,RPL7A,RPS19,RPL26,RPS27L,RPL24,RSL1D1,RPS8,NPM1,EIF4A3,NOP56,RPL10A,RPS21,RPL6
GO:0006417	Regulation of translation	16	140	1.01	1.36e-08	RBM4,EIF3G,S100B,RPS9,EIF3L,RPL26,RPS27L,EIF2S3,EIF3I,NPM1,EIF4A3,CAPRIN1,EIF3CL,EIF3D,EIF2S1,PTBP1
GO:0044267	Cellular protein metabolic process	38	1025	0.52	9.58e-08	RBM4,PARP1,RPL19,RPS28,RPS18,EIF3G,NMT1,PSMD4,RPS9,TOLLIP,RPSA,RPS3A,MAPK1,EIF3L,RPS19,RPL26,RPS27L,RPL24,FKBP2,EIF2S3,EIF3I,RPS8,PPID,EIF3CL,YARS,MARS,RPS20,RPL10A,RPS21,RPL28,RPL8,EIF3D,EIF2S1,RPL6,SCYL1,RPS24,RPL13,RPS13
GO:0044260	Cellular macromolecule metabolic process	45	1395	0.46	1.17e-07	RBM4,PARP1,RPL19,RPS28,RPS18,EIF3G,NMT1,PSMD4,RPS9,TOLLIP,SSB,RPSA,RPS3A,MAPK1,SND1,EIF3L,RPS19,RPL26,RPS27L,RPL24,FKBP2,GPC1,EIF2S3,EIF3I,RPS8,NPM1,EIF4A3,PPID,EIF3CL,YARS,MARS,RPS20,RPL10A,RPS21,RPL28,RPL8,EIF3D,EIF2S1,RPL6,SCYL1,RPS24,RPL13,RPS13,RAB5A,PABPC1
GO:0022618	Ribonucleoprotein complex assembly	13	99	1.07	1.94e-07	RPS28,EIF3G,NHP2L1,RPSA,EIF3L,RPS19,RPS27L,RPL24,EIF2S3,EIF3I,EIF3CL,EIF3D,RPL6
GO:0034622	Cellular protein-containing complex assembly	20	312	0.76	5.21e-07	RPS28,EIF3G,PSMD4,NHP2L1,NUP93,RPSA,EIF3L,HIST1H1C,RPS19,RPS27L,RPL24,EIF2S3,EIF3I,EIF3CL,NAP1L4,VAMP8,EIF3D,MAPRE1,RPL6,HIST1H1D
GO:0065003	Protein-containing complex assembly	22	411	0.68	1.72e-06	RPS28,EIF3G,PSMD4,NHP2L1,NUP93,RPSA,EIF3L,HIST1H1C,RPS19,RPS27L,RPL24,EIF2S3,EIF3I,PPID,EIF3CL,NAP1L4,VAMP8,ALDH9A1,EIF3D,MAPRE1,RPL6,HIST1H1D
GO:0043933	Protein-containing complex subunit organization	23	460	0.65	2.48e-06	RPS28,EIF3G,PSMD4,NHP2L1,NUP93,RPSA,EIF3L,HIST1H1C,RPS19,RPS27L,RPL24,EIF2S3,EIF3I,PPID,EIF3CL,NAP1L4,VAMP8,ALDH9A1,EIF3D,MAPRE1,RPL6,MICAL2,HIST1H1D
GO:0006396	RNA processing	18	291	0.74	5.72e-06	RBM4,RPS28,NHP2L1,ALYREF,SSB,RPL7A,RPL26,EFTUD2,RSL1D1,RPS8,EIF4A3,RPL10A,RPS21,HNRNPK,SRSF7,SRSF3,PTBP1,PABPC1
GO:0022607	Cellular component assembly	27	658	0.56	5.81e-06	RPS28,EIF3G,PSMD4,NHP2L1,NUP93,RAC1,RPSA,EIF3L,HIST1H1C,RPS19,RPS27L,RPL24,EIF2S3,EIF3I,CDH1,PPID,EIF3CL,G3BP1,NAP1L4,VAMP8,ALDH9A1,EIF3D,EIF2S1,MAPRE1,RPL6,CDH3,HIST1H1D
GO:0006413	Translational initiation	8	34	1.32	7.75e-06	RBM4,EIF3G,EIF3L,EIF2S3,EIF3I,EIF3CL,EIF3D,EIF2S1
GO:0002183	Cytoplasmic translational initiation	7	21	1.47	7.98e-06	RBM4,EIF3G,EIF3L,EIF2S3,EIF3I,EIF3CL,EIF3D
GO:0050789	Regulation of biological process	63	2769	0.31	1.19e-05	RBM4,PARP1,RAB6B,PLAT,ATP1A1,PLG,NUCB1,EIF3G,CL43,ARPC1A,NME1,S100B,CXADR,GPLD1,NTS,FUS,RPS9,NUP93,TOLLIP,SSB,RAC1,RPS3A,MAPK1,SND1,NACA,EIF3L,HIST1H1C,RPL26,RPS27L,HEXA,GPC1,EIF2S3,EIF3I,FHIT,RSL1D1,NPM1,KPNA7,CDH1,EIF4A3,PPID,CAPRIN1,EIF3CL,GPRC5C,G3BP1,TIMP3,HNRNPK,PC,VAMP8,SRSF7,TAX1BP1,SNX27,EIF3D,EIF2S1,MAPRE1,MICAL2,SRSF3,COCH,HIST1H1D,MARCKSL1,PTBP1,CFD,RAB5A,PABPC1
GO:0042274	Ribosomal small subunit biogenesis	8	37	1.28	1.28e-05	RPS28,NHP2L1,RPSA,RPS19,RPS27L,RPS8,NPM1,RPS21
GO:0071840	Cellular component organization or biogenesis	42	1486	0.4	1.60e-05	RPS28,EIF3G,ARPC1A,S100B,CXADR,PSMD4,NHP2L1,NUP93,RAC1,RPSA,EIF3L,RPL7A,HIST1H1C,RPS19,RPL26,RPS27L,HEXA,RPL24,EIF2S3,EIF3I,RSL1D1,RPS8,NPM1,CDH1,EIF4A3,PPID,EIF3CL,NOP56,RPL10A,G3BP1,RPS21,NAP1L4,VAMP8,ALDH9A1,EIF3D,EIF2S1,MAPRE1,RPL6,CDH3,MICAL2,HIST1H1D,RAB5A
GO:0046483	Heterocycle metabolic process	30	865	0.49	2.80e-05	RBM4,PARP1,RPS28,NME1,NHP2L1,OAT,ALYREF,SSB,MAPK1,SND1,RPL7A,RPL26,EFTUD2,FHIT,RSL1D1,RPS8,NPM1,EIF4A3,YARS,MARS,BTD,RPL10A,G3BP1,RPS21,HNRNPK,SRSF7,SRSF3,MTHFD1L,PTBP1,PABPC1
GO:0016070	RNA metabolic process	21	454	0.61	3.38e-05	RBM4,RPS28,NHP2L1,ALYREF,SSB,SND1,RPL7A,RPL26,EFTUD2,RSL1D1,RPS8,EIF4A3,YARS,MARS,RPL10A,RPS21,HNRNPK,SRSF7,SRSF3,PTBP1,PABPC1
GO:0010468	Regulation of gene expression	32	982	0.46	3.75e-05	RBM4,EIF3G,S100B,FUS,RPS9,SSB,MAPK1,SND1,EIF3L,HIST1H1C,RPL26,RPS27L,EIF2S3,EIF3I,NPM1,KPNA7,CDH1,EIF4A3,PPID,CAPRIN1,EIF3CL,HNRNPK,PC,SRSF7,TAX1BP1,EIF3D,EIF2S1,MICAL2,SRSF3,HIST1H1D,PTBP1,PABPC1
GO:0042273	Ribosomal large subunit biogenesis	8	47	1.18	5.89e-05	NHP2L1,RPL7A,RPL26,RPL24,RSL1D1,NPM1,RPL10A,RPL6
GO:0006139	Nucleobase-containing compound metabolic process	28	811	0.49	8.01e-05	RBM4,PARP1,RPS28,NME1,NHP2L1,ALYREF,SSB,MAPK1,SND1,RPL7A,RPL26,EFTUD2,FHIT,RSL1D1,RPS8,NPM1,EIF4A3,YARS,MARS,RPL10A,G3BP1,RPS21,HNRNPK,SRSF7,SRSF3,MTHFD1L,PTBP1,PABPC1
GO:0065007	Biological regulation	64	3019	0.27	9.93e-05	RBM4,PARP1,RAB6B,PLAT,ATP1A1,PLG,NUCB1,EIF3G,CL43,ARPC1A,NME1,S100B,CXADR,GPLD1,NTS,FUS,RPS9,NUP93,TOLLIP,SSB,RAC1,RPS3A,MAPK1,SND1,NACA,EIF3L,HIST1H1C,RPL26,RPS27L,HEXA,GPC1,EIF2S3,EIF3I,FHIT,RSL1D1,NPM1,KPNA7,CDH1,EIF4A3,PPID,CAPRIN1,EIF3CL,GPRC5C,G3BP1,TIMP3,HNRNPK,PC,VAMP8,SRSF7,TAX1BP1,SNX27,ALDH9A1,EIF3D,EIF2S1,MAPRE1,MICAL2,SRSF3,COCH,HIST1H1D,MARCKSL1,PTBP1,CFD,RAB5A,PABPC1
GO:0034660	ncRNA metabolic process	13	182	0.8	0.00010	RPS28,NHP2L1,SSB,SND1,RPL7A,RPL26,RSL1D1,RPS8,EIF4A3,YARS,MARS,RPL10A,RPS21
GO:0090304	Nucleic acid metabolic process	24	639	0.52	0.00014	RBM4,PARP1,RPS28,NHP2L1,ALYREF,SSB,SND1,RPL7A,RPL26,EFTUD2,RSL1D1,RPS8,NPM1,EIF4A3,YARS,MARS,RPL10A,G3BP1,RPS21,HNRNPK,SRSF7,SRSF3,PTBP1,PABPC1
GO:0060255	Regulation of macromolecule metabolic process	39	1449	0.38	0.00015	RBM4,PARP1,EIF3G,S100B,GPLD1,FUS,RPS9,SSB,RAC1,MAPK1,SND1,NACA,EIF3L,HIST1H1C,RPL26,RPS27L,EIF2S3,EIF3I,FHIT,NPM1,KPNA7,CDH1,EIF4A3,PPID,CAPRIN1,EIF3CL,GPRC5C,TIMP3,HNRNPK,PC,SRSF7,TAX1BP1,EIF3D,EIF2S1,MICAL2,SRSF3,HIST1H1D,PTBP1,PABPC1
GO:1901360	Organic cyclic compound metabolic process	30	953	0.45	0.00017	RBM4,PARP1,RPS28,NME1,NHP2L1,OAT,ALYREF,SSB,MAPK1,SND1,RPL7A,RPL26,EFTUD2,FHIT,RSL1D1,RPS8,NPM1,EIF4A3,YARS,MARS,BTD,RPL10A,G3BP1,RPS21,HNRNPK,SRSF7,SRSF3,MTHFD1L,PTBP1,PABPC1
GO:0045727	Positive regulation of translation	7	40	1.19	0.00026	RPS9,RPL26,RPS27L,EIF2S3,NPM1,EIF4A3,EIF3D
GO:0001732	Formation of cytoplasmic translation initiation complex	5	12	1.57	0.00028	EIF3G,EIF3L,EIF3I,EIF3CL,EIF3D
GO:0050794	Regulation of cellular process	56	2586	0.28	0.00033	RBM4,PARP1,RAB6B,PLAT,NUCB1,EIF3G,CL43,ARPC1A,NME1,S100B,GPLD1,NTS,FUS,RPS9,NUP93,TOLLIP,RAC1,RPS3A,MAPK1,SND1,NACA,EIF3L,HIST1H1C,RPL26,RPS27L,HEXA,GPC1,EIF2S3,EIF3I,FHIT,RSL1D1,NPM1,KPNA7,EIF4A3,PPID,CAPRIN1,EIF3CL,GPRC5C,G3BP1,TIMP3,HNRNPK,VAMP8,SRSF7,TAX1BP1,SNX27,EIF3D,EIF2S1,MAPRE1,MICAL2,SRSF3,HIST1H1D,MARCKSL1,PTBP1,CFD,RAB5A,PABPC1
GO:0006364	rRNA processing	9	88	0.96	0.00040	RPS28,NHP2L1,RPL7A,RPL26,RSL1D1,RPS8,EIF4A3,RPL10A,RPS21
GO:0016032	Viral process	7	44	1.15	0.00042	SSB,EIF3L,ANPEP,PC,VAMP8,EIF3D,RAB5A
GO:0051171	Regulation of nitrogen compound metabolic process	35	1308	0.38	0.00061	RBM4,PARP1,EIF3G,S100B,GPLD1,FUS,RPS9,RAC1,MAPK1,NACA,EIF3L,HIST1H1C,RPL26,RPS27L,EIF2S3,EIF3I,FHIT,NPM1,KPNA7,EIF4A3,PPID,CAPRIN1,EIF3CL,GPRC5C,TIMP3,HNRNPK,SRSF7,TAX1BP1,EIF3D,EIF2S1,MICAL2,SRSF3,HIST1H1D,PTBP1,PABPC1
GO:0008380	RNA splicing	10	126	0.85	0.00082	RBM4,NHP2L1,ALYREF,EFTUD2,EIF4A3,HNRNPK,SRSF7,SRSF3,PTBP1,PABPC1
GO:0031326	Regulation of cellular biosynthetic process	26	836	0.44	0.0011	RBM4,EIF3G,S100B,GPLD1,FUS,RPS9,MAPK1,NACA,EIF3L,HIST1H1C,RPL26,RPS27L,EIF2S3,EIF3I,NPM1,EIF4A3,PPID,CAPRIN1,EIF3CL,HNRNPK,TAX1BP1,EIF3D,EIF2S1,MICAL2,HIST1H1D,PTBP1
GO:0048024	Regulation of mrna splicing, via spliceosome	6	33	1.21	0.0011	RBM4,EIF4A3,HNRNPK,SRSF7,SRSF3,PTBP1
GO:0080090	Regulation of primary metabolic process	35	1358	0.36	0.0013	RBM4,PARP1,EIF3G,S100B,GPLD1,FUS,RPS9,RAC1,MAPK1,NACA,EIF3L,HIST1H1C,RPL26,RPS27L,EIF2S3,EIF3I,FHIT,NPM1,KPNA7,EIF4A3,PPID,CAPRIN1,EIF3CL,GPRC5C,TIMP3,HNRNPK,SRSF7,TAX1BP1,EIF3D,EIF2S1,MICAL2,SRSF3,HIST1H1D,PTBP1,PABPC1
GO:0010556	Regulation of macromolecule biosynthetic process	25	800	0.44	0.0015	RBM4,EIF3G,S100B,FUS,RPS9,MAPK1,NACA,EIF3L,HIST1H1C,RPL26,RPS27L,EIF2S3,EIF3I,NPM1,EIF4A3,PPID,CAPRIN1,EIF3CL,HNRNPK,TAX1BP1,EIF3D,EIF2S1,MICAL2,HIST1H1D,PTBP1
GO:0032268	Regulation of cellular protein metabolic process	23	696	0.47	0.0015	RBM4,EIF3G,S100B,GPLD1,RPS9,RAC1,MAPK1,EIF3L,RPL26,RPS27L,EIF2S3,EIF3I,FHIT,NPM1,KPNA7,EIF4A3,CAPRIN1,EIF3CL,GPRC5C,TIMP3,EIF3D,EIF2S1,PTBP1
GO:0050658	RNA transport	7	57	1.04	0.0017	NUP93,ALYREF,SSB,NPM1,EIF4A3,SRSF7,SRSF3
GO:0048518	Positive regulation of biological process	35	1387	0.35	0.0018	RBM4,PARP1,CL43,ARPC1A,S100B,GPLD1,RPS9,NUP93,RAC1,MAPK1,NACA,HIST1H1C,RPL26,RPS27L,GPC1,EIF2S3,NPM1,KPNA7,EIF4A3,PPID,CAPRIN1,GPRC5C,G3BP1,PC,VAMP8,EIF3D,EIF2S1,MAPRE1,MICAL2,COCH,HIST1H1D,MARCKSL1,CFD,RAB5A,PABPC1
GO:0031323	Regulation of cellular metabolic process	35	1392	0.35	0.0019	RBM4,PARP1,EIF3G,S100B,GPLD1,FUS,RPS9,RAC1,MAPK1,NACA,EIF3L,HIST1H1C,RPL26,RPS27L,EIF2S3,EIF3I,FHIT,NPM1,KPNA7,EIF4A3,PPID,CAPRIN1,EIF3CL,GPRC5C,TIMP3,HNRNPK,SRSF7,TAX1BP1,EIF3D,EIF2S1,MICAL2,SRSF3,HIST1H1D,PTBP1,PABPC1
GO:2000112	Regulation of cellular macromolecule biosynthetic process	24	770	0.44	0.0021	RBM4,EIF3G,S100B,FUS,RPS9,MAPK1,EIF3L,HIST1H1C,RPL26,RPS27L,EIF2S3,EIF3I,NPM1,EIF4A3,PPID,CAPRIN1,EIF3CL,HNRNPK,TAX1BP1,EIF3D,EIF2S1,MICAL2,HIST1H1D,PTBP1
GO:0006397	mRNA processing	10	149	0.78	0.0027	RBM4,NHP2L1,ALYREF,EFTUD2,EIF4A3,HNRNPK,SRSF7,SRSF3,PTBP1,PABPC1
GO:0034470	ncRNA processing	10	149	0.78	0.0027	RPS28,NHP2L1,SSB,RPL7A,RPL26,RSL1D1,RPS8,EIF4A3,RPL10A,RPS21
GO:0042255	Ribosome assembly	6	41	1.11	0.0029	RPS28,RPSA,RPS19,RPS27L,RPL24,RPL6
GO:0048522	Positive regulation of cellular process	32	1251	0.36	0.0033	RBM4,PARP1,CL43,ARPC1A,S100B,GPLD1,RPS9,NUP93,RAC1,MAPK1,NACA,HIST1H1C,RPL26,RPS27L,GPC1,EIF2S3,NPM1,KPNA7,EIF4A3,PPID,CAPRIN1,GPRC5C,G3BP1,VAMP8,EIF3D,EIF2S1,MAPRE1,MICAL2,HIST1H1D,MARCKSL1,RAB5A,PABPC1
GO:0016071	mRNA metabolic process	11	190	0.71	0.0034	RBM4,NHP2L1,ALYREF,SSB,EFTUD2,EIF4A3,HNRNPK,SRSF7,SRSF3,PTBP1,PABPC1
GO:1903311	Regulation of mrna metabolic process	7	68	0.96	0.0041	RBM4,EIF4A3,HNRNPK,SRSF7,SRSF3,PTBP1,PABPC1
GO:0000381	Regulation of alternative mrna splicing, via spliceosome	5	26	1.23	0.0044	RBM4,EIF4A3,SRSF7,SRSF3,PTBP1
GO:0016043	Cellular component organization	34	1402	0.33	0.0047	RPS28,EIF3G,ARPC1A,S100B,CXADR,PSMD4,NHP2L1,NUP93,RAC1,RPSA,EIF3L,HIST1H1C,RPS19,RPS27L,HEXA,RPL24,EIF2S3,EIF3I,NPM1,CDH1,PPID,EIF3CL,G3BP1,NAP1L4,VAMP8,ALDH9A1,EIF3D,EIF2S1,MAPRE1,RPL6,CDH3,MICAL2,HIST1H1D,RAB5A
GO:0000028	Ribosomal small subunit assembly	4	13	1.44	0.0061	RPS28,RPSA,RPS19,RPS27L
GO:0048519	Negative regulation of biological process	29	1133	0.36	0.0075	RBM4,PLG,S100B,GPLD1,SSB,RPS3A,MAPK1,SND1,HIST1H1C,RPL26,RPS27L,GPC1,FHIT,NPM1,KPNA7,EIF4A3,PPID,CAPRIN1,G3BP1,TIMP3,PC,VAMP8,SRSF7,TAX1BP1,EIF2S1,MAPRE1,HIST1H1D,PTBP1,PABPC1
GO:0006405	RNA export from nucleus	5	30	1.17	0.0076	NUP93,ALYREF,SSB,NPM1,SRSF3
GO:0019081	Viral translation	3	5	1.73	0.0135	SSB,EIF3L,EIF3D
GO:0046479	Glycosphingolipid catabolic process	3	5	1.73	0.0135	NEU1,NAGA,HEXA
GO:0000470	Maturation of lsu-rrna	4	17	1.32	0.0139	NHP2L1,RPL7A,RSL1D1,RPL10A
GO:0006913	Nucleocytoplasmic transport	6	60	0.95	0.0165	NUP93,ALYREF,SSB,NPM1,KPNA7,SRSF3
GO:0046514	Ceramide catabolic process	3	6	1.65	0.0190	NEU1,NAGA,HEXA
GO:0010605	Negative regulation of macromolecule metabolic process	18	579	0.44	0.0225	RBM4,S100B,SSB,SND1,HIST1H1C,FHIT,NPM1,KPNA7,EIF4A3,PPID,CAPRIN1,TIMP3,PC,SRSF7,EIF2S1,HIST1H1D,PTBP1,PABPC1
GO:0009892	Negative regulation of metabolic process	19	639	0.42	0.0254	RBM4,S100B,GPLD1,SSB,SND1,HIST1H1C,FHIT,NPM1,KPNA7,EIF4A3,PPID,CAPRIN1,TIMP3,PC,SRSF7,EIF2S1,HIST1H1D,PTBP1,PABPC1
GO:0030490	Maturation of ssu-rrna	4	21	1.23	0.0257	RPS28,NHP2L1,RPS8,RPS21
GO:0051028	mRNA transport	5	41	1.03	0.0257	NUP93,ALYREF,EIF4A3,SRSF7,SRSF3
GO:0044248	Cellular catabolic process	17	536	0.45	0.0261	AMT,ABHD10,NEU1,PSMD4,OAT,GOT2,TOLLIP,SSB,NAGA,SND1,HEXA,GPC1,FHIT,EIF4A3,ANPEP,VAMP8,PABPC1
GO:1901575	Organic substance catabolic process	17	547	0.44	0.0326	AMT,ABHD10,NEU1,PSMD4,OAT,GOT2,TOLLIP,SSB,NAGA,SND1,HEXA,GPC1,FHIT,EIF4A3,ANPEP,PLBD2,PABPC1
GO:0033036	Macromolecule localization	19	663	0.41	0.0375	RAB6B,NUP93,GOT2,TOLLIP,ALYREF,SSB,NACA,AP2M1,HEXA,NPM1,KPNA7,EIF4A3,PPID,VAMP8,SRSF7,SNX27,MAPRE1,SRSF3,RAB5A
GO:0010629	Negative regulation of gene expression	13	356	0.51	0.0417	RBM4,S100B,SSB,SND1,KPNA7,EIF4A3,PPID,CAPRIN1,PC,SRSF7,EIF2S1,PTBP1,PABPC1
GO:1901136	Carbohydrate derivative catabolic process	5	47	0.98	0.0430	ABHD10,NEU1,NAGA,HEXA,GPC1

## Sheet: STRING_ GO Mol functions
Functional enrichment analysis (GO Molecular Function) via STRING of differentially abundant proteins between the 8-12 cell and Morula stages
Term ID	Term name	Observed gene count	Background gene count	Strength	False discovery rate	Genes symbols
GO:0003723	RNA binding	41	396	0.96	1.98e-22	RBM4,RPL19,RPS18,EIF3G,FUS,NHP2L1,RPS9,SSB,RPS3A,SND1,EIF3L,RPL7A,RPS19,RPL26,RPS27L,RPL24,EFTUD2,EIF2S3,EIF3I,RSL1D1,NPM1,EIF4A3,CAPRIN1,EIF3CL,YARS,MARS,NOP56,RPS20,RPL10A,G3BP1,HNRNPK,SRSF7,RPL8,EIF3D,EIF2S1,RPL6,RPL13,SRSF3,RPS13,PTBP1,PABPC1
GO:1901363	Heterocyclic compound binding	63	1516	0.57	2.76e-16	RBM4,PARP1,RAB6B,ATP1A1,RPL19,AMT,NUCB1,RPS18,EIF3G,NME1,FUS,NHP2L1,IDH3A,RPS9,OAT,GOT2,SSB,RAC1,RPS3A,MAPK1,SND1,NACA,EIF3L,RPL7A,HIST1H1C,RPS19,RPL26,RPS27L,RPL24,EFTUD2,CCT8,MUT,EIF2S3,EIF3I,FHIT,RSL1D1,NPM1,EIF4A3,CAPRIN1,EIF3CL,YARS,MARS,NOP56,RPS20,RPL10A,G3BP1,HNRNPK,PC,SRSF7,RPL8,EIF3D,EIF2S1,RPL6,SCYL1,MICAL2,RPL13,SRSF3,HIST1H1D,RPS13,MTHFD1L,PTBP1,RAB5A,PABPC1
GO:0097159	Organic cyclic compound binding	63	1545	0.56	4.63e-16	RBM4,PARP1,RAB6B,ATP1A1,RPL19,AMT,NUCB1,RPS18,EIF3G,NME1,FUS,NHP2L1,IDH3A,RPS9,OAT,GOT2,SSB,RAC1,RPS3A,MAPK1,SND1,NACA,EIF3L,RPL7A,HIST1H1C,RPS19,RPL26,RPS27L,RPL24,EFTUD2,CCT8,MUT,EIF2S3,EIF3I,FHIT,RSL1D1,NPM1,EIF4A3,CAPRIN1,EIF3CL,YARS,MARS,NOP56,RPS20,RPL10A,G3BP1,HNRNPK,PC,SRSF7,RPL8,EIF3D,EIF2S1,RPL6,SCYL1,MICAL2,RPL13,SRSF3,HIST1H1D,RPS13,MTHFD1L,PTBP1,RAB5A,PABPC1
GO:0003676	Nucleic acid binding	46	849	0.68	2.41e-15	RBM4,PARP1,RPL19,NUCB1,RPS18,EIF3G,FUS,NHP2L1,RPS9,SSB,RPS3A,SND1,NACA,EIF3L,RPL7A,HIST1H1C,RPS19,RPL26,RPS27L,RPL24,EFTUD2,EIF2S3,EIF3I,RSL1D1,NPM1,EIF4A3,CAPRIN1,EIF3CL,YARS,MARS,NOP56,RPS20,RPL10A,G3BP1,HNRNPK,SRSF7,RPL8,EIF3D,EIF2S1,RPL6,RPL13,SRSF3,HIST1H1D,RPS13,PTBP1,PABPC1
GO:0005488	Binding	93	3486	0.37	7.10e-14	RBM4,PARP1,RAB6B,CACYBP,PLAT,ATP1A1,PLG,RPL19,AMT,NUCB1,RPS18,EIF3G,CL43,ARPC1A,NME1,S100B,CXADR,NTS,FUS,PSMD4,NHP2L1,IDH3A,RPS9,OAT,GOT2,TOLLIP,SSB,RAC1,RPSA,RPS3A,MAPK1,SND1,NACA,EIF3L,RPL7A,HIST1H1C,RPS19,RPL26,AP2M1,PAMR1,RPS27L,RPL24,EFTUD2,GPC1,CCT8,MUT,EIF2S3,EIF3I,FHIT,RSL1D1,NPM1,KPNA7,CDH1,EIF4A3,CLINT1,PPID,CAPRIN1,ANPEP,EIF3CL,YARS,MARS,NOP56,RPS20,RPL10A,G3BP1,TIMP3,RPS21,HNRNPK,NAP1…
GO:0003735	Structural constituent of ribosome	20	146	1.09	2.38e-12	RPL19,RPS28,RPS18,RPS9,RPSA,RPS3A,RPS19,RPL26,RPS27L,RPL24,RPS8,RPS20,RPL10A,RPS21,RPL28,RPL8,RPL6,RPS24,RPL13,RPS13
GO:0005198	Structural molecule activity	21	275	0.83	1.40e-08	RPL19,RPS28,RPS18,RPS9,NUP93,RPSA,RPS3A,RPS19,RPL26,RPS27L,RPL24,RPS8,RPS20,RPL10A,RPS21,RPL28,RPL8,RPL6,RPS24,RPL13,RPS13
GO:0003729	mRNA binding	11	86	1.06	7.13e-06	RBM4,SSB,RPS3A,RPL26,RSL1D1,EIF4A3,G3BP1,HNRNPK,EIF3D,PTBP1,PABPC1
GO:0045182	Translation regulator activity	9	58	1.14	3.16e-05	EIF3G,RPS9,EIF3L,RPS27L,EIF2S3,EIF3I,EIF3CL,EIF3D,EIF2S1
GO:0003743	Translation initiation factor activity	7	31	1.3	9.47e-05	EIF3G,EIF3L,EIF2S3,EIF3I,EIF3CL,EIF3D,EIF2S1
GO:0090079	Translation regulator activity, nucleic acid binding	8	52	1.14	0.00015	EIF3G,EIF3L,RPS27L,EIF2S3,EIF3I,EIF3CL,EIF3D,EIF2S1
GO:0036094	Small molecule binding	26	828	0.45	0.0014	PARP1,RAB6B,ATP1A1,AMT,CL43,NME1,IDH3A,OAT,GOT2,RAC1,MAPK1,EFTUD2,CCT8,MUT,EIF2S3,FHIT,EIF4A3,YARS,MARS,G3BP1,PC,SLC2A3,SCYL1,MICAL2,MTHFD1L,RAB5A
GO:0005515	Protein binding	40	1727	0.31	0.0044	RBM4,CACYBP,PLAT,PLG,NUCB1,ARPC1A,S100B,CXADR,NTS,PSMD4,NHP2L1,OAT,TOLLIP,RAC1,RPSA,MAPK1,NACA,AP2M1,GPC1,CCT8,MUT,FHIT,NPM1,CDH1,CLINT1,PPID,EIF3CL,TIMP3,RPS21,NAP1L4,PC,VAMP8,SRSF7,TAX1BP1,MAPRE1,CDH3,MICAL2,SRSF3,MARCKSL1,PABPC1
GO:0004553	Hydrolase activity, hydrolyzing o-glycosyl compounds	5	33	1.13	0.0212	ABHD10,NEU1,NAGA,HEXA,GLB1
GO:0000166	Nucleotide binding	20	675	0.42	0.0344	PARP1,RAB6B,ATP1A1,NME1,IDH3A,RAC1,MAPK1,EFTUD2,CCT8,EIF2S3,FHIT,EIF4A3,YARS,MARS,G3BP1,PC,SCYL1,MICAL2,MTHFD1L,RAB5A
GO:0003824	Catalytic activity	40	1915	0.27	0.0344	PARP1,RAB6B,PLAT,PLG,AMT,ABHD10,NME1,GPLD1,NEU1,NMT1,IDH3A,OAT,GOT2,RAC1,NAGA,MAPK1,SND1,HEXA,EFTUD2,FKBP2,MUT,EIF2S3,FHIT,GLB1,EIF4A3,PPID,ANPEP,YARS,MARS,PLBD2,BTD,G3BP1,PC,ALDH9A1,SCYL1,MICAL2,MTHFD1L,LPCAT3,CFD,RAB5A
GO:0043167	Ion binding	38	1788	0.28	0.0344	RBM4,PARP1,RAB6B,ATP1A1,AMT,NUCB1,NME1,S100B,FUS,IDH3A,OAT,GOT2,RAC1,MAPK1,PAMR1,RPS27L,EFTUD2,GPC1,CCT8,MUT,EIF2S3,CDH1,EIF4A3,CLINT1,ANPEP,YARS,MARS,G3BP1,TIMP3,PC,SRSF7,TAX1BP1,SNX27,SCYL1,CDH3,MICAL2,MTHFD1L,RAB5A
GO:0048027	mRNA 5-UTR binding	3	7	1.58	0.0403	RPS3A,RPL26,RSL1D1

## Sheet: STRING_GO Cell component
Functional enrichment analysis (GO Cellular Component) via STRING of differentially abundant proteins between the 8-12 cell and Morula stages
Term ID	Term name	Observed gene count	Background gene count	Strength	False discovery rate	Genes symbols
GO:1990904	Ribonucleoprotein complex	38	330	1.01	2.22e-22	RPL19,RPS28,RPS18,EIF3G,NHP2L1,RPS9,ALYREF,SSB,RPSA,RPS3A,SND1,EIF3L,RPL7A,RPS19,RPL26,RPS27L,RPL24,EFTUD2,EIF3I,RSL1D1,RPS8,NPM1,EIF4A3,EIF3CL,NOP56,RPS20,RPL10A,G3BP1,RPS21,HNRNPK,RPL28,RPL8,EIF3D,EIF2S1,RPL6,RPL13,RPS13,PABPC1
GO:0022626	Cytosolic ribosome	20	80	1.35	1.09e-16	RPL19,RPS28,RPS18,RPS9,RPSA,RPS3A,RPL7A,RPS19,RPL26,RPS27L,RPL24,RPS8,RPS20,RPL10A,RPS21,RPL28,RPL8,RPL6,RPL13,RPS13
GO:0005840	Ribosome	21	171	1.04	3.18e-12	RPL19,RPS28,RPS18,RPS9,RPSA,RPS3A,RPL7A,RPS19,RPL26,RPS27L,RPL24,RPS8,RPS20,RPL10A,RPS21,RPL28,RPL8,RPL6,RPS24,RPL13,RPS13
GO:0005622	Intracellular	102	4355	0.32	3.47e-12	RBM4,PARP1,RAB6B,CACYBP,RPL19,AMT,NUCB1,RPS28,RPS18,EIF3G,CL43,ARPC1A,ABHD10,NME1,S100B,CXADR,GPLD1,NTS,NEU1,FUS,NMT1,PSMD4,NHP2L1,IDH3A,RPS9,NUP93,OAT,GOT2,TOLLIP,ALYREF,SSB,RAC1,NAGA,RPSA,RPS3A,FLOT2,MAPK1,SND1,NACA,EIF3L,RPL7A,HIST1H1C,RPS19,RPL26,AP2M1,RPS27L,HEXA,RPL24,EFTUD2,GPC1,CCT8,MUT,EIF2S3,EIF3I,FHIT,RSL1D1,GLB1,RPS8,NPM1,KPNA7,CDH1,EIF4A3,CLINT1,PPID,CAPRIN1,ANPEP,EIF3CL,YARS,MARS,GP…
GO:0005737	Cytoplasm	91	3613	0.35	3.47e-12	RBM4,RAB6B,CACYBP,RPL19,AMT,NUCB1,RPS28,RPS18,EIF3G,CL43,ARPC1A,ABHD10,NME1,S100B,CXADR,GPLD1,NTS,NEU1,FUS,NMT1,PSMD4,IDH3A,RPS9,OAT,GOT2,TOLLIP,ALYREF,SSB,RAC1,NAGA,RPSA,RPS3A,FLOT2,MAPK1,SND1,NACA,EIF3L,RPL7A,RPS19,RPL26,AP2M1,RPS27L,HEXA,RPL24,GPC1,CCT8,MUT,EIF2S3,EIF3I,FHIT,GLB1,RPS8,NPM1,KPNA7,CDH1,EIF4A3,CLINT1,PPID,CAPRIN1,ANPEP,EIF3CL,YARS,MARS,NOP56,PLBD2,RPS20,RPL10A,G3BP1,RPS21,HNRNPK,…
GO:0044391	Ribosomal subunit	20	157	1.05	3.92e-12	RPL19,RPS28,RPS18,RPS9,RPSA,RPS3A,RPL7A,RPS19,RPL26,RPS27L,RPL24,RPS8,RPS20,RPL10A,RPS21,RPL28,RPL8,RPL6,RPL13,RPS13
GO:0043229	Intracellular organelle	92	3725	0.34	4.85e-12	RBM4,PARP1,RAB6B,CACYBP,RPL19,AMT,NUCB1,RPS28,RPS18,EIF3G,CL43,ARPC1A,ABHD10,NME1,S100B,CXADR,GPLD1,NTS,NEU1,FUS,PSMD4,NHP2L1,IDH3A,RPS9,NUP93,OAT,GOT2,ALYREF,SSB,RAC1,NAGA,RPSA,RPS3A,FLOT2,MAPK1,SND1,NACA,EIF3L,RPL7A,HIST1H1C,RPS19,RPL26,AP2M1,RPS27L,HEXA,RPL24,EFTUD2,GPC1,CCT8,MUT,FHIT,RSL1D1,GLB1,RPS8,NPM1,KPNA7,CDH1,EIF4A3,CLINT1,PPID,CAPRIN1,MARS,GPRC5C,NOP56,PLBD2,RPS20,RPL10A,G3BP1,RPS21,H…
GO:0043226	Organelle	94	3909	0.33	9.31e-12	RBM4,PARP1,RAB6B,CACYBP,RPL19,AMT,NUCB1,RPS28,RPS18,EIF3G,CL43,ARPC1A,ABHD10,NME1,S100B,CXADR,GPLD1,NTS,NEU1,FUS,PSMD4,NHP2L1,IDH3A,RPS9,NUP93,OAT,GOT2,ALYREF,SSB,RAC1,NAGA,RPSA,RPS3A,FLOT2,MAPK1,SND1,NACA,EIF3L,RPL7A,HIST1H1C,RPS19,RPL26,AP2M1,RPS27L,HEXA,RPL24,EFTUD2,FKBP2,GPC1,CCT8,MUT,FHIT,RSL1D1,GLB1,RPS8,NPM1,KPNA7,CDH1,EIF4A3,CLINT1,PPID,CAPRIN1,MARS,GPRC5C,NOP56,PLBD2,RPS20,RPL10A,G3BP1,R…
GO:0005829	Cytosol	43	984	0.59	1.13e-11	RBM4,RAB6B,CACYBP,RPL19,RPS28,RPS18,ABHD10,S100B,NMT1,PSMD4,RPS9,RAC1,RPSA,RPS3A,MAPK1,SND1,RPL7A,RPS19,RPL26,RPS27L,RPL24,CCT8,EIF2S3,FHIT,RPS8,PPID,CAPRIN1,MARS,RPS20,RPL10A,G3BP1,RPS21,RPL28,VAMP8,SNX27,ALDH9A1,RPL8,EIF2S1,RPL6,RPL13,RPS13,RAB5A,PABPC1
GO:0043232	Intracellular non-membrane-bounded organelle	49	1295	0.53	2.44e-11	RBM4,PARP1,RPL19,RPS28,RPS18,ARPC1A,NHP2L1,RPS9,RAC1,RPSA,RPS3A,MAPK1,EIF3L,RPL7A,HIST1H1C,RPS19,RPL26,RPS27L,RPL24,CCT8,FHIT,RSL1D1,RPS8,NPM1,KPNA7,EIF4A3,PPID,CAPRIN1,MARS,NOP56,RPS20,RPL10A,G3BP1,RPS21,HNRNPK,RPL28,RPL8,EIF2S1,MAPRE1,RPL6,SCYL1,MICAL2,RPS24,RPL13,HIST1H1D,RPS13,MARCKSL1,RAB5A,PABPC1
GO:0110165	Cellular anatomical entity	113	5420	0.27	4.74e-11	RBM4,PARP1,RAB6B,CACYBP,PLAT,ATP1A1,PLG,RPL19,AMT,NUCB1,RPS28,RPS18,EIF3G,CL43,ARPC1A,ABHD10,NME1,S100B,CXADR,GPLD1,NTS,NEU1,FUS,NMT1,PSMD4,NHP2L1,IDH3A,RPS9,NUP93,OAT,GOT2,TOLLIP,ALYREF,SSB,RAC1,NAGA,RPSA,RPS3A,FLOT2,MAPK1,SND1,NACA,EIF3L,RPL7A,HIST1H1C,RPS19,RPL26,AP2M1,PAMR1,RPS27L,HEXA,RPL24,EFTUD2,FKBP2,GPC1,CCT8,MUT,EIF2S3,EIF3I,FHIT,RSL1D1,GLB1,RPS8,NPM1,KPNA7,CDH1,EIF4A3,CLINT1,PPID,CAPRI…
GO:0032991	Protein-containing complex	57	1771	0.46	8.48e-11	CACYBP,RPL19,RPS28,RPS18,EIF3G,CL43,ARPC1A,GPLD1,PSMD4,NHP2L1,RPS9,NUP93,ALYREF,SSB,RPSA,RPS3A,SND1,NACA,EIF3L,RPL7A,HIST1H1C,RPS19,RPL26,AP2M1,RPS27L,RPL24,EFTUD2,CCT8,EIF2S3,EIF3I,RSL1D1,RPS8,NPM1,CDH1,EIF4A3,CLINT1,EIF3CL,MARS,GPRC5C,NOP56,RPS20,RPL10A,G3BP1,RPS21,HNRNPK,RPL28,VAMP8,RPL8,EIF3D,EIF2S1,RPL6,CDH3,MICAL2,RPL13,HIST1H1D,RPS13,PABPC1
GO:0022627	Cytosolic small ribosomal subunit	11	34	1.46	3.25e-10	RPS28,RPS18,RPS9,RPSA,RPS3A,RPS19,RPS27L,RPS8,RPS20,RPS21,RPS13
GO:0043227	Membrane-bounded organelle	82	3477	0.32	1.69e-09	RBM4,PARP1,RAB6B,CACYBP,RPL19,AMT,NUCB1,RPS28,EIF3G,CL43,ARPC1A,ABHD10,NME1,S100B,CXADR,GPLD1,NTS,NEU1,FUS,PSMD4,NHP2L1,IDH3A,RPS9,NUP93,OAT,GOT2,ALYREF,SSB,RAC1,NAGA,RPSA,RPS3A,FLOT2,MAPK1,SND1,NACA,EIF3L,RPL7A,HIST1H1C,RPL26,AP2M1,RPS27L,HEXA,RPL24,EFTUD2,FKBP2,GPC1,MUT,FHIT,RSL1D1,GLB1,NPM1,KPNA7,CDH1,EIF4A3,CLINT1,PPID,MARS,GPRC5C,NOP56,PLBD2,G3BP1,RPS21,HNRNPK,NAP1L4,PC,VAMP8,SRSF7,SNX27,EIF…
GO:0043231	Intracellular membrane-bounded organelle	75	3135	0.33	1.01e-08	RBM4,PARP1,RAB6B,CACYBP,RPL19,AMT,NUCB1,RPS28,EIF3G,CL43,ARPC1A,ABHD10,NME1,S100B,CXADR,GPLD1,NEU1,FUS,PSMD4,NHP2L1,IDH3A,RPS9,NUP93,OAT,GOT2,ALYREF,SSB,RAC1,NAGA,RPSA,RPS3A,MAPK1,SND1,NACA,EIF3L,RPL7A,HIST1H1C,RPL26,AP2M1,RPS27L,HEXA,RPL24,EFTUD2,MUT,FHIT,RSL1D1,GLB1,NPM1,KPNA7,CDH1,EIF4A3,CLINT1,PPID,MARS,GPRC5C,NOP56,PLBD2,G3BP1,RPS21,HNRNPK,NAP1L4,PC,VAMP8,SRSF7,EIF2S1,MAPRE1,RPL6,SCYL1,MICAL…
GO:0005730	Nucleolus	17	234	0.81	4.64e-07	RBM4,PARP1,RPL19,NHP2L1,RPS9,RPS3A,EIF3L,RPL7A,RPL26,FHIT,RSL1D1,NPM1,EIF4A3,PPID,MARS,NOP56,RPS13
GO:0022625	Cytosolic large ribosomal subunit	9	45	1.25	9.94e-07	RPL19,RPL7A,RPL26,RPL24,RPL10A,RPL28,RPL8,RPL6,RPL13
GO:0042788	Polysomal ribosome	7	18	1.54	9.94e-07	RPL19,RPS28,RPL7A,RPL24,RPL10A,RPS21,RPL6
GO:0033290	Eukaryotic 48s preinitiation complex	6	12	1.65	3.45e-06	EIF3G,EIF3L,EIF3I,EIF3CL,EIF3D,EIF2S1
GO:0005634	Nucleus	48	1873	0.36	7.33e-06	RBM4,PARP1,CACYBP,RPL19,AMT,EIF3G,ARPC1A,NME1,S100B,CXADR,FUS,PSMD4,NHP2L1,RPS9,NUP93,ALYREF,SSB,RPSA,RPS3A,MAPK1,SND1,NACA,EIF3L,RPL7A,HIST1H1C,RPL26,RPS27L,EFTUD2,FHIT,RSL1D1,NPM1,KPNA7,EIF4A3,CLINT1,PPID,MARS,NOP56,G3BP1,HNRNPK,NAP1L4,SRSF7,EIF2S1,MICAL2,SRSF3,HIST1H1D,RPS13,PTBP1,PABPC1
GO:0070013	Intracellular organelle lumen	35	1139	0.44	9.68e-06	RBM4,PARP1,CACYBP,RPL19,AMT,S100B,NEU1,NHP2L1,RPS9,NUP93,OAT,GOT2,ALYREF,RPS3A,EIF3L,RPL7A,HIST1H1C,RPL26,MUT,FHIT,RSL1D1,NPM1,KPNA7,EIF4A3,CLINT1,PPID,MARS,NOP56,PLBD2,HNRNPK,PC,SRSF7,SRSF3,HIST1H1D,RPS13
GO:0031981	Nuclear lumen	29	870	0.47	2.38e-05	RBM4,PARP1,CACYBP,RPL19,AMT,S100B,NHP2L1,RPS9,NUP93,ALYREF,RPS3A,EIF3L,RPL7A,HIST1H1C,RPL26,FHIT,RSL1D1,NPM1,KPNA7,EIF4A3,CLINT1,PPID,MARS,NOP56,HNRNPK,SRSF7,SRSF3,HIST1H1D,RPS13
GO:0005852	Eukaryotic translation initiation factor 3 complex	5	11	1.61	5.47e-05	EIF3G,EIF3L,EIF3I,EIF3CL,EIF3D
GO:0016282	Eukaryotic 43s preinitiation complex	5	12	1.57	7.42e-05	EIF3G,EIF3L,EIF3I,EIF3CL,EIF3D
GO:0010494	Cytoplasmic stress granule	5	22	1.31	0.00083	RBM4,CAPRIN1,G3BP1,EIF2S1,PABPC1
GO:0030054	Cell junction	17	448	0.53	0.0014	RPL19,CXADR,NTS,RPS9,RAC1,RPL7A,GPC1,CDH1,CAPRIN1,RPS20,RPS21,HNRNPK,RPL8,EIF2S1,MAPRE1,CDH3,RAB5A
GO:0045121	Membrane raft	7	87	0.85	0.0063	ATP1A1,CXADR,FLOT2,MAPK1,GPC1,CDH1,RAB5A
GO:0071541	Eukaryotic translation initiation factor 3 complex, eif3m	3	6	1.65	0.0074	EIF3I,EIF3CL,EIF3D
GO:0045202	Synapse	12	295	0.56	0.0115	RPL19,NTS,RPS9,RAC1,RPL7A,GPC1,CAPRIN1,RPS20,RPS21,RPL8,EIF2S1,RAB5A
GO:0005681	Spliceosomal complex	6	79	0.83	0.0235	NHP2L1,ALYREF,EFTUD2,EIF4A3,HNRNPK,PABPC1
GO:0031428	Box c/d snornp complex	2	2	1.95	0.0448	NHP2L1,NOP56
GO:0005791	Rough endoplasmic reticulum	4	34	1.02	0.0479	RPS28,CL43,RPS21,RPL6

## Sheet: STRING_PPI network details
Protein-protein interaction network of differentially abundant proteins between the 8-12 cell and Morula stages
Genes symols of Node 1	Genes symols of Node 2	Neighborhood on chromosome	Gene fusion	Phylogenetic cooccurrence	Homology	Coexpression	Experimentally determined interaction	Database annotated	Automated textmining	Combined score
ABCF1	RPS18	0.088	0	0	0	0.054	0.431	0	0	0.466
ABCF1	RPS9	0.062	0	0	0	0.109	0.348	0	0	0.407
ABCF1	SSB	0	0	0	0	0.440	0.055	0	0	0.448
ABCF1	EIF4G1	0	0	0	0	0.403	0.123	0	0	0.454
ABCF1	YARS	0.154	0	0	0	0.782	0	0	0	0.807
ACAA1	HSD17B4	0.130	0	0	0	0.337	0.344	0.979	0	0.991
ACAA1	ECI2	0.155	0	0	0	0.299	0.258	0.868	0	0.934
AGPAT9	LPCAT3	0	0	0	0	0.062	0.158	0.903	0	0.916
AGRN	RAC1	0	0	0	0	0.062	0	0.460	0	0.471
ALDH9A1	GOT2	0	0	0	0	0.120	0.302	0.187	0	0.457
ALYREF	ELAVL1	0	0	0	0	0.806	0.055	0	0	0.809
ALYREF	LOC510852	0	0	0	0	0.793	0.210	0	0	0.829
ALYREF	U2AF2	0	0	0	0	0.538	0.213	0	0	0.620
ALYREF	G3BP1	0	0	0	0	0.396	0.119	0	0	0.445
ALYREF	SFPQ	0	0	0	0	0.472	0.053	0	0	0.478
ALYREF	SF3B1	0	0	0	0	0.066	0.402	0	0	0.417
ALYREF	RSL1D1	0	0	0	0	0.511	0.083	0	0	0.532
ALYREF	DDX5	0	0	0	0	0.098	0.399	0	0	0.434
ALYREF	SSB	0	0	0	0	0.512	0.156	0	0	0.570
ALYREF	NCL	0	0	0	0	0.245	0.297	0	0	0.447
ALYREF	EFTUD2	0	0	0	0	0.180	0.527	0	0	0.595
ALYREF	HNRNPU	0	0	0	0	0.337	0.337	0	0	0.541
ALYREF	SRSF7	0	0	0	0	0.470	0.113	0	0	0.509
ALYREF	MATR3	0	0	0	0	0.750	0.051	0	0	0.752
ALYREF	ILF3	0	0	0	0	0.793	0	0	0	0.793
ALYREF	HNRNPM	0	0	0	0.603	0.777	0.218	0	0	0.818
ALYREF	PTBP1	0	0	0	0	0.805	0.075	0	0	0.812
ALYREF	HNRNPL	0	0	0	0	0.794	0.053	0	0	0.796
ALYREF	ERH	0	0	0	0	0.816	0.121	0	0	0.832
ALYREF	SRSF3	0	0	0	0	0.799	0.070	0	0	0.806
ALYREF	HNRNPAB	0	0	0.289	0	0.818	0.210	0	0	0.889
ALYREF	HNRNPK	0	0	0	0	0.793	0.401	0	0	0.870
ALYREF	EIF4A3	0	0	0	0	0.433	0.484	0	0	0.695
ALYREF	DDX39A	0	0	0	0	0.717	0.668	0	0	0.902
AMT	MTHFD1L	0.119	0	0	0	0.120	0.219	0.961	0	0.973
ANPEP	GOT2	0	0	0	0	0.065	0.091	0.800	0	0.815
ANPEP	SLC2A3	0	0	0	0	0.063	0.078	0.394	0	0.430
AP2M1	CLINT1	0	0	0	0	0.082	0.166	0.540	0	0.617
ATP1A1	MAPK1	0	0	0	0	0.065	0.087	0.600	0	0.628
BTD	HEXA	0	0	0	0	0.061	0.458	0	0	0.469
CACYBP	PPID	0	0	0	0	0.439	0.044	0	0	0.441
CACYBP	EIF2S1	0	0	0	0	0.466	0	0	0	0.466
CACYBP	CCT8	0	0	0	0	0.680	0	0	0	0.680
CACYBP	S100B	0	0	0	0	0	0.593	0	0	0.593
CAPRIN1	HNRNPD	0	0	0	0	0.371	0.137	0	0	0.433
CAPRIN1	EIF2S1	0	0	0	0	0.066	0.421	0	0	0.436
CAPRIN1	KHSRP	0	0	0	0	0.064	0.458	0	0	0.470
CAPRIN1	G3BP1	0	0	0	0	0.201	0.828	0	0	0.856
CCAR2	U2AF2	0	0	0	0	0.426	0.242	0	0	0.546
CCT8	CACYBP	0	0	0	0	0.680	0	0	0	0.680
CCT8	NHP2L1	0	0	0	0	0.423	0	0	0	0.422
CCT8	SSB	0	0	0	0	0.764	0.055	0	0	0.768
CCT8	HNRNPM	0	0	0	0	0.532	0.054	0	0	0.538
CCT8	RPSA	0	0	0	0	0.441	0	0	0	0.441
CCT8	RPS3A	0	0	0	0	0.466	0	0	0	0.465
CCT8	PA2G4	0	0	0	0	0.688	0	0.300	0	0.772
CCT8	RPL7A	0	0	0	0	0.411	0	0	0	0.410
CCT8	FARSB	0	0	0	0	0.403	0	0	0	0.403
CCT8	RPL26	0	0	0.215	0	0.324	0	0	0	0.446
CCT8	HNRNPAB	0	0	0	0	0.674	0	0	0	0.674
CCT8	RPL28	0	0	0	0	0.407	0	0	0	0.407
CCT8	SRSF7	0	0	0	0	0.450	0	0	0	0.450
CCT8	NOP56	0	0	0	0	0.414	0	0	0	0.414
CCT8	RPL13	0	0	0	0	0.489	0	0	0	0.489
CCT8	RPS4Y1	0	0	0	0	0.511	0	0	0	0.511
CCT8	EIF2S3	0	0	0	0	0.523	0	0	0	0.523
CCT8	RPL6	0	0	0	0	0.565	0	0	0	0.565
CCT8	GTPBP4	0	0	0	0	0.585	0	0	0	0.585
CCT8	NCL	0	0	0	0	0.561	0	0	0	0.561
CCT8	RPS13	0	0	0.225	0	0.383	0	0	0	0.501
CCT8	RSL1D1	0	0	0	0	0.612	0	0	0	0.612
CCT8	EIF3I	0	0	0	0	0.751	0	0	0	0.751
CCT8	RPS8	0	0	0	0	0.747	0	0	0	0.747
CCT8	RPS20	0	0	0	0	0.729	0	0	0	0.729
CCT8	EIF2S1	0	0	0	0	0.877	0.131	0	0	0.889
CDH1	RAC1	0	0	0	0	0	0.075	0.400	0	0.421
CDH1	MAPK1	0	0	0	0	0	0.055	0.560	0	0.566
CDH1	CDH3	0	0	0	0.954	0.085	0.113	0.540	0	0.594
CDH1	FER	0	0	0	0	0	0.113	0.612	0	0.641
CDH1	RAB5A	0	0	0	0	0	0	0.612	0	0.612
CDH3	RAC1	0	0	0	0	0	0.075	0.400	0	0.421
CDH3	MAPK1	0	0	0	0	0	0.051	0.501	0	0.506
CDH3	CDH1	0	0	0	0.954	0.085	0.113	0.540	0	0.594
CDH3	FER	0	0	0	0	0	0.073	0.501	0	0.517
CDH3	RAB5A	0	0	0	0	0	0	0.584	0	0.584
CHD4	PARP1	0	0	0	0	0.085	0.432	0	0	0.458
CHD4	TOP2A	0	0	0	0	0.187	0.184	0.259	0	0.465
CLINT1	AP2M1	0	0	0	0	0.082	0.166	0.540	0	0.617
DDX17	LOC510852	0	0	0	0	0.092	0.276	0.167	0	0.404
DDX17	U2AF2	0	0	0	0	0.087	0.474	0	0	0.499
DDX17	FUS	0	0	0	0	0.066	0.763	0	0	0.769
DDX17	SF3B1	0	0	0	0	0.643	0.271	0	0	0.729
DDX17	PA2G4	0.044	0	0	0	0.721	0.089	0	0	0.735
DDX17	RSL1D1	0	0	0	0	0.543	0.161	0	0	0.600
DDX17	HNRNPDL	0	0	0	0	0.092	0.452	0.167	0	0.549
DDX17	GTPBP4	0	0	0	0	0.737	0.226	0	0	0.787
DDX17	EIF4A3	0	0	0.446	0.804	0.291	0.317	0	0	0.536
DDX17	EIF3CL	0	0	0	0	0.560	0.219	0	0	0.641
DDX17	MARS	0	0	0	0	0.481	0.158	0	0	0.544
DDX17	DDX5	0	0	0.447	0.967	0.170	0.764	0	0	0.798
DDX17	NOP56	0.044	0	0	0	0.420	0.257	0	0	0.552
DDX17	HNRNPK	0	0	0	0	0.205	0.452	0	0	0.545
DDX17	EIF4G1	0	0	0	0	0.380	0.201	0.197	0	0.567
DDX17	EIF3A	0	0	0	0	0.146	0.228	0.273	0	0.479
DDX17	EIF2S1	0	0	0	0	0.166	0.219	0.273	0	0.485
DDX17	HNRNPU	0	0	0	0	0.120	0.667	0	0	0.694
DDX21	EIF3G	0	0	0	0	0.389	0.245	0	0	0.518
DDX21	PA2G4	0.044	0	0	0	0.377	0.089	0	0	0.410
DDX21	HNRNPAB	0	0	0	0	0.223	0.218	0.167	0	0.450
DDX21	EIF3I	0	0	0	0	0.283	0.219	0	0	0.416
DDX21	EIF3CL	0	0	0	0	0.294	0.219	0	0	0.425
DDX21	EIF4G1	0	0	0	0	0.189	0.201	0.197	0	0.434
DDX21	EIF2S1	0	0	0	0	0.228	0.219	0.273	0	0.523
DDX21	NOP56	0.044	0	0	0	0.463	0.257	0	0	0.585
DDX21	EIF3A	0	0	0	0	0.307	0.228	0.273	0	0.577
DDX21	EIF3D	0	0	0	0	0.577	0.218	0	0	0.655
DDX21	NCL	0	0	0	0	0.401	0.172	0.202	0	0.570
DDX21	RSL1D1	0	0	0	0	0.665	0.161	0	0	0.707
DDX21	GTPBP4	0	0	0	0	0.775	0.226	0	0	0.818
DDX39A	LOC510852	0	0	0	0	0.347	0.236	0.167	0	0.548
DDX39A	U2AF2	0	0	0	0	0.272	0.461	0	0	0.590
DDX39A	ALYREF	0	0	0	0	0.717	0.668	0	0	0.902
DDX39A	SSB	0	0	0	0	0.533	0.156	0	0	0.589
DDX39A	HNRNPM	0.042	0	0	0	0.512	0.128	0	0	0.556
DDX39A	RPSA	0	0	0	0	0.340	0.219	0	0	0.462
DDX39A	EFTUD2	0	0	0	0	0.734	0.218	0	0	0.783
DDX39A	HNRNPAB	0	0	0	0	0.584	0.236	0.167	0	0.712
DDX39A	EIF2S3	0	0	0	0	0.476	0.154	0.239	0	0.633
DDX39A	EIF4A3	0	0	0.446	0.859	0.504	0.450	0	0	0.732
DDX39A	ERH	0	0	0	0	0.380	0.113	0	0	0.426
DDX39A	MARS	0	0	0	0	0.450	0.158	0	0	0.517
DDX39A	NOP56	0.044	0	0	0	0.528	0.218	0	0	0.616
DDX39A	HNRNPK	0	0	0	0	0.472	0.130	0	0	0.521
DDX39A	LMNB1	0	0	0	0	0.149	0.400	0	0	0.467
DDX39A	PTBP1	0	0	0	0	0.350	0.045	0.207	0	0.464
DDX39A	RPS13	0.044	0	0	0	0.386	0.164	0	0	0.466
DDX39A	EIF3A	0	0	0	0	0.120	0.228	0.273	0	0.462
DDX39A	RPL13	0	0	0	0	0.456	0.149	0	0	0.517
DDX39A	EIF3D	0	0	0	0	0.458	0.218	0	0	0.558
DDX39A	EIF4G1	0	0	0	0	0.198	0.201	0.197	0	0.441
DDX39A	EIF2S1	0	0	0	0	0.448	0.219	0.273	0	0.659
DDX39A	SRSF3	0	0	0	0	0.744	0.092	0	0	0.758
DDX39A	SRSF7	0	0	0	0	0.595	0.092	0	0	0.617
DDX39A	HNRNPL	0	0	0	0	0.373	0.654	0	0	0.773
DDX5	RBM4	0	0	0	0	0.065	0.392	0	0	0.407
DDX5	LOC510852	0	0	0	0	0.110	0.407	0.167	0	0.522
DDX5	FUS	0	0	0	0	0.066	0.763	0	0	0.769
DDX5	ALYREF	0	0	0	0	0.098	0.399	0	0	0.434
DDX5	SF3B1	0	0	0	0	0.646	0.402	0	0	0.779
DDX5	PA2G4	0.044	0	0	0	0.721	0.089	0	0	0.735
DDX5	EFTUD2	0	0	0	0	0.066	0.402	0	0	0.417
DDX5	RSL1D1	0	0	0	0	0.543	0.161	0	0	0.600
DDX5	HNRNPDL	0	0	0	0	0.129	0.413	0.167	0	0.537
DDX5	GTPBP4	0	0	0	0	0.744	0.226	0	0	0.793
DDX5	EIF4A3	0	0	0.446	0.797	0.291	0.439	0	0	0.620
DDX5	SFPQ	0	0	0	0	0.154	0.389	0	0	0.461
DDX5	EIF3CL	0	0	0	0	0.560	0.219	0	0	0.641
DDX5	MARS	0	0	0	0	0.481	0.158	0	0	0.544
DDX5	EIF2S1	0	0	0	0	0.166	0.219	0.273	0	0.485
DDX5	EIF3A	0	0	0	0	0.140	0.228	0.273	0	0.475
DDX5	NOP56	0.044	0	0	0	0.420	0.257	0	0	0.552
DDX5	EIF4G1	0	0	0	0	0.380	0.201	0.197	0	0.567
DDX5	DDX17	0	0	0.447	0.967	0.170	0.764	0	0	0.798
DDX5	HNRNPK	0	0	0	0	0.323	0.580	0	0	0.703
DDX5	HNRNPU	0	0	0	0	0.163	0.667	0	0	0.709
ECI2	HSD17B4	0.105	0	0	0	0.583	0.490	0.376	0	0.865
ECI2	ACAA1	0.155	0	0	0	0.299	0.258	0.868	0	0.934
EFTUD2	LOC510852	0	0	0	0	0.147	0.420	0	0	0.484
EFTUD2	RPL19	0	0	0	0	0.274	0.762	0	0	0.819
EFTUD2	RPS28	0	0	0	0	0.200	0.485	0	0	0.570
EFTUD2	RPS18	0.139	0	0	0	0.573	0.486	0	0	0.794
EFTUD2	NHP2L1	0.070	0	0	0	0.183	0.799	0.720	0	0.951
EFTUD2	RPS9	0.119	0	0	0	0.472	0.427	0	0	0.710
EFTUD2	NUP93	0	0	0	0	0.766	0	0	0	0.766
EFTUD2	ALYREF	0	0	0	0	0.180	0.527	0	0	0.595
EFTUD2	SF3B1	0	0	0	0	0.564	0.925	0	0	0.965
EFTUD2	RPSA	0.106	0	0	0	0.486	0.427	0	0	0.713
EFTUD2	RPS3A	0	0	0	0	0.305	0.385	0	0	0.554
EFTUD2	MAPK1	0	0	0	0	0	0.410	0	0	0.410
EFTUD2	RPS19	0	0	0	0	0.120	0.425	0	0	0.472
EFTUD2	RPL26	0.102	0	0.228	0	0.364	0.385	0	0	0.692
EFTUD2	RPL24	0	0	0	0	0.144	0.423	0	0	0.484
EFTUD2	RPL6	0.060	0	0	0	0.146	0.342	0	0	0.425
EFTUD2	SFPQ	0	0	0	0	0.105	0.424	0	0	0.462
EFTUD2	RPS21	0	0	0	0	0.115	0.425	0	0	0.469
EFTUD2	HNRNPD	0	0	0	0	0.062	0.396	0	0	0.409
EFTUD2	HNRNPDL	0	0	0	0	0.066	0.396	0	0	0.411
EFTUD2	RPS4Y1	0	0	0	0	0.272	0.317	0	0	0.481
EFTUD2	HNRNPAB	0	0	0	0	0.107	0.396	0	0	0.438
EFTUD2	RPS6	0	0	0	0	0.207	0.342	0	0	0.455
EFTUD2	RPL17	0.066	0	0	0	0.282	0.295	0	0	0.485
EFTUD2	DDX5	0	0	0	0	0.066	0.402	0	0	0.417
EFTUD2	RPS13	0	0	0	0	0.184	0.385	0	0	0.476
EFTUD2	RPS24	0	0	0	0	0.144	0.485	0	0	0.540
EFTUD2	NOP56	0	0	0	0	0.322	0.314	0	0	0.515
EFTUD2	HNRNPK	0	0	0	0	0.173	0.435	0	0	0.512
EFTUD2	RPL28	0	0	0	0	0.198	0.466	0	0	0.553
EFTUD2	PABPC1	0	0	0	0	0.143	0.400	0	0	0.463
EFTUD2	RPL10A	0.102	0	0	0	0.364	0.385	0	0	0.618
EFTUD2	RPL13	0	0	0	0	0.382	0.486	0	0	0.668
EFTUD2	MARS	0.041	0	0	0	0.154	0.537	0	0	0.591
EFTUD2	RPS8	0	0	0	0	0.233	0.420	0	0	0.536
EFTUD2	RPL8	0.107	0	0	0	0.434	0.400	0	0	0.670
EFTUD2	EIF3D	0	0	0	0	0.686	0.093	0	0	0.703
EFTUD2	RPS20	0.119	0	0	0	0.472	0.427	0	0	0.710
EFTUD2	DDX39A	0	0	0	0	0.734	0.218	0	0	0.783
EFTUD2	EIF4A3	0	0	0	0	0.229	0.773	0	0	0.817
EIF2S1	CACYBP	0	0	0	0	0.466	0	0	0	0.466
EIF2S1	RPL19	0	0	0	0	0.561	0	0	0	0.561
EIF2S1	RPS28	0	0	0	0	0.534	0.844	0	0	0.924
EIF2S1	RPS18	0	0	0	0	0.762	0.814	0	0	0.953
EIF2S1	EIF3G	0	0	0	0	0.759	0.789	0.600	0	0.977
EIF2S1	NHP2L1	0	0	0	0	0.648	0.324	0	0	0.751
EIF2S1	RPS9	0	0	0	0	0.669	0.802	0	0	0.931
EIF2S1	SSB	0	0	0	0	0.736	0	0	0	0.736
EIF2S1	RPSA	0	0	0	0	0.750	0.819	0	0	0.952
EIF2S1	RPS3A	0	0	0	0	0.631	0.650	0	0	0.865
EIF2S1	PA2G4	0	0	0	0	0.641	0	0	0	0.641
EIF2S1	NACA	0	0	0	0	0.536	0	0	0	0.536
EIF2S1	EIF3L	0	0	0	0	0.455	0.763	0.360	0	0.910
EIF2S1	RPL7A	0	0	0	0	0.732	0.324	0	0	0.811
EIF2S1	FARSB	0	0	0	0	0.567	0	0	0	0.567
EIF2S1	RPS19	0.129	0	0	0	0.564	0.760	0	0	0.900
EIF2S1	RPL26	0	0	0	0	0.407	0	0	0	0.407
EIF2S1	RPS27L	0.139	0	0	0	0.173	0.657	0	0	0.734
EIF2S1	CCT8	0	0	0	0	0.877	0.131	0	0	0.889
EIF2S1	EIF2S3	0	0	0	0	0.645	0.762	0.911	0	0.991
EIF2S1	EIF3I	0	0	0	0	0.766	0.853	0.600	0	0.985
EIF2S1	DDX21	0	0	0	0	0.228	0.219	0.273	0	0.523
EIF2S1	RSL1D1	0	0	0	0	0.531	0	0	0	0.531
EIF2S1	GTPBP4	0	0	0	0	0.523	0	0	0	0.523
EIF2S1	RPS8	0.041	0	0	0	0.789	0.830	0	0	0.962
EIF2S1	EIF4A3	0	0	0	0	0.461	0.219	0.273	0	0.667
EIF2S1	CAPRIN1	0	0	0	0	0.066	0.421	0	0	0.436
EIF2S1	EIF3CL	0	0	0	0	0.630	0.832	0.600	0	0.972
EIF2S1	YARS	0	0	0	0	0.704	0.258	0	0	0.770
EIF2S1	DDX5	0	0	0	0	0.166	0.219	0.273	0	0.485
EIF2S1	NOP56	0	0	0	0	0.629	0	0	0	0.629
EIF2S1	RPS20	0	0	0	0	0.747	0.809	0	0	0.949
EIF2S1	RPL10A	0	0	0	0	0.404	0	0	0	0.404
EIF2S1	RPS21	0	0	0	0	0.200	0.672	0	0	0.726
EIF2S1	KHSRP	0	0	0	0	0.065	0.413	0	0	0.427
EIF2S1	DDX39A	0	0	0	0	0.448	0.219	0.273	0	0.659
EIF2S1	RPL28	0	0	0	0	0.575	0	0	0	0.575
EIF2S1	EIF4G1	0	0	0	0	0.161	0.670	0.616	0	0.884
EIF2S1	RPL8	0	0	0	0	0.684	0	0	0	0.684
EIF2S1	DDX17	0	0	0	0	0.166	0.219	0.273	0	0.485
EIF2S1	EIF3D	0	0	0	0	0.752	0.763	0.600	0	0.974
EIF2S1	RPL17	0	0	0	0	0.435	0	0	0	0.435
EIF2S1	RPL13	0	0	0	0	0.592	0.127	0	0	0.628
EIF2S1	RPL6	0	0	0	0	0.688	0.066	0	0	0.696
EIF2S1	RPS4Y1	0	0	0	0	0.629	0.525	0	0	0.816
EIF2S1	RPS6	0	0	0	0	0.567	0.594	0	0	0.816
EIF2S1	RPS13	0	0	0	0	0.646	0.760	0	0	0.911
EIF2S1	RPS24	0	0	0	0	0.635	0.814	0	0	0.929
EIF2S1	EIF3A	0	0	0	0	0.601	0.928	0.839	0	0.994
EIF2S3	RPS28	0.105	0	0	0	0.157	0.669	0	0	0.728
EIF2S3	RPS18	0	0	0	0	0.185	0.597	0	0	0.657
EIF2S3	EIF3G	0	0	0	0	0.611	0.684	0.600	0	0.946
EIF2S3	NHP2L1	0.044	0	0.310	0	0.159	0.218	0	0	0.508
EIF2S3	RPS9	0	0	0	0	0.383	0.669	0	0	0.787
EIF2S3	RPSA	0	0	0.232	0	0.680	0.591	0	0	0.890
EIF2S3	RPS3A	0	0	0.325	0	0.419	0.429	0	0	0.756
EIF2S3	PA2G4	0	0	0	0	0.564	0.073	0	0	0.578
EIF2S3	EIF3L	0	0	0	0	0.355	0.426	0	0	0.613
EIF2S3	RPL7A	0.044	0	0	0	0.305	0.218	0	0	0.435
EIF2S3	FARSB	0.102	0	0	0	0.359	0	0	0	0.400
EIF2S3	RPS19	0	0	0	0	0.207	0.481	0	0	0.571
EIF2S3	RPL26	0	0	0.217	0	0.255	0.226	0	0	0.509
EIF2S3	RPS27L	0	0	0	0	0.135	0.457	0	0	0.510
EIF2S3	CCT8	0	0	0	0	0.523	0	0	0	0.523
EIF2S3	RPS21	0	0	0	0	0.120	0.357	0	0	0.409
EIF2S3	RPL6	0	0	0	0	0.454	0.042	0	0	0.455
EIF2S3	RPL17	0	0	0.201	0	0.200	0.184	0	0	0.432
EIF2S3	PABPC1	0	0	0	0	0.439	0	0	0	0.439
EIF2S3	EIF4A3	0	0	0	0	0.154	0.154	0.239	0	0.407
EIF2S3	NPM1	0	0	0	0	0.617	0	0	0	0.617
EIF2S3	RPL8	0	0	0.293	0	0.285	0.257	0	0	0.591
EIF2S3	RPS6	0.098	0	0	0	0.375	0.406	0	0	0.636
EIF2S3	RPL13	0	0	0	0	0.643	0	0	0	0.643
EIF2S3	RPS13	0.049	0	0	0	0.418	0.481	0	0	0.687
EIF2S3	NCL	0	0	0	0	0.654	0	0	0	0.654
EIF2S3	RPS4Y1	0	0	0.322	0	0.377	0.390	0	0	0.719
EIF2S3	DDX39A	0	0	0	0	0.476	0.154	0.239	0	0.633
EIF2S3	MARS	0.081	0	0	0	0.672	0.070	0	0	0.695
EIF2S3	RPS24	0.139	0	0	0	0.260	0.597	0	0	0.720
EIF2S3	RPS20	0	0	0	0	0.589	0.495	0	0	0.783
EIF2S3	EIF4G1	0	0	0	0	0.204	0.426	0.575	0	0.788
EIF2S3	RPS8	0	0	0	0	0.620	0.597	0	0	0.840
EIF2S3	EIF3D	0	0	0	0	0.512	0.426	0.600	0	0.878
EIF2S3	EIF3I	0	0	0	0	0.579	0.670	0.600	0	0.939
EIF2S3	EIF3CL	0	0	0	0	0.615	0.690	0.600	0	0.948
EIF2S3	EIF3A	0	0	0	0	0.579	0.736	0.822	0	0.978
EIF2S3	EIF2S1	0	0	0	0	0.645	0.762	0.911	0	0.991
EIF3A	LOC510852	0	0	0	0	0.076	0.093	0.406	0	0.458
EIF3A	RPS28	0	0	0	0	0.265	0.806	0	0	0.851
EIF3A	RPS18	0	0	0	0	0.200	0.839	0	0	0.865
EIF3A	EIF3G	0	0	0	0	0.649	0.959	0.800	0	0.996
EIF3A	NHP2L1	0	0	0	0	0.119	0.355	0	0	0.407
EIF3A	RPS9	0	0	0	0	0.296	0.787	0	0	0.843
EIF3A	RPSA	0	0	0	0	0.472	0.825	0	0	0.903
EIF3A	RPS3A	0	0	0	0	0.364	0.652	0	0	0.769
EIF3A	PA2G4	0	0	0	0	0.461	0	0	0	0.461
EIF3A	EIF3L	0	0	0	0	0.789	0.970	0	0	0.993
EIF3A	RPL7A	0	0	0	0	0.383	0.355	0	0	0.585
EIF3A	RPS19	0	0	0	0	0.169	0.760	0	0	0.792
EIF3A	RPS27L	0	0	0	0	0.119	0.641	0	0	0.670
EIF3A	HNRNPAB	0	0	0	0	0.114	0.093	0.406	0	0.481
EIF3A	HNRNPD	0	0	0	0	0.114	0.093	0.406	0	0.481
EIF3A	EIF2S3	0	0	0	0	0.579	0.736	0.822	0	0.978
EIF3A	EIF3I	0	0	0	0	0.586	0.966	0.800	0	0.996
EIF3A	DDX21	0	0	0	0	0.307	0.228	0.273	0	0.577
EIF3A	HNRNPDL	0	0	0	0	0.123	0.093	0.406	0	0.486
EIF3A	GTPBP4	0	0	0	0	0.768	0	0	0	0.768
EIF3A	RPS8	0	0	0	0	0.472	0.812	0	0	0.896
EIF3A	EIF4A3	0	0	0	0	0.090	0.228	0.273	0	0.444
EIF3A	NCL	0	0	0	0	0.576	0.134	0	0	0.617
EIF3A	EIF3CL	0	0	0	0	0.815	0.937	0.800	0	0.997
EIF3A	YARS	0	0	0	0	0.379	0.210	0	0	0.488
EIF3A	MARS	0	0	0	0	0.472	0.157	0	0	0.535
EIF3A	DDX5	0	0	0	0	0.140	0.228	0.273	0	0.475
EIF3A	NOP56	0	0	0	0	0.657	0	0	0	0.657
EIF3A	RPS20	0	0	0	0	0.227	0.865	0	0	0.891
EIF3A	RPS21	0	0	0	0	0.120	0.758	0	0	0.777
EIF3A	DDX39A	0	0	0	0	0.120	0.228	0.273	0	0.462
EIF3A	NAP1L4	0	0	0	0	0.120	0.353	0	0	0.406
EIF3A	EIF4G1	0	0	0	0	0.630	0.784	0.616	0	0.966
EIF3A	DDX17	0	0	0	0	0.146	0.228	0.273	0	0.479
EIF3A	EIF3D	0	0	0	0	0.770	0.971	0.800	0	0.998
EIF3A	EIF2S1	0	0	0	0	0.601	0.928	0.839	0	0.994
EIF3A	RPS24	0	0	0	0	0.439	0.802	0	0	0.884
EIF3A	RPS6	0	0	0	0	0.203	0.591	0.572	0	0.848
EIF3A	RPS13	0	0	0	0	0.170	0.760	0	0	0.792
EIF3A	RPS4Y1	0	0	0	0	0.274	0.513	0	0	0.631
EIF3A	PTBP1	0	0	0	0	0.088	0	0.616	0	0.634
EIF3CL	RPS28	0	0	0	0	0.200	0.802	0	0	0.834
EIF3CL	RPS18	0	0	0	0	0.540	0.779	0	0	0.893
EIF3CL	EIF3G	0	0	0	0	0.741	0.931	0.800	0	0.996
EIF3CL	NHP2L1	0	0	0	0	0.154	0.353	0	0	0.429
EIF3CL	RPS9	0	0	0	0	0.421	0.763	0	0	0.856
EIF3CL	RPSA	0	0	0	0	0.204	0.818	0	0	0.848
EIF3CL	RPS3A	0	0	0	0	0.306	0.647	0	0	0.744
EIF3CL	PA2G4	0	0	0	0	0.812	0	0	0	0.812
EIF3CL	EIF3L	0	0	0	0	0.801	0.936	0.720	0	0.996
EIF3CL	RPL7A	0	0	0	0	0.472	0.353	0	0	0.643
EIF3CL	RPS19	0	0	0	0	0.201	0.757	0	0	0.797
EIF3CL	RPS27L	0	0	0	0	0.159	0.592	0	0	0.642
EIF3CL	EIF2S3	0	0	0	0	0.615	0.690	0.600	0	0.948
EIF3CL	EIF3I	0	0	0	0	0.659	0.935	0.800	0	0.995
EIF3CL	DDX21	0	0	0	0	0.294	0.219	0	0	0.425
EIF3CL	RSL1D1	0	0	0	0	0.576	0	0	0	0.576
EIF3CL	GTPBP4	0	0	0	0	0.806	0	0	0	0.806
EIF3CL	RPS8	0	0	0	0	0.434	0.828	0	0	0.898
EIF3CL	RPL13	0	0	0	0	0.512	0.043	0	0	0.513
EIF3CL	RPS4Y1	0	0	0	0	0.185	0.511	0	0	0.584
EIF3CL	DDX5	0	0	0	0	0.560	0.219	0	0	0.641
EIF3CL	DDX17	0	0	0	0	0.560	0.219	0	0	0.641
EIF3CL	NOP56	0	0	0	0	0.691	0	0	0	0.691
EIF3CL	RPS6	0	0	0	0	0.375	0.562	0	0	0.714
EIF3CL	RPS21	0	0	0	0	0.160	0.757	0	0	0.787
EIF3CL	RPS13	0	0	0	0	0.160	0.760	0	0	0.789
EIF3CL	RPS24	0	0	0	0	0.205	0.781	0	0	0.818
EIF3CL	MARS	0	0	0	0	0.817	0	0	0	0.817
EIF3CL	RPS20	0	0	0	0	0.159	0.839	0	0	0.858
EIF3CL	EIF4G1	0	0	0	0	0.763	0.538	0	0	0.886
EIF3CL	EIF2S1	0	0	0	0	0.630	0.832	0.600	0	0.972
EIF3CL	EIF3D	0	0	0	0	0.811	0.935	0.800	0	0.997
EIF3CL	EIF3A	0	0	0	0	0.815	0.937	0.800	0	0.997
EIF3D	RPL19	0	0	0	0	0.588	0	0	0	0.588
EIF3D	RPS28	0	0	0	0	0.278	0.764	0	0	0.822
EIF3D	RPS18	0	0	0	0	0.679	0.764	0	0	0.921
EIF3D	EIF3G	0	0	0	0	0.959	0.955	0.800	0	0.999
EIF3D	NHP2L1	0	0	0	0	0.238	0.257	0	0	0.410
EIF3D	RPS9	0	0	0	0	0.674	0.692	0	0	0.895
EIF3D	RPSA	0	0	0	0	0.764	0.762	0	0	0.941
EIF3D	RPS3A	0	0	0	0	0.642	0.526	0	0	0.823
EIF3D	EIF3L	0	0	0	0	0.806	0.970	0.720	0	0.998
EIF3D	RPL7A	0	0	0	0	0.724	0.257	0	0	0.786
EIF3D	RPS19	0	0	0	0	0.617	0.672	0	0	0.869
EIF3D	RPS27L	0	0	0	0	0.204	0.486	0	0	0.573
EIF3D	RPL24	0	0	0	0	0.585	0	0	0	0.585
EIF3D	EFTUD2	0	0	0	0	0.686	0.093	0	0	0.703
EIF3D	EIF2S3	0	0	0	0	0.512	0.426	0.600	0	0.878
EIF3D	EIF3I	0	0	0	0	0.886	0.951	0.800	0	0.998
EIF3D	DDX21	0	0	0	0	0.577	0.218	0	0	0.655
EIF3D	GTPBP4	0	0	0	0	0.846	0	0	0	0.846
EIF3D	RPS8	0	0	0	0	0.772	0.763	0	0	0.943
EIF3D	EIF4A3	0	0	0	0	0.378	0.218	0	0	0.493
EIF3D	EIF3CL	0	0	0	0	0.811	0.935	0.800	0	0.997
EIF3D	YARS	0	0	0	0	0.733	0	0	0	0.733
EIF3D	NOP56	0	0	0	0	0.641	0	0	0	0.641
EIF3D	RPS20	0	0	0	0	0.371	0.764	0	0	0.845
EIF3D	RPL10A	0	0	0	0	0.662	0	0	0	0.662
EIF3D	RPS21	0	0	0	0	0.328	0.672	0	0	0.770
EIF3D	DDX39A	0	0	0	0	0.458	0.218	0	0	0.558
EIF3D	EIF4G1	0	0	0	0	0.201	0.761	0	0	0.800
EIF3D	RPL8	0	0	0	0	0.716	0	0	0	0.716
EIF3D	RPL6	0	0	0	0	0.546	0	0	0	0.546
EIF3D	RPL13	0	0	0	0	0.697	0	0	0	0.697
EIF3D	RPS4Y1	0	0	0	0	0.483	0.496	0	0	0.728
EIF3D	RPS13	0	0	0	0	0.540	0.672	0	0	0.842
EIF3D	RPS6	0	0	0	0	0.624	0.497	0	0	0.802
EIF3D	RPS24	0	0	0	0	0.590	0.762	0	0	0.898
EIF3D	EIF2S1	0	0	0	0	0.752	0.763	0.600	0	0.974
EIF3D	EIF3A	0	0	0	0	0.770	0.971	0.800	0	0.998
EIF3G	RPL19	0	0	0	0	0.793	0	0	0	0.793
EIF3G	RPS28	0	0	0	0	0.819	0.764	0	0	0.955
EIF3G	RPS18	0	0	0	0	0.720	0.764	0	0	0.931
EIF3G	RSL1D1	0	0	0	0	0.407	0	0	0	0.407
EIF3G	RPL17	0	0	0	0	0.485	0	0	0	0.485
EIF3G	NHP2L1	0	0	0	0	0.293	0.316	0	0	0.496
EIF3G	DDX21	0	0	0	0	0.389	0.245	0	0	0.518
EIF3G	RPL10A	0	0	0	0	0.426	0	0	0	0.426
EIF3G	NACA	0	0	0	0	0.495	0	0	0	0.495
EIF3G	RPL26	0	0	0	0	0.571	0	0	0	0.571
EIF3G	PA2G4	0	0	0	0	0.582	0	0	0	0.582
EIF3G	RPL6	0	0	0	0	0.623	0	0	0	0.623
EIF3G	YARS	0	0	0	0	0.627	0	0	0	0.627
EIF3G	RPL28	0	0	0	0	0.702	0	0	0	0.702
EIF3G	RPS27L	0	0	0	0	0.173	0.571	0	0	0.630
EIF3G	GTPBP4	0	0	0	0	0.780	0	0	0	0.780
EIF3G	RPS4Y1	0	0	0	0	0.579	0.493	0	0	0.777
EIF3G	RPL24	0	0	0	0	0.776	0	0	0	0.776
EIF3G	RPL7A	0	0	0	0	0.758	0.316	0	0	0.827
EIF3G	RPL8	0	0	0	0	0.820	0	0	0	0.820
EIF3G	RPL13	0	0	0	0	0.848	0	0	0	0.848
EIF3G	RPS3A	0	0	0	0	0.650	0.620	0	0	0.861
EIF3G	EIF4G1	0	0	0	0	0.090	0.670	0	0	0.686
EIF3G	RPS13	0	0	0	0	0.511	0.753	0	0	0.874
EIF3G	RPS6	0	0	0	0	0.637	0.586	0	0	0.843
EIF3G	RPS9	0	0	0	0	0.624	0.764	0	0	0.907
EIF3G	RPS21	0	0	0	0	0.764	0.703	0	0	0.927
EIF3G	RPS24	0	0	0	0	0.679	0.768	0	0	0.922
EIF3G	RPS19	0	0	0	0	0.805	0.703	0	0	0.939
EIF3G	RPS8	0	0	0	0	0.815	0.770	0	0	0.955
EIF3G	EIF2S3	0	0	0	0	0.611	0.684	0.600	0	0.946
EIF3G	RPSA	0	0	0	0	0.824	0.763	0	0	0.956
EIF3G	EIF2S1	0	0	0	0	0.759	0.789	0.600	0	0.977
EIF3G	RPS20	0	0	0	0	0.776	0.924	0	0	0.982
EIF3G	EIF3L	0	0	0	0	0.664	0.953	0.720	0	0.995
EIF3G	EIF3D	0	0	0	0	0.959	0.955	0.800	0	0.999
EIF3G	EIF3I	0	0	0	0	0.860	0.958	0.800	0	0.998
EIF3G	EIF3A	0	0	0	0	0.649	0.959	0.800	0	0.996
EIF3G	EIF3CL	0	0	0	0	0.741	0.931	0.800	0	0.996
EIF3I	RPL19	0	0	0	0	0.752	0	0	0	0.752
EIF3I	RPS28	0	0	0	0	0.729	0.764	0	0	0.933
EIF3I	RPS18	0	0	0	0	0.767	0.768	0	0	0.943
EIF3I	EIF3G	0	0	0	0	0.860	0.958	0.800	0	0.998
EIF3I	PSMD4	0	0	0	0	0.403	0	0	0	0.403
EIF3I	NHP2L1	0	0	0	0	0.304	0.316	0	0	0.503
EIF3I	RPS9	0	0	0	0	0.794	0.768	0	0	0.950
EIF3I	RPSA	0	0	0	0	0.777	0.763	0	0	0.944
EIF3I	RPS3A	0	0	0	0	0.714	0.620	0	0	0.886
EIF3I	PA2G4	0	0	0	0	0.752	0.041	0	0	0.752
EIF3I	NACA	0	0	0	0	0.622	0	0	0	0.622
EIF3I	EIF3L	0	0	0	0	0.679	0.962	0.720	0	0.996
EIF3I	RPL7A	0	0	0	0	0.850	0.316	0	0	0.893
EIF3I	RPS19	0	0	0	0	0.602	0.703	0	0	0.876
EIF3I	RPL26	0	0	0	0	0.743	0.045	0	0	0.744
EIF3I	RPS27L	0	0	0	0	0.274	0.571	0	0	0.675
EIF3I	RPL24	0	0	0	0	0.790	0.044	0	0	0.790
EIF3I	CCT8	0	0	0	0	0.751	0	0	0	0.751
EIF3I	EIF2S3	0	0	0	0	0.579	0.670	0.600	0	0.939
EIF3I	DDX21	0	0	0	0	0.283	0.219	0	0	0.416
EIF3I	RPL17	0	0	0	0	0.456	0.042	0	0	0.456
EIF3I	MARS	0	0	0	0	0.486	0	0	0	0.486
EIF3I	RPL10A	0	0	0	0	0.629	0	0	0	0.629
EIF3I	GTPBP4	0	0	0	0	0.754	0	0	0	0.754
EIF3I	RPL6	0	0	0	0	0.755	0	0	0	0.755
EIF3I	RPL8	0	0	0	0	0.770	0	0	0	0.770
EIF3I	YARS	0	0	0	0	0.685	0	0	0	0.685
EIF3I	RPS4Y1	0	0	0	0	0.640	0.494	0	0	0.810
EIF3I	RPS6	0	0	0	0	0.631	0.563	0	0	0.831
EIF3I	RPL28	0	0	0	0	0.833	0	0	0	0.833
EIF3I	RPS21	0	0	0	0	0.572	0.703	0	0	0.867
EIF3I	RPL13	0	0	0	0	0.893	0.041	0	0	0.893
EIF3I	RPS24	0	0	0	0	0.735	0.764	0	0	0.934
EIF3I	RPS13	0	0	0	0	0.741	0.760	0	0	0.935
EIF3I	EIF4G1	0	0	0	0	0.063	0.934	0	0	0.935
EIF3I	RPS20	0	0	0	0	0.801	0.803	0	0	0.959
EIF3I	RPS8	0	0	0	0	0.894	0.764	0	0	0.973
EIF3I	EIF2S1	0	0	0	0	0.766	0.853	0.600	0	0.985
EIF3I	EIF3A	0	0	0	0	0.586	0.966	0.800	0	0.996
EIF3I	EIF3CL	0	0	0	0	0.659	0.935	0.800	0	0.995
EIF3I	EIF3D	0	0	0	0	0.886	0.951	0.800	0	0.998
EIF3L	RPS28	0	0	0	0	0.155	0.764	0	0	0.792
EIF3L	RPS18	0	0	0	0	0.209	0.810	0	0	0.843
EIF3L	EIF3G	0	0	0	0	0.664	0.953	0.720	0	0.995
EIF3L	RPS9	0	0	0	0	0.237	0.760	0	0	0.809
EIF3L	RPSA	0	0	0	0	0.489	0.762	0	0	0.873
EIF3L	RPS3A	0	0	0	0	0.172	0.526	0	0	0.590
EIF3L	PA2G4	0	0	0	0	0.612	0	0	0	0.612
EIF3L	RPL7A	0	0	0	0	0.229	0.257	0	0	0.403
EIF3L	NPM1	0	0	0	0	0.151	0.353	0	0	0.427
EIF3L	RPL6	0	0	0	0	0.464	0	0	0	0.464
EIF3L	YARS	0	0	0	0	0.529	0	0	0	0.529
EIF3L	RPS6	0	0	0	0	0.188	0.497	0	0	0.574
EIF3L	RPS4Y1	0	0	0	0	0.256	0.522	0	0	0.629
EIF3L	RPS27L	0	0	0	0	0.120	0.474	0	0	0.517
EIF3L	EIF2S3	0	0	0	0	0.355	0.426	0	0	0.613
EIF3L	RPS21	0	0	0	0	0.126	0.672	0	0	0.701
EIF3L	RPS19	0	0	0	0	0.170	0.672	0	0	0.716
EIF3L	RPS13	0	0	0	0	0.248	0.740	0	0	0.796
EIF3L	RPS24	0	0	0	0	0.272	0.762	0	0	0.819
EIF3L	RPS8	0	0	0	0	0.249	0.764	0	0	0.815
EIF3L	RPS20	0	0	0	0	0.207	0.791	0	0	0.827
EIF3L	EIF4G1	0	0	0	0	0.167	0.670	0	0	0.713
EIF3L	EIF2S1	0	0	0	0	0.455	0.763	0.360	0	0.910
EIF3L	EIF3A	0	0	0	0	0.789	0.970	0	0	0.993
EIF3L	EIF3I	0	0	0	0	0.679	0.962	0.720	0	0.996
EIF3L	EIF3D	0	0	0	0	0.806	0.970	0.720	0	0.998
EIF3L	EIF3CL	0	0	0	0	0.801	0.936	0.720	0	0.996
EIF4A3	LOC510852	0	0	0	0	0.186	0.463	0.167	0	0.604
EIF4A3	NHP2L1	0	0	0	0	0.317	0.200	0	0	0.430
EIF4A3	ALYREF	0	0	0	0	0.433	0.484	0	0	0.695
EIF4A3	PA2G4	0.044	0	0	0	0.730	0.089	0	0	0.744
EIF4A3	EFTUD2	0	0	0	0	0.229	0.773	0	0	0.817
EIF4A3	HNRNPAB	0	0	0	0	0.447	0.213	0.167	0	0.605
EIF4A3	EIF2S3	0	0	0	0	0.154	0.154	0.239	0	0.407
EIF4A3	RSL1D1	0	0	0	0	0.481	0.161	0	0	0.546
EIF4A3	GTPBP4	0	0	0	0	0.697	0.226	0	0	0.755
EIF4A3	DDX17	0	0	0.446	0.804	0.291	0.317	0	0	0.536
EIF4A3	SRSF3	0	0	0	0	0.358	0.171	0	0	0.445
EIF4A3	EIF3A	0	0	0	0	0.090	0.228	0.273	0	0.444
EIF4A3	EIF3D	0	0	0	0	0.378	0.218	0	0	0.493
EIF4A3	DDX5	0	0	0.446	0.797	0.291	0.439	0	0	0.620
EIF4A3	HNRNPK	0	0	0	0	0.154	0.475	0	0	0.536
EIF4A3	NCL	0	0	0	0	0.191	0.172	0.202	0	0.419
EIF4A3	ERH	0	0	0	0	0.355	0.427	0	0	0.614
EIF4A3	DDX39A	0	0	0.446	0.859	0.504	0.450	0	0	0.732
EIF4A3	EIF2S1	0	0	0	0	0.461	0.219	0.273	0	0.667
EIF4G1	RPS28	0	0	0	0	0.103	0.670	0	0	0.691
EIF4G1	RPS18	0	0	0	0	0.116	0.670	0	0	0.695
EIF4G1	EIF3G	0	0	0	0	0.090	0.670	0	0	0.686
EIF4G1	HDLBP	0	0	0	0	0.549	0.087	0	0	0.571
EIF4G1	RPS9	0	0	0	0	0.093	0.670	0	0	0.687
EIF4G1	ABCF1	0	0	0	0	0.403	0.123	0	0	0.454
EIF4G1	MYBBP1A	0	0	0	0	0.577	0	0	0	0.577
EIF4G1	RPSA	0	0	0	0	0.066	0.538	0	0	0.550
EIF4G1	RPS3A	0	0	0	0	0.075	0.460	0	0	0.479
EIF4G1	EIF3L	0	0	0	0	0.167	0.670	0	0	0.713
EIF4G1	RPS19	0	0	0	0	0.115	0.538	0	0	0.573
EIF4G1	RPS27L	0	0	0	0	0.067	0.407	0	0	0.423
EIF4G1	HNRNPAB	0	0	0	0	0.633	0.183	0.275	0	0.763
EIF4G1	HNRNPD	0	0	0	0	0.061	0.601	0.275	0	0.704
EIF4G1	EIF2S3	0	0	0	0	0.204	0.426	0.575	0	0.788
EIF4G1	EIF3I	0	0	0	0	0.063	0.934	0	0	0.935
EIF4G1	DDX21	0	0	0	0	0.189	0.201	0.197	0	0.434
EIF4G1	GTPBP4	0	0	0	0	0.659	0	0	0	0.659
EIF4G1	RPS8	0	0	0	0	0.088	0.670	0	0	0.686
EIF4G1	NCL	0	0	0	0	0.198	0.388	0.333	0	0.644
EIF4G1	EIF3CL	0	0	0	0	0.763	0.538	0	0	0.886
EIF4G1	MARS	0	0	0	0	0.490	0.168	0	0	0.557
EIF4G1	DDX5	0	0	0	0	0.380	0.201	0.197	0	0.567
EIF4G1	NOP56	0	0	0	0	0.457	0.046	0	0	0.459
EIF4G1	RPS20	0	0	0	0	0.063	0.670	0	0	0.677
EIF4G1	G3BP1	0	0	0	0	0.250	0.465	0	0	0.582
EIF4G1	RPS21	0	0	0	0	0.092	0.538	0	0	0.562
EIF4G1	DDX39A	0	0	0	0	0.198	0.201	0.197	0	0.441
EIF4G1	RPS4Y1	0	0	0	0	0.065	0.426	0	0	0.440
EIF4G1	DDX17	0	0	0	0	0.380	0.201	0.197	0	0.567
EIF4G1	RPS13	0	0	0	0	0.092	0.538	0	0	0.562
EIF4G1	RPS24	0	0	0	0	0.117	0.670	0	0	0.696
EIF4G1	PTBP1	0	0	0	0	0.178	0.093	0.616	0	0.688
EIF4G1	RPS6	0	0	0	0	0.089	0.438	0.572	0	0.761
EIF4G1	EIF3D	0	0	0	0	0.201	0.761	0	0	0.800
EIF4G1	EIF2S1	0	0	0	0	0.161	0.670	0.616	0	0.884
EIF4G1	EIF3A	0	0	0	0	0.630	0.784	0.616	0	0.966
EIF4G1	PABPC1	0	0	0	0	0.428	0.923	0.616	0	0.981
ELAVL1	RPS20	0	0	0	0	0.496	0	0	0	0.495
ELAVL1	RBMX	0	0	0	0.576	0.390	0.069	0	0	0.407
ELAVL1	HNRNPAB	0	0	0.343	0.592	0.283	0.127	0	0	0.431
ELAVL1	SFPQ	0	0	0	0.575	0.726	0.079	0	0	0.736
ELAVL1	SRSF7	0	0	0	0	0.729	0.060	0	0	0.734
ELAVL1	PCBP2	0	0	0	0	0.324	0.353	0	0	0.543
ELAVL1	HNRNPU	0	0	0	0	0.504	0.129	0	0	0.550
ELAVL1	U2AF2	0	0	0	0.576	0.766	0.113	0	0	0.783
ELAVL1	ERH	0	0	0	0	0.812	0	0	0	0.812
ELAVL1	ALYREF	0	0	0	0	0.806	0.055	0	0	0.809
ELAVL1	HNRNPM	0	0	0	0	0.761	0.104	0	0	0.777
ELAVL1	MATR3	0	0	0	0	0.754	0.203	0	0	0.795
ELAVL1	SSB	0	0	0	0	0.801	0.051	0	0	0.803
ELAVL1	SRSF3	0	0	0	0	0.798	0.114	0	0	0.814
ELAVL1	ILF3	0	0	0	0	0.795	0.062	0	0	0.800
ELAVL1	LOC510852	0	0	0	0	0.800	0.127	0	0	0.818
ELAVL1	HNRNPL	0	0	0	0	0.837	0.104	0	0	0.847
ELAVL1	PTBP1	0	0	0	0	0.806	0.590	0	0	0.917
ELAVL1	HNRNPK	0	0	0	0	0.801	0.763	0	0	0.950
ERH	ELAVL1	0	0	0	0	0.812	0	0	0	0.812
ERH	LOC510852	0	0	0	0	0.809	0	0	0	0.809
ERH	U2AF2	0	0	0	0	0.765	0	0	0	0.765
ERH	ALYREF	0	0	0	0	0.816	0.121	0	0	0.832
ERH	SSB	0	0	0	0	0.801	0.055	0	0	0.804
ERH	HNRNPM	0	0	0	0	0.752	0	0	0	0.752
ERH	ILF3	0	0	0	0	0.767	0	0	0	0.767
ERH	EIF4A3	0	0	0	0	0.355	0.427	0	0	0.614
ERH	SFPQ	0	0	0	0	0.512	0	0	0	0.512
ERH	DDX39A	0	0	0	0	0.380	0.113	0	0	0.426
ERH	HNRNPU	0	0	0	0	0.472	0.060	0	0	0.482
ERH	HNRNPL	0	0	0	0	0.807	0	0	0	0.807
ERH	SRSF7	0	0	0	0	0.770	0	0	0	0.770
ERH	MATR3	0	0	0	0	0.756	0	0	0	0.756
ERH	HNRNPK	0	0	0	0	0.812	0	0	0	0.812
ERH	PTBP1	0	0	0	0	0.803	0	0	0	0.803
ERH	SRSF3	0	0	0	0	0.834	0	0	0	0.834
FARSB	RPS28	0	0	0	0	0.124	0.401	0	0	0.452
FARSB	RPS18	0.154	0	0	0	0.120	0.401	0	0	0.515
FARSB	RPS9	0	0	0	0	0.120	0.401	0	0	0.450
FARSB	HSD17B4	0	0	0	0	0.421	0	0	0	0.420
FARSB	SSB	0	0	0	0	0.423	0	0	0	0.423
FARSB	RPSA	0	0	0	0	0.205	0.337	0	0	0.450
FARSB	RPS3A	0	0	0	0	0.200	0.294	0	0	0.411
FARSB	RPS24	0.041	0	0	0	0.149	0.401	0	0	0.468
FARSB	EIF2S3	0.102	0	0	0	0.359	0	0	0	0.400
FARSB	RPS8	0	0	0	0	0.158	0.401	0	0	0.474
FARSB	NOP56	0.041	0	0	0	0.503	0	0	0	0.503
FARSB	RPS13	0.119	0	0	0	0.156	0.337	0	0	0.463
FARSB	RPS20	0.121	0	0	0	0.162	0.401	0	0	0.520
FARSB	CCT8	0	0	0	0	0.403	0	0	0	0.403
FARSB	RPS19	0	0	0	0	0.144	0.337	0	0	0.408
FARSB	EIF2S1	0	0	0	0	0.567	0	0	0	0.567
FARSB	MARS	0.118	0	0	0	0.568	0	0	0	0.602
FARSB	YARS	0.289	0	0	0	0.761	0.052	0	0	0.825
FER	CDH1	0	0	0	0	0	0.113	0.612	0	0.641
FER	CDH3	0	0	0	0	0	0.073	0.501	0	0.517
FHIT	MTHFD1L	0.041	0	0	0	0	0.540	0	0	0.540
FUS	SSB	0	0	0	0	0.096	0.466	0	0	0.496
FUS	HNRNPK	0	0	0	0	0.144	0.408	0	0	0.471
FUS	HNRNPL	0	0	0	0	0.144	0.434	0	0	0.495
FUS	MATR3	0	0	0	0	0.120	0.392	0	0	0.442
FUS	HNRNPU	0	0	0	0	0.201	0.399	0	0	0.499
FUS	NONO	0	0	0	0	0.149	0.433	0	0	0.496
FUS	HNRNPDL	0	0	0	0	0.143	0.483	0	0	0.538
FUS	HNRNPD	0	0	0	0	0.259	0.661	0	0	0.738
FUS	ILF3	0	0	0	0	0.253	0.488	0	0	0.601
FUS	DDX5	0	0	0	0	0.066	0.763	0	0	0.769
FUS	DDX17	0	0	0	0	0.066	0.763	0	0	0.769
FUS	SFPQ	0	0	0	0	0.220	0.741	0	0	0.789
G3BP1	ALYREF	0	0	0	0	0.396	0.119	0	0	0.445
G3BP1	SSB	0	0	0	0	0.187	0.394	0	0	0.486
G3BP1	PA2G4	0	0	0	0	0.419	0.160	0	0	0.491
G3BP1	SND1	0	0	0	0	0.063	0.424	0	0	0.437
G3BP1	HNRNPAB	0	0	0	0.593	0.621	0.129	0	0	0.656
G3BP1	NCL	0	0	0	0	0.310	0.208	0	0	0.430
G3BP1	CAPRIN1	0	0	0	0	0.201	0.828	0	0	0.856
G3BP1	EIF4G1	0	0	0	0	0.250	0.465	0	0	0.582
G3BP1	PABPC1	0	0	0	0	0.192	0.739	0	0	0.780
G6PD	HK2	0	0	0	0	0.065	0	0.841	0	0.845
GFPT1	HK2	0	0	0	0	0.084	0	0.900	0	0.904
GLB1	NEU1	0.100	0	0	0	0.080	0.549	0	0	0.594
GLB1	NAGA	0	0	0.338	0	0.244	0	0	0	0.478
GLB1	HEXA	0.046	0.007	0.206	0	0.308	0	0.900	0	0.940
GLB1	HK2	0	0	0	0	0	0	0.900	0	0.900
GOT2	NME1	0	0	0	0	0.065	0.500	0	0	0.512
GOT2	IDH3A	0	0	0	0	0.157	0.161	0.800	0	0.846
GOT2	SOD3	0	0	0	0	0.099	0.424	0	0	0.458
GOT2	PLBD2	0	0	0	0	0.050	0.503	0	0	0.507
GOT2	ALDH9A1	0	0	0	0	0.120	0.302	0.187	0	0.457
GOT2	ANPEP	0	0	0	0	0.065	0.091	0.800	0	0.815
GOT2	PC	0	0	0	0	0.065	0.078	0.979	0	0.981
GTPBP4	RPL19	0	0	0	0	0.074	0.764	0	0	0.772
GTPBP4	EIF3G	0	0	0	0	0.780	0	0	0	0.780
GTPBP4	NHP2L1	0	0	0	0	0.402	0.316	0	0	0.573
GTPBP4	RPS9	0	0	0	0	0.273	0.221	0	0	0.409
GTPBP4	MYBBP1A	0	0	0	0	0.765	0	0	0	0.765
GTPBP4	RPSA	0	0	0	0	0.428	0	0	0	0.428
GTPBP4	PA2G4	0	0	0	0	0.816	0.924	0	0	0.985
GTPBP4	RPL7A	0	0	0	0	0.190	0.764	0	0	0.800
GTPBP4	RPL26	0	0	0	0	0.091	0.648	0	0	0.666
GTPBP4	RPL24	0	0	0	0	0.642	0.573	0	0	0.840
GTPBP4	HNRNPAB	0	0	0	0	0.360	0.144	0	0	0.429
GTPBP4	CCT8	0	0	0	0	0.585	0	0	0	0.585
GTPBP4	EIF3I	0	0	0	0	0.754	0	0	0	0.754
GTPBP4	DDX21	0	0	0	0	0.775	0.226	0	0	0.818
GTPBP4	RSL1D1	0	0	0	0	0.884	0.745	0	0	0.969
GTPBP4	MARS	0.043	0	0	0	0.420	0	0	0	0.421
GTPBP4	RPL17	0	0	0	0	0.090	0.455	0	0	0.482
GTPBP4	EIF2S1	0	0	0	0	0.523	0	0	0	0.523
GTPBP4	EIF4G1	0	0	0	0	0.659	0	0	0	0.659
GTPBP4	RPL28	0	0	0	0	0.089	0.670	0	0	0.686
GTPBP4	RPL10A	0	0	0	0	0.098	0.754	0	0	0.768
GTPBP4	EIF4A3	0	0	0	0	0.697	0.226	0	0	0.755
GTPBP4	EIF3A	0	0	0	0	0.768	0	0	0	0.768
GTPBP4	EIF3CL	0	0	0	0	0.806	0	0	0	0.806
GTPBP4	RPL13	0	0	0	0	0.141	0.787	0	0	0.809
GTPBP4	DDX17	0	0	0	0	0.737	0.226	0	0	0.787
GTPBP4	DDX5	0	0	0	0	0.744	0.226	0	0	0.793
GTPBP4	RPL6	0	0	0	0	0.315	0.755	0	0	0.825
GTPBP4	EIF3D	0	0	0	0	0.846	0	0	0	0.846
GTPBP4	RPS8	0	0	0	0	0.584	0.580	0	0	0.817
GTPBP4	RPL8	0	0	0	0	0.233	0.760	0	0	0.808
GTPBP4	NOP56	0	0	0	0	0.832	0.408	0	0	0.896
HDLBP	RRBP1	0	0	0	0	0.378	0.158	0	0	0.454
HDLBP	EIF4G1	0	0	0	0	0.549	0.087	0	0	0.571
HEXA	NAGA	0	0	0.265	0	0.201	0	0.900	0	0.936
HEXA	BTD	0	0	0	0	0.061	0.458	0	0	0.469
HEXA	GLB1	0.046	0.007	0.206	0	0.308	0	0.900	0	0.940
HIST1H1C	HIST1H1D	0	0	0	0.979	0.497	0.046	0	0	0.499
HIST1H1D	HIST1H1C	0	0	0	0.979	0.497	0.046	0	0	0.499
HK2	GLB1	0	0	0	0	0	0	0.900	0	0.900
HK2	GFPT1	0	0	0	0	0.084	0	0.900	0	0.904
HK2	G6PD	0	0	0	0	0.065	0	0.841	0	0.845
HNRNPAB	ELAVL1	0	0	0.343	0.592	0.283	0.127	0	0	0.431
HNRNPAB	U2AF2	0	0	0	0	0.096	0.389	0	0	0.424
HNRNPAB	NME1	0	0	0	0	0.428	0.079	0	0	0.451
HNRNPAB	RPS9	0	0	0	0	0.063	0.395	0	0	0.408
HNRNPAB	ALYREF	0	0	0.289	0	0.818	0.210	0	0	0.889
HNRNPAB	HNRNPM	0	0	0	0	0.397	0.219	0	0	0.509
HNRNPAB	PA2G4	0	0	0	0	0.631	0.093	0	0	0.651
HNRNPAB	EFTUD2	0	0	0	0	0.107	0.396	0	0	0.438
HNRNPAB	GTPBP4	0	0	0	0	0.360	0.144	0	0	0.429
HNRNPAB	DDX21	0	0	0	0	0.223	0.218	0.167	0	0.450
HNRNPAB	NONO	0	0	0	0	0.328	0.165	0	0	0.414
HNRNPAB	NOP56	0	0	0	0	0.538	0.121	0	0	0.577
HNRNPAB	SRSF7	0	0	0	0	0.248	0.258	0	0	0.418
HNRNPAB	SFPQ	0	0	0	0	0.534	0.165	0	0	0.594
HNRNPAB	SRSF3	0	0	0	0	0.401	0.258	0	0	0.537
HNRNPAB	EIF3A	0	0	0	0	0.114	0.093	0.406	0	0.481
HNRNPAB	EIF4A3	0	0	0	0	0.447	0.213	0.167	0	0.605
HNRNPAB	G3BP1	0	0	0	0.593	0.621	0.129	0	0	0.656
HNRNPAB	HNRNPL	0	0	0	0	0.187	0.452	0	0	0.535
HNRNPAB	HNRNPU	0	0	0	0	0.136	0.400	0	0	0.459
HNRNPAB	NCL	0	0	0	0.631	0.466	0.347	0	0	0.636
HNRNPAB	CCT8	0	0	0	0	0.674	0	0	0	0.674
HNRNPAB	DDX39A	0	0	0	0	0.584	0.236	0.167	0	0.712
HNRNPAB	EIF4G1	0	0	0	0	0.633	0.183	0.275	0	0.763
HNRNPAB	HNRNPD	0	0	0	0.954	0.140	0.764	0	0	0.788
HNRNPAB	PTBP1	0	0	0	0	0.245	0.442	0	0	0.561
HNRNPAB	RSL1D1	0	0	0	0	0.789	0.070	0	0	0.795
HNRNPD	LOC510852	0	0	0	0	0.112	0.399	0	0	0.443
HNRNPD	U2AF2	0	0	0	0	0.066	0.439	0	0	0.453
HNRNPD	FUS	0	0	0	0	0.259	0.661	0	0	0.738
HNRNPD	SON	0	0	0	0	0.573	0	0	0	0.573
HNRNPD	NBR1	0	0	0	0	0.649	0.060	0	0	0.655
HNRNPD	SF3B1	0	0	0	0	0.183	0.346	0	0	0.442
HNRNPD	RBMX	0	0	0	0.580	0.184	0.350	0	0	0.447
HNRNPD	EFTUD2	0	0	0	0	0.062	0.396	0	0	0.409
HNRNPD	HNRNPAB	0	0	0	0.954	0.140	0.764	0	0	0.788
HNRNPD	CAPRIN1	0	0	0	0	0.371	0.137	0	0	0.433
HNRNPD	EIF3A	0	0	0	0	0.114	0.093	0.406	0	0.481
HNRNPD	PABPC1	0	0	0	0.587	0.084	0.510	0	0	0.532
HNRNPD	NCL	0	0	0	0.591	0.348	0.414	0	0	0.601
HNRNPD	ILF3	0	0	0	0	0.123	0.420	0	0	0.469
HNRNPD	HNRNPDL	0	0	0	0.951	0.655	0.438	0	0	0.798
HNRNPD	HNRNPK	0	0	0	0	0.132	0.539	0	0	0.582
HNRNPD	PTBP1	0	0	0	0	0.084	0.764	0	0	0.774
HNRNPD	HNRNPL	0	0	0	0	0.139	0.676	0	0	0.709
HNRNPD	HNRNPU	0	0	0	0	0.435	0.768	0	0	0.863
HNRNPD	EIF4G1	0	0	0	0	0.061	0.601	0.275	0	0.704
HNRNPDL	U2AF2	0	0	0	0	0.065	0.389	0	0	0.404
HNRNPDL	FUS	0	0	0	0	0.143	0.483	0	0	0.538
HNRNPDL	SSB	0	0	0	0	0.384	0.101	0	0	0.423
HNRNPDL	SF3B1	0	0	0	0	0.243	0.346	0	0	0.484
HNRNPDL	EFTUD2	0	0	0	0	0.066	0.396	0	0	0.411
HNRNPDL	HNRNPD	0	0	0	0.951	0.655	0.438	0	0	0.798
HNRNPDL	ILF3	0	0	0	0	0.066	0.450	0	0	0.464
HNRNPDL	EIF3A	0	0	0	0	0.123	0.093	0.406	0	0.486
HNRNPDL	SRSF7	0	0	0	0	0.267	0.258	0	0	0.433
HNRNPDL	DDX5	0	0	0	0	0.129	0.413	0.167	0	0.537
HNRNPDL	HNRNPL	0	0	0	0	0.118	0.351	0	0	0.403
HNRNPDL	DDX17	0	0	0	0	0.092	0.452	0.167	0	0.549
HNRNPDL	HNRNPU	0	0	0	0	0.162	0.401	0	0	0.476
HNRNPK	RBM4	0	0	0	0	0.163	0.339	0	0	0.423
HNRNPK	ELAVL1	0	0	0	0	0.801	0.763	0	0	0.950
HNRNPK	LOC510852	0	0	0	0	0.809	0.449	0.800	0	0.977
HNRNPK	U2AF2	0	0	0	0	0.770	0.539	0	0	0.889
HNRNPK	FUS	0	0	0	0	0.144	0.408	0	0	0.471
HNRNPK	ALYREF	0	0	0	0	0.793	0.401	0	0	0.870
HNRNPK	SSB	0	0	0	0	0.798	0.174	0	0	0.826
HNRNPK	HNRNPM	0	0	0	0	0.772	0.760	0.800	0	0.988
HNRNPK	SF3B1	0	0	0	0	0.204	0.423	0	0	0.521
HNRNPK	RBMX	0	0	0	0	0.436	0.682	0.800	0	0.961
HNRNPK	EFTUD2	0	0	0	0	0.173	0.435	0	0	0.512
HNRNPK	HNRNPD	0	0	0	0	0.132	0.539	0	0	0.582
HNRNPK	ILF3	0	0	0	0	0.785	0.434	0	0	0.873
HNRNPK	EIF4A3	0	0	0	0	0.154	0.475	0	0	0.536
HNRNPK	SFPQ	0	0	0	0	0.766	0.171	0	0	0.798
HNRNPK	ERH	0	0	0	0	0.812	0	0	0	0.812
HNRNPK	DDX5	0	0	0	0	0.323	0.580	0	0	0.703
HNRNPK	DDX39A	0	0	0	0	0.472	0.130	0	0	0.521
HNRNPK	DDX17	0	0	0	0	0.205	0.452	0	0	0.545
HNRNPK	PABPC1	0	0	0	0	0.104	0.459	0	0	0.495
HNRNPK	SRSF7	0	0	0	0	0.769	0.161	0	0	0.798
HNRNPK	SRSF3	0	0	0	0	0.808	0.218	0	0	0.843
HNRNPK	MATR3	0	0	0	0	0.890	0.397	0	0	0.931
HNRNPK	HNRNPL	0	0	0	0	0.840	0.495	0	0	0.916
HNRNPK	PTBP1	0	0	0	0	0.803	0.477	0	0	0.892
HNRNPK	HNRNPU	0	0	0	0	0.708	0.526	0.800	0	0.969
HNRNPL	ELAVL1	0	0	0	0	0.837	0.104	0	0	0.847
HNRNPL	LOC510852	0	0	0	0	0.799	0.160	0	0	0.823
HNRNPL	U2AF2	0	0	0	0	0.779	0.164	0	0	0.807
HNRNPL	FUS	0	0	0	0	0.144	0.434	0	0	0.495
HNRNPL	ALYREF	0	0	0	0	0.794	0.053	0	0	0.796
HNRNPL	SSB	0	0	0	0	0.788	0.055	0	0	0.791
HNRNPL	HNRNPM	0	0	0	0	0.766	0.073	0	0	0.774
HNRNPL	HNRNPAB	0	0	0	0	0.187	0.452	0	0	0.535
HNRNPL	HNRNPD	0	0	0	0	0.139	0.676	0	0	0.709
HNRNPL	ILF3	0	0	0	0	0.794	0.481	0	0	0.888
HNRNPL	HNRNPDL	0	0	0	0	0.118	0.351	0	0	0.403
HNRNPL	SFPQ	0	0	0	0	0.739	0.053	0	0	0.742
HNRNPL	ERH	0	0	0	0	0.807	0	0	0	0.807
HNRNPL	PCBP2	0	0	0	0	0.349	0.560	0	0	0.701
HNRNPL	HNRNPK	0	0	0	0	0.840	0.495	0	0	0.916
HNRNPL	DDX39A	0	0	0	0	0.373	0.654	0	0	0.773
HNRNPL	MATR3	0	0	0	0	0.760	0.203	0	0	0.801
HNRNPL	SRSF7	0	0	0	0	0.783	0.070	0	0	0.789
HNRNPL	HNRNPU	0	0	0	0	0.517	0.441	0	0	0.719
HNRNPL	SRSF3	0	0	0	0	0.792	0.113	0	0	0.807
HNRNPL	PTBP1	0	0	0	0.674	0.822	0.764	0	0	0.956
HNRNPM	ELAVL1	0	0	0	0	0.761	0.104	0	0	0.777
HNRNPM	LOC510852	0	0	0	0	0.762	0.219	0.800	0	0.959
HNRNPM	SAFB	0	0.001	0	0	0.276	0.295	0	0	0.468
HNRNPM	U2AF2	0	0	0	0	0.738	0.317	0.339	0	0.871
HNRNPM	ALYREF	0	0	0	0.603	0.777	0.218	0	0	0.818
HNRNPM	SSB	0	0	0	0	0.733	0.093	0	0	0.747
HNRNPM	NPM1	0	0	0	0	0.419	0.114	0	0	0.464
HNRNPM	NOP56	0	0	0	0	0.380	0.165	0	0	0.460
HNRNPM	CCT8	0	0	0	0	0.532	0.054	0	0	0.538
HNRNPM	NCL	0	0	0	0	0.522	0.128	0	0	0.565
HNRNPM	DDX39A	0.042	0	0	0	0.512	0.128	0	0	0.556
HNRNPM	KHSRP	0	0	0	0	0.394	0.184	0	0	0.484
HNRNPM	HNRNPAB	0	0	0	0	0.397	0.219	0	0	0.509
HNRNPM	SRSF7	0	0	0	0	0.477	0.296	0	0	0.616
HNRNPM	ERH	0	0	0	0	0.752	0	0	0	0.752
HNRNPM	ILF3	0	0	0	0	0.768	0.045	0	0	0.769
HNRNPM	MATR3	0	0	0	0	0.685	0.157	0	0	0.723
HNRNPM	SRSF3	0	0	0	0	0.767	0.296	0	0	0.829
HNRNPM	PTBP1	0	0	0	0	0.768	0.116	0	0	0.786
HNRNPM	HNRNPL	0	0	0	0	0.766	0.073	0	0	0.774
HNRNPM	SFPQ	0	0	0	0	0.769	0.138	0	0	0.793
HNRNPM	RBMX	0	0	0	0	0.263	0.313	0.800	0	0.890
HNRNPM	HNRNPU	0	0	0	0	0.756	0.093	0.800	0	0.952
HNRNPM	HNRNPK	0	0	0	0	0.772	0.760	0.800	0	0.988
HNRNPU	ELAVL1	0	0	0	0	0.504	0.129	0	0	0.550
HNRNPU	LOC510852	0	0	0	0	0.510	0.219	0.800	0	0.916
HNRNPU	U2AF2	0	0	0	0	0.490	0.161	0	0	0.553
HNRNPU	FUS	0	0	0	0	0.201	0.399	0	0	0.499
HNRNPU	ALYREF	0	0	0	0	0.337	0.337	0	0	0.541
HNRNPU	SSB	0	0	0	0	0.394	0.078	0	0	0.418
HNRNPU	HNRNPM	0	0	0	0	0.756	0.093	0.800	0	0.952
HNRNPU	SF3B1	0	0	0	0	0.167	0.389	0	0	0.469
HNRNPU	RBMX	0	0	0	0	0.286	0.078	0.800	0	0.856
HNRNPU	HNRNPAB	0	0	0	0	0.136	0.400	0	0	0.459
HNRNPU	HNRNPD	0	0	0	0	0.435	0.768	0	0	0.863
HNRNPU	ILF3	0	0	0	0	0.455	0.399	0	0	0.658
HNRNPU	HNRNPDL	0	0	0	0	0.162	0.401	0	0	0.476
HNRNPU	NCL	0	0	0	0	0.673	0.257	0	0	0.746
HNRNPU	SFPQ	0	0	0	0	0.669	0.116	0	0	0.695
HNRNPU	ERH	0	0	0	0	0.472	0.060	0	0	0.482
HNRNPU	DDX5	0	0	0	0	0.163	0.667	0	0	0.709
HNRNPU	HNRNPK	0	0	0	0	0.708	0.526	0.800	0	0.969
HNRNPU	HNRNPL	0	0	0	0	0.517	0.441	0	0	0.719
HNRNPU	DDX17	0	0	0	0	0.120	0.667	0	0	0.694
HNRNPU	PTBP1	0	0	0	0	0.526	0.113	0	0	0.561
HNRNPU	MATR3	0	0	0	0	0.795	0.354	0	0	0.862
HSD17B4	LRRC47	0	0	0	0	0.421	0	0	0	0.420
HSD17B4	OAT	0	0	0	0	0.063	0	0.660	0	0.667
HSD17B4	FARSB	0	0	0	0	0.421	0	0	0	0.420
HSD17B4	ECI2	0.105	0	0	0	0.583	0.490	0.376	0	0.865
HSD17B4	ACAA1	0.130	0	0	0	0.337	0.344	0.979	0	0.991
IDH3A	OAT	0.128	0	0	0	0.089	0	0.413	0	0.493
IDH3A	GOT2	0	0	0	0	0.157	0.161	0.800	0	0.846
ILF3	ELAVL1	0	0	0	0	0.795	0.062	0	0	0.800
ILF3	LOC510852	0	0	0	0	0.780	0.257	0	0	0.829
ILF3	U2AF2	0	0	0	0	0.574	0.053	0	0	0.579
ILF3	FUS	0	0	0	0	0.253	0.488	0	0	0.601
ILF3	ALYREF	0	0	0	0	0.793	0	0	0	0.793
ILF3	SSB	0	0	0	0	0.512	0.078	0	0	0.530
ILF3	HNRNPM	0	0	0	0	0.768	0.045	0	0	0.769
ILF3	HNRNPD	0	0	0	0	0.123	0.420	0	0	0.469
ILF3	HNRNPDL	0	0	0	0	0.066	0.450	0	0	0.464
ILF3	SFPQ	0	0	0	0	0.458	0.130	0	0	0.508
ILF3	NCL	0	0	0	0	0.223	0.389	0	0	0.504
ILF3	KHSRP	0	0	0	0	0.462	0	0	0	0.462
ILF3	ERH	0	0	0	0	0.767	0	0	0	0.767
ILF3	SRSF3	0	0	0	0	0.747	0.114	0	0	0.766
ILF3	HNRNPU	0	0	0	0	0.455	0.399	0	0	0.658
ILF3	MATR3	0	0	0	0	0.719	0.168	0	0	0.756
ILF3	PTBP1	0	0	0	0	0.810	0.045	0	0	0.811
ILF3	HNRNPK	0	0	0	0	0.785	0.434	0	0	0.873
ILF3	HNRNPL	0	0	0	0	0.794	0.481	0	0	0.888
KHSRP	U2AF2	0	0	0	0	0.532	0.090	0	0	0.556
KHSRP	HNRNPM	0	0	0	0	0.394	0.184	0	0	0.484
KHSRP	ILF3	0	0	0	0	0.462	0	0	0	0.462
KHSRP	CAPRIN1	0	0	0	0	0.064	0.458	0	0	0.470
KHSRP	EIF2S1	0	0	0	0	0.065	0.413	0	0	0.427
KHSRP	PTBP1	0	0	0	0	0.414	0.093	0	0	0.446
KIF2C	LMNB1	0	0	0	0	0.620	0.054	0	0	0.625
KIF2C	MAPRE1	0	0	0	0	0.064	0.764	0	0	0.769
KIF2C	TOP2A	0	0	0	0	0.949	0.045	0	0	0.949
KPNA7	TOP2A	0	0	0	0	0.480	0	0	0	0.480
KPNA7	RCC1	0	0	0	0	0.148	0.593	0.582	0	0.842
LMNB1	MAPK1	0	0	0	0	0	0.440	0	0	0.440
LMNB1	KIF2C	0	0	0	0	0.620	0.054	0	0	0.625
LMNB1	DDX39A	0	0	0	0	0.149	0.400	0	0	0.467
LMNB1	TOP2A	0	0	0	0	0.913	0.119	0	0	0.920
LOC510852	ELAVL1	0	0	0	0	0.800	0.127	0	0	0.818
LOC510852	EIF3A	0	0	0	0	0.076	0.093	0.406	0	0.458
LOC510852	DDX17	0	0	0	0	0.092	0.276	0.167	0	0.404
LOC510852	EFTUD2	0	0	0	0	0.147	0.420	0	0	0.484
LOC510852	EIF4A3	0	0	0	0	0.186	0.463	0.167	0	0.604
LOC510852	DDX39A	0	0	0	0	0.347	0.236	0.167	0	0.548
LOC510852	SFPQ	0	0	0	0	0.549	0.165	0	0	0.608
LOC510852	HNRNPD	0	0	0	0	0.112	0.399	0	0	0.443
LOC510852	SRSF7	0	0	0	0	0.500	0.258	0	0	0.613
LOC510852	SSB	0	0	0	0	0.757	0.101	0	0	0.772
LOC510852	DDX5	0	0	0	0	0.110	0.407	0.167	0	0.522
LOC510852	ERH	0	0	0	0	0.809	0	0	0	0.809
LOC510852	MATR3	0	0	0	0	0.770	0.137	0	0	0.793
LOC510852	ALYREF	0	0	0	0	0.793	0.210	0	0	0.829
LOC510852	ILF3	0	0	0	0	0.780	0.257	0	0	0.829
LOC510852	RBMX	0	0	0	0.585	0.401	0.146	0.800	0	0.888
LOC510852	U2AF2	0	0	0	0	0.640	0.407	0	0	0.777
LOC510852	HNRNPL	0	0	0	0	0.799	0.160	0	0	0.823
LOC510852	PTBP1	0	0	0	0	0.793	0.168	0	0	0.820
LOC510852	SRSF3	0	0	0	0	0.816	0.258	0	0	0.857
LOC510852	HNRNPU	0	0	0	0	0.510	0.219	0.800	0	0.916
LOC510852	HNRNPM	0	0	0	0	0.762	0.219	0.800	0	0.959
LOC510852	HNRNPK	0	0	0	0	0.809	0.449	0.800	0	0.977
LOC513210	OAT	0.043	0	0	0	0.099	0	0.401	0	0.438
LPCAT3	AGPAT9	0	0	0	0	0.062	0.158	0.903	0	0.916
LRP2	PLAT	0	0	0	0	0	0.157	0.483	0	0.545
LRRC47	RPS28	0	0	0	0	0.160	0.670	0	0	0.711
LRRC47	RPS18	0.154	0	0	0	0.120	0.670	0	0	0.732
LRRC47	HSD17B4	0	0	0	0	0.421	0	0	0	0.420
LRRC47	RPS27L	0	0	0	0	0.085	0.407	0	0	0.434
LRRC47	RPS4Y1	0	0	0	0	0.110	0.416	0	0	0.458
LRRC47	NOP56	0.041	0	0	0	0.472	0	0	0	0.472
LRRC47	RPS6	0	0	0	0	0.119	0.438	0	0	0.483
LRRC47	RPS3A	0	0	0	0	0.200	0.460	0	0	0.549
LRRC47	RPS21	0	0	0	0	0.119	0.538	0	0	0.575
LRRC47	RPSA	0	0	0	0	0.205	0.538	0	0	0.617
LRRC47	MARS	0.118	0	0	0	0.568	0	0	0	0.602
LRRC47	RPS13	0.119	0	0	0	0.156	0.538	0	0	0.626
LRRC47	RPS19	0	0	0	0	0.175	0.538	0	0	0.602
LRRC47	RPS24	0.041	0	0	0	0.149	0.670	0	0	0.707
LRRC47	RPS8	0	0	0	0	0.158	0.670	0	0	0.710
LRRC47	RPS9	0	0	0	0	0.157	0.670	0	0	0.710
LRRC47	RPS20	0.121	0	0	0	0.162	0.670	0	0	0.735
LRRC47	YARS	0.289	0	0	0	0.756	0.052	0	0	0.821
MAPK1	ATP1A1	0	0	0	0	0.065	0.087	0.600	0	0.628
MAPK1	RAC1	0	0	0	0	0.063	0.256	0.672	0	0.751
MAPK1	EFTUD2	0	0	0	0	0	0.410	0	0	0.410
MAPK1	PTBP1	0	0	0	0	0.431	0	0	0	0.430
MAPK1	LMNB1	0	0	0	0	0	0.440	0	0	0.440
MAPK1	CDH3	0	0	0	0	0	0.051	0.501	0	0.506
MAPK1	CDH1	0	0	0	0	0	0.055	0.560	0	0.566
MAPRE1	KIF2C	0	0	0	0	0.064	0.764	0	0	0.769
MARS	RPL19	0	0	0	0	0.200	0.409	0	0	0.506
MARS	LRRC47	0.118	0	0	0	0.568	0	0	0	0.602
MARS	RPS9	0	0	0	0	0.567	0	0	0	0.567
MARS	MYBBP1A	0	0	0	0	0.408	0	0	0	0.408
MARS	RPSA	0	0	0	0	0.707	0.344	0	0	0.799
MARS	PA2G4	0.106	0	0	0	0.771	0.041	0	0	0.787
MARS	FARSB	0.118	0	0	0	0.568	0	0	0	0.602
MARS	EFTUD2	0.041	0	0	0	0.154	0.537	0	0	0.591
MARS	EIF2S3	0.081	0	0	0	0.672	0.070	0	0	0.695
MARS	EIF3I	0	0	0	0	0.486	0	0	0	0.486
MARS	GTPBP4	0.043	0	0	0	0.420	0	0	0	0.421
MARS	RPS8	0	0	0	0	0.578	0	0	0	0.578
MARS	EIF3CL	0	0	0	0	0.817	0	0	0	0.817
MARS	YARS	0.151	0.068	0	0	0.472	0.926	0	0	0.964
MARS	RPS6	0.041	0	0	0	0.341	0.152	0	0	0.417
MARS	SDCBP	0	0	0	0	0	0.449	0	0	0.449
MARS	RPL6	0	0	0	0	0.391	0.163	0	0	0.468
MARS	DDX39A	0	0	0	0	0.450	0.158	0	0	0.517
MARS	RPL8	0.044	0	0	0	0.382	0.156	0	0	0.458
MARS	RPS4Y1	0	0	0	0	0.423	0.259	0	0	0.554
MARS	EIF3A	0	0	0	0	0.472	0.157	0	0	0.535
MARS	DDX17	0	0	0	0	0.481	0.158	0	0	0.544
MARS	DDX5	0	0	0	0	0.481	0.158	0	0	0.544
MARS	EIF4G1	0	0	0	0	0.490	0.168	0	0	0.557
MARS	RPS13	0.061	0	0	0	0.565	0	0	0	0.574
MARS	NOP56	0	0	0	0	0.701	0	0	0	0.701
MARS	RPL13	0	0	0	0	0.739	0.219	0	0	0.787
MATR3	ELAVL1	0	0	0	0	0.754	0.203	0	0	0.795
MATR3	LOC510852	0	0	0	0	0.770	0.137	0	0	0.793
MATR3	U2AF2	0	0	0	0	0.721	0.051	0	0	0.723
MATR3	FUS	0	0	0	0	0.120	0.392	0	0	0.442
MATR3	ALYREF	0	0	0	0	0.750	0.051	0	0	0.752
MATR3	SSB	0	0	0	0	0.783	0	0	0	0.783
MATR3	HNRNPM	0	0	0	0	0.685	0.157	0	0	0.723
MATR3	RBMX	0	0	0	0	0.370	0.151	0	0	0.442
MATR3	ILF3	0	0	0	0	0.719	0.168	0	0	0.756
MATR3	NCL	0	0	0	0	0.386	0.066	0	0	0.402
MATR3	SFPQ	0	0	0	0	0.721	0.125	0.588	0	0.890
MATR3	ERH	0	0	0	0	0.756	0	0	0	0.756
MATR3	HNRNPK	0	0	0	0	0.890	0.397	0	0	0.931
MATR3	HNRNPL	0	0	0	0	0.760	0.203	0	0	0.801
MATR3	SRSF7	0	0	0	0	0.736	0.157	0	0	0.768
MATR3	HNRNPU	0	0	0	0	0.795	0.354	0	0	0.862
MATR3	SRSF3	0	0	0	0	0.766	0.201	0	0	0.805
MATR3	PTBP1	0	0	0	0.554	0.753	0.232	0	0	0.802
MATR3	NONO	0	0	0	0	0.272	0.092	0.588	0	0.703
MTHFD1L	AMT	0.119	0	0	0	0.120	0.219	0.961	0	0.973
MTHFD1L	FHIT	0.041	0	0	0	0	0.540	0	0	0.540
MUT	PC	0	0	0	0	0.063	0	0.800	0	0.804
MYBBP1A	MARS	0	0	0	0	0.408	0	0	0	0.408
MYBBP1A	PA2G4	0	0	0	0	0.431	0.053	0	0	0.438
MYBBP1A	EIF4G1	0	0	0	0	0.577	0	0	0	0.577
MYBBP1A	RSL1D1	0	0	0	0	0.800	0.114	0	0	0.816
MYBBP1A	GTPBP4	0	0	0	0	0.765	0	0	0	0.765
MYBBP1A	SF3B1	0	0	0	0	0.064	0	0.800	0	0.804
MYBBP1A	NOP56	0	0	0	0	0.768	0.184	0	0	0.803
NACA	RPL19	0	0	0	0	0.816	0	0	0	0.816
NACA	RPS28	0	0	0	0	0.592	0	0	0	0.592
NACA	RPS18	0	0	0	0	0.773	0	0	0	0.773
NACA	EIF3G	0	0	0	0	0.495	0	0	0	0.495
NACA	RPS9	0	0	0	0	0.684	0	0	0	0.684
NACA	SF3B1	0	0.697	0	0	0.063	0	0	0	0.703
NACA	RPSA	0	0	0	0	0.695	0.041	0	0	0.695
NACA	RPS3A	0	0	0	0	0.653	0.046	0	0	0.655
NACA	PA2G4	0	0	0	0	0.584	0	0	0	0.584
NACA	RPS4Y1	0	0	0	0	0.469	0.045	0	0	0.471
NACA	RPS27L	0	0	0	0	0.513	0	0	0	0.513
NACA	NPM1	0	0	0	0	0.526	0	0	0	0.526
NACA	RPS21	0	0	0	0	0.508	0.089	0	0	0.532
NACA	EIF2S1	0	0	0	0	0.536	0	0	0	0.536
NACA	RPL28	0	0	0	0	0.553	0	0	0	0.553
NACA	RPL10A	0.043	0	0	0	0.617	0	0	0	0.617
NACA	RPS13	0	0	0	0	0.616	0.051	0	0	0.620
NACA	EIF3I	0	0	0	0	0.622	0	0	0	0.622
NACA	RPL17	0	0	0	0	0.523	0.079	0	0	0.541
NACA	RPS19	0	0	0	0	0.637	0	0	0	0.637
NACA	RPS6	0	0	0	0	0.700	0	0	0	0.700
NACA	RPL6	0	0	0	0	0.700	0	0	0	0.700
NACA	RPL26	0	0	0	0	0.715	0	0	0	0.715
NACA	RPL7A	0	0	0	0	0.760	0.051	0	0	0.762
NACA	RPS20	0	0	0	0	0.790	0	0	0	0.790
NACA	RPS24	0	0	0	0	0.800	0.051	0	0	0.802
NACA	RPL13	0	0	0	0	0.791	0.123	0	0	0.808
NACA	RPL8	0	0	0	0	0.757	0	0	0	0.757
NACA	RPS8	0	0	0	0	0.818	0.093	0	0	0.828
NACA	RPL24	0	0	0	0	0.922	0.046	0	0	0.923
NAGA	GLB1	0	0	0.338	0	0.244	0	0	0	0.478
NAGA	HEXA	0	0	0.265	0	0.201	0	0.900	0	0.936
NAP1L4	NCL	0	0	0	0	0.066	0.675	0	0	0.683
NAP1L4	EIF3A	0	0	0	0	0.120	0.353	0	0	0.406
NBR1	HNRNPD	0	0	0	0	0.649	0.060	0	0	0.655
NCL	ALYREF	0	0	0	0	0.245	0.297	0	0	0.447
NCL	SSB	0	0	0	0	0.635	0.261	0	0	0.719
NCL	HNRNPM	0	0	0	0	0.522	0.128	0	0	0.565
NCL	PA2G4	0	0	0	0	0.256	0.389	0	0	0.526
NCL	HNRNPAB	0	0	0	0.631	0.466	0.347	0	0	0.636
NCL	HNRNPD	0	0	0	0.591	0.348	0.414	0	0	0.601
NCL	ILF3	0	0	0	0	0.223	0.389	0	0	0.504
NCL	CCT8	0	0	0	0	0.561	0	0	0	0.561
NCL	EIF2S3	0	0	0	0	0.654	0	0	0	0.654
NCL	DDX21	0	0	0	0	0.401	0.172	0.202	0	0.570
NCL	NPM1	0	0	0	0	0.846	0.586	0.540	0	0.968
NCL	EIF4A3	0	0	0	0	0.191	0.172	0.202	0	0.419
NCL	G3BP1	0	0	0	0	0.310	0.208	0	0	0.430
NCL	NOP56	0	0	0	0	0.362	0.122	0	0	0.416
NCL	MATR3	0	0	0	0	0.386	0.066	0	0	0.402
NCL	EIF3A	0	0	0	0	0.576	0.134	0	0	0.617
NCL	NAP1L4	0	0	0	0	0.066	0.675	0	0	0.683
NCL	EIF4G1	0	0	0	0	0.198	0.388	0.333	0	0.644
NCL	HNRNPU	0	0	0	0	0.673	0.257	0	0	0.746
NEU1	GLB1	0.100	0	0	0	0.080	0.549	0	0	0.594
NHP2L1	RPL19	0	0	0.206	0	0.420	0.416	0	0	0.707
NHP2L1	RPS28	0.117	0	0	0	0.754	0.764	0	0	0.944
NHP2L1	RPS18	0.116	0	0	0	0.494	0.764	0	0	0.885
NHP2L1	EIF3G	0	0	0	0	0.293	0.316	0	0	0.496
NHP2L1	EIF3A	0	0	0	0	0.119	0.355	0	0	0.407
NHP2L1	EIF3D	0	0	0	0	0.238	0.257	0	0	0.410
NHP2L1	EIF3CL	0	0	0	0	0.154	0.353	0	0	0.429
NHP2L1	CCT8	0	0	0	0	0.423	0	0	0	0.422
NHP2L1	EIF4A3	0	0	0	0	0.317	0.200	0	0	0.430
NHP2L1	RPL17	0.050	0	0	0	0.339	0.227	0	0	0.472
NHP2L1	RPL7A	0	0	0	0	0.488	0	0	0	0.488
NHP2L1	EIF3I	0	0	0	0	0.304	0.316	0	0	0.503
NHP2L1	EIF2S3	0.044	0	0.310	0	0.159	0.218	0	0	0.508
NHP2L1	RPL6	0.044	0	0	0	0.347	0.295	0	0	0.521
NHP2L1	RPL10A	0.047	0	0	0	0.419	0.305	0	0	0.582
NHP2L1	GTPBP4	0	0	0	0	0.402	0.316	0	0	0.573
NHP2L1	RPL8	0.087	0	0	0	0.406	0.317	0	0	0.597
NHP2L1	RPL28	0	0	0	0	0.396	0.418	0	0	0.633
NHP2L1	RPS21	0	0	0	0	0.554	0.352	0	0	0.698
NHP2L1	PA2G4	0.063	0	0	0	0.622	0.229	0	0	0.703
NHP2L1	RPS27L	0	0	0	0	0.214	0.600	0	0	0.672
NHP2L1	RPS6	0.065	0	0	0	0.321	0.573	0	0	0.705
NHP2L1	RPL24	0.100	0	0	0	0.527	0.350	0	0	0.699
NHP2L1	RPL26	0.066	0	0.288	0	0.472	0.302	0	0	0.722
NHP2L1	RPS4Y1	0	0	0.246	0	0.338	0.500	0	0	0.728
NHP2L1	RPS20	0.100	0	0	0	0.551	0.350	0	0	0.714
NHP2L1	EIF2S1	0	0	0	0	0.648	0.324	0	0	0.751
NHP2L1	RPSA	0.100	0	0.215	0	0.534	0.350	0	0	0.757
NHP2L1	RPL13	0	0	0	0	0.649	0.419	0	0	0.787
NHP2L1	SSB	0	0	0	0	0.785	0.137	0	0	0.806
NHP2L1	SF3B1	0	0	0	0	0.076	0.789	0	0	0.796
NHP2L1	RPS3A	0	0	0.263	0	0.394	0.600	0	0	0.805
NHP2L1	RPS19	0	0	0	0	0.599	0.693	0	0	0.871
NHP2L1	RPS8	0	0	0	0	0.453	0.777	0	0	0.873
NHP2L1	RPS9	0.099	0	0.201	0	0.500	0.764	0	0	0.903
NHP2L1	RSL1D1	0	0	0	0	0.630	0.786	0	0	0.917
NHP2L1	RPS24	0	0	0	0	0.671	0.735	0	0	0.909
NHP2L1	RPS13	0.070	0	0	0	0.629	0.761	0	0	0.910
NHP2L1	EFTUD2	0.070	0	0	0	0.183	0.799	0.720	0	0.951
NHP2L1	NOP56	0	0	0.219	0	0.774	0.763	0.540	0	0.978
NME1	RPL19	0	0	0	0	0.566	0	0	0	0.566
NME1	RPS28	0.119	0	0	0	0.329	0.219	0	0	0.498
NME1	RPS18	0.044	0	0	0	0.673	0	0.259	0	0.748
NME1	RPS21	0	0	0	0	0.266	0.219	0	0	0.402
NME1	RPL24	0.102	0	0	0	0.388	0	0	0	0.426
NME1	RPSA	0	0	0	0	0.299	0.219	0	0	0.429
NME1	HNRNPAB	0	0	0	0	0.428	0.079	0	0	0.451
NME1	RAC1	0	0	0	0	0.048	0.055	0.400	0	0.413
NME1	PLBD2	0	0	0	0	0	0.466	0	0	0.465
NME1	GOT2	0	0	0	0	0.065	0.500	0	0	0.512
NME1	RPL8	0	0	0	0	0.620	0	0	0	0.620
NME1	RPS8	0	0	0	0	0.704	0.055	0	0	0.708
NONO	U2AF2	0	0	0	0	0.185	0.419	0	0	0.506
NONO	FUS	0	0	0	0	0.149	0.433	0	0	0.496
NONO	HNRNPAB	0	0	0	0	0.328	0.165	0	0	0.414
NONO	SFPQ	0	0	0	0.937	0.740	0.909	0.616	0	0.990
NONO	MATR3	0	0	0	0	0.272	0.092	0.588	0	0.703
NOP56	RPS28	0	0	0	0	0.242	0.693	0	0	0.757
NOP56	RPS18	0	0	0	0	0.244	0.693	0	0	0.758
NOP56	LRRC47	0.041	0	0	0	0.472	0	0	0	0.472
NOP56	NHP2L1	0	0	0.219	0	0.774	0.763	0.540	0	0.978
NOP56	RPS9	0	0	0	0	0.253	0.701	0	0	0.767
NOP56	MYBBP1A	0	0	0	0	0.768	0.184	0	0	0.803
NOP56	SSB	0	0	0	0	0.763	0.197	0	0	0.802
NOP56	HNRNPM	0	0	0	0	0.380	0.165	0	0	0.460
NOP56	SF3B1	0	0	0	0	0.083	0.444	0	0	0.468
NOP56	RPSA	0	0	0	0	0.486	0	0	0	0.485
NOP56	RPS3A	0	0	0	0	0.341	0.485	0	0	0.646
NOP56	PA2G4	0	0	0	0	0.903	0.119	0	0	0.911
NOP56	RPL7A	0	0	0	0	0.414	0.305	0	0	0.575
NOP56	FARSB	0.041	0	0	0	0.503	0	0	0	0.503
NOP56	RPS19	0	0	0	0	0.200	0.600	0	0	0.666
NOP56	RPS27L	0	0	0	0	0.125	0.484	0	0	0.529
NOP56	EFTUD2	0	0	0	0	0.322	0.314	0	0	0.515
NOP56	HNRNPAB	0	0	0	0	0.538	0.121	0	0	0.577
NOP56	CCT8	0	0	0	0	0.414	0	0	0	0.414
NOP56	DDX21	0.044	0	0	0	0.463	0.257	0	0	0.585
NOP56	RSL1D1	0	0	0	0	0.888	0.762	0	0	0.972
NOP56	GTPBP4	0	0	0	0	0.832	0.408	0	0	0.896
NOP56	RPS8	0	0	0	0	0.364	0.750	0	0	0.834
NOP56	NCL	0	0	0	0	0.362	0.122	0	0	0.416
NOP56	EIF3CL	0	0	0	0	0.691	0	0	0	0.691
NOP56	YARS	0	0	0	0	0.477	0	0	0	0.477
NOP56	MARS	0	0	0	0	0.701	0	0	0	0.701
NOP56	DDX5	0.044	0	0	0	0.420	0.257	0	0	0.552
NOP56	RPL6	0	0	0	0	0.397	0.104	0	0	0.436
NOP56	EIF4G1	0	0	0	0	0.457	0.046	0	0	0.459
NOP56	DDX17	0.044	0	0	0	0.420	0.257	0	0	0.552
NOP56	SRSF7	0	0	0	0	0.531	0	0	0	0.531
NOP56	RPS4Y1	0.059	0	0	0	0.267	0.443	0	0	0.582
NOP56	EIF2S1	0	0	0	0	0.629	0	0	0	0.629
NOP56	EIF3D	0	0	0	0	0.641	0	0	0	0.641
NOP56	EIF3A	0	0	0	0	0.657	0	0	0	0.657
NOP56	RPS6	0	0	0	0	0.358	0.477	0	0	0.650
NOP56	RPL13	0	0	0	0	0.569	0	0	0	0.569
NOP56	DDX39A	0.044	0	0	0	0.528	0.218	0	0	0.616
NOP56	RPS13	0	0	0	0	0.205	0.652	0	0	0.711
NOP56	RPS24	0	0	0	0	0.284	0.760	0	0	0.821
NPM1	SSB	0	0	0	0	0.635	0.102	0	0	0.658
NPM1	HNRNPM	0	0	0	0	0.419	0.114	0	0	0.464
NPM1	PA2G4	0	0	0	0	0.398	0.488	0	0	0.679
NPM1	NACA	0	0	0	0	0.526	0	0	0	0.526
NPM1	EIF3L	0	0	0	0	0.151	0.353	0	0	0.427
NPM1	EIF2S3	0	0	0	0	0.617	0	0	0	0.617
NPM1	RSL1D1	0	0	0	0	0.404	0.113	0	0	0.448
NPM1	NCL	0	0	0	0	0.846	0.586	0.540	0	0.968
NTS	SORT1	0	0	0	0	0	0.948	0	0	0.948
NUP93	EFTUD2	0	0	0	0	0.766	0	0	0	0.766
OAT	IDH3A	0.128	0	0	0	0.089	0	0.413	0	0.493
OAT	LOC513210	0.043	0	0	0	0.099	0	0.401	0	0.438
OAT	HSD17B4	0	0	0	0	0.063	0	0.660	0	0.667
PA2G4	RPL19	0	0	0	0	0.601	0.860	0	0	0.941
PA2G4	RPS28	0	0	0	0	0.510	0.670	0	0	0.831
PA2G4	RPS18	0.139	0	0	0	0.516	0.670	0	0	0.850
PA2G4	EIF3G	0	0	0	0	0.582	0	0	0	0.582
PA2G4	NHP2L1	0.063	0	0	0	0.622	0.229	0	0	0.703
PA2G4	RPS9	0.119	0	0	0	0.680	0.670	0	0	0.898
PA2G4	MYBBP1A	0	0	0	0	0.431	0.053	0	0	0.438
PA2G4	SSB	0	0	0	0	0.414	0.060	0	0	0.426
PA2G4	RPSA	0.119	0	0	0	0.729	0.538	0	0	0.880
PA2G4	RPS3A	0	0	0	0	0.386	0.460	0	0	0.654
PA2G4	DDX21	0.044	0	0	0	0.377	0.089	0	0	0.410
PA2G4	G3BP1	0	0	0	0	0.419	0.160	0	0	0.491
PA2G4	NACA	0	0	0	0	0.584	0	0	0	0.584
PA2G4	NCL	0	0	0	0	0.256	0.389	0	0	0.526
PA2G4	EIF3L	0	0	0	0	0.612	0	0	0	0.612
PA2G4	RPS27L	0	0	0	0	0.188	0.407	0	0	0.497
PA2G4	EIF3A	0	0	0	0	0.461	0	0	0	0.461
PA2G4	RPL17	0.066	0	0	0	0.287	0.477	0	0	0.621
PA2G4	HNRNPAB	0	0	0	0	0.631	0.093	0	0	0.651
PA2G4	NPM1	0	0	0	0	0.398	0.488	0	0	0.679
PA2G4	RPS21	0	0	0	0	0.266	0.538	0	0	0.646
PA2G4	RPS4Y1	0	0	0	0	0.512	0.416	0	0	0.702
PA2G4	YARS	0.155	0	0	0	0.587	0.045	0	0	0.637
PA2G4	EIF2S3	0	0	0	0	0.564	0.073	0	0	0.578
PA2G4	DDX17	0.044	0	0	0	0.721	0.089	0	0	0.735
PA2G4	EIF4A3	0.044	0	0	0	0.730	0.089	0	0	0.744
PA2G4	RPS6	0	0	0	0	0.517	0.457	0	0	0.726
PA2G4	RPS19	0	0	0	0	0.479	0.538	0	0	0.749
PA2G4	RPL26	0.102	0	0	0	0.204	0.687	0	0	0.756
PA2G4	DDX5	0.044	0	0	0	0.721	0.089	0	0	0.735
PA2G4	CCT8	0	0	0	0	0.688	0	0.300	0	0.772
PA2G4	MARS	0.106	0	0	0	0.771	0.041	0	0	0.787
PA2G4	EIF2S1	0	0	0	0	0.641	0	0	0	0.641
PA2G4	EIF3I	0	0	0	0	0.752	0.041	0	0	0.752
PA2G4	EIF3CL	0	0	0	0	0.812	0	0	0	0.812
PA2G4	RPS13	0	0	0	0	0.637	0.538	0	0	0.825
PA2G4	RPL10A	0.101	0	0	0	0.436	0.672	0	0	0.819
PA2G4	RPL8	0.107	0	0	0	0.472	0.775	0	0	0.884
PA2G4	RPS24	0	0	0	0	0.715	0.670	0	0	0.901
PA2G4	RPS20	0.119	0	0	0	0.656	0.763	0	0	0.922
PA2G4	RPS8	0	0	0	0	0.763	0.670	0	0	0.918
PA2G4	RPL6	0.098	0	0	0	0.702	0.758	0	0	0.929
PA2G4	RPL28	0	0	0	0	0.666	0.798	0	0	0.929
PA2G4	NOP56	0	0	0	0	0.903	0.119	0	0	0.911
PA2G4	RPL7A	0.063	0	0	0	0.636	0.873	0	0	0.952
PA2G4	RPL24	0	0	0	0	0.582	0.853	0	0	0.935
PA2G4	RSL1D1	0	0	0	0	0.730	0.748	0	0	0.929
PA2G4	RPL13	0	0	0	0	0.781	0.814	0	0	0.957
PA2G4	GTPBP4	0	0	0	0	0.816	0.924	0	0	0.985
PABPC1	EFTUD2	0	0	0	0	0.143	0.400	0	0	0.463
PABPC1	HNRNPD	0	0	0	0.587	0.084	0.510	0	0	0.532
PABPC1	EIF2S3	0	0	0	0	0.439	0	0	0	0.439
PABPC1	G3BP1	0	0	0	0	0.192	0.739	0	0	0.780
PABPC1	HNRNPK	0	0	0	0	0.104	0.459	0	0	0.495
PABPC1	EIF4G1	0	0	0	0	0.428	0.923	0.616	0	0.981
PARP1	CHD4	0	0	0	0	0.085	0.432	0	0	0.458
PARP1	TOP2A	0	0	0	0	0.134	0.455	0	0	0.507
PC	GOT2	0	0	0	0	0.065	0.078	0.979	0	0.981
PC	MUT	0	0	0	0	0.063	0	0.800	0	0.804
PCBP2	ELAVL1	0	0	0	0	0.324	0.353	0	0	0.543
PCBP2	HNRNPL	0	0	0	0	0.349	0.560	0	0	0.701
PLAT	LRP2	0	0	0	0	0	0.157	0.483	0	0.545
PLAT	PLG	0	0	0	0.752	0.062	0.072	0.919	0	0.924
PLBD2	NME1	0	0	0	0	0	0.466	0	0	0.465
PLBD2	GOT2	0	0	0	0	0.050	0.503	0	0	0.507
PLG	PLAT	0	0	0	0.752	0.062	0.072	0.919	0	0.924
PPID	CACYBP	0	0	0	0	0.439	0.044	0	0	0.441
PSMD4	EIF3I	0	0	0	0	0.403	0	0	0	0.403
PSMD4	SORT1	0	0	0	0	0	0.501	0	0	0.501
PTBP1	ELAVL1	0	0	0	0	0.806	0.590	0	0	0.917
PTBP1	LOC510852	0	0	0	0	0.793	0.168	0	0	0.820
PTBP1	U2AF2	0	0	0	0	0.793	0.158	0	0	0.818
PTBP1	ALYREF	0	0	0	0	0.805	0.075	0	0	0.812
PTBP1	SSB	0	0	0	0	0.787	0	0	0	0.787
PTBP1	HNRNPM	0	0	0	0	0.768	0.116	0	0	0.786
PTBP1	MAPK1	0	0	0	0	0.431	0	0	0	0.430
PTBP1	RBMX	0	0	0	0	0.363	0.218	0	0	0.481
PTBP1	HNRNPAB	0	0	0	0	0.245	0.442	0	0	0.561
PTBP1	HNRNPD	0	0	0	0	0.084	0.764	0	0	0.774
PTBP1	ILF3	0	0	0	0	0.810	0.045	0	0	0.811
PTBP1	SFPQ	0	0	0	0	0.740	0.569	0	0	0.883
PTBP1	ERH	0	0	0	0	0.803	0	0	0	0.803
PTBP1	KHSRP	0	0	0	0	0.414	0.093	0	0	0.446
PTBP1	HNRNPK	0	0	0	0	0.803	0.477	0	0	0.892
PTBP1	DDX39A	0	0	0	0	0.350	0.045	0.207	0	0.464
PTBP1	HNRNPL	0	0	0	0.674	0.822	0.764	0	0	0.956
PTBP1	EIF4G1	0	0	0	0	0.178	0.093	0.616	0	0.688
PTBP1	SRSF7	0	0	0	0	0.501	0	0	0	0.501
PTBP1	HNRNPU	0	0	0	0	0.526	0.113	0	0	0.561
PTBP1	SRSF3	0	0	0	0	0.798	0	0	0	0.798
PTBP1	MATR3	0	0	0	0.554	0.753	0.232	0	0	0.802
PTBP1	EIF3A	0	0	0	0	0.088	0	0.616	0	0.634
RAB5A	CDH1	0	0	0	0	0	0	0.612	0	0.612
RAB5A	CDH3	0	0	0	0	0	0	0.584	0	0.584
RAC1	NME1	0	0	0	0	0.048	0.055	0.400	0	0.413
RAC1	RCC2	0	0	0	0	0	0.442	0	0	0.442
RAC1	CDH3	0	0	0	0	0	0.075	0.400	0	0.421
RAC1	AGRN	0	0	0	0	0.062	0	0.460	0	0.471
RAC1	CDH1	0	0	0	0	0	0.075	0.400	0	0.421
RAC1	MAPK1	0	0	0	0	0.063	0.256	0.672	0	0.751
RBM4	DDX5	0	0	0	0	0.065	0.392	0	0	0.407
RBM4	HNRNPK	0	0	0	0	0.163	0.339	0	0	0.423
RBM4	U2AF2	0	0	0	0	0.139	0.339	0	0	0.406
RBMX	ELAVL1	0	0	0	0.576	0.390	0.069	0	0	0.407
RBMX	LOC510852	0	0	0	0.585	0.401	0.146	0.800	0	0.888
RBMX	HNRNPM	0	0	0	0	0.263	0.313	0.800	0	0.890
RBMX	HNRNPD	0	0	0	0.580	0.184	0.350	0	0	0.447
RBMX	MATR3	0	0	0	0	0.370	0.151	0	0	0.442
RBMX	PTBP1	0	0	0	0	0.363	0.218	0	0	0.481
RBMX	HNRNPU	0	0	0	0	0.286	0.078	0.800	0	0.856
RBMX	HNRNPK	0	0	0	0	0.436	0.682	0.800	0	0.961
RCC1	KPNA7	0	0	0	0	0.148	0.593	0.582	0	0.842
RCC2	RAC1	0	0	0	0	0	0.442	0	0	0.442
RPL10A	RPL19	0	0	0	0	0.896	0.764	0.360	0	0.983
RPL10A	RPS28	0	0	0	0	0.767	0.763	0.360	0	0.961
RPL10A	RPS18	0.139	0	0	0	0.979	0.764	0	0	0.995
RPL10A	EIF3G	0	0	0	0	0.426	0	0	0	0.426
RPL10A	NHP2L1	0.047	0	0	0	0.419	0.305	0	0	0.582
RPL10A	RPS9	0.119	0	0	0	0.787	0.763	0	0	0.951
RPL10A	RPSA	0	0	0	0	0.808	0.761	0	0	0.952
RPL10A	RPS3A	0	0	0	0	0.704	0.595	0	0	0.875
RPL10A	PA2G4	0.101	0	0	0	0.436	0.672	0	0	0.819
RPL10A	NACA	0.043	0	0	0	0.617	0	0	0	0.617
RPL10A	RPL7A	0.047	0	0	0	0.912	0.768	0.800	0	0.995
RPL10A	RPS19	0.119	0	0	0	0.876	0.693	0	0	0.963
RPL10A	RPL26	0.102	0	0	0	0.782	0.650	0.656	0	0.973
RPL10A	RPS27L	0	0	0	0	0.539	0.515	0	0	0.766
RPL10A	RPL24	0	0	0	0	0.962	0.767	0.800	0	0.998
RPL10A	EFTUD2	0.102	0	0	0	0.364	0.385	0	0	0.618
RPL10A	EIF3I	0	0	0	0	0.629	0	0	0	0.629
RPL10A	GTPBP4	0	0	0	0	0.098	0.754	0	0	0.768
RPL10A	RPS8	0	0	0	0	0.978	0.764	0	0	0.994
RPL10A	RPS20	0.119	0	0	0	0.976	0.770	0	0	0.994
RPL10A	EIF2S1	0	0	0	0	0.404	0	0	0	0.404
RPL10A	EIF3D	0	0	0	0	0.662	0	0	0	0.662
RPL10A	RPS4Y1	0	0	0	0	0.516	0.490	0	0	0.742
RPL10A	RPL17	0.066	0	0	0	0.472	0.430	0.646	0	0.887
RPL10A	RPL28	0	0	0	0	0.782	0.761	0	0	0.945
RPL10A	RPS13	0	0	0	0	0.843	0.692	0	0	0.949
RPL10A	RPS24	0	0	0	0	0.839	0.761	0	0	0.959
RPL10A	RPL13	0	0	0	0	0.875	0.764	0	0	0.969
RPL10A	RPS21	0	0	0	0	0.904	0.676	0.360	0	0.978
RPL10A	RPS6	0	0	0	0	0.965	0.539	0	0	0.983
RPL10A	RPL6	0	0	0	0	0.864	0.676	0.800	0	0.990
RPL10A	RPL8	0.107	0	0	0	0.946	0.735	0.828	0	0.997
RPL13	RPL19	0	0	0	0	0.977	0.950	0	0	0.998
RPL13	RPS28	0	0	0	0	0.972	0.944	0	0	0.998
RPL13	RPS18	0	0	0	0	0.979	0.944	0	0	0.998
RPL13	EIF3G	0	0	0	0	0.848	0	0	0	0.848
RPL13	NHP2L1	0	0	0	0	0.649	0.419	0	0	0.787
RPL13	RPS9	0	0	0	0	0.986	0.934	0	0	0.999
RPL13	RPSA	0	0	0	0	0.966	0.931	0	0	0.997
RPL13	RPS3A	0	0	0	0	0.759	0.761	0	0	0.939
RPL13	PA2G4	0	0	0	0	0.781	0.814	0	0	0.957
RPL13	NACA	0	0	0	0	0.791	0.123	0	0	0.808
RPL13	RPL7A	0	0	0	0	0.994	0.957	0	0	0.999
RPL13	RPS19	0	0	0	0	0.978	0.847	0	0	0.996
RPL13	RPL26	0	0	0	0	0.772	0.764	0	0	0.943
RPL13	RPS27L	0	0	0	0	0.703	0.736	0	0	0.918
RPL13	RPL24	0	0	0	0	0.961	0.950	0	0	0.997
RPL13	EFTUD2	0	0	0	0	0.382	0.486	0	0	0.668
RPL13	CCT8	0	0	0	0	0.489	0	0	0	0.489
RPL13	EIF2S3	0	0	0	0	0.643	0	0	0	0.643
RPL13	EIF3I	0	0	0	0	0.893	0.041	0	0	0.893
RPL13	RSL1D1	0	0	0	0	0.075	0.411	0	0	0.431
RPL13	GTPBP4	0	0	0	0	0.141	0.787	0	0	0.809
RPL13	RPS8	0	0	0	0	0.987	0.949	0	0	0.999
RPL13	EIF3CL	0	0	0	0	0.512	0.043	0	0	0.513
RPL13	YARS	0	0	0	0	0.472	0.161	0	0	0.538
RPL13	MARS	0	0	0	0	0.739	0.219	0	0	0.787
RPL13	NOP56	0	0	0	0	0.569	0	0	0	0.569
RPL13	RPS20	0	0	0	0	0.970	0.950	0	0	0.998
RPL13	RPL10A	0	0	0	0	0.875	0.764	0	0	0.969
RPL13	RPS21	0	0	0	0	0.935	0.808	0	0	0.987
RPL13	DDX39A	0	0	0	0	0.456	0.149	0	0	0.517
RPL13	RPL28	0	0	0	0	0.960	0.942	0	0	0.997
RPL13	RPL8	0	0	0	0	0.981	0.854	0	0	0.997
RPL13	EIF3D	0	0	0	0	0.697	0	0	0	0.697
RPL13	EIF2S1	0	0	0	0	0.592	0.127	0	0	0.628
RPL13	RPL6	0	0	0	0	0.818	0.853	0	0	0.972
RPL13	RPS24	0	0	0	0	0.883	0.931	0	0	0.991
RPL13	RPS4Y1	0	0	0	0	0.648	0.667	0	0	0.877
RPL13	RPL17	0	0	0	0	0.596	0.644	0	0	0.850
RPL13	RPS6	0	0	0	0	0.760	0.752	0	0	0.938
RPL13	RPS13	0	0	0	0	0.825	0.855	0	0	0.973
RPL17	RPL19	0.110	0	0	0	0.581	0.546	0	0	0.815
RPL17	RPS28	0	0	0	0	0.571	0.588	0	0	0.815
RPL17	RPS18	0.110	0	0	0	0.615	0.546	0	0	0.830
RPL17	EIF3G	0	0	0	0	0.485	0	0	0	0.485
RPL17	NHP2L1	0.050	0	0	0	0.339	0.227	0	0	0.472
RPL17	RPS9	0.097	0	0	0	0.571	0.557	0	0	0.813
RPL17	RPSA	0.079	0	0	0	0.571	0.546	0	0	0.804
RPL17	RPS3A	0	0	0	0	0.389	0.413	0	0	0.626
RPL17	PA2G4	0.066	0	0	0	0.287	0.477	0	0	0.621
RPL17	NACA	0	0	0	0	0.523	0.079	0	0	0.541
RPL17	RPL7A	0.050	0	0	0	0.580	0.588	0.600	0	0.925
RPL17	RPS19	0	0	0	0	0.532	0.465	0	0	0.738
RPL17	RPL26	0.066	0	0	0	0.439	0.456	0.646	0	0.885
RPL17	RPS27L	0	0	0	0	0.379	0.410	0	0	0.617
RPL17	RPL24	0	0	0	0	0.577	0.589	0.600	0	0.924
RPL17	EFTUD2	0.066	0	0	0	0.282	0.295	0	0	0.485
RPL17	EIF2S3	0	0	0.201	0	0.200	0.184	0	0	0.432
RPL17	EIF3I	0	0	0	0	0.456	0.042	0	0	0.456
RPL17	GTPBP4	0	0	0	0	0.090	0.455	0	0	0.482
RPL17	RPS8	0	0	0	0	0.568	0.573	0	0	0.807
RPL17	RPS20	0.097	0	0	0	0.571	0.546	0	0	0.808
RPL17	RPL10A	0.066	0	0	0	0.472	0.430	0.646	0	0.887
RPL17	RPS21	0	0	0	0	0.472	0.465	0	0	0.705
RPL17	RPL28	0	0	0	0	0.576	0.653	0	0	0.846
RPL17	RPL8	0.075	0	0	0	0.544	0.477	0.649	0	0.912
RPL17	EIF2S1	0	0	0	0	0.435	0	0	0	0.435
RPL17	RPL6	0.062	0	0	0	0.472	0.496	0.600	0	0.886
RPL17	RPS24	0	0	0	0	0.595	0.557	0	0	0.812
RPL17	RPL13	0	0	0	0	0.596	0.644	0	0	0.850
RPL17	RPS6	0	0	0	0	0.371	0.397	0	0	0.604
RPL17	RPS13	0	0	0	0	0.472	0.465	0	0	0.705
RPL17	RPS4Y1	0.057	0	0.266	0	0.337	0.353	0	0	0.663
RPL19	MARS	0	0	0	0	0.200	0.409	0	0	0.506
RPL19	RSL1D1	0	0	0	0	0.109	0.467	0	0	0.504
RPL19	NME1	0	0	0	0	0.566	0	0	0	0.566
RPL19	EIF2S1	0	0	0	0	0.561	0	0	0	0.561
RPL19	EIF3D	0	0	0	0	0.588	0	0	0	0.588
RPL19	NHP2L1	0	0	0.206	0	0.420	0.416	0	0	0.707
RPL19	EIF3I	0	0	0	0	0.752	0	0	0	0.752
RPL19	EIF3G	0	0	0	0	0.793	0	0	0	0.793
RPL19	GTPBP4	0	0	0	0	0.074	0.764	0	0	0.772
RPL19	NACA	0	0	0	0	0.816	0	0	0	0.816
RPL19	EFTUD2	0	0	0	0	0.274	0.762	0	0	0.819
RPL19	RPL17	0.110	0	0	0	0.581	0.546	0	0	0.815
RPL19	RPS4Y1	0.122	0	0	0	0.642	0.674	0	0	0.888
RPL19	RPS27L	0	0	0	0	0.703	0.736	0	0	0.918
RPL19	PA2G4	0	0	0	0	0.601	0.860	0	0	0.941
RPL19	RPS6	0	0	0	0	0.849	0.760	0	0	0.962
RPL19	RPS3A	0	0	0.341	0	0.828	0.763	0	0	0.970
RPL19	RPL10A	0	0	0	0	0.896	0.764	0.360	0	0.983
RPL19	RPS21	0	0	0	0	0.908	0.819	0.360	0	0.988
RPL19	RPL26	0.139	0	0.244	0	0.810	0.950	0	0	0.993
RPL19	RPS24	0	0	0	0	0.906	0.935	0	0	0.993
RPL19	RPS13	0	0	0	0	0.958	0.923	0	0	0.996
RPL19	RPS19	0	0	0	0	0.979	0.885	0	0	0.997
RPL19	RPS28	0	0	0	0	0.908	0.942	0.360	0	0.996
RPL19	RPL28	0	0	0	0	0.908	0.957	0	0	0.995
RPL19	RPL8	0.150	0	0.294	0	0.914	0.970	0	0	0.998
RPL19	RPS8	0	0	0	0	0.993	0.977	0	0	0.999
RPL19	RPL24	0	0	0	0	0.972	0.989	0.360	0	0.999
RPL19	RPL13	0	0	0	0	0.977	0.950	0	0	0.998
RPL19	RPS9	0	0	0	0	0.965	0.945	0	0	0.997
RPL19	RPS20	0	0	0	0	0.973	0.986	0	0	0.999
RPL19	RPL7A	0	0	0	0	0.982	0.989	0.360	0	0.999
RPL19	RPSA	0	0	0	0	0.890	0.985	0	0	0.998
RPL19	RPL6	0.127	0	0	0	0.940	0.925	0.360	0	0.997
RPL19	RPS18	0	0	0	0	0.970	0.985	0	0	0.999
RPL24	RPL19	0	0	0	0	0.972	0.989	0.360	0	0.999
RPL24	RPS28	0.154	0	0	0	0.879	0.950	0.360	0	0.996
RPL24	RPS18	0	0	0	0	0.961	0.985	0	0	0.999
RPL24	EIF3G	0	0	0	0	0.776	0	0	0	0.776
RPL24	NME1	0.102	0	0	0	0.388	0	0	0	0.426
RPL24	NHP2L1	0.100	0	0	0	0.527	0.350	0	0	0.699
RPL24	RPS9	0	0	0	0	0.948	0.939	0	0	0.996
RPL24	RPSA	0.044	0	0	0	0.948	0.985	0	0	0.999
RPL24	RPS3A	0	0	0	0	0.864	0.763	0	0	0.966
RPL24	PA2G4	0	0	0	0	0.582	0.853	0	0	0.935
RPL24	NACA	0	0	0	0	0.922	0.046	0	0	0.923
RPL24	RPL7A	0.100	0	0	0	0.963	0.989	0.800	0	0.999
RPL24	RPS19	0	0	0	0	0.885	0.924	0	0	0.990
RPL24	RPL26	0	0	0	0	0.878	0.950	0.600	0	0.997
RPL24	RPS27L	0	0	0	0	0.715	0.752	0	0	0.926
RPL24	EFTUD2	0	0	0	0	0.144	0.423	0	0	0.484
RPL24	EIF3D	0	0	0	0	0.585	0	0	0	0.585
RPL24	EIF3I	0	0	0	0	0.790	0.044	0	0	0.790
RPL24	RSL1D1	0	0	0	0	0.568	0.298	0	0	0.683
RPL24	GTPBP4	0	0	0	0	0.642	0.573	0	0	0.840
RPL24	RPS4Y1	0	0	0	0	0.637	0.675	0	0	0.876
RPL24	RPL17	0	0	0	0	0.577	0.589	0.600	0	0.924
RPL24	RPS21	0	0	0	0	0.882	0.845	0.360	0	0.987
RPL24	RPL28	0	0	0	0	0.875	0.955	0	0	0.994
RPL24	RPS6	0.113	0	0	0	0.970	0.760	0	0	0.993
RPL24	RPS24	0.044	0	0	0	0.955	0.951	0	0	0.997
RPL24	RPL13	0	0	0	0	0.961	0.950	0	0	0.997
RPL24	RPL10A	0	0	0	0	0.962	0.767	0.800	0	0.998
RPL24	RPL6	0	0	0	0	0.914	0.924	0.800	0	0.998
RPL24	RPS20	0	0	0	0	0.971	0.986	0	0	0.999
RPL24	RPL8	0	0	0	0	0.824	0.959	0.800	0	0.998
RPL24	RPS13	0	0	0	0	0.979	0.924	0	0	0.998
RPL24	RPS8	0	0	0	0	0.976	0.970	0	0	0.999
RPL26	RPL19	0.139	0	0.244	0	0.810	0.950	0	0	0.993
RPL26	RPS28	0	0	0	0	0.767	0.801	0	0	0.951
RPL26	RPS18	0.139	0	0	0	0.845	0.950	0	0	0.992
RPL26	EIF3G	0	0	0	0	0.571	0	0	0	0.571
RPL26	NHP2L1	0.066	0	0.288	0	0.472	0.302	0	0	0.722
RPL26	RPS9	0.119	0	0	0	0.750	0.809	0	0	0.954
RPL26	RPSA	0.104	0	0.209	0	0.766	0.950	0	0	0.990
RPL26	RPS3A	0	0	0.214	0	0.931	0.665	0	0	0.980
RPL26	PA2G4	0.102	0	0	0	0.204	0.687	0	0	0.756
RPL26	NACA	0	0	0	0	0.715	0	0	0	0.715
RPL26	RPL7A	0.066	0	0	0	0.783	0.952	0.600	0	0.995
RPL26	RPS19	0	0	0	0	0.752	0.762	0	0	0.938
RPL26	EIF2S1	0	0	0	0	0.407	0	0	0	0.407
RPL26	CCT8	0	0	0.215	0	0.324	0	0	0	0.446
RPL26	EIF2S3	0	0	0.217	0	0.255	0.226	0	0	0.509
RPL26	GTPBP4	0	0	0	0	0.091	0.648	0	0	0.666
RPL26	EFTUD2	0.102	0	0.228	0	0.364	0.385	0	0	0.692
RPL26	EIF3I	0	0	0	0	0.743	0.045	0	0	0.744
RPL26	RPS4Y1	0.085	0	0.297	0	0.508	0.540	0	0	0.834
RPL26	RPS27L	0	0	0	0	0.575	0.588	0	0	0.817
RPL26	RPL17	0.066	0	0	0	0.439	0.456	0.646	0	0.885
RPL26	RPS21	0	0	0	0	0.746	0.675	0	0	0.914
RPL26	RPL13	0	0	0	0	0.772	0.764	0	0	0.943
RPL26	RPS6	0	0	0	0	0.838	0.645	0	0	0.940
RPL26	RPS13	0	0	0.300	0	0.841	0.761	0	0	0.971
RPL26	RPL28	0	0	0	0	0.771	0.870	0	0	0.969
RPL26	RPL10A	0.102	0	0	0	0.782	0.650	0.656	0	0.973
RPL26	RPS8	0	0	0	0	0.880	0.925	0	0	0.990
RPL26	RPL8	0.107	0	0.228	0	0.735	0.936	0.657	0	0.995
RPL26	RPS20	0.119	0	0	0	0.800	0.950	0	0	0.990
RPL26	RPL6	0.098	0	0	0	0.935	0.761	0.600	0	0.993
RPL26	RPS24	0	0	0	0	0.975	0.782	0	0	0.994
RPL26	RPL24	0	0	0	0	0.878	0.950	0.600	0	0.997
RPL28	RPL19	0	0	0	0	0.908	0.957	0	0	0.995
RPL28	RPS28	0	0	0	0	0.985	0.931	0	0	0.998
RPL28	RPS18	0	0	0	0	0.928	0.931	0	0	0.994
RPL28	EIF3G	0	0	0	0	0.702	0	0	0	0.702
RPL28	NHP2L1	0	0	0	0	0.396	0.418	0	0	0.633
RPL28	RPS9	0	0	0	0	0.972	0.931	0	0	0.998
RPL28	RPSA	0	0	0	0	0.902	0.931	0	0	0.992
RPL28	RPS3A	0	0	0	0	0.745	0.760	0	0	0.936
RPL28	PA2G4	0	0	0	0	0.666	0.798	0	0	0.929
RPL28	SND1	0	0	0	0	0	0.400	0	0	0.400
RPL28	NACA	0	0	0	0	0.553	0	0	0	0.553
RPL28	RPL7A	0	0	0	0	0.959	0.952	0	0	0.997
RPL28	RPS19	0	0	0	0	0.949	0.832	0	0	0.991
RPL28	RPL26	0	0	0	0	0.771	0.870	0	0	0.969
RPL28	RPS27L	0	0	0	0	0.703	0.736	0	0	0.918
RPL28	RPL24	0	0	0	0	0.875	0.955	0	0	0.994
RPL28	EFTUD2	0	0	0	0	0.198	0.466	0	0	0.553
RPL28	CCT8	0	0	0	0	0.407	0	0	0	0.407
RPL28	EIF3I	0	0	0	0	0.833	0	0	0	0.833
RPL28	GTPBP4	0	0	0	0	0.089	0.670	0	0	0.686
RPL28	RPS8	0	0	0	0	0.945	0.931	0	0	0.996
RPL28	RPS20	0	0	0	0	0.904	0.931	0	0	0.993
RPL28	RPL10A	0	0	0	0	0.782	0.761	0	0	0.945
RPL28	RPS21	0	0	0	0	0.909	0.769	0	0	0.978
RPL28	EIF2S1	0	0	0	0	0.575	0	0	0	0.575
RPL28	RPS4Y1	0	0	0	0	0.632	0.650	0	0	0.865
RPL28	RPL17	0	0	0	0	0.576	0.653	0	0	0.846
RPL28	RPS6	0	0	0	0	0.694	0.751	0	0	0.920
RPL28	RPS13	0	0	0	0	0.837	0.769	0	0	0.960
RPL28	RPL6	0	0	0	0	0.777	0.923	0	0	0.982
RPL28	RPS24	0	0	0	0	0.816	0.931	0	0	0.986
RPL28	RPL13	0	0	0	0	0.960	0.942	0	0	0.997
RPL28	RPL8	0	0	0	0	0.975	0.923	0	0	0.998
RPL6	RPL19	0.127	0	0	0	0.940	0.925	0.360	0	0.997
RPL6	RPS28	0	0	0	0	0.774	0.769	0.720	0	0.984
RPL6	RPS18	0.130	0	0	0	0.879	0.818	0	0	0.979
RPL6	EIF3G	0	0	0	0	0.623	0	0	0	0.623
RPL6	NHP2L1	0.044	0	0	0	0.347	0.295	0	0	0.521
RPL6	RPS9	0.113	0	0	0	0.791	0.848	0	0	0.969
RPL6	RPSA	0	0	0	0	0.781	0.772	0	0	0.948
RPL6	RPS3A	0	0	0	0	0.941	0.660	0	0	0.979
RPL6	PA2G4	0.098	0	0	0	0.702	0.758	0	0	0.929
RPL6	NACA	0	0	0	0	0.700	0	0	0	0.700
RPL6	EIF3L	0	0	0	0	0.464	0	0	0	0.464
RPL6	RPL7A	0.044	0	0	0	0.823	0.925	0.800	0	0.997
RPL6	RPS19	0	0	0	0	0.801	0.761	0	0	0.950
RPL6	RPL26	0.098	0	0	0	0.935	0.761	0.600	0	0.993
RPL6	RPS27L	0	0	0	0	0.589	0.641	0	0	0.846
RPL6	RPL24	0	0	0	0	0.914	0.924	0.800	0	0.998
RPL6	EFTUD2	0.060	0	0	0	0.146	0.342	0	0	0.425
RPL6	CCT8	0	0	0	0	0.565	0	0	0	0.565
RPL6	EIF2S3	0	0	0	0	0.454	0.042	0	0	0.455
RPL6	EIF3I	0	0	0	0	0.755	0	0	0	0.755
RPL6	GTPBP4	0	0	0	0	0.315	0.755	0	0	0.825
RPL6	RPS8	0	0	0	0	0.962	0.923	0	0	0.996
RPL6	YARS	0	0	0	0	0.399	0.112	0	0	0.443
RPL6	MARS	0	0	0	0	0.391	0.163	0	0	0.468
RPL6	NOP56	0	0	0	0	0.397	0.104	0	0	0.436
RPL6	RPS20	0.113	0	0	0	0.839	0.855	0	0	0.977
RPL6	RPL10A	0	0	0	0	0.864	0.676	0.800	0	0.990
RPL6	RPS21	0	0	0	0	0.745	0.736	0.720	0	0.979
RPL6	RPL28	0	0	0	0	0.777	0.923	0	0	0.982
RPL6	RPL8	0.103	0	0	0	0.775	0.763	0.800	0	0.989
RPL6	EIF3D	0	0	0	0	0.546	0	0	0	0.546
RPL6	EIF2S1	0	0	0	0	0.688	0.066	0	0	0.696
RPL6	RPL17	0.062	0	0	0	0.472	0.496	0.600	0	0.886
RPL6	RPS4Y1	0.063	0	0	0	0.565	0.564	0	0	0.806
RPL6	RPL13	0	0	0	0	0.818	0.853	0	0	0.972
RPL6	RPS6	0	0	0	0	0.929	0.650	0	0	0.974
RPL6	RPS13	0	0	0	0	0.885	0.761	0	0	0.971
RPL6	RPS24	0	0	0	0	0.960	0.769	0	0	0.990
RPL7A	RPL19	0	0	0	0	0.982	0.989	0.360	0	0.999
RPL7A	RPS28	0.117	0	0	0	0.927	0.948	0.360	0	0.997
RPL7A	RPS18	0.116	0	0	0	0.984	0.985	0	0	0.999
RPL7A	EIF3G	0	0	0	0	0.758	0.316	0	0	0.827
RPL7A	NHP2L1	0	0	0	0	0.488	0	0	0	0.488
RPL7A	RPS9	0.099	0	0	0	0.986	0.949	0	0	0.999
RPL7A	RPSA	0.100	0	0	0	0.972	0.985	0	0	0.999
RPL7A	RPS3A	0	0	0	0	0.753	0.763	0	0	0.939
RPL7A	PA2G4	0.063	0	0	0	0.636	0.873	0	0	0.952
RPL7A	NACA	0	0	0	0	0.760	0.051	0	0	0.762
RPL7A	EIF3L	0	0	0	0	0.229	0.257	0	0	0.403
RPL7A	CCT8	0	0	0	0	0.411	0	0	0	0.410
RPL7A	EIF2S3	0.044	0	0	0	0.305	0.218	0	0	0.435
RPL7A	RSL1D1	0	0.001	0	0	0.201	0.430	0	0	0.525
RPL7A	NOP56	0	0	0	0	0.414	0.305	0	0	0.575
RPL7A	EIF3A	0	0	0	0	0.383	0.355	0	0	0.585
RPL7A	EIF3CL	0	0	0	0	0.472	0.353	0	0	0.643
RPL7A	EIF3D	0	0	0	0	0.724	0.257	0	0	0.786
RPL7A	GTPBP4	0	0	0	0	0.190	0.764	0	0	0.800
RPL7A	EIF2S1	0	0	0	0	0.732	0.324	0	0	0.811
RPL7A	RPS4Y1	0	0	0	0	0.649	0.676	0	0	0.881
RPL7A	EIF3I	0	0	0	0	0.850	0.316	0	0	0.893
RPL7A	RPS27L	0	0	0	0	0.634	0.758	0	0	0.907
RPL7A	RPL17	0.050	0	0	0	0.580	0.588	0.600	0	0.925
RPL7A	RPS6	0.065	0	0	0	0.773	0.761	0	0	0.945
RPL7A	RPS13	0.070	0	0	0	0.816	0.924	0	0	0.985
RPL7A	RPS21	0	0	0	0	0.958	0.854	0.360	0	0.995
RPL7A	RPL26	0.066	0	0	0	0.783	0.952	0.600	0	0.995
RPL7A	RPL10A	0.047	0	0	0	0.912	0.768	0.800	0	0.995
RPL7A	RPS24	0	0	0	0	0.890	0.946	0	0	0.993
RPL7A	RPL28	0	0	0	0	0.959	0.952	0	0	0.997
RPL7A	RPL6	0.044	0	0	0	0.823	0.925	0.800	0	0.997
RPL7A	RPL13	0	0	0	0	0.994	0.957	0	0	0.999
RPL7A	RPS20	0.100	0	0	0	0.961	0.987	0	0	0.999
RPL7A	RPS19	0	0	0	0	0.969	0.924	0	0	0.997
RPL7A	RPL8	0.087	0	0	0	0.980	0.973	0.800	0	0.999
RPL7A	RPS8	0	0	0	0	0.986	0.964	0	0	0.999
RPL7A	RPL24	0.100	0	0	0	0.963	0.989	0.800	0	0.999
RPL8	RPL19	0.150	0	0.294	0	0.914	0.970	0	0	0.998
RPL8	RPS28	0	0	0	0	0.953	0.801	0	0	0.990
RPL8	RPS18	0.150	0	0	0	0.977	0.950	0	0	0.998
RPL8	EIF3G	0	0	0	0	0.820	0	0	0	0.820
RPL8	NME1	0	0	0	0	0.620	0	0	0	0.620
RPL8	NHP2L1	0.087	0	0	0	0.406	0.317	0	0	0.597
RPL8	RPS9	0.126	0	0	0	0.981	0.872	0	0	0.997
RPL8	RPSA	0.121	0	0	0	0.952	0.950	0	0	0.997
RPL8	RPS3A	0	0	0.227	0	0.667	0.670	0	0	0.907
RPL8	PA2G4	0.107	0	0	0	0.472	0.775	0	0	0.884
RPL8	NACA	0	0	0	0	0.757	0	0	0	0.757
RPL8	RPL7A	0.087	0	0	0	0.980	0.973	0.800	0	0.999
RPL8	RPS19	0	0	0	0	0.977	0.762	0	0	0.994
RPL8	RPL26	0.107	0	0.228	0	0.735	0.936	0.657	0	0.995
RPL8	RPS27L	0	0	0	0	0.584	0.646	0	0	0.846
RPL8	RPL24	0	0	0	0	0.824	0.959	0.800	0	0.998
RPL8	EFTUD2	0.107	0	0	0	0.434	0.400	0	0	0.670
RPL8	EIF2S3	0	0	0.293	0	0.285	0.257	0	0	0.591
RPL8	EIF3I	0	0	0	0	0.770	0	0	0	0.770
RPL8	GTPBP4	0	0	0	0	0.233	0.760	0	0	0.808
RPL8	RPS8	0	0	0	0	0.968	0.925	0	0	0.997
RPL8	MARS	0.044	0	0	0	0.382	0.156	0	0	0.458
RPL8	RPS20	0.126	0	0	0	0.958	0.959	0	0	0.998
RPL8	RPL10A	0.107	0	0	0	0.946	0.735	0.828	0	0.997
RPL8	RPS21	0	0	0	0	0.974	0.736	0	0	0.992
RPL8	RPL28	0	0	0	0	0.975	0.923	0	0	0.998
RPL8	EIF2S1	0	0	0	0	0.684	0	0	0	0.684
RPL8	EIF3D	0	0	0	0	0.716	0	0	0	0.716
RPL8	RPS4Y1	0.098	0	0	0	0.570	0.582	0	0	0.823
RPL8	RPS6	0	0	0	0	0.683	0.656	0	0	0.886
RPL8	RPL17	0.075	0	0	0	0.544	0.477	0.649	0	0.912
RPL8	RPS13	0	0	0	0	0.818	0.762	0	0	0.954
RPL8	RPS24	0	0	0	0	0.802	0.898	0	0	0.979
RPL8	RPL6	0.103	0	0	0	0.775	0.763	0.800	0	0.989
RPL8	RPL13	0	0	0	0	0.981	0.854	0	0	0.997
RPS13	RPL19	0	0	0	0	0.958	0.923	0	0	0.996
RPS13	RPS28	0	0	0	0	0.807	0.924	0.800	0	0.996
RPS13	RPS18	0.042	0	0	0	0.964	0.924	0.616	0	0.998
RPS13	EIF3G	0	0	0	0	0.511	0.753	0	0	0.874
RPS13	LRRC47	0.119	0	0	0	0.156	0.538	0	0	0.626
RPS13	NHP2L1	0.070	0	0	0	0.629	0.761	0	0	0.910
RPS13	RPS9	0.045	0	0	0	0.810	0.924	0.606	0	0.993
RPS13	RPSA	0.119	0	0	0	0.806	0.796	0.606	0	0.984
RPS13	RPS3A	0.102	0	0	0	0.764	0.675	0.800	0	0.984
RPS13	PA2G4	0	0	0	0	0.637	0.538	0	0	0.825
RPS13	NACA	0	0	0	0	0.616	0.051	0	0	0.620
RPS13	EIF3L	0	0	0	0	0.248	0.740	0	0	0.796
RPS13	RPL7A	0.070	0	0	0	0.816	0.924	0	0	0.985
RPS13	FARSB	0.119	0	0	0	0.156	0.337	0	0	0.463
RPS13	RPS19	0	0	0	0	0.901	0.763	0.800	0	0.994
RPS13	RPL26	0	0	0.300	0	0.841	0.761	0	0	0.971
RPS13	RPS27L	0	0	0	0	0.600	0.647	0.540	0	0.929
RPS13	RPL24	0	0	0	0	0.979	0.924	0	0	0.998
RPS13	EFTUD2	0	0	0	0	0.184	0.385	0	0	0.476
RPS13	CCT8	0	0	0.225	0	0.383	0	0	0	0.501
RPS13	EIF2S3	0.049	0	0	0	0.418	0.481	0	0	0.687
RPS13	EIF3I	0	0	0	0	0.741	0.760	0	0	0.935
RPS13	RSL1D1	0	0	0	0	0.119	0.754	0	0	0.774
RPS13	RPS8	0	0	0	0	0.910	0.925	0.540	0	0.996
RPS13	EIF3CL	0	0	0	0	0.160	0.760	0	0	0.789
RPS13	MARS	0.061	0	0	0	0.565	0	0	0	0.574
RPS13	NOP56	0	0	0	0	0.205	0.652	0	0	0.711
RPS13	RPS20	0	0	0	0	0.936	0.925	0.828	0	0.999
RPS13	RPL10A	0	0	0	0	0.843	0.692	0	0	0.949
RPS13	RPS21	0	0	0	0	0.892	0.761	0.600	0	0.988
RPS13	DDX39A	0.044	0	0	0	0.386	0.164	0	0	0.466
RPS13	RPL28	0	0	0	0	0.837	0.769	0	0	0.960
RPS13	EIF4G1	0	0	0	0	0.092	0.538	0	0	0.562
RPS13	RPL8	0	0	0	0	0.818	0.762	0	0	0.954
RPS13	EIF3D	0	0	0	0	0.540	0.672	0	0	0.842
RPS13	EIF2S1	0	0	0	0	0.646	0.760	0	0	0.911
RPS13	RPL6	0	0	0	0	0.885	0.761	0	0	0.971
RPS13	RPS24	0.129	0	0	0	0.887	0.924	0.800	0	0.998
RPS13	RPL13	0	0	0	0	0.825	0.855	0	0	0.973
RPS13	RPS6	0.044	0	0	0	0.787	0.659	0	0	0.924
RPS13	RPL17	0	0	0	0	0.472	0.465	0	0	0.705
RPS13	EIF3A	0	0	0	0	0.170	0.760	0	0	0.792
RPS13	RPS4Y1	0	0	0	0	0.573	0.595	0.600	0	0.924
RPS18	RPL19	0	0	0	0	0.970	0.985	0	0	0.999
RPS18	RPS28	0	0	0	0	0.905	0.945	0.540	0	0.997
RPS18	ABCF1	0.088	0	0	0	0.054	0.431	0	0	0.466
RPS18	FARSB	0.154	0	0	0	0.120	0.401	0	0	0.515
RPS18	EIF2S3	0	0	0	0	0.185	0.597	0	0	0.657
RPS18	YARS	0.286	0	0	0	0.192	0.120	0	0	0.447
RPS18	EIF4G1	0	0	0	0	0.116	0.670	0	0	0.695
RPS18	NME1	0.044	0	0	0	0.673	0	0.259	0	0.748
RPS18	NOP56	0	0	0	0	0.244	0.693	0	0	0.758
RPS18	LRRC47	0.154	0	0	0	0.120	0.670	0	0	0.732
RPS18	NACA	0	0	0	0	0.773	0	0	0	0.773
RPS18	RSL1D1	0	0	0	0	0.089	0.764	0	0	0.775
RPS18	EFTUD2	0.139	0	0	0	0.573	0.486	0	0	0.794
RPS18	EIF3L	0	0	0	0	0.209	0.810	0	0	0.843
RPS18	PA2G4	0.139	0	0	0	0.516	0.670	0	0	0.850
RPS18	RPL17	0.110	0	0	0	0.615	0.546	0	0	0.830
RPS18	EIF3A	0	0	0	0	0.200	0.839	0	0	0.865
RPS18	EIF3CL	0	0	0	0	0.540	0.779	0	0	0.893
RPS18	NHP2L1	0.116	0	0	0	0.494	0.764	0	0	0.885
RPS18	RPS4Y1	0	0	0	0	0.654	0.684	0	0	0.886
RPS18	EIF3G	0	0	0	0	0.720	0.764	0	0	0.931
RPS18	EIF3D	0	0	0	0	0.679	0.764	0	0	0.921
RPS18	EIF2S1	0	0	0	0	0.762	0.814	0	0	0.953
RPS18	EIF3I	0	0	0	0	0.767	0.768	0	0	0.943
RPS18	RPS6	0	0	0	0	0.816	0.760	0	0	0.953
RPS18	RPS27L	0	0	0	0	0.703	0.761	0.540	0	0.964
RPS18	RPS3A	0	0	0	0	0.788	0.763	0.360	0	0.965
RPS18	RPL6	0.130	0	0	0	0.879	0.818	0	0	0.979
RPS18	RPL26	0.139	0	0	0	0.845	0.950	0	0	0.992
RPS18	RPL28	0	0	0	0	0.928	0.931	0	0	0.994
RPS18	RPL10A	0.139	0	0	0	0.979	0.764	0	0	0.995
RPS18	RPS21	0	0	0	0	0.979	0.769	0.540	0	0.997
RPS18	RPS13	0.042	0	0	0	0.964	0.924	0.616	0	0.998
RPS18	RPS8	0	0	0	0	0.980	0.965	0.540	0	0.999
RPS18	RPL8	0.150	0	0	0	0.977	0.950	0	0	0.998
RPS18	RPL24	0	0	0	0	0.961	0.985	0	0	0.999
RPS18	RPS9	0.154	0	0	0	0.928	0.947	0.622	0	0.998
RPS18	RPS20	0.154	0	0	0	0.971	0.986	0.622	0	0.999
RPS18	RPL13	0	0	0	0	0.979	0.944	0	0	0.998
RPS18	RPL7A	0.116	0	0	0	0.984	0.985	0	0	0.999
RPS18	RPS19	0	0	0	0	0.981	0.846	0.540	0	0.998
RPS18	RPSA	0.154	0	0	0	0.959	0.985	0.622	0	0.999
RPS18	RPS24	0	0	0	0	0.999	0.945	0	0	0.999
RPS19	RPL19	0	0	0	0	0.979	0.885	0	0	0.997
RPS19	RPS28	0	0	0	0	0.980	0.924	0.800	0	0.999
RPS19	RPS18	0	0	0	0	0.981	0.846	0.540	0	0.998
RPS19	EIF3G	0	0	0	0	0.805	0.703	0	0	0.939
RPS19	LRRC47	0	0	0	0	0.175	0.538	0	0	0.602
RPS19	NHP2L1	0	0	0	0	0.599	0.693	0	0	0.871
RPS19	RPS9	0	0	0.253	0	0.980	0.924	0.540	0	0.999
RPS19	RPSA	0	0	0	0	0.883	0.862	0.540	0	0.991
RPS19	RPS3A	0	0	0	0	0.738	0.677	0.800	0	0.981
RPS19	PA2G4	0	0	0	0	0.479	0.538	0	0	0.749
RPS19	NACA	0	0	0	0	0.637	0	0	0	0.637
RPS19	EIF3L	0	0	0	0	0.170	0.672	0	0	0.716
RPS19	RPL7A	0	0	0	0	0.969	0.924	0	0	0.997
RPS19	FARSB	0	0	0	0	0.144	0.337	0	0	0.408
RPS19	EFTUD2	0	0	0	0	0.120	0.425	0	0	0.472
RPS19	EIF2S3	0	0	0	0	0.207	0.481	0	0	0.571
RPS19	NOP56	0	0	0	0	0.200	0.600	0	0	0.666
RPS19	EIF4G1	0	0	0	0	0.115	0.538	0	0	0.573
RPS19	RPL17	0	0	0	0	0.532	0.465	0	0	0.738
RPS19	EIF3A	0	0	0	0	0.169	0.760	0	0	0.792
RPS19	EIF3CL	0	0	0	0	0.201	0.757	0	0	0.797
RPS19	EIF2S1	0.129	0	0	0	0.564	0.760	0	0	0.900
RPS19	EIF3I	0	0	0	0	0.602	0.703	0	0	0.876
RPS19	EIF3D	0	0	0	0	0.617	0.672	0	0	0.869
RPS19	RPS4Y1	0	0	0	0	0.566	0.580	0.600	0	0.920
RPS19	RPS27L	0.105	0	0	0	0.589	0.662	0.540	0	0.935
RPS19	RPS6	0	0	0	0	0.668	0.658	0	0	0.881
RPS19	RPL10A	0.119	0	0	0	0.876	0.693	0	0	0.963
RPS19	RPL6	0	0	0	0	0.801	0.761	0	0	0.950
RPS19	RPL26	0	0	0	0	0.752	0.762	0	0	0.938
RPS19	RPL28	0	0	0	0	0.949	0.832	0	0	0.991
RPS19	RPL24	0	0	0	0	0.885	0.924	0	0	0.990
RPS19	RPL8	0	0	0	0	0.977	0.762	0	0	0.994
RPS19	RPS13	0	0	0	0	0.901	0.763	0.800	0	0.994
RPS19	RPS21	0	0	0	0	0.973	0.761	0.600	0	0.997
RPS19	RPL13	0	0	0	0	0.978	0.847	0	0	0.996
RPS19	RPS24	0	0	0	0	0.841	0.855	0.800	0	0.994
RPS19	RPS20	0	0	0	0	0.978	0.925	0.800	0	0.999
RPS19	RPS8	0	0	0	0	0.977	0.925	0.540	0	0.999
RPS20	ELAVL1	0	0	0	0	0.496	0	0	0	0.495
RPS20	RPL19	0	0	0	0	0.973	0.986	0	0	0.999
RPS20	RPS28	0	0	0	0	0.922	0.965	0.800	0	0.999
RPS20	RPS18	0.154	0	0	0	0.971	0.986	0.622	0	0.999
RPS20	EIF3G	0	0	0	0	0.776	0.924	0	0	0.982
RPS20	LRRC47	0.121	0	0	0	0.162	0.670	0	0	0.735
RPS20	NHP2L1	0.100	0	0	0	0.551	0.350	0	0	0.714
RPS20	RPS9	0.139	0	0	0	0.940	0.946	0.616	0	0.998
RPS20	RPSA	0.134	0	0	0	0.910	0.985	0.616	0	0.999
RPS20	RPS3A	0	0	0	0	0.792	0.763	0.800	0	0.989
RPS20	PA2G4	0.119	0	0	0	0.656	0.763	0	0	0.922
RPS20	NACA	0	0	0	0	0.790	0	0	0	0.790
RPS20	EIF3L	0	0	0	0	0.207	0.791	0	0	0.827
RPS20	RPL7A	0.100	0	0	0	0.961	0.987	0	0	0.999
RPS20	FARSB	0.121	0	0	0	0.162	0.401	0	0	0.520
RPS20	RPS19	0	0	0	0	0.978	0.925	0.800	0	0.999
RPS20	RPL26	0.119	0	0	0	0.800	0.950	0	0	0.990
RPS20	RPS27L	0	0	0	0	0.703	0.761	0.540	0	0.964
RPS20	RPL24	0	0	0	0	0.971	0.986	0	0	0.999
RPS20	EFTUD2	0.119	0	0	0	0.472	0.427	0	0	0.710
RPS20	CCT8	0	0	0	0	0.729	0	0	0	0.729
RPS20	EIF2S3	0	0	0	0	0.589	0.495	0	0	0.783
RPS20	EIF3I	0	0	0	0	0.801	0.803	0	0	0.959
RPS20	RPS8	0	0	0	0	0.987	0.989	0.540	0	0.999
RPS20	EIF3CL	0	0	0	0	0.159	0.839	0	0	0.858
RPS20	YARS	0.063	0	0	0	0.452	0.069	0	0	0.480
RPS20	EIF4G1	0	0	0	0	0.063	0.670	0	0	0.677
RPS20	EIF3D	0	0	0	0	0.371	0.764	0	0	0.845
RPS20	RPL17	0.097	0	0	0	0.571	0.546	0	0	0.808
RPS20	EIF2S1	0	0	0	0	0.747	0.809	0	0	0.949
RPS20	EIF3A	0	0	0	0	0.227	0.865	0	0	0.891
RPS20	RPS4Y1	0	0	0	0	0.632	0.689	0.600	0	0.950
RPS20	RPS6	0	0	0	0	0.826	0.760	0	0	0.956
RPS20	RPL6	0.113	0	0	0	0.839	0.855	0	0	0.977
RPS20	RPL28	0	0	0	0	0.904	0.931	0	0	0.993
RPS20	RPL10A	0.119	0	0	0	0.976	0.770	0	0	0.994
RPS20	RPS21	0	0	0	0	0.959	0.852	0.600	0	0.997
RPS20	RPL13	0	0	0	0	0.970	0.950	0	0	0.998
RPS20	RPS24	0	0	0	0	0.910	0.945	0.800	0	0.998
RPS20	RPS13	0	0	0	0	0.936	0.925	0.828	0	0.999
RPS20	RPL8	0.126	0	0	0	0.958	0.959	0	0	0.998
RPS21	RPL19	0	0	0	0	0.908	0.819	0.360	0	0.988
RPS21	RPS28	0	0	0	0	0.877	0.873	0.720	0	0.995
RPS21	RPS18	0	0	0	0	0.979	0.769	0.540	0	0.997
RPS21	EIF3G	0	0	0	0	0.764	0.703	0	0	0.927
RPS21	NME1	0	0	0	0	0.266	0.219	0	0	0.402
RPS21	LRRC47	0	0	0	0	0.119	0.538	0	0	0.575
RPS21	NHP2L1	0	0	0	0	0.554	0.352	0	0	0.698
RPS21	RPS9	0	0	0	0	0.914	0.769	0.540	0	0.990
RPS21	RPSA	0	0	0	0	0.847	0.780	0.540	0	0.983
RPS21	RPS3A	0	0	0	0	0.653	0.662	0.600	0	0.949
RPS21	PA2G4	0	0	0	0	0.266	0.538	0	0	0.646
RPS21	NACA	0	0	0	0	0.508	0.089	0	0	0.532
RPS21	EIF3L	0	0	0	0	0.126	0.672	0	0	0.701
RPS21	RPL7A	0	0	0	0	0.958	0.854	0.360	0	0.995
RPS21	RPS19	0	0	0	0	0.973	0.761	0.600	0	0.997
RPS21	RPL26	0	0	0	0	0.746	0.675	0	0	0.914
RPS21	RPS27L	0	0	0	0	0.589	0.641	0.540	0	0.926
RPS21	RPL24	0	0	0	0	0.882	0.845	0.360	0	0.987
RPS21	EFTUD2	0	0	0	0	0.115	0.425	0	0	0.469
RPS21	EIF2S3	0	0	0	0	0.120	0.357	0	0	0.409
RPS21	EIF3I	0	0	0	0	0.572	0.703	0	0	0.867
RPS21	RPS8	0	0	0	0	0.958	0.869	0.540	0	0.997
RPS21	EIF3CL	0	0	0	0	0.160	0.757	0	0	0.787
RPS21	RPS20	0	0	0	0	0.959	0.852	0.600	0	0.997
RPS21	RPL10A	0	0	0	0	0.904	0.676	0.360	0	0.978
RPS21	EIF4G1	0	0	0	0	0.092	0.538	0	0	0.562
RPS21	EIF2S1	0	0	0	0	0.200	0.672	0	0	0.726
RPS21	RPL17	0	0	0	0	0.472	0.465	0	0	0.705
RPS21	EIF3D	0	0	0	0	0.328	0.672	0	0	0.770
RPS21	EIF3A	0	0	0	0	0.120	0.758	0	0	0.777
RPS21	RPS6	0	0	0	0	0.638	0.588	0	0	0.844
RPS21	RPS4Y1	0	0	0	0	0.565	0.545	0.600	0	0.913
RPS21	RPL6	0	0	0	0	0.745	0.736	0.720	0	0.979
RPS21	RPL28	0	0	0	0	0.909	0.769	0	0	0.978
RPS21	RPL13	0	0	0	0	0.935	0.808	0	0	0.987
RPS21	RPS13	0	0	0	0	0.892	0.761	0.600	0	0.988
RPS21	RPS24	0	0	0	0	0.800	0.781	0.600	0	0.980
RPS21	RPL8	0	0	0	0	0.974	0.736	0	0	0.992
RPS24	RPL19	0	0	0	0	0.906	0.935	0	0	0.993
RPS24	RPS28	0.052	0	0	0	0.869	0.945	0.800	0	0.998
RPS24	RPS18	0	0	0	0	0.999	0.945	0	0	0.999
RPS24	EIF3G	0	0	0	0	0.679	0.768	0	0	0.922
RPS24	LRRC47	0.041	0	0	0	0.149	0.670	0	0	0.707
RPS24	NHP2L1	0	0	0	0	0.671	0.735	0	0	0.909
RPS24	RPS9	0	0	0	0	0.810	0.942	0	0	0.988
RPS24	RPSA	0	0	0	0	0.815	0.957	0	0	0.991
RPS24	RPS3A	0.043	0	0	0	0.971	0.763	0.800	0	0.998
RPS24	PA2G4	0	0	0	0	0.715	0.670	0	0	0.901
RPS24	NACA	0	0	0	0	0.800	0.051	0	0	0.802
RPS24	EIF3L	0	0	0	0	0.272	0.762	0	0	0.819
RPS24	RPL7A	0	0	0	0	0.890	0.946	0	0	0.993
RPS24	FARSB	0.041	0	0	0	0.149	0.401	0	0	0.468
RPS24	RPS19	0	0	0	0	0.841	0.855	0.800	0	0.994
RPS24	RPL26	0	0	0	0	0.975	0.782	0	0	0.994
RPS24	RPS27L	0	0	0	0	0.706	0.755	0	0	0.925
RPS24	RPL24	0.044	0	0	0	0.955	0.951	0	0	0.997
RPS24	EFTUD2	0	0	0	0	0.144	0.485	0	0	0.540
RPS24	EIF2S3	0.139	0	0	0	0.260	0.597	0	0	0.720
RPS24	EIF3I	0	0	0	0	0.735	0.764	0	0	0.934
RPS24	RSL1D1	0	0	0	0	0.104	0.763	0	0	0.778
RPS24	RPS8	0	0	0	0	0.972	0.965	0	0	0.998
RPS24	EIF3CL	0	0	0	0	0.205	0.781	0	0	0.818
RPS24	NOP56	0	0	0	0	0.284	0.760	0	0	0.821
RPS24	RPS20	0	0	0	0	0.910	0.945	0.800	0	0.998
RPS24	RPL10A	0	0	0	0	0.839	0.761	0	0	0.959
RPS24	RPS21	0	0	0	0	0.800	0.781	0.600	0	0.980
RPS24	RPL28	0	0	0	0	0.816	0.931	0	0	0.986
RPS24	EIF4G1	0	0	0	0	0.117	0.670	0	0	0.696
RPS24	RPL8	0	0	0	0	0.802	0.898	0	0	0.979
RPS24	EIF3D	0	0	0	0	0.590	0.762	0	0	0.898
RPS24	EIF2S1	0	0	0	0	0.635	0.814	0	0	0.929
RPS24	RPL6	0	0	0	0	0.960	0.769	0	0	0.990
RPS24	RPL17	0	0	0	0	0.595	0.557	0	0	0.812
RPS24	EIF3A	0	0	0	0	0.439	0.802	0	0	0.884
RPS24	RPS4Y1	0	0	0	0	0.633	0.664	0.600	0	0.946
RPS24	RPS6	0.124	0	0	0	0.885	0.760	0	0	0.973
RPS24	RPL13	0	0	0	0	0.883	0.931	0	0	0.991
RPS24	RPS13	0.129	0	0	0	0.887	0.924	0.800	0	0.998
RPS27L	RPL19	0	0	0	0	0.703	0.736	0	0	0.918
RPS27L	RPS28	0	0	0	0	0.703	0.760	0.540	0	0.964
RPS27L	RPS18	0	0	0	0	0.703	0.761	0.540	0	0.964
RPS27L	EIF3G	0	0	0	0	0.173	0.571	0	0	0.630
RPS27L	LRRC47	0	0	0	0	0.085	0.407	0	0	0.434
RPS27L	NHP2L1	0	0	0	0	0.214	0.600	0	0	0.672
RPS27L	RPS9	0	0	0	0	0.703	0.736	0.540	0	0.960
RPS27L	RPSA	0	0	0	0	0.703	0.736	0.540	0	0.960
RPS27L	RPS3A	0	0	0	0	0.526	0.513	0.360	0	0.839
RPS27L	PA2G4	0	0	0	0	0.188	0.407	0	0	0.497
RPS27L	NACA	0	0	0	0	0.513	0	0	0	0.513
RPS27L	EIF3L	0	0	0	0	0.120	0.474	0	0	0.517
RPS27L	RPL7A	0	0	0	0	0.634	0.758	0	0	0.907
RPS27L	RPS19	0.105	0	0	0	0.589	0.662	0.540	0	0.935
RPS27L	RPL26	0	0	0	0	0.575	0.588	0	0	0.817
RPS27L	EIF4G1	0	0	0	0	0.067	0.407	0	0	0.423
RPS27L	EIF2S3	0	0	0	0	0.135	0.457	0	0	0.510
RPS27L	NOP56	0	0	0	0	0.125	0.484	0	0	0.529
RPS27L	EIF3D	0	0	0	0	0.204	0.486	0	0	0.573
RPS27L	RPL17	0	0	0	0	0.379	0.410	0	0	0.617
RPS27L	EIF3CL	0	0	0	0	0.159	0.592	0	0	0.642
RPS27L	EIF3A	0	0	0	0	0.119	0.641	0	0	0.670
RPS27L	RPS4Y1	0	0	0	0	0.422	0.449	0	0	0.667
RPS27L	EIF2S1	0.139	0	0	0	0.173	0.657	0	0	0.734
RPS27L	EIF3I	0	0	0	0	0.274	0.571	0	0	0.675
RPS27L	RPS6	0	0	0	0	0.472	0.489	0	0	0.718
RPS27L	RPL10A	0	0	0	0	0.539	0.515	0	0	0.766
RPS27L	RPL6	0	0	0	0	0.589	0.641	0	0	0.846
RPS27L	RPL8	0	0	0	0	0.584	0.646	0	0	0.846
RPS27L	RPL13	0	0	0	0	0.703	0.736	0	0	0.918
RPS27L	RPL28	0	0	0	0	0.703	0.736	0	0	0.918
RPS27L	RPS21	0	0	0	0	0.589	0.641	0.540	0	0.926
RPS27L	RPS13	0	0	0	0	0.600	0.647	0.540	0	0.929
RPS27L	RPL24	0	0	0	0	0.715	0.752	0	0	0.926
RPS27L	RPS24	0	0	0	0	0.706	0.755	0	0	0.925
RPS27L	RPS8	0	0	0	0	0.702	0.761	0.540	0	0.964
RPS27L	RPS20	0	0	0	0	0.703	0.761	0.540	0	0.964
RPS28	RPL19	0	0	0	0	0.908	0.942	0.360	0	0.996
RPS28	FARSB	0	0	0	0	0.124	0.401	0	0	0.452
RPS28	NME1	0.119	0	0	0	0.329	0.219	0	0	0.498
RPS28	NACA	0	0	0	0	0.592	0	0	0	0.592
RPS28	EFTUD2	0	0	0	0	0.200	0.485	0	0	0.570
RPS28	LRRC47	0	0	0	0	0.160	0.670	0	0	0.711
RPS28	EIF4G1	0	0	0	0	0.103	0.670	0	0	0.691
RPS28	EIF2S3	0.105	0	0	0	0.157	0.669	0	0	0.728
RPS28	EIF3L	0	0	0	0	0.155	0.764	0	0	0.792
RPS28	RPL17	0	0	0	0	0.571	0.588	0	0	0.815
RPS28	RSL1D1	0	0	0	0	0.105	0.764	0	0	0.779
RPS28	NOP56	0	0	0	0	0.242	0.693	0	0	0.757
RPS28	EIF3CL	0	0	0	0	0.200	0.802	0	0	0.834
RPS28	PA2G4	0	0	0	0	0.510	0.670	0	0	0.831
RPS28	EIF3A	0	0	0	0	0.265	0.806	0	0	0.851
RPS28	EIF3D	0	0	0	0	0.278	0.764	0	0	0.822
RPS28	EIF2S1	0	0	0	0	0.534	0.844	0	0	0.924
RPS28	EIF3I	0	0	0	0	0.729	0.764	0	0	0.933
RPS28	RPS6	0.130	0	0	0	0.673	0.760	0	0	0.925
RPS28	RPS4Y1	0	0	0	0	0.614	0.668	0.600	0	0.944
RPS28	NHP2L1	0.117	0	0	0	0.754	0.764	0	0	0.944
RPS28	EIF3G	0	0	0	0	0.819	0.764	0	0	0.955
RPS28	RPS27L	0	0	0	0	0.703	0.760	0.540	0	0.964
RPS28	RPL10A	0	0	0	0	0.767	0.763	0.360	0	0.961
RPS28	RPL26	0	0	0	0	0.767	0.801	0	0	0.951
RPS28	RPL6	0	0	0	0	0.774	0.769	0.720	0	0.984
RPS28	RPS3A	0	0	0	0	0.720	0.760	0.800	0	0.985
RPS28	RPL8	0	0	0	0	0.953	0.801	0	0	0.990
RPS28	RPL24	0.154	0	0	0	0.879	0.950	0.360	0	0.996
RPS28	RPSA	0.050	0	0	0	0.892	0.942	0.540	0	0.996
RPS28	RPS21	0	0	0	0	0.877	0.873	0.720	0	0.995
RPS28	RPL7A	0.117	0	0	0	0.927	0.948	0.360	0	0.997
RPS28	RPS24	0.052	0	0	0	0.869	0.945	0.800	0	0.998
RPS28	RPL28	0	0	0	0	0.985	0.931	0	0	0.998
RPS28	RPS18	0	0	0	0	0.905	0.945	0.540	0	0.997
RPS28	RPS13	0	0	0	0	0.807	0.924	0.800	0	0.996
RPS28	RPS8	0	0	0	0	0.926	0.966	0.540	0	0.998
RPS28	RPS9	0	0	0	0	0.984	0.947	0.540	0	0.999
RPS28	RPS20	0	0	0	0	0.922	0.965	0.800	0	0.999
RPS28	RPL13	0	0	0	0	0.972	0.944	0	0	0.998
RPS28	RPS19	0	0	0	0	0.980	0.924	0.800	0	0.999
RPS3A	RPL19	0	0	0.341	0	0.828	0.763	0	0	0.970
RPS3A	RPS28	0	0	0	0	0.720	0.760	0.800	0	0.985
RPS3A	RPS18	0	0	0	0	0.788	0.763	0.360	0	0.965
RPS3A	EIF3G	0	0	0	0	0.650	0.620	0	0	0.861
RPS3A	LRRC47	0	0	0	0	0.200	0.460	0	0	0.549
RPS3A	NHP2L1	0	0	0.263	0	0.394	0.600	0	0	0.805
RPS3A	RPS9	0	0	0	0	0.751	0.763	0.360	0	0.959
RPS3A	RPSA	0.113	0	0	0	0.750	0.759	0.360	0	0.961
RPS3A	FARSB	0	0	0	0	0.200	0.294	0	0	0.411
RPS3A	CCT8	0	0	0	0	0.466	0	0	0	0.465
RPS3A	YARS	0	0	0	0	0.419	0.048	0	0	0.423
RPS3A	EIF4G1	0	0	0	0	0.075	0.460	0	0	0.479
RPS3A	RSL1D1	0	0	0	0	0.091	0.582	0	0	0.603
RPS3A	EFTUD2	0	0	0	0	0.305	0.385	0	0	0.554
RPS3A	EIF3L	0	0	0	0	0.172	0.526	0	0	0.590
RPS3A	RPL17	0	0	0	0	0.389	0.413	0	0	0.626
RPS3A	PA2G4	0	0	0	0	0.386	0.460	0	0	0.654
RPS3A	NACA	0	0	0	0	0.653	0.046	0	0	0.655
RPS3A	NOP56	0	0	0	0	0.341	0.485	0	0	0.646
RPS3A	EIF3CL	0	0	0	0	0.306	0.647	0	0	0.744
RPS3A	EIF2S3	0	0	0.325	0	0.419	0.429	0	0	0.756
RPS3A	EIF3A	0	0	0	0	0.364	0.652	0	0	0.769
RPS3A	EIF3D	0	0	0	0	0.642	0.526	0	0	0.823
RPS3A	RPS4Y1	0	0	0	0	0.483	0.479	0.600	0	0.882
RPS3A	EIF3I	0	0	0	0	0.714	0.620	0	0	0.886
RPS3A	RPL10A	0	0	0	0	0.704	0.595	0	0	0.875
RPS3A	RPS27L	0	0	0	0	0.526	0.513	0.360	0	0.839
RPS3A	EIF2S1	0	0	0	0	0.631	0.650	0	0	0.865
RPS3A	RPS6	0	0	0	0	0.755	0.503	0	0	0.873
RPS3A	RPL8	0	0	0.227	0	0.667	0.670	0	0	0.907
RPS3A	RPL28	0	0	0	0	0.745	0.760	0	0	0.936
RPS3A	RPL13	0	0	0	0	0.759	0.761	0	0	0.939
RPS3A	RPS21	0	0	0	0	0.653	0.662	0.600	0	0.949
RPS3A	RPL7A	0	0	0	0	0.753	0.763	0	0	0.939
RPS3A	RPL24	0	0	0	0	0.864	0.763	0	0	0.966
RPS3A	RPL6	0	0	0	0	0.941	0.660	0	0	0.979
RPS3A	RPS19	0	0	0	0	0.738	0.677	0.800	0	0.981
RPS3A	RPL26	0	0	0.214	0	0.931	0.665	0	0	0.980
RPS3A	RPS13	0.102	0	0	0	0.764	0.675	0.800	0	0.984
RPS3A	RPS20	0	0	0	0	0.792	0.763	0.800	0	0.989
RPS3A	RPS8	0	0	0	0	0.960	0.763	0.360	0	0.993
RPS3A	RPS24	0.043	0	0	0	0.971	0.763	0.800	0	0.998
RPS4Y1	RPL19	0.122	0	0	0	0.642	0.674	0	0	0.888
RPS4Y1	RPS28	0	0	0	0	0.614	0.668	0.600	0	0.944
[truncated: 404 more rows]
