# Supplementary material for: Dynamic Changes in the Proteome of Early Bovine Embryos Developed In Vivo
Source: Front Cell Dev Biol. 2022 Mar 21;10:863700. doi: 10.3389/fcell.2022.863700 (PMC8979002; doi:10.3389/fcell.2022.863700)
Supplement: Supplementary file 8 [file Table7.XLSX]

## Sheet: STRING_KEGG
Functional enrichment analysis (KEGG pathway) via STRING of differentially abundant proteins between the Compact Morula and Blastocyst stages
Term ID	Term name	Observed gene count	Background gene count	Strength	False discovery rate	Genes symbols
bta01100	Metabolic pathways	64	1413	0.42	1.12e-09	HSD17B12,ALAD,ARG2,RPIA,ATP6V1H,SACM1L,SCP2,IDI1,ACSS1,ETHE1,NME1,ACP5,SRM,PGM2,LAP3,SUCLA2,MIF,GLUD1,GNPDA1,SEPHS1,ALPL,SQRDL,GOT1,ARG1,PDXP,HEXA,PPT1,UMPS,BCAT1,IDH2,MUT,GUK1,ASL,DTYMK,FASN,ACLY,ANPEP,PDXK,ALDH6A1,NANS,BTD,GLA,MDH1,NUDT5,G6PD,ACSL5,CMPK1,IDH1,MAT2A,GALM,PC,GK,PGAM1,ACADM,ALDH9A1,SORD,AK4,PLD3,ITPK1,CKB,AGK,PAFAH1B1,HSD17B1,DHODH
bta01200	Carbon metabolism	13	108	0.84	2.65e-05	RPIA,ACSS1,SUCLA2,GLUD1,GOT1,IDH2,MUT,ALDH6A1,MDH1,G6PD,IDH1,PC,PGAM1
bta01230	Biosynthesis of amino acids	11	70	0.96	2.65e-05	ARG2,RPIA,GOT1,ARG1,BCAT1,IDH2,ASL,IDH1,MAT2A,PC,PGAM1
bta00020	Citrate cycle (TCA cycle)	6	29	1.08	0.0027	SUCLA2,IDH2,ACLY,MDH1,IDH1,PC
bta00220	Arginine biosynthesis	5	19	1.18	0.0034	ARG2,GLUD1,GOT1,ARG1,ASL
bta00330	Arginine and proline metabolism	7	48	0.93	0.0034	ARG2,SRM,LAP3,GOT1,ARG1,ALDH9A1,CKB
bta03030	DNA replication	6	33	1.02	0.0034	FEN1,MCM7,PCNA,RPA2,MCM6,MCM4
bta01210	2-Oxocarboxylic acid metabolism	4	17	1.14	0.0218	GOT1,BCAT1,IDH2,IDH1
bta04142	Lysosome	9	122	0.63	0.0218	ATP6V1H,ACP5,CTSD,HEXA,PPT1,AGA,GLA,MANBA,LGMN
bta00480	Glutathione metabolism	6	54	0.81	0.0236	SRM,LAP3,IDH2,ANPEP,G6PD,IDH1
bta01212	Fatty acid metabolism	6	57	0.79	0.0279	HSD17B12,SCP2,PPT1,FASN,ACSL5,ACADM
bta00970	Aminoacyl-tRNA biosynthesis	5	42	0.84	0.0436	SARS2,WARS,CARS,TARS,AARS

## Sheet: STRING_ GO Biol process
Functional enrichment analysis (GO Biological process) via STRING of differentially abundant proteins between the Compact Morula and Blastocyst stages
Term ID	Term name	Observed gene count	Background gene count	Strength	False discovery rate	Genes symbols
GO:0009987	Cellular process	164	4522	0.32	9.57e-20	FEN1,ALAD,TMEM126A,PPP2CA,MRPS26,RAB6B,CACYBP,SLC25A22,CLGN,SARS2,CIAPIN1,ARG2,LSM5,PPIL1,SAE1,MSH2,OSTF1,RPIA,MCM7,DCPS,RMDN3,MFGE8,ACTR3,ATP6V1H,SACM1L,PTGR2,SCP2,IDI1,ETHE1,NME1,WARS,S100B,GLRX3,GDI2,CAPG,TMEM14C,FSD1,NMT1,PCNA,DYNLRB1,DHX36,NUTF2,PTCD3,SUCLA2,TMEM106A,MRPS18B,F2,MIF,MAPRE2,GLUD1,CSN1S1,PPA1,GNPDA1,SNW1,ENPEP,SLC25A1,SFXN4,SEPHS1,PFDN5,ALPL,PDCD5,EIF4E,TPM1,TOMM22,DHRS11,PDLIM…
GO:0008152	Metabolic process	109	2710	0.37	7.97e-14	FEN1,ALAD,PPP2CA,MRPS26,SLC25A22,SARS2,CIAPIN1,ARG2,LSM5,PPIL1,SAE1,MSH2,RPIA,MCM7,DCPS,SACM1L,PTGR2,SCP2,IDI1,ETHE1,NME1,WARS,S100B,GLRX3,TMEM14C,LAP3,NMT1,PCNA,DHX36,PTCD3,SUCLA2,TMEM106A,MRPS18B,F2,GLUD1,CTSD,PPA1,GNPDA1,SNW1,ENPEP,SEPHS1,ALPL,EIF4E,DHRS11,PRPF6,GOT1,SNRPD2,ARG1,PDXP,PSMB5,HEXA,UBE2L3,PPT1,UMPS,IDH2,STRAP,TARS,MOV10,PARL,GUK1,CAPNS1,SGTA,ASL,NASP,FASN,RPS5,PPID,ACLY,UBA1,ANPEP…
GO:0044237	Cellular metabolic process	101	2383	0.39	7.97e-14	FEN1,ALAD,PPP2CA,MRPS26,SLC25A22,SARS2,CIAPIN1,ARG2,LSM5,PPIL1,SAE1,MSH2,RPIA,MCM7,DCPS,SACM1L,PTGR2,SCP2,IDI1,ETHE1,NME1,WARS,S100B,GLRX3,TMEM14C,NMT1,PCNA,DHX36,PTCD3,SUCLA2,TMEM106A,MRPS18B,GLUD1,PPA1,GNPDA1,SNW1,ENPEP,SEPHS1,ALPL,EIF4E,DHRS11,PRPF6,GOT1,SNRPD2,ARG1,PDXP,PSMB5,HEXA,UBE2L3,PPT1,UMPS,IDH2,STRAP,TARS,MOV10,GUK1,SGTA,ASL,NASP,FASN,RPS5,PPID,ACLY,UBA1,ANPEP,TSFM,PIN1,HMGB1,PDXK,ALD…
GO:0071704	Organic substance metabolic process	99	2425	0.38	1.08e-12	FEN1,ALAD,PPP2CA,MRPS26,SARS2,ARG2,LSM5,PPIL1,SAE1,MSH2,RPIA,MCM7,DCPS,SACM1L,PTGR2,SCP2,IDI1,ETHE1,NME1,WARS,TMEM14C,LAP3,NMT1,PCNA,DHX36,PTCD3,SUCLA2,TMEM106A,MRPS18B,F2,GLUD1,CTSD,GNPDA1,SNW1,ENPEP,SEPHS1,EIF4E,DHRS11,PRPF6,GOT1,SNRPD2,ARG1,PDXP,PSMB5,HEXA,UBE2L3,PPT1,UMPS,IDH2,STRAP,TARS,MOV10,PARL,GUK1,CAPNS1,SGTA,ASL,NASP,FASN,RPS5,PPID,ACLY,UBA1,ANPEP,TSFM,PIN1,HMGB1,PDXK,ALDH6A1,BTD,MDH1,…
GO:0044238	Primary metabolic process	89	2247	0.36	2.68e-10	FEN1,PPP2CA,MRPS26,SARS2,ARG2,LSM5,PPIL1,SAE1,MSH2,RPIA,MCM7,DCPS,SACM1L,PTGR2,SCP2,IDI1,NME1,WARS,LAP3,NMT1,PCNA,DHX36,PTCD3,SUCLA2,TMEM106A,MRPS18B,F2,GLUD1,CTSD,GNPDA1,SNW1,ENPEP,SEPHS1,EIF4E,DHRS11,PRPF6,GOT1,SNRPD2,ARG1,PDXP,PSMB5,HEXA,UBE2L3,PPT1,UMPS,IDH2,STRAP,TARS,MOV10,PARL,GUK1,CAPNS1,SGTA,ASL,FASN,RPS5,PPID,ACLY,UBA1,ANPEP,TSFM,PIN1,HMGB1,ALDH6A1,MDH1,MANBA,PCYOX1L,CMPK1,IDH1,GALM,PC,…
GO:0044281	Small molecule metabolic process	40	594	0.59	2.37e-09	SARS2,ARG2,RPIA,PTGR2,SCP2,IDI1,NME1,WARS,SUCLA2,GLUD1,GNPDA1,SEPHS1,GOT1,ARG1,PDXP,UMPS,IDH2,TARS,GUK1,ASL,FASN,ACLY,PDXK,ALDH6A1,BTD,MDH1,PCYOX1L,CMPK1,IDH1,GALM,PC,GK,PGAM1,ACADM,SORD,ERLIN2,AK4,ITPK1,PAFAH1B1,DHODH
GO:0006807	Nitrogen compound metabolic process	81	2058	0.36	4.99e-09	FEN1,ALAD,PPP2CA,MRPS26,SARS2,ARG2,LSM5,PPIL1,SAE1,MSH2,MCM7,DCPS,ETHE1,NME1,WARS,TMEM14C,LAP3,NMT1,PCNA,DHX36,PTCD3,SUCLA2,TMEM106A,MRPS18B,F2,GLUD1,CTSD,GNPDA1,SNW1,ENPEP,SEPHS1,EIF4E,PRPF6,GOT1,SNRPD2,ARG1,PDXP,PSMB5,HEXA,UBE2L3,PPT1,UMPS,STRAP,TARS,MOV10,PARL,GUK1,CAPNS1,SGTA,ASL,RPS5,PPID,ACLY,UBA1,ANPEP,TSFM,PIN1,HMGB1,PDXK,ALDH6A1,BTD,MANBA,PCYOX1L,CMPK1,NIFK,PGAM1,ACADM,ALDH9A1,PPME1,ERLI…
GO:0034641	Cellular nitrogen compound metabolic process	53	1135	0.43	1.96e-07	FEN1,ALAD,MRPS26,SARS2,ARG2,LSM5,PPIL1,MSH2,MCM7,DCPS,ETHE1,NME1,WARS,TMEM14C,PCNA,DHX36,PTCD3,SUCLA2,MRPS18B,GNPDA1,SNW1,ENPEP,EIF4E,PRPF6,SNRPD2,ARG1,PDXP,HEXA,UMPS,STRAP,TARS,MOV10,GUK1,ASL,RPS5,ACLY,ANPEP,TSFM,HMGB1,PDXK,ALDH6A1,BTD,CMPK1,NIFK,PGAM1,ACADM,ALDH9A1,AK4,PLD3,CPSF6,MCM6,UBE2N,DHODH
GO:1901564	Organonitrogen compound metabolic process	64	1557	0.38	2.55e-07	ALAD,PPP2CA,MRPS26,SARS2,ARG2,PPIL1,SAE1,ETHE1,NME1,WARS,TMEM14C,LAP3,NMT1,PTCD3,SUCLA2,TMEM106A,MRPS18B,F2,GLUD1,CTSD,GNPDA1,ENPEP,SEPHS1,EIF4E,GOT1,ARG1,PDXP,PSMB5,HEXA,UBE2L3,PPT1,UMPS,TARS,PARL,GUK1,CAPNS1,SGTA,ASL,RPS5,PPID,ACLY,UBA1,ANPEP,TSFM,PIN1,PDXK,ALDH6A1,BTD,MANBA,PCYOX1L,CMPK1,PGAM1,ACADM,ALDH9A1,PPME1,ERLIN2,AK4,RANBP2,CKB,UBE2N,PAFAH1B1,LGMN,PCMT1,DHODH
GO:1901576	Organic substance biosynthetic process	42	884	0.44	1.09e-05	FEN1,ALAD,MRPS26,SARS2,ARG2,MCM7,SCP2,IDI1,NME1,WARS,TMEM14C,NMT1,PCNA,PTCD3,TMEM106A,MRPS18B,GNPDA1,SEPHS1,EIF4E,DHRS11,GOT1,ARG1,UMPS,TARS,GUK1,ASL,NASP,FASN,RPS5,ACLY,TSFM,PDXK,CMPK1,DDT,PC,GK,ACADM,ALDH9A1,AK4,CKB,MCM6,DHODH
GO:0019752	Carboxylic acid metabolic process	23	302	0.65	1.38e-05	SARS2,ARG2,PTGR2,SCP2,WARS,GLUD1,GNPDA1,SEPHS1,GOT1,ARG1,IDH2,TARS,ASL,FASN,ACLY,ALDH6A1,BTD,MDH1,PCYOX1L,IDH1,PC,PGAM1,ACADM
GO:0065007	Biological regulation	93	3019	0.25	1.82e-05	FEN1,ALAD,PPP2CA,RAB6B,CLGN,CIAPIN1,MSH2,OSTF1,MCM7,DCPS,RMDN3,ACTR3,SCP2,SERPINA5,NME1,WARS,S100B,GLRX3,GDI2,CAPG,TMEM14C,PCNA,DHX36,PTCD3,TMEM106A,F2,MIF,MAPRE2,CSN1S1,SNW1,ENPEP,PFDN5,PDCD5,EIF4E,DHRS11,PDLIM1,ACTN4,PRPF6,GOT1,ANP32A,ARG1,PDXP,KRT10,HEXA,UBE2L3,CAP1,PPT1,CLIC1,STMN1,STRAP,MOV10,PARL,SGTA,MYO1D,ANXA1,RPS5,KRT5,PPID,TSFM,PIN1,PDIA4,DBNL,HMGB1,NIF3L1,DPYSL2,MTCH2,PDIA5,ANP32B,STA…
GO:1901360	Organic cyclic compound metabolic process	43	953	0.42	2.04e-05	FEN1,ALAD,SARS2,LSM5,PPIL1,MSH2,MCM7,DCPS,SCP2,IDI1,NME1,WARS,TMEM14C,PCNA,DHX36,SUCLA2,GNPDA1,SNW1,DHRS11,PRPF6,SNRPD2,PDXP,UMPS,STRAP,TARS,MOV10,GUK1,ACLY,HMGB1,PDXK,ALDH6A1,BTD,CMPK1,DDT,NIFK,PGAM1,ERLIN2,AK4,PLD3,CPSF6,MCM6,UBE2N,DHODH
GO:0016043	Cellular component organization	53	1402	0.34	9.84e-05	ALAD,TMEM126A,CLGN,CIAPIN1,MSH2,MCM7,ACTR3,SCP2,S100B,CAPG,PCNA,DHX36,F2,MAPRE2,TPM1,TOMM22,PDLIM1,PRPF6,SNRPD2,PDXP,KRT10,HEXA,CAP1,PPT1,CSRP2,STMN1,STRAP,TBCB,SGTA,NASP,MYO1D,ANXA1,RPS5,PPID,VBP1,DBNL,HMGB1,DPYSL2,CNN3,PSMD9,ALDH9A1,SLC9A3R1,SNX2,BAIAP2,MAPRE1,TPM2,PITPNA,ANXA8L1,CPSF6,PITPNB,MCM6,PAFAH1B1,PLS1
GO:0005975	Carbohydrate metabolic process	15	147	0.77	0.00011	RPIA,GNPDA1,GOT1,HEXA,IDH2,MDH1,MANBA,IDH1,GALM,PC,GK,PGAM1,ACADM,SORD,ITPK1
GO:0044249	Cellular biosynthetic process	38	848	0.42	0.00014	FEN1,ALAD,MRPS26,SARS2,ARG2,MCM7,IDI1,NME1,WARS,TMEM14C,NMT1,PCNA,PTCD3,TMEM106A,MRPS18B,GNPDA1,SEPHS1,EIF4E,DHRS11,GOT1,ARG1,UMPS,TARS,GUK1,ASL,NASP,FASN,RPS5,ACLY,TSFM,PDXK,CMPK1,DDT,ACADM,ALDH9A1,AK4,MCM6,DHODH
GO:1901575	Organic substance catabolic process	29	547	0.49	0.00017	FEN1,ARG2,DCPS,SCP2,GLUD1,CTSD,GNPDA1,ENPEP,GOT1,ARG1,PDXP,PSMB5,HEXA,UBE2L3,PPT1,SGTA,UBA1,ANPEP,ALDH6A1,MANBA,PCYOX1L,GALM,GK,PGAM1,ACADM,SORD,ERLIN2,PAFAH1B1,LGMN
GO:0046483	Heterocycle metabolic process	38	865	0.41	0.00020	FEN1,ALAD,SARS2,LSM5,PPIL1,MSH2,MCM7,DCPS,NME1,WARS,TMEM14C,PCNA,DHX36,SUCLA2,GNPDA1,SNW1,PRPF6,SNRPD2,PDXP,UMPS,STRAP,TARS,MOV10,GUK1,ACLY,HMGB1,PDXK,ALDH6A1,BTD,CMPK1,NIFK,PGAM1,AK4,PLD3,CPSF6,MCM6,UBE2N,DHODH
GO:0071840	Cellular component organization or biogenesis	54	1486	0.32	0.00020	ALAD,TMEM126A,CLGN,CIAPIN1,MSH2,MCM7,ACTR3,SCP2,S100B,CAPG,PCNA,DHX36,F2,MAPRE2,TPM1,TOMM22,PDLIM1,PRPF6,SNRPD2,PDXP,KRT10,HEXA,CAP1,PPT1,CSRP2,STMN1,STRAP,TBCB,SGTA,NASP,MYO1D,ANXA1,RPS5,PPID,VBP1,DBNL,HMGB1,DPYSL2,CNN3,PSMD9,NIFK,ALDH9A1,SLC9A3R1,SNX2,BAIAP2,MAPRE1,TPM2,PITPNA,ANXA8L1,CPSF6,PITPNB,MCM6,PAFAH1B1,PLS1
GO:0030036	Actin cytoskeleton organization	14	137	0.77	0.00022	ACTR3,CAPG,TPM1,PDLIM1,CAP1,CSRP2,MYO1D,ANXA1,DBNL,CNN3,SLC9A3R1,BAIAP2,TPM2,PLS1
GO:0007010	Cytoskeleton organization	20	287	0.61	0.00023	ACTR3,CAPG,MAPRE2,TPM1,PDLIM1,CAP1,CSRP2,STMN1,TBCB,MYO1D,ANXA1,DBNL,DPYSL2,CNN3,SLC9A3R1,BAIAP2,MAPRE1,TPM2,PAFAH1B1,PLS1
GO:0050789	Regulation of biological process	83	2769	0.24	0.00023	FEN1,ALAD,PPP2CA,RAB6B,CLGN,CIAPIN1,MSH2,OSTF1,MCM7,DCPS,ACTR3,SCP2,SERPINA5,NME1,WARS,S100B,GLRX3,GDI2,CAPG,TMEM14C,PCNA,DHX36,PTCD3,TMEM106A,F2,MIF,MAPRE2,CSN1S1,SNW1,PFDN5,PDCD5,EIF4E,PDLIM1,ACTN4,PRPF6,GOT1,ANP32A,ARG1,PDXP,KRT10,HEXA,UBE2L3,PPT1,CLIC1,STMN1,STRAP,MOV10,PARL,SGTA,MYO1D,ANXA1,KRT5,PPID,TSFM,PIN1,PDIA4,DBNL,HMGB1,NIF3L1,DPYSL2,MTCH2,PDIA5,ANP32B,STAT3,PC,TES,PGAM1,ACADM,HSBP1,S…
GO:0009056	Catabolic process	31	634	0.45	0.00026	FEN1,ARG2,DCPS,SCP2,GLUD1,CTSD,GNPDA1,ENPEP,GOT1,ARG1,PDXP,PSMB5,HEXA,UBE2L3,PPT1,SGTA,UBA1,ANPEP,HMGB1,ALDH6A1,MANBA,PCYOX1L,GALM,GK,PGAM1,ACADM,SORD,HBA,ERLIN2,PAFAH1B1,LGMN
GO:0006725	Cellular aromatic compound metabolic process	38	887	0.4	0.00027	FEN1,ALAD,SARS2,LSM5,PPIL1,MSH2,MCM7,DCPS,NME1,WARS,TMEM14C,PCNA,DHX36,SUCLA2,GNPDA1,SNW1,PRPF6,SNRPD2,PDXP,UMPS,STRAP,TARS,MOV10,GUK1,ACLY,HMGB1,PDXK,ALDH6A1,CMPK1,DDT,NIFK,PGAM1,AK4,PLD3,CPSF6,MCM6,UBE2N,DHODH
GO:0006810	Transport	44	1112	0.36	0.00027	RAB6B,SLC25A22,ATP6V1H,SCP2,SERPINA5,NME1,GDI2,TMEM14C,NUTF2,TMEM106A,SLC25A1,SFXN4,TOMM22,ACTN4,ANP32A,SLC25A31,ARL8B,PPT1,CLIC1,TBCB,SGTA,NASP,MYO1D,ANXA1,CLINT1,PPID,DBNL,HMGB1,DPYSL2,SLC1A1,ANP32B,STAT3,SLC9A3R1,SNX2,HBA,SNX5,LASP1,RANBP2,PITPNA,ANXA8L1,PITPNB,PAFAH1B1,PLS1,CD81
GO:0050794	Regulation of cellular process	78	2586	0.24	0.00037	FEN1,ALAD,PPP2CA,RAB6B,CLGN,CIAPIN1,MSH2,OSTF1,MCM7,DCPS,ACTR3,SCP2,SERPINA5,NME1,WARS,S100B,GDI2,CAPG,TMEM14C,PCNA,DHX36,PTCD3,TMEM106A,MIF,MAPRE2,CSN1S1,SNW1,PFDN5,PDCD5,EIF4E,PDLIM1,ACTN4,PRPF6,GOT1,ANP32A,ARG1,PDXP,HEXA,UBE2L3,PPT1,CLIC1,STMN1,STRAP,MOV10,PARL,SGTA,MYO1D,ANXA1,KRT5,PPID,TSFM,PIN1,PDIA4,DBNL,HMGB1,NIF3L1,DPYSL2,MTCH2,PDIA5,ANP32B,STAT3,TES,PGAM1,ACADM,HSBP1,SLC9A3R1,ERLIN2,BAI…
GO:0051179	Localization	51	1413	0.32	0.00038	RAB6B,SLC25A22,MSH2,ATP6V1H,SCP2,SERPINA5,NME1,GDI2,TMEM14C,NUTF2,TMEM106A,MAPRE2,ENPEP,SLC25A1,SFXN4,TOMM22,ACTN4,PRPF6,ANP32A,SLC25A31,ARL8B,HEXA,PPT1,CLIC1,TBCB,SGTA,NASP,MYO1D,ANXA1,CLINT1,PPID,DBNL,HMGB1,DPYSL2,SLC1A1,ANP32B,STAT3,SLC9A3R1,SNX2,SORD,HBA,SNX5,LASP1,MAPRE1,RANBP2,PITPNA,ANXA8L1,PITPNB,PAFAH1B1,PLS1,CD81
GO:1901566	Organonitrogen compound biosynthetic process	27	522	0.48	0.00043	ALAD,MRPS26,SARS2,ARG2,NME1,WARS,TMEM14C,NMT1,PTCD3,TMEM106A,MRPS18B,SEPHS1,EIF4E,GOT1,ARG1,UMPS,TARS,ASL,RPS5,ACLY,TSFM,PDXK,CMPK1,ALDH9A1,AK4,CKB,DHODH
GO:0044282	Small molecule catabolic process	13	136	0.74	0.00081	ARG2,SCP2,GLUD1,GNPDA1,GOT1,ARG1,PDXP,ALDH6A1,PCYOX1L,GALM,GK,ACADM,SORD
GO:0071702	Organic substance transport	29	621	0.43	0.0011	RAB6B,SLC25A22,SCP2,SERPINA5,GDI2,NUTF2,TMEM106A,SLC25A1,SFXN4,TOMM22,ACTN4,SLC25A31,ARL8B,PPT1,SGTA,NASP,MYO1D,ANXA1,PPID,HMGB1,SLC1A1,STAT3,SLC9A3R1,SNX2,SNX5,RANBP2,PITPNA,PITPNB,PLS1
GO:0043170	Macromolecule metabolic process	58	1791	0.27	0.0015	FEN1,PPP2CA,MRPS26,SARS2,LSM5,PPIL1,SAE1,MSH2,MCM7,DCPS,WARS,LAP3,NMT1,PCNA,DHX36,PTCD3,TMEM106A,MRPS18B,F2,CTSD,SNW1,ENPEP,EIF4E,PRPF6,SNRPD2,PDXP,PSMB5,HEXA,UBE2L3,PPT1,STRAP,TARS,MOV10,PARL,CAPNS1,SGTA,NASP,RPS5,PPID,UBA1,ANPEP,TSFM,PIN1,HMGB1,MANBA,PCYOX1L,NIFK,ACADM,PPME1,ERLIN2,PLD3,RANBP2,CPSF6,MCM6,UBE2N,LGMN,CD81,PCMT1
GO:0048856	Anatomical structure development	41	1087	0.34	0.0016	TMEM126A,PPP2CA,CACYBP,CIAPIN1,MSH2,MFGE8,NME1,S100B,CAPG,TMEM14C,PCNA,DHX36,SNW1,PFDN5,ALPL,PDLIM1,HEXA,CAP1,PPT1,CSRP2,STMN1,MOV10,TBCB,NASP,ANXA1,KRT5,ANPEP,DBNL,HMGB1,NIF3L1,DPYSL2,STAT3,ACADM,SLC9A3R1,SNX2,KRT75,PLD3,CKB,PAFAH1B1,TXNRD1,CD81
GO:0044248	Cellular catabolic process	26	536	0.45	0.0018	FEN1,ARG2,DCPS,SCP2,GLUD1,GNPDA1,ENPEP,GOT1,ARG1,PDXP,PSMB5,HEXA,UBE2L3,SGTA,UBA1,ANPEP,HMGB1,ALDH6A1,MANBA,PCYOX1L,GK,ACADM,SORD,HBA,ERLIN2,LGMN
GO:0019637	Organophosphate metabolic process	18	286	0.56	0.0021	RPIA,SACM1L,IDI1,NME1,SUCLA2,PDXP,UMPS,GUK1,ACLY,PDXK,CMPK1,GK,PGAM1,AK4,ITPK1,CKB,PAFAH1B1,DHODH
GO:0044271	Cellular nitrogen compound biosynthetic process	25	515	0.45	0.0026	ALAD,MRPS26,SARS2,ARG2,NME1,WARS,TMEM14C,PCNA,PTCD3,MRPS18B,GNPDA1,EIF4E,ARG1,UMPS,TARS,GUK1,ASL,RPS5,ACLY,TSFM,PDXK,CMPK1,ALDH9A1,AK4,DHODH
GO:0006139	Nucleobase-containing compound metabolic process	33	811	0.37	0.0032	FEN1,SARS2,LSM5,PPIL1,MSH2,MCM7,DCPS,NME1,WARS,PCNA,DHX36,SUCLA2,GNPDA1,SNW1,PRPF6,SNRPD2,UMPS,STRAP,TARS,MOV10,GUK1,ACLY,HMGB1,ALDH6A1,CMPK1,NIFK,PGAM1,AK4,PLD3,CPSF6,MCM6,UBE2N,DHODH
GO:0033036	Macromolecule localization	29	663	0.41	0.0032	RAB6B,MSH2,SCP2,SERPINA5,GDI2,NUTF2,TMEM106A,MAPRE2,TOMM22,ACTN4,PRPF6,ARL8B,HEXA,PPT1,SGTA,NASP,MYO1D,ANXA1,PPID,HMGB1,STAT3,SLC9A3R1,SNX2,SNX5,MAPRE1,RANBP2,PITPNA,PITPNB,CD81
GO:0043603	Cellular amide metabolic process	20	357	0.51	0.0032	MRPS26,SARS2,ARG2,ETHE1,WARS,PTCD3,SUCLA2,MRPS18B,GNPDA1,ENPEP,EIF4E,ARG1,HEXA,TARS,ASL,RPS5,ACLY,ANPEP,TSFM,BTD
GO:1901565	Organonitrogen compound catabolic process	20	358	0.51	0.0032	ARG2,GLUD1,CTSD,GNPDA1,ENPEP,GOT1,ARG1,PDXP,PSMB5,HEXA,UBE2L3,PPT1,SGTA,UBA1,ANPEP,ALDH6A1,MANBA,PCYOX1L,ERLIN2,LGMN
GO:0006793	Phosphorus metabolic process	26	564	0.43	0.0037	PPP2CA,MSH2,RPIA,SACM1L,IDI1,NME1,S100B,SUCLA2,PPA1,GNPDA1,SEPHS1,ALPL,PDXP,UMPS,GUK1,ACLY,PDXK,CMPK1,STAT3,GK,PGAM1,AK4,ITPK1,CKB,PAFAH1B1,DHODH
GO:0006520	Cellular amino acid metabolic process	11	117	0.74	0.0044	SARS2,ARG2,WARS,GLUD1,SEPHS1,GOT1,ARG1,TARS,ASL,ALDH6A1,PCYOX1L
GO:0032502	Developmental process	42	1187	0.31	0.0044	TMEM126A,PPP2CA,CACYBP,CIAPIN1,MSH2,RMDN3,MFGE8,NME1,S100B,CAPG,TMEM14C,PCNA,DHX36,SNW1,PFDN5,ALPL,PDLIM1,HEXA,CAP1,PPT1,CSRP2,STMN1,MOV10,TBCB,NASP,ANXA1,KRT5,ANPEP,DBNL,HMGB1,NIF3L1,DPYSL2,STAT3,ACADM,SLC9A3R1,SNX2,KRT75,PLD3,CKB,PAFAH1B1,TXNRD1,CD81
GO:0055114	Oxidation-reduction process	22	451	0.45	0.0075	SLC25A22,CIAPIN1,RPIA,PTGR2,SCP2,ETHE1,GLRX3,SUCLA2,GLUD1,DHRS11,IDH2,FASN,ALDH6A1,PDIA5,MDH1,PCYOX1L,IDH1,ACADM,ALDH9A1,SORD,TXNRD1,DHODH
GO:1901615	Organic hydroxy compound metabolic process	12	150	0.67	0.0075	SCP2,IDI1,GOT1,PDXP,IDH2,PDXK,IDH1,DDT,GK,SORD,ERLIN2,ITPK1
GO:0006796	Phosphate-containing compound metabolic process	25	558	0.42	0.0077	PPP2CA,MSH2,RPIA,SACM1L,IDI1,NME1,S100B,SUCLA2,PPA1,SEPHS1,ALPL,PDXP,UMPS,GUK1,ACLY,PDXK,CMPK1,STAT3,GK,PGAM1,AK4,ITPK1,CKB,PAFAH1B1,DHODH
GO:0006206	Pyrimidine nucleobase metabolic process	4	7	1.52	0.0083	UMPS,ALDH6A1,CMPK1,DHODH
GO:0065008	Regulation of biological quality	36	985	0.33	0.0089	RMDN3,ACTR3,S100B,GLRX3,CAPG,TMEM14C,PCNA,DHX36,F2,CSN1S1,ENPEP,DHRS11,GOT1,PDXP,HEXA,PPT1,CLIC1,STRAP,MOV10,ANXA1,RPS5,PIN1,PDIA4,DBNL,HMGB1,DPYSL2,PDIA5,STAT3,ALDH9A1,SLC9A3R1,BAIAP2,ANXA8L1,CKB,PLS1,TXNRD1,CD81
GO:0006996	Organelle organization	35	950	0.33	0.0096	TMEM126A,MSH2,MCM7,ACTR3,CAPG,PCNA,DHX36,MAPRE2,TPM1,TOMM22,PDLIM1,HEXA,CAP1,PPT1,CSRP2,STMN1,TBCB,SGTA,NASP,MYO1D,ANXA1,RPS5,PPID,DBNL,HMGB1,DPYSL2,CNN3,SLC9A3R1,BAIAP2,MAPRE1,TPM2,ANXA8L1,MCM6,PAFAH1B1,PLS1
GO:0071705	Nitrogen compound transport	24	532	0.42	0.0096	RAB6B,SLC25A22,GDI2,NUTF2,TMEM106A,SLC25A1,SFXN4,TOMM22,ACTN4,SLC25A31,ARL8B,PPT1,SGTA,NASP,MYO1D,ANXA1,PPID,HMGB1,SLC1A1,STAT3,SLC9A3R1,SNX2,SNX5,RANBP2
GO:0009220	Pyrimidine ribonucleotide biosynthetic process	4	8	1.46	0.0114	NME1,UMPS,CMPK1,DHODH
GO:0032501	Multicellular organismal process	45	1377	0.28	0.0114	TMEM126A,CACYBP,CIAPIN1,MSH2,MFGE8,NME1,S100B,CAPG,TMEM14C,DHX36,TMEM106A,F2,SNW1,ENPEP,PFDN5,ALPL,TPM1,PDLIM1,HEXA,PPT1,CSRP2,STMN1,CALD1,STRAP,MOV10,TBCB,NASP,ANXA1,ANPEP,DBNL,HMGB1,NIF3L1,DPYSL2,STAT3,ACADM,SLC9A3R1,KRT75,TPM2,ANXA8L1,CKB,PAFAH1B1,PLS1,LGMN,TXNRD1,CD81
GO:0048731	System development	32	848	0.34	0.0128	TMEM126A,CACYBP,CIAPIN1,MSH2,MFGE8,NME1,S100B,CAPG,TMEM14C,DHX36,SNW1,PFDN5,ALPL,PDLIM1,HEXA,PPT1,STMN1,MOV10,TBCB,ANXA1,ANPEP,DBNL,HMGB1,NIF3L1,DPYSL2,STAT3,ACADM,SLC9A3R1,KRT75,CKB,PAFAH1B1,CD81
GO:0022607	Cellular component assembly	27	658	0.38	0.0133	ALAD,TMEM126A,CLGN,CIAPIN1,MCM7,ACTR3,CAPG,F2,MAPRE2,PRPF6,SNRPD2,KRT10,STRAP,NASP,RPS5,PPID,VBP1,DBNL,HMGB1,PSMD9,ALDH9A1,SLC9A3R1,BAIAP2,MAPRE1,CPSF6,MCM6,PLS1
GO:0046395	Carboxylic acid catabolic process	9	91	0.76	0.0146	ARG2,SCP2,GLUD1,GNPDA1,GOT1,ARG1,ALDH6A1,PCYOX1L,ACADM
GO:0065003	Protein-containing complex assembly	20	411	0.45	0.0146	ALAD,TMEM126A,CLGN,MCM7,F2,PRPF6,SNRPD2,KRT10,STRAP,NASP,RPS5,PPID,VBP1,DBNL,HMGB1,PSMD9,ALDH9A1,MAPRE1,CPSF6,MCM6
GO:0097435	Supramolecular fiber organization	11	139	0.66	0.0146	ACTR3,CAPG,TPM1,CAP1,STMN1,TBCB,MYO1D,BAIAP2,MAPRE1,TPM2,PLS1
GO:0006081	Cellular aldehyde metabolic process	5	20	1.16	0.0148	PDXP,IDH2,PDXK,IDH1,ALDH9A1
GO:0007399	Nervous system development	19	380	0.46	0.0148	TMEM126A,NME1,S100B,CAPG,DHX36,SNW1,HEXA,PPT1,STMN1,MOV10,TBCB,ANXA1,DBNL,NIF3L1,DPYSL2,STAT3,SLC9A3R1,CKB,PAFAH1B1
GO:0007275	Multicellular organism development	35	989	0.31	0.0172	TMEM126A,CACYBP,CIAPIN1,MSH2,MFGE8,NME1,S100B,CAPG,TMEM14C,DHX36,SNW1,PFDN5,ALPL,PDLIM1,HEXA,PPT1,CSRP2,STMN1,MOV10,TBCB,NASP,ANXA1,ANPEP,DBNL,HMGB1,NIF3L1,DPYSL2,STAT3,ACADM,SLC9A3R1,KRT75,CKB,PAFAH1B1,TXNRD1,CD81
GO:1901362	Organic cyclic compound biosynthetic process	17	320	0.49	0.0175	ALAD,SARS2,SCP2,IDI1,NME1,TMEM14C,PCNA,GNPDA1,DHRS11,UMPS,GUK1,ACLY,PDXK,CMPK1,DDT,AK4,DHODH
GO:0006091	Generation of precursor metabolites and energy	12	171	0.61	0.0179	SLC25A22,CIAPIN1,MSH2,RPIA,GLRX3,SUCLA2,GNPDA1,IDH2,MDH1,IDH1,PGAM1,ACADM
GO:0009892	Negative regulation of metabolic process	26	639	0.37	0.0179	ALAD,MSH2,DCPS,SERPINA5,WARS,S100B,PCNA,DHX36,CSN1S1,SNW1,PFDN5,ARG1,STRAP,MOV10,SGTA,MYO1D,ANXA1,PPID,PIN1,HMGB1,NIF3L1,PC,HSBP1,SLC9A3R1,ERLIN2,ANXA8L1
GO:0007015	Actin filament organization	8	74	0.8	0.0183	ACTR3,CAPG,TPM1,CAP1,MYO1D,BAIAP2,TPM2,PLS1
GO:0043933	Protein-containing complex subunit organization	21	460	0.42	0.0190	ALAD,TMEM126A,CLGN,MCM7,F2,PRPF6,SNRPD2,KRT10,STMN1,STRAP,NASP,RPS5,PPID,VBP1,DBNL,HMGB1,PSMD9,ALDH9A1,MAPRE1,CPSF6,MCM6
GO:0072527	Pyrimidine-containing compound metabolic process	5	22	1.12	0.0192	NME1,UMPS,ALDH6A1,CMPK1,DHODH
GO:0015711	Organic anion transport	10	123	0.67	0.0213	SLC25A22,SCP2,SLC25A1,SFXN4,SLC25A31,ANXA1,SLC1A1,SLC9A3R1,PITPNA,PITPNB
GO:0006207	De novo pyrimidine nucleobase biosynthetic process	3	3	1.76	0.0216	UMPS,CMPK1,DHODH
GO:0010605	Negative regulation of macromolecule metabolic process	24	579	0.38	0.0234	ALAD,MSH2,DCPS,SERPINA5,WARS,S100B,PCNA,DHX36,CSN1S1,SNW1,PFDN5,ARG1,STRAP,MOV10,SGTA,ANXA1,PPID,PIN1,HMGB1,NIF3L1,PC,HSBP1,SLC9A3R1,ANXA8L1
GO:0072350	Tricarboxylic acid metabolic process	4	12	1.29	0.0280	GLUD1,IDH2,ACLY,IDH1
GO:0031960	Response to corticosteroid	5	25	1.07	0.0300	CSN1S1,GOT1,UBE2L3,ANXA1,HMGB1
GO:0006950	Response to stress	31	868	0.32	0.0321	FEN1,CLGN,ARG2,MSH2,MCM7,S100B,PCNA,DHX36,TMEM106A,F2,MIF,SNW1,ARG1,PSMB5,MOV10,SGTA,ANXA1,UBA1,PIN1,PDIA4,HMGB1,IDH1,STAT3,ACADM,HSBP1,ERLIN2,AK4,PLD3,ANXA8L1,MCM6,UBE2N
GO:0006820	Anion transport	11	159	0.6	0.0338	SLC25A22,SCP2,SLC25A1,SFXN4,SLC25A31,CLIC1,ANXA1,SLC1A1,SLC9A3R1,PITPNA,PITPNB
GO:0044085	Cellular component biogenesis	28	752	0.34	0.0341	ALAD,TMEM126A,CLGN,CIAPIN1,MCM7,ACTR3,CAPG,F2,MAPRE2,PRPF6,SNRPD2,KRT10,STRAP,NASP,RPS5,PPID,VBP1,DBNL,HMGB1,PSMD9,NIFK,ALDH9A1,SLC9A3R1,BAIAP2,MAPRE1,CPSF6,MCM6,PLS1
GO:0048522	Positive regulation of cellular process	40	1251	0.27	0.0341	FEN1,PPP2CA,MSH2,ACTR3,SCP2,WARS,S100B,PCNA,DHX36,TMEM106A,MAPRE2,CSN1S1,SNW1,PDCD5,PDLIM1,ACTN4,PRPF6,ARG1,PDXP,UBE2L3,PPT1,CLIC1,MOV10,SGTA,ANXA1,PPID,PIN1,DBNL,HMGB1,MTCH2,STAT3,SLC9A3R1,ERLIN2,BAIAP2,MYCBP,MAPRE1,CPSF6,PLS1,MARCKSL1,CD81
GO:0048518	Positive regulation of biological process	43	1387	0.26	0.0354	FEN1,PPP2CA,MSH2,ACTR3,SCP2,WARS,S100B,PCNA,DHX36,TMEM106A,F2,MAPRE2,CSN1S1,SNW1,PDCD5,PDLIM1,ACTN4,PRPF6,ARG1,PDXP,KRT10,UBE2L3,PPT1,CLIC1,MOV10,SGTA,ANXA1,PPID,PIN1,DBNL,HMGB1,MTCH2,STAT3,PC,SLC9A3R1,ERLIN2,BAIAP2,MYCBP,MAPRE1,CPSF6,PLS1,MARCKSL1,CD81
GO:0044262	Cellular carbohydrate metabolic process	7	63	0.81	0.0361	GOT1,IDH2,IDH1,GK,ACADM,SORD,ITPK1
GO:0090407	Organophosphate biosynthetic process	11	162	0.6	0.0362	IDI1,NME1,UMPS,GUK1,ACLY,PDXK,CMPK1,GK,AK4,CKB,DHODH
GO:0031323	Regulation of cellular metabolic process	43	1392	0.25	0.0369	ALAD,PPP2CA,MSH2,MCM7,ACTR3,SERPINA5,WARS,S100B,TMEM14C,PCNA,DHX36,PTCD3,TMEM106A,CSN1S1,SNW1,PFDN5,PDCD5,EIF4E,PDLIM1,ACTN4,PRPF6,UBE2L3,STRAP,MOV10,SGTA,MYO1D,ANXA1,PPID,TSFM,PIN1,HMGB1,NIF3L1,STAT3,PGAM1,ACADM,HSBP1,SLC9A3R1,ERLIN2,MYCBP,AK4,ANXA8L1,CPSF6,CD81
GO:0048523	Negative regulation of cellular process	34	1005	0.29	0.0369	ALAD,PPP2CA,CIAPIN1,MSH2,DCPS,SERPINA5,WARS,S100B,CAPG,PCNA,DHX36,CSN1S1,SNW1,PFDN5,PDCD5,ARG1,PPT1,STRAP,MOV10,SGTA,MYO1D,ANXA1,KRT5,PPID,PIN1,HMGB1,NIF3L1,TES,HSBP1,SLC9A3R1,ERLIN2,MAPRE1,ANXA8L1,LGMN
GO:0008104	Protein localization	23	567	0.37	0.0373	RAB6B,MSH2,GDI2,NUTF2,TMEM106A,MAPRE2,TOMM22,ACTN4,ARL8B,PPT1,SGTA,NASP,MYO1D,ANXA1,PPID,HMGB1,STAT3,SLC9A3R1,SNX2,SNX5,MAPRE1,RANBP2,CD81
GO:0019222	Regulation of metabolic process	47	1574	0.24	0.0376	ALAD,PPP2CA,MSH2,MCM7,DCPS,ACTR3,SERPINA5,WARS,S100B,TMEM14C,PCNA,DHX36,PTCD3,TMEM106A,CSN1S1,SNW1,PFDN5,PDCD5,EIF4E,PDLIM1,ACTN4,PRPF6,ARG1,UBE2L3,STRAP,MOV10,SGTA,MYO1D,ANXA1,PPID,TSFM,PIN1,HMGB1,NIF3L1,STAT3,PC,PGAM1,ACADM,HSBP1,SLC9A3R1,ERLIN2,MYCBP,AK4,PLD3,ANXA8L1,CPSF6,CD81
GO:0050896	Response to stimulus	53	1857	0.22	0.0421	FEN1,ALAD,RAB6B,CACYBP,CLGN,ARG2,MSH2,OSTF1,MCM7,DCPS,S100B,GDI2,PCNA,DHX36,TMEM106A,F2,MIF,CSN1S1,SNW1,ALPL,PDCD5,ACTN4,GOT1,ARG1,PSMB5,HEXA,UBE2L3,S100A16,MOV10,SGTA,ANXA1,PPID,UBA1,PIN1,PDIA4,DBNL,HMGB1,DPYSL2,IDH1,STAT3,ACADM,HSBP1,SLC9A3R1,HBA,ERLIN2,BAIAP2,AK4,PLD3,ANXA8L1,MCM6,UBE2N,TXNRD1,CD81
GO:0051128	Regulation of cellular component organization	21	499	0.39	0.0426	FEN1,ACTR3,WARS,CAPG,DHX36,MAPRE2,CSN1S1,SNW1,PDCD5,PDXP,PPT1,STMN1,MOV10,PARL,ANXA1,DBNL,HMGB1,DPYSL2,BAIAP2,MAPRE1,PLS1
GO:0000050	Urea cycle	3	5	1.54	0.0461	ARG2,ARG1,ASL
GO:0002699	Positive regulation of immune effector process	6	47	0.87	0.0461	MSH2,S100B,DHX36,ARG1,ANXA1,CD81
GO:0006591	Ornithine metabolic process	3	5	1.54	0.0461	ARG2,ARG1,ASL
GO:0009065	Glutamine family amino acid catabolic process	4	15	1.19	0.0461	ARG2,GLUD1,GOT1,ARG1
GO:0009123	Nucleoside monophosphate metabolic process	5	29	1.0	0.0461	UMPS,GUK1,CMPK1,AK4,DHODH
GO:0009889	Regulation of biosynthetic process	30	857	0.31	0.0461	ACTR3,S100B,TMEM14C,PCNA,DHX36,PTCD3,TMEM106A,CSN1S1,SNW1,PFDN5,EIF4E,PDLIM1,ACTN4,PRPF6,UBE2L3,STRAP,MOV10,ANXA1,PPID,TSFM,PIN1,HMGB1,NIF3L1,STAT3,ACADM,HSBP1,ERLIN2,MYCBP,AK4,CD81
GO:1901135	Carbohydrate derivative metabolic process	15	292	0.48	0.0461	RPIA,NME1,SUCLA2,TMEM106A,GNPDA1,HEXA,UMPS,GUK1,ACLY,MANBA,CMPK1,GK,PGAM1,AK4,DHODH
GO:0015833	Peptide transport	19	434	0.41	0.0472	RAB6B,GDI2,NUTF2,TMEM106A,TOMM22,ACTN4,ARL8B,PPT1,SGTA,NASP,MYO1D,ANXA1,PPID,HMGB1,STAT3,SLC9A3R1,SNX2,SNX5,RANBP2
GO:0048869	Cellular developmental process	27	739	0.33	0.0472	MSH2,RMDN3,NME1,S100B,TMEM14C,PCNA,DHX36,SNW1,HEXA,CSRP2,STMN1,MOV10,TBCB,ANXA1,KRT5,ANPEP,DBNL,NIF3L1,DPYSL2,STAT3,ACADM,SLC9A3R1,SNX2,KRT75,PLD3,PAFAH1B1,CD81
GO:0009132	Nucleoside diphosphate metabolic process	5	30	0.99	0.0475	NME1,GUK1,CMPK1,PGAM1,AK4
GO:0009259	Ribonucleotide metabolic process	9	117	0.65	0.0485	NME1,SUCLA2,UMPS,GUK1,ACLY,CMPK1,PGAM1,AK4,DHODH

## Sheet: STRING_ GO Mol functions
Functional enrichment analysis (GO Molecular Function) via STRING of differentially abundant proteins between the Compact Morula and Blastocyst stages
Term ID	Term name	Observed gene count	Background gene count	Strength	False discovery rate	Genes symbols
GO:0005488	Binding	140	3486	0.37	6.02e-20	FEN1,ALAD,PPP2CA,RAB6B,CACYBP,CLGN,SARS2,CIAPIN1,ARG2,LSM5,PPIL1,SAE1,MSH2,OSTF1,MCM7,DCPS,ACTR3,CISD1,SCP2,SERPINA5,IDI1,ETHE1,NME1,WARS,S100B,GLRX3,GDI2,CAPG,HEBP1,LAP3,PCNA,DYNLRB1,DHX36,NUTF2,PTCD3,SUCLA2,F2,MIF,MAPRE2,GLUD1,CSN1S1,PPA1,GNPDA1,SNW1,ENPEP,SEPHS1,PFDN5,ALPL,PDCD5,DBI,EIF4E,TPM1,DHRS11,PDLIM1,ACTN4,FAHD2A,PRPF6,GOT1,ANP32A,ARG1,PDXP,KRT10,ARL8B,UBE2L3,CAP1,PPT1,CSRP2,STMN1,DSG1,…
GO:0003824	Catalytic activity	92	1915	0.45	5.01e-16	FEN1,ALAD,PPP2CA,RAB6B,SARS2,CIAPIN1,ARG2,PPIL1,SAE1,MSH2,RPIA,MCM7,DCPS,SACM1L,PTGR2,SCP2,IDI1,ETHE1,NME1,WARS,GLRX3,LAP3,NMT1,PCNA,DYNLRB1,DHX36,SUCLA2,F2,MIF,GLUD1,CTSD,PPA1,GNPDA1,ENPEP,SEPHS1,ALPL,DHRS11,FAHD2A,GOT1,ARG1,PDXP,PSMB5,HEXA,UBE2L3,PPT1,UMPS,IDH2,TARS,MUT,MOV10,PARL,GUK1,CAPNS1,ASL,MYO1D,FASN,PPID,ACLY,UBA1,ANPEP,PIN1,PDIA4,PDXK,DPYSL2,ALDH6A1,PDIA5,BTD,MDH1,MANBA,PCYOX1L,CMPK1,I…
GO:0043167	Ion binding	82	1788	0.43	7.34e-13	FEN1,ALAD,PPP2CA,RAB6B,CLGN,SARS2,CIAPIN1,ARG2,MSH2,MCM7,ACTR3,CISD1,SERPINA5,IDI1,ETHE1,NME1,WARS,S100B,GLRX3,CAPG,LAP3,DHX36,SUCLA2,F2,GLUD1,PPA1,ENPEP,SEPHS1,ALPL,PDCD5,DBI,PDLIM1,ACTN4,FAHD2A,GOT1,ARG1,PDXP,ARL8B,UBE2L3,CSRP2,DSG1,IDH2,S100A16,TARS,MUT,MOV10,GUK1,CAPNS1,MYO1D,ANXA1,FASN,CLINT1,ACLY,UBA1,ANPEP,PDXK,ALDH6A1,SLC1A1,CMPK1,IDH1,PC,GK,TES,ACADM,SNX2,SORD,HBA,SNX5,PROSC,LASP1,AK4,EF…
GO:0005515	Protein binding	72	1727	0.38	4.68e-09	ALAD,PPP2CA,CACYBP,CLGN,SAE1,MSH2,OSTF1,ACTR3,WARS,S100B,GDI2,CAPG,LAP3,PCNA,DYNLRB1,DHX36,NUTF2,MIF,MAPRE2,GLUD1,GNPDA1,SNW1,SEPHS1,PFDN5,PDCD5,EIF4E,TPM1,PDLIM1,ACTN4,PRPF6,ANP32A,KRT10,UBE2L3,CAP1,STMN1,DSG1,CALD1,STRAP,S100A16,TARS,MUT,TBCB,SGTA,NASP,MYO1D,CLINT1,PPID,PIN1,VBP1,DBNL,HMGB1,PDXK,DPYSL2,CNN3,ANP32B,STAT3,PC,PGAM1,SLC9A3R1,SNX5,PPME1,ERLIN2,BAIAP2,LASP1,MAPRE1,RANBP2,TPM2,CKB,PAF…
GO:0008092	Cytoskeletal protein binding	25	248	0.77	8.37e-09	CACYBP,ACTR3,S100B,CAPG,MAPRE2,PDCD5,TPM1,PDLIM1,ACTN4,CAP1,STMN1,CALD1,TBCB,MYO1D,VBP1,DBNL,DPYSL2,CNN3,SNX5,LASP1,MAPRE1,TPM2,PAFAH1B1,PLS1,MARCKSL1
GO:0043168	Anion binding	46	863	0.49	2.65e-08	RAB6B,SARS2,MSH2,MCM7,ACTR3,SERPINA5,NME1,WARS,CAPG,DHX36,SUCLA2,GLUD1,SEPHS1,PDCD5,DBI,GOT1,ARL8B,UBE2L3,TARS,MOV10,GUK1,MYO1D,ANXA1,FASN,CLINT1,ACLY,UBA1,PDXK,ALDH6A1,CMPK1,PC,GK,ACADM,SNX2,SNX5,PROSC,AK4,ITPK1,PITPNA,ANXA8L1,CKB,PITPNB,MCM6,UBE2N,PAFAH1B1,TXNRD1
GO:0036094	Small molecule binding	43	828	0.48	2.31e-07	RAB6B,SARS2,MSH2,MCM7,ACTR3,SERPINA5,NME1,WARS,DHX36,SUCLA2,GLUD1,SEPHS1,DBI,DHRS11,GOT1,ARL8B,UBE2L3,IDH2,TARS,MUT,MOV10,GUK1,MYO1D,FASN,ACLY,UBA1,PDXK,ALDH6A1,CMPK1,IDH1,PC,GK,ACADM,HBA,ERLIN2,PROSC,AK4,ITPK1,CKB,MCM6,UBE2N,TXNRD1,CD81
GO:0016853	Isomerase activity	14	80	1.01	4.05e-07	PPIL1,RPIA,IDI1,MIF,GNPDA1,MUT,PPID,PIN1,PDIA4,PDIA5,GALM,PGAM1,ITPK1,RANBP2
GO:0016787	Hydrolase activity	42	829	0.47	5.98e-07	FEN1,PPP2CA,RAB6B,ARG2,MSH2,MCM7,DCPS,SACM1L,IDI1,ETHE1,LAP3,PCNA,DYNLRB1,DHX36,F2,CTSD,PPA1,GNPDA1,ENPEP,ALPL,FAHD2A,ARG1,PDXP,PSMB5,HEXA,PPT1,MUT,MOV10,PARL,CAPNS1,MYO1D,FASN,ANPEP,DPYSL2,BTD,MANBA,PGAM1,PPME1,PLD3,ITPK1,MCM6,LGMN
GO:0032559	Adenyl ribonucleotide binding	28	412	0.6	1.11e-06	SARS2,MSH2,MCM7,ACTR3,NME1,WARS,DHX36,SUCLA2,GLUD1,SEPHS1,DBI,UBE2L3,TARS,MOV10,GUK1,MYO1D,ACLY,UBA1,PDXK,ALDH6A1,CMPK1,PC,GK,AK4,ITPK1,CKB,MCM6,UBE2N
GO:0043169	Cation binding	51	1171	0.4	1.11e-06	FEN1,ALAD,PPP2CA,CLGN,CIAPIN1,ARG2,MSH2,CISD1,SERPINA5,IDI1,ETHE1,NME1,S100B,GLRX3,LAP3,DHX36,SUCLA2,F2,PPA1,ENPEP,SEPHS1,ALPL,PDLIM1,ACTN4,FAHD2A,ARG1,PDXP,CSRP2,DSG1,IDH2,S100A16,TARS,MUT,CAPNS1,ANXA1,ACLY,ANPEP,PDXK,SLC1A1,IDH1,PC,TES,SORD,HBA,LASP1,EFHD2,ITPK1,PITPNA,ANXA8L1,PITPNB,PLS1
GO:0005524	ATP binding	26	394	0.58	5.89e-06	SARS2,MSH2,MCM7,ACTR3,NME1,WARS,DHX36,SUCLA2,GLUD1,SEPHS1,UBE2L3,TARS,MOV10,GUK1,MYO1D,ACLY,UBA1,PDXK,CMPK1,PC,GK,AK4,ITPK1,CKB,MCM6,UBE2N
GO:0000166	Nucleotide binding	35	675	0.48	6.11e-06	RAB6B,SARS2,MSH2,MCM7,ACTR3,NME1,WARS,DHX36,SUCLA2,GLUD1,SEPHS1,DBI,DHRS11,ARL8B,UBE2L3,IDH2,TARS,MOV10,GUK1,MYO1D,ACLY,UBA1,PDXK,ALDH6A1,CMPK1,IDH1,PC,GK,ACADM,AK4,ITPK1,CKB,MCM6,UBE2N,TXNRD1
GO:0046872	Metal ion binding	48	1149	0.39	7.69e-06	FEN1,ALAD,PPP2CA,CLGN,CIAPIN1,ARG2,MSH2,CISD1,IDI1,ETHE1,NME1,S100B,GLRX3,LAP3,DHX36,SUCLA2,F2,PPA1,ENPEP,SEPHS1,ALPL,PDLIM1,ACTN4,FAHD2A,ARG1,PDXP,CSRP2,DSG1,IDH2,S100A16,TARS,MUT,CAPNS1,ANXA1,ACLY,ANPEP,PDXK,SLC1A1,IDH1,PC,TES,SORD,HBA,LASP1,EFHD2,ITPK1,ANXA8L1,PLS1
GO:0097159	Organic cyclic compound binding	58	1545	0.34	8.27e-06	FEN1,RAB6B,SARS2,LSM5,MSH2,MCM7,DCPS,ACTR3,SCP2,NME1,WARS,HEBP1,PCNA,DHX36,PTCD3,SUCLA2,GLUD1,SEPHS1,PDCD5,DBI,EIF4E,DHRS11,PRPF6,GOT1,ARL8B,UBE2L3,IDH2,TARS,MUT,MOV10,GUK1,MYO1D,RPS5,ACLY,UBA1,TSFM,HMGB1,PDXK,ALDH6A1,CMPK1,IDH1,STAT3,PC,GK,NIFK,ACADM,HBA,ERLIN2,PROSC,AK4,ITPK1,RANBP2,CKB,CPSF6,MCM6,UBE2N,TXNRD1,CD81
GO:0097367	Carbohydrate derivative binding	34	680	0.46	1.78e-05	RAB6B,SARS2,MSH2,MCM7,ACTR3,SERPINA5,NME1,WARS,DHX36,SUCLA2,GLUD1,SEPHS1,PDCD5,DBI,ARL8B,UBE2L3,PPT1,TARS,MOV10,GUK1,MYO1D,ACLY,UBA1,PDXK,ALDH6A1,CMPK1,PC,GK,AK4,ITPK1,CKB,MCM6,UBE2N,PAFAH1B1
GO:0003779	Actin binding	14	127	0.81	3.46e-05	ACTR3,CAPG,TPM1,PDLIM1,ACTN4,CAP1,CALD1,MYO1D,DBNL,CNN3,LASP1,TPM2,PLS1,MARCKSL1
GO:0032555	Purine ribonucleotide binding	30	568	0.49	3.46e-05	RAB6B,SARS2,MSH2,MCM7,ACTR3,NME1,WARS,DHX36,SUCLA2,GLUD1,SEPHS1,DBI,ARL8B,UBE2L3,TARS,MOV10,GUK1,MYO1D,ACLY,UBA1,PDXK,ALDH6A1,CMPK1,PC,GK,AK4,ITPK1,CKB,MCM6,UBE2N
GO:1901363	Heterocyclic compound binding	55	1516	0.32	4.40e-05	FEN1,RAB6B,SARS2,LSM5,MSH2,MCM7,DCPS,ACTR3,NME1,WARS,HEBP1,PCNA,DHX36,PTCD3,SUCLA2,GLUD1,SEPHS1,PDCD5,DBI,EIF4E,DHRS11,PRPF6,GOT1,ARL8B,UBE2L3,IDH2,TARS,MUT,MOV10,GUK1,MYO1D,RPS5,ACLY,UBA1,TSFM,HMGB1,PDXK,ALDH6A1,CMPK1,IDH1,STAT3,PC,GK,NIFK,ACADM,HBA,PROSC,AK4,ITPK1,RANBP2,CKB,CPSF6,MCM6,UBE2N,TXNRD1
GO:0035639	Purine ribonucleoside triphosphate binding	28	542	0.48	0.00011	RAB6B,SARS2,MSH2,MCM7,ACTR3,NME1,WARS,DHX36,SUCLA2,GLUD1,SEPHS1,ARL8B,UBE2L3,TARS,MOV10,GUK1,MYO1D,ACLY,UBA1,PDXK,CMPK1,PC,GK,AK4,ITPK1,CKB,MCM6,UBE2N
GO:0000287	Magnesium ion binding	10	68	0.93	0.00016	FEN1,MSH2,DHX36,SUCLA2,PPA1,PDXP,IDH2,PDXK,IDH1,ITPK1
GO:0015631	Tubulin binding	10	93	0.8	0.0019	CACYBP,MAPRE2,PDCD5,STMN1,TBCB,VBP1,DPYSL2,CNN3,MAPRE1,PAFAH1B1
GO:0051010	Microtubule plus-end binding	4	5	1.67	0.0019	MAPRE2,TBCB,MAPRE1,PAFAH1B1
GO:0016860	Intramolecular oxidoreductase activity	6	26	1.13	0.0026	RPIA,IDI1,MIF,GNPDA1,PDIA4,PDIA5
GO:0042802	Identical protein binding	20	382	0.48	0.0034	ALAD,CACYBP,MSH2,WARS,S100B,PCNA,NUTF2,MAPRE2,GLUD1,GNPDA1,SEPHS1,S100A16,TARS,MUT,SGTA,PDXK,STAT3,PC,MAPRE1,TPM2
GO:0044877	Protein-containing complex binding	16	279	0.52	0.0081	MSH2,CAPG,PCNA,PTCD3,F2,TPM1,PRPF6,SGTA,MYO1D,DBNL,LASP1,TPM2,CPSF6,PAFAH1B1,PLS1,CD81
GO:0008289	Lipid binding	14	224	0.56	0.0098	SCP2,SERPINA5,CAPG,DBI,PPT1,ANXA1,CLINT1,SNX2,SNX5,ERLIN2,PITPNA,ANXA8L1,PITPNB,CD81
GO:0019899	Enzyme binding	21	454	0.43	0.0107	CACYBP,MSH2,WARS,GDI2,PCNA,DHX36,NUTF2,MAPRE2,EIF4E,UBE2L3,CAP1,PIN1,STAT3,PGAM1,SLC9A3R1,PPME1,ERLIN2,MAPRE1,RANBP2,CKB,PAFAH1B1
GO:0016491	Oxidoreductase activity	18	357	0.47	0.0123	CIAPIN1,PTGR2,ETHE1,GLRX3,GLUD1,DHRS11,IDH2,FASN,ALDH6A1,PDIA5,MDH1,PCYOX1L,IDH1,ACADM,ALDH9A1,SORD,TXNRD1,DHODH
GO:0005543	Phospholipid binding	9	103	0.71	0.0187	SERPINA5,CAPG,ANXA1,CLINT1,SNX2,SNX5,PITPNA,ANXA8L1,PITPNB
GO:0033218	Amide binding	9	104	0.7	0.0194	PPIL1,CSN1S1,ENPEP,DBI,FASN,PPID,ANPEP,ALDH6A1,PC
GO:0008525	Phosphatidylcholine transporter activity	3	4	1.64	0.0232	SCP2,PITPNA,PITPNB
GO:0016616	Oxidoreductase activity, acting on the ch-oh group of donors, nad or nadp as acceptor	7	62	0.82	0.0232	PTGR2,DHRS11,IDH2,FASN,MDH1,IDH1,SORD
GO:0016776	Phosphotransferase activity, phosphate group as acceptor	4	13	1.25	0.0232	NME1,GUK1,CMPK1,AK4
GO:0051015	Actin filament binding	7	63	0.81	0.0240	CAPG,TPM1,MYO1D,DBNL,LASP1,TPM2,PLS1
GO:0019205	Nucleobase-containing compound kinase activity	4	16	1.16	0.0401	NME1,GUK1,CMPK1,AK4
GO:0016874	Ligase activity	7	71	0.76	0.0438	SARS2,SAE1,WARS,SUCLA2,TARS,UBA1,PC
GO:0003697	Single-stranded dna binding	5	32	0.96	0.0457	MSH2,MCM7,DHX36,HMGB1,MCM6

## Sheet: STRING_GO Cell component
Functional enrichment analysis (GO Cellular Component) via STRING of differentially abundant proteins between the Compact Morula and Blastocyst stages
Term ID	Term name	Observed gene count	Background gene count	Strength	False discovery rate	Genes symbols
GO:0005737	Cytoplasm	160	3613	0.41	1.69e-29	FEN1,ALAD,TMEM126A,PPP2CA,MRPS26,KRT8,RAB6B,CACYBP,SLC25A22,SARS2,CIAPIN1,ARG2,SAE1,OSTF1,MCM7,DCPS,RMDN3,ACTR3,ATP6V1H,SACM1L,CISD1,PTGR2,SCP2,SERPINA5,IDI1,ETHE1,NME1,WARS,S100B,GLRX3,GDI2,CAPG,TMEM14C,HEBP1,LAP3,FSD1,NMT1,DYNLRB1,DHX36,NUTF2,PTCD3,SUCLA2,MRPS18B,MIF,MAPRE2,GLUD1,CTSD,CSN1S1,PPA1,GNPDA1,ENPEP,SLC25A1,SFXN4,SEPHS1,PFDN5,PDCD5,DBI,EIF4E,TPM1,TOMM22,PDLIM1,ACTN4,GOT1,SNRPD2,ANP32A…
GO:0005622	Intracellular	173	4355	0.36	1.86e-27	FEN1,ALAD,TMEM126A,PPP2CA,MRPS26,KRT8,RAB6B,CACYBP,SLC25A22,CLGN,SARS2,CIAPIN1,ARG2,LSM5,PPIL1,SAE1,MSH2,OSTF1,RPIA,MCM7,DCPS,RMDN3,ACTR3,ATP6V1H,SACM1L,CISD1,PTGR2,SCP2,SERPINA5,IDI1,ETHE1,NME1,WARS,S100B,GLRX3,GDI2,CAPG,TMEM14C,HEBP1,LAP3,FSD1,NMT1,PCNA,DYNLRB1,DHX36,NUTF2,PTCD3,SUCLA2,MRPS18B,MIF,MAPRE2,GLUD1,CTSD,CSN1S1,PPA1,GNPDA1,SNW1,ENPEP,SLC25A1,SFXN4,SEPHS1,PFDN5,PDCD5,DBI,EIF4E,TPM1,TO…
GO:0110165	Cellular anatomical entity	183	5420	0.29	3.63e-21	FEN1,ALAD,TMEM126A,PPP2CA,MRPS26,KRT8,RAB6B,CACYBP,SLC25A22,CLGN,SARS2,CIAPIN1,ARG2,LSM5,PPIL1,SAE1,MSH2,OSTF1,RPIA,MCM7,DCPS,RMDN3,MFGE8,ACTR3,ATP6V1H,SACM1L,CISD1,PTGR2,SCP2,SERPINA5,IDI1,ETHE1,NME1,WARS,S100B,GLRX3,GDI2,CAPG,TMEM14C,HEBP1,LAP3,FSD1,NMT1,PCNA,DYNLRB1,DHX36,NUTF2,PTCD3,SUCLA2,TMEM106A,MRPS18B,F2,MIF,MAPRE2,GLUD1,CTSD,CSN1S1,PPA1,GNPDA1,SNW1,ENPEP,SLC25A1,SFXN4,SEPHS1,PFDN5,ALPL,…
GO:0043226	Organelle	147	3909	0.34	1.28e-19	FEN1,TMEM126A,PPP2CA,MRPS26,KRT8,RAB6B,CACYBP,SLC25A22,CLGN,SARS2,CIAPIN1,ARG2,LSM5,PPIL1,SAE1,MSH2,RPIA,MCM7,DCPS,RMDN3,ACTR3,ATP6V1H,SACM1L,CISD1,SCP2,SERPINA5,IDI1,ETHE1,NME1,WARS,S100B,GLRX3,CAPG,TMEM14C,LAP3,FSD1,PCNA,DYNLRB1,DHX36,NUTF2,PTCD3,SUCLA2,MRPS18B,MAPRE2,GLUD1,CTSD,CSN1S1,SNW1,SLC25A1,SFXN4,SEPHS1,PFDN5,ALPL,PDCD5,DBI,EIF4E,TPM1,TOMM22,PDLIM1,ACTN4,PRPF6,GOT1,SNRPD2,ANP32A,PDXP,PS…
GO:0043229	Intracellular organelle	143	3725	0.35	1.28e-19	FEN1,TMEM126A,PPP2CA,MRPS26,KRT8,RAB6B,CACYBP,SLC25A22,CLGN,SARS2,CIAPIN1,ARG2,LSM5,PPIL1,SAE1,MSH2,RPIA,MCM7,DCPS,RMDN3,ACTR3,ATP6V1H,SACM1L,CISD1,SCP2,SERPINA5,IDI1,ETHE1,NME1,WARS,S100B,GLRX3,CAPG,TMEM14C,LAP3,FSD1,PCNA,DYNLRB1,DHX36,NUTF2,PTCD3,SUCLA2,MRPS18B,MAPRE2,GLUD1,CTSD,CSN1S1,SNW1,SLC25A1,SFXN4,SEPHS1,PFDN5,PDCD5,DBI,EIF4E,TPM1,TOMM22,PDLIM1,ACTN4,PRPF6,GOT1,SNRPD2,ANP32A,PDXP,PSMB5,S…
GO:0043231	Intracellular membrane-bounded organelle	118	3135	0.34	1.49e-14	FEN1,TMEM126A,PPP2CA,MRPS26,KRT8,RAB6B,CACYBP,SLC25A22,CLGN,SARS2,CIAPIN1,ARG2,LSM5,PPIL1,SAE1,MSH2,RPIA,MCM7,DCPS,RMDN3,ACTR3,ATP6V1H,SACM1L,CISD1,SCP2,SERPINA5,IDI1,ETHE1,NME1,WARS,S100B,GLRX3,CAPG,TMEM14C,LAP3,FSD1,PCNA,DHX36,NUTF2,PTCD3,SUCLA2,MRPS18B,GLUD1,CTSD,CSN1S1,SNW1,SLC25A1,SFXN4,SEPHS1,PFDN5,PDCD5,DBI,TOMM22,ACTN4,PRPF6,GOT1,SNRPD2,ANP32A,PSMB5,SLC25A31,ARL8B,HEXA,UBE2L3,PPT1,CSRP2,C…
GO:0043227	Membrane-bounded organelle	125	3477	0.32	3.08e-14	FEN1,TMEM126A,PPP2CA,MRPS26,KRT8,RAB6B,CACYBP,SLC25A22,CLGN,SARS2,CIAPIN1,ARG2,LSM5,PPIL1,SAE1,MSH2,RPIA,MCM7,DCPS,RMDN3,ACTR3,ATP6V1H,SACM1L,CISD1,SCP2,SERPINA5,IDI1,ETHE1,NME1,WARS,S100B,GLRX3,CAPG,TMEM14C,LAP3,FSD1,PCNA,DHX36,NUTF2,PTCD3,SUCLA2,MRPS18B,GLUD1,CTSD,CSN1S1,SNW1,SLC25A1,SFXN4,SEPHS1,PFDN5,ALPL,PDCD5,DBI,TOMM22,ACTN4,PRPF6,GOT1,SNRPD2,ANP32A,PSMB5,SLC25A31,ARL8B,HEXA,UBE2L3,PPT1,CS…
GO:0005829	Cytosol	57	984	0.53	9.77e-13	ALAD,PPP2CA,RAB6B,CACYBP,MCM7,ACTR3,WARS,S100B,GLRX3,LAP3,NMT1,DHX36,NUTF2,PTCD3,PFDN5,PDCD5,EIF4E,TPM1,GOT1,SNRPD2,ARG1,PDXP,PPT1,IDH2,STRAP,S100A16,TARS,MOV10,GUK1,TBCB,SGTA,MYO1D,ANXA1,RPS5,PPID,ACLY,PIN1,VBP1,DBNL,PDXK,DPYSL2,MDH1,IDH1,STAT3,TES,PGAM1,ALDH9A1,HSBP1,SNX2,HBA,SNX5,ERLIN2,PROSC,BAIAP2,CKB,PAFAH1B1,TXNRD1
GO:0005856	Cytoskeleton	36	601	0.54	7.27e-08	PPP2CA,KRT8,RMDN3,ACTR3,CAPG,FSD1,PCNA,DYNLRB1,MAPRE2,PFDN5,TPM1,PDLIM1,ACTN4,PDXP,PSMB5,KRT10,ARL8B,CAP1,STMN1,CALD1,TARS,TBCB,MYO1D,RMDN1,KRT5,KRT7,DBNL,DPYSL2,KRT75,BAIAP2,LASP1,MAPRE1,TPM2,PAFAH1B1,PLS1,MARCKSL1
GO:0005634	Nucleus	71	1873	0.34	8.21e-08	FEN1,PPP2CA,MRPS26,KRT8,CACYBP,CLGN,CIAPIN1,LSM5,PPIL1,SAE1,MSH2,MCM7,DCPS,RMDN3,ACTR3,ETHE1,NME1,WARS,S100B,GLRX3,CAPG,LAP3,FSD1,PCNA,DHX36,NUTF2,PTCD3,SNW1,SEPHS1,PFDN5,PDCD5,ACTN4,PRPF6,GOT1,SNRPD2,ANP32A,PSMB5,UBE2L3,PPT1,CSRP2,CLIC1,STRAP,S100A16,MOV10,PARL,TBCB,SGTA,NASP,ANXA1,CLINT1,PPID,UBA1,PIN1,VBP1,HMGB1,PDXK,NIF3L1,CMPK1,ANP32B,STAT3,PSMD9,NIFK,HSBP1,BAIAP2,MYCBP,RANBP2,CPSF6,MCM6,UBE…
GO:0005739	Mitochondrion	40	751	0.49	1.52e-07	FEN1,TMEM126A,MRPS26,SLC25A22,SARS2,CIAPIN1,ARG2,RMDN3,CISD1,SCP2,ETHE1,TMEM14C,LAP3,DHX36,PTCD3,SUCLA2,MRPS18B,GLUD1,SLC25A1,SFXN4,TOMM22,SLC25A31,CLIC1,IDH2,MUT,PARL,UBA1,TSFM,NIF3L1,ALDH6A1,MTCH2,IDH1,PC,GK,ACADM,SORD,AK4,CKB,TXNRD1,DHODH
GO:0043232	Intracellular non-membrane-bounded organelle	54	1295	0.38	5.95e-07	FEN1,PPP2CA,MRPS26,KRT8,CIAPIN1,MSH2,DCPS,RMDN3,ACTR3,GLRX3,CAPG,FSD1,PCNA,DYNLRB1,DHX36,PTCD3,MRPS18B,MAPRE2,PFDN5,EIF4E,TPM1,PDLIM1,ACTN4,PDXP,PSMB5,KRT10,ARL8B,CAP1,STMN1,CALD1,S100A16,TARS,MOV10,TBCB,MYO1D,RMDN1,RPS5,KRT5,KRT7,PPID,DBNL,HMGB1,DPYSL2,NIFK,KRT75,BAIAP2,LASP1,MAPRE1,TPM2,CPSF6,PAFAH1B1,PLS1,TXNRD1,MARCKSL1
GO:0099513	Polymeric cytoskeletal fiber	18	190	0.74	3.07e-06	KRT8,RMDN3,FSD1,DYNLRB1,MAPRE2,TPM1,PDLIM1,KRT10,STMN1,TBCB,RMDN1,KRT5,KRT7,KRT75,MAPRE1,TPM2,PAFAH1B1,PLS1
GO:0099080	Supramolecular complex	24	357	0.59	6.31e-06	KRT8,DCPS,RMDN3,GLRX3,FSD1,DYNLRB1,DHX36,MAPRE2,EIF4E,TPM1,PDLIM1,KRT10,STMN1,CALD1,MOV10,TBCB,RMDN1,KRT5,KRT7,KRT75,MAPRE1,TPM2,PAFAH1B1,PLS1
GO:0099512	Supramolecular fiber	20	259	0.65	1.03e-05	KRT8,RMDN3,GLRX3,FSD1,DYNLRB1,MAPRE2,TPM1,PDLIM1,KRT10,STMN1,CALD1,TBCB,RMDN1,KRT5,KRT7,KRT75,MAPRE1,TPM2,PAFAH1B1,PLS1
GO:0031967	Organelle envelope	28	544	0.48	7.50e-05	TMEM126A,MRPS26,CACYBP,SLC25A22,CLGN,CIAPIN1,RMDN3,CISD1,TMEM14C,NUTF2,PTCD3,MRPS18B,GLUD1,SLC25A1,SFXN4,SEPHS1,TOMM22,SLC25A31,CLIC1,IDH2,PARL,MTCH2,PC,GK,SORD,RANBP2,PAFAH1B1,DHODH
GO:0070013	Intracellular organelle lumen	42	1139	0.33	0.00054	FEN1,MRPS26,KRT8,CACYBP,SARS2,CIAPIN1,MCM7,SCP2,ETHE1,S100B,LAP3,PCNA,DHX36,NUTF2,PTCD3,MRPS18B,GLUD1,CSN1S1,SNW1,PRPF6,GOT1,ANP32A,PSMB5,S100A16,MUT,NASP,CLINT1,PPID,TSFM,PIN1,PDIA4,HMGB1,PDXK,PDIA5,PC,NIFK,ACADM,BAIAP2,AK4,PLD3,CPSF6,TXNRD1
GO:0001726	Ruffle	7	40	1.01	0.0014	S100B,CAPG,PDXP,DBNL,SLC9A3R1,SNX5,BAIAP2
GO:0016020	Membrane	68	2414	0.21	0.0037	TMEM126A,PPP2CA,MRPS26,RAB6B,SLC25A22,CLGN,RMDN3,MFGE8,ATP6V1H,SACM1L,CISD1,SERPINA5,NME1,GDI2,TMEM14C,FSD1,NMT1,NUTF2,PTCD3,TMEM106A,MRPS18B,GLUD1,ENPEP,SLC25A1,SFXN4,SEPHS1,ALPL,TOMM22,PDXP,SLC25A31,ARL8B,HEXA,CAP1,PPT1,CLIC1,DSG1,IDH2,S100A16,PARL,CAPNS1,SGTA,MYO1D,ANXA1,CLINT1,ANPEP,DBNL,HMGB1,DPYSL2,MTCH2,SLC1A1,STAT3,PC,GK,TES,SLC9A3R1,SNX2,SORD,SNX5,ERLIN2,BAIAP2,PLD3,MAPRE1,EFHD2,RANBP2,P…
GO:0005740	Mitochondrial envelope	21	437	0.45	0.0038	TMEM126A,MRPS26,SLC25A22,CIAPIN1,RMDN3,CISD1,TMEM14C,PTCD3,MRPS18B,GLUD1,SLC25A1,SFXN4,TOMM22,SLC25A31,IDH2,PARL,MTCH2,PC,GK,SORD,DHODH
GO:0031252	Cell leading edge	9	90	0.76	0.0044	S100B,CAPG,PDXP,MYO1D,DBNL,SLC9A3R1,SNX2,SNX5,BAIAP2
GO:0031966	Mitochondrial membrane	20	418	0.44	0.0057	TMEM126A,MRPS26,SLC25A22,RMDN3,CISD1,TMEM14C,PTCD3,MRPS18B,GLUD1,SLC25A1,SFXN4,TOMM22,SLC25A31,IDH2,PARL,MTCH2,PC,GK,SORD,DHODH
GO:0015629	Actin cytoskeleton	10	121	0.68	0.0070	ACTR3,CAPG,TPM1,PDLIM1,CAP1,TARS,MYO1D,DBNL,TPM2,PLS1
GO:0035371	Microtubule plus-end	3	3	1.76	0.0078	MAPRE2,TBCB,MAPRE1
GO:0005938	Cell cortex	8	80	0.76	0.0100	GLRX3,CAP1,TBCB,MYO1D,DBNL,LASP1,MAPRE1,PLS1
GO:0031090	Organelle membrane	39	1195	0.28	0.0103	TMEM126A,MRPS26,RAB6B,SLC25A22,CLGN,RMDN3,ATP6V1H,SACM1L,CISD1,SERPINA5,TMEM14C,NUTF2,PTCD3,MRPS18B,GLUD1,SLC25A1,SFXN4,SEPHS1,TOMM22,SLC25A31,ARL8B,CLIC1,IDH2,PARL,ANXA1,CLINT1,DBNL,MTCH2,SLC1A1,PC,GK,SNX2,SORD,SNX5,ERLIN2,PLD3,RANBP2,PAFAH1B1,DHODH
GO:0005654	Nucleoplasm	26	674	0.35	0.0124	FEN1,MRPS26,KRT8,CACYBP,CIAPIN1,MCM7,ETHE1,S100B,LAP3,PCNA,DHX36,NUTF2,PTCD3,SNW1,PRPF6,GOT1,PSMB5,NASP,CLINT1,PPID,PIN1,PDXK,NIFK,BAIAP2,CPSF6,TXNRD1
GO:0098805	Whole membrane	20	457	0.41	0.0147	PPP2CA,RMDN3,ATP6V1H,CISD1,SERPINA5,NUTF2,TOMM22,ARL8B,PPT1,ANXA1,CLINT1,DBNL,SLC1A1,GK,SNX2,SNX5,ERLIN2,PLD3,EFHD2,RANBP2
GO:0005874	Microtubule	9	114	0.66	0.0179	RMDN3,FSD1,DYNLRB1,MAPRE2,STMN1,TBCB,RMDN1,MAPRE1,PAFAH1B1
GO:0005769	Early endosome	8	94	0.69	0.0233	MYO1D,ANXA1,DBNL,HMGB1,SLC1A1,SNX2,SNX5,PLD3
GO:0045111	Intermediate filament cytoskeleton	6	50	0.84	0.0237	KRT8,PFDN5,KRT10,KRT5,KRT7,KRT75
GO:0045095	Keratin filament	4	17	1.14	0.0248	KRT8,KRT5,KRT7,KRT75
GO:0019866	Organelle inner membrane	16	350	0.42	0.0341	TMEM126A,MRPS26,SLC25A22,TMEM14C,NUTF2,PTCD3,MRPS18B,GLUD1,SLC25A1,SFXN4,SLC25A31,IDH2,PARL,MTCH2,PC,DHODH
GO:0042995	Cell projection	22	574	0.35	0.0342	ACTR3,S100B,CAPG,DHX36,PDXP,SLC25A31,ARL8B,PPT1,STMN1,TBCB,MYO1D,ANXA1,DBNL,HMGB1,SLC1A1,SLC9A3R1,SNX2,SORD,SNX5,BAIAP2,MAPRE1,PAFAH1B1
GO:0120025	Plasma membrane bounded cell projection	21	538	0.36	0.0355	S100B,CAPG,DHX36,PDXP,SLC25A31,ARL8B,PPT1,STMN1,TBCB,MYO1D,ANXA1,DBNL,HMGB1,SLC1A1,SLC9A3R1,SNX2,SORD,SNX5,BAIAP2,MAPRE1,PAFAH1B1
GO:0031981	Nuclear lumen	29	870	0.29	0.0413	FEN1,MRPS26,KRT8,CACYBP,CIAPIN1,MCM7,ETHE1,S100B,LAP3,PCNA,DHX36,NUTF2,PTCD3,SNW1,PRPF6,GOT1,ANP32A,PSMB5,S100A16,NASP,CLINT1,PPID,PIN1,HMGB1,PDXK,NIFK,BAIAP2,CPSF6,TXNRD1
GO:0030863	Cortical cytoskeleton	4	21	1.04	0.0439	CAP1,DBNL,MAPRE1,PLS1
GO:0005743	Mitochondrial inner membrane	15	329	0.42	0.0459	TMEM126A,MRPS26,SLC25A22,TMEM14C,PTCD3,MRPS18B,GLUD1,SLC25A1,SFXN4,SLC25A31,IDH2,PARL,MTCH2,PC,DHODH

## Sheet: STRING_PPI network details
Protein-protein interaction network of differentially abundant proteins between the Compact Morula and Blastocyst stages
Genes symbols in Node 1	Genes symbols in Node 2	Neighborhood on chromosome	Gene fusion	Phylogenetic cooccurrence	Homology	Coexpression	Experimentally determined interaction	Database annotated	Automated textmining	Combined score
AARS	CIAPIN1	0	0	0	0	0.090	0.437	0	0	0.465
AARS	SAE1	0	0	0	0	0.087	0.395	0	0	0.424
AARS	WARS	0.100	0	0	0	0.304	0.157	0	0	0.426
AARS	CARS	0.096	0	0	0	0.631	0	0	0	0.652
AARS	TARS	0	0	0.204	0	0.436	0.297	0	0	0.657
AARS	UBA1	0	0	0	0	0.123	0.357	0	0	0.412
AARS	NIF3L1	0.149	0	0	0	0.063	0.400	0	0	0.479
AARS	IPO5	0	0	0	0	0.472	0	0	0	0.472
ACADM	SCP2	0	0	0	0	0.315	0.224	0	0	0.446
ACADM	SUCLA2	0.066	0	0	0	0.314	0.346	0.198	0	0.619
ACADM	IDH2	0	0	0	0	0.083	0.455	0	0	0.478
ACADM	MUT	0.063	0	0	0	0.181	0.421	0.239	0	0.617
ACADM	DECR1	0.042	0	0	0	0.647	0.458	0.146	0	0.822
ACADM	ACSL5	0.054	0	0	0	0.550	0.121	0.903	0	0.958
ACLY	GLUD1	0.105	0	0	0	0.200	0	0.800	0	0.844
ACLY	GOT1	0	0	0	0	0.085	0	0.800	0	0.809
ACLY	MUT	0.109	0	0	0	0.051	0.182	0.877	0	0.903
ACLY	ASL	0	0	0	0	0.062	0	0.800	0	0.804
ACLY	FASN	0	0	0	0	0.775	0.157	0.800	0	0.958
ACLY	TXNRD1	0.103	0	0	0	0.134	0.154	0.228	0	0.424
ACLY	PC	0.042	0	0	0	0.090	0.052	0.900	0	0.906
ACLY	MDH1	0.098	0	0	0	0.146	0.051	0.961	0	0.967
ACSL5	SCP2	0	0	0	0	0.597	0	0	0	0.597
ACSL5	PPT1	0	0	0	0	0.061	0	0.600	0	0.608
ACSL5	FASN	0	0	0	0	0.064	0	0.900	0	0.902
ACSL5	DECR1	0	0	0	0	0.564	0.070	0	0	0.577
ACSL5	ACADM	0.054	0	0	0	0.550	0.121	0.903	0	0.958
ACSS1	ALDH9A1	0.043	0	0	0	0.154	0.060	0.712	0	0.752
ACSS1	SUCLA2	0.044	0	0	0	0.140	0	0.800	0	0.821
ACSS1	PC	0.041	0	0	0	0.090	0	0.800	0	0.810
ACSS1	ALDH6A1	0	0	0	0	0.119	0	0.900	0	0.908
ACTN4	TPM4	0	0	0	0	0.338	0.392	0	0	0.580
ACTN4	TPM1	0	0	0	0	0.338	0.392	0	0	0.580
ACTN4	PDLIM1	0	0	0	0	0.066	0.496	0.298	0	0.640
ACTN4	CSRP2	0	0	0	0	0.389	0.164	0	0	0.467
ACTN4	CKB	0	0	0	0	0.144	0.437	0	0	0.497
ACTN4	TPM2	0	0	0	0	0.338	0.392	0	0	0.580
ACTN4	TJP1	0	0	0	0	0	0.497	0	0	0.497
ACTN4	TLN1	0	0	0	0	0.177	0.173	0.616	0	0.715
ACTN4	VCL	0	0	0	0	0.098	0.670	0.919	0	0.974
ACTR3	ANP32B	0	0	0	0	0.062	0.414	0	0	0.426
ACTR3	TPM4	0	0	0	0	0.279	0.219	0	0	0.413
ACTR3	CAP1	0	0	0	0	0.328	0.257	0	0	0.479
ACTR3	MAPRE1	0	0	0	0	0.440	0.119	0	0	0.485
ACTR3	CDC42	0	0	0	0	0.304	0.120	0.137	0	0.425
AGA	GOT1	0	0	0	0	0	0.052	0.903	0	0.904
AHCTF1	RANBP2	0	0	0	0	0.684	0.128	0	0	0.713
AHSA1	CACYBP	0	0	0	0	0.824	0.391	0	0	0.888
AHSA1	FASN	0	0	0	0	0.061	0.432	0	0	0.443
AHSA1	PPID	0	0	0	0	0.737	0.419	0	0	0.841
AK4	ATP6V1H	0	0	0	0	0.062	0	0.627	0	0.635
AK4	NME1	0.041	0	0	0	0.065	0.048	0.700	0	0.710
ALAD	DBNL	0	0	0	0	0	0.478	0	0	0.478
ALAD	PGAM1	0	0	0	0	0	0	0.500	0	0.499
ALAD	PPME1	0.041	0	0	0	0.062	0.476	0	0	0.487
ALDH6A1	SARS2	0	0	0	0	0.064	0.455	0	0	0.468
ALDH6A1	RPIA	0	0	0	0	0	0.764	0	0	0.764
ALDH6A1	SCP2	0	0	0	0	0.375	0.094	0	0	0.410
ALDH6A1	ACSS1	0	0	0	0	0.119	0	0.900	0	0.908
ALDH6A1	NME1	0	0	0	0	0	0.694	0	0	0.694
ALDH6A1	PGM2	0	0	0	0	0.126	0.688	0	0	0.715
ALDH6A1	LAP3	0	0	0	0	0	0.483	0	0	0.483
ALDH6A1	GOT1	0	0	0	0	0.119	0.760	0	0	0.779
ALDH6A1	CKB	0	0	0	0	0.063	0.466	0	0	0.478
ALDH6A1	DECR1	0	0	0	0	0.158	0.308	0.328	0	0.574
ALDH6A1	PEPD	0	0	0	0	0.110	0.760	0	0	0.777
ALDH6A1	ALDH9A1	0	0	0.386	0.781	0.205	0.219	0.900	0	0.937
ALDH9A1	ACSS1	0.043	0	0	0	0.154	0.060	0.712	0	0.752
ALDH9A1	WARS	0.042	0	0	0	0	0.455	0	0	0.455
ALDH9A1	LAP3	0	0	0	0	0.066	0.456	0	0	0.470
ALDH9A1	GLUD1	0.061	0	0	0	0.103	0.077	0.800	0	0.823
ALDH9A1	ALDH6A1	0	0	0.386	0.781	0.205	0.219	0.900	0	0.937
ALDH9A1	NANS	0.067	0	0	0	0.062	0.452	0	0	0.478
ANP32A	NME1	0	0	0	0	0.092	0	0.616	0	0.636
ANP32A	PCNA	0	0	0	0	0.534	0	0	0	0.534
ANP32A	HMGB1	0	0	0	0	0.184	0	0.472	0	0.550
ANP32A	ANP32B	0	0	0	0.978	0.108	0.603	0	0	0.631
ANP32B	ACTR3	0	0	0	0	0.062	0.414	0	0	0.426
ANP32B	NME1	0	0	0	0	0.092	0	0.509	0	0.535
ANP32B	PCNA	0	0	0	0	0.551	0	0	0	0.551
ANP32B	ANP32A	0	0	0	0.978	0.108	0.603	0	0	0.631
ANP32B	HMGB1	0	0	0	0	0.230	0	0.472	0	0.576
ANPEP	NAALAD2	0	0	0	0	0.120	0.157	0.838	0	0.869
ANPEP	LAP3	0	0	0	0	0.064	0.134	0.800	0	0.823
ANPEP	ENPEP	0	0	0.446	0.858	0.063	0.348	0	0	0.401
ANPEP	YWHAH	0	0	0	0	0.063	0.161	0.483	0	0.558
ANPEP	GOT1	0	0	0	0	0.063	0.091	0.800	0	0.814
ANXA1	TPM4	0	0	0	0	0.578	0.055	0	0	0.585
ANXA1	MYOF	0	0	0	0	0.326	0.159	0	0	0.408
AP2A1	PICALM	0	0	0	0	0.157	0.643	0.616	0	0.874
AP2A1	EPS15L1	0	0	0	0	0.205	0.663	0.572	0	0.875
AP2A1	CLINT1	0	0	0	0	0.061	0.439	0	0	0.450
ARG1	ARG2	0	0	0.449	0.961	0	0.161	0.800	0	0.827
ARG1	ASL	0.042	0	0	0	0.063	0	0.988	0	0.988
ARG2	ARG1	0	0	0.449	0.961	0	0.161	0.800	0	0.827
ARG2	ASL	0.042	0	0	0	0.061	0	0.979	0	0.980
ASL	SLC25A22	0	0	0	0	0.438	0	0	0	0.438
ASL	ARG2	0.042	0	0	0	0.061	0	0.979	0	0.980
ASL	ARG1	0.042	0	0	0	0.063	0	0.988	0	0.988
ASL	IDH2	0.044	0	0	0	0.064	0	0.800	0	0.805
ASL	ACLY	0	0	0	0	0.062	0	0.800	0	0.804
ASL	MDH1	0.044	0	0	0	0.062	0	0.800	0	0.804
ASL	IDH1	0.044	0	0	0	0.064	0	0.800	0	0.805
ASL	PC	0	0	0	0	0.097	0	0.800	0	0.811
ATP6V1H	AK4	0	0	0	0	0.062	0	0.627	0	0.635
ATP6V1H	PPA1	0	0	0	0	0	0	0.650	0	0.650
ATXN2L	EIF4E	0	0	0	0	0.064	0.421	0	0	0.434
ATXN2L	UPF1	0	0	0	0	0.340	0.133	0	0	0.403
BAIAP2	CDC42	0	0	0	0	0	0.952	0.612	0	0.980
BCAT1	PBDC1	0	0	0	0	0	0.688	0	0	0.688
BCAT1	IDH1	0	0	0	0	0.087	0	0.375	0	0.404
BCAT1	CMPK1	0.098	0	0	0	0.061	0.594	0	0	0.626
BCAT1	IDH2	0	0	0	0	0.087	0	0.375	0	0.404
BTD	TMX3	0.044	0	0	0	0	0.465	0	0	0.466
BTD	HEXA	0	0	0	0	0.061	0.458	0	0	0.469
CACYBP	NIFK	0	0	0	0	0.431	0	0	0	0.431
CACYBP	PPID	0	0	0	0	0.439	0.044	0	0	0.441
CACYBP	VBP1	0	0	0	0	0.469	0	0	0	0.469
CACYBP	S100B	0	0	0	0	0	0.593	0	0	0.593
CACYBP	AHSA1	0	0	0	0	0.824	0.391	0	0	0.888
CAP1	ACTR3	0	0	0	0	0.328	0.257	0	0	0.479
CAP1	TPM1	0	0	0	0	0.064	0.391	0	0	0.405
CAP1	FASN	0	0	0	0	0	0.417	0	0	0.416
CAP1	DPYSL2	0	0	0	0	0.065	0.436	0	0	0.450
CAP1	PLS1	0	0	0	0	0.066	0.419	0	0	0.434
CAP1	DBNL	0	0	0	0	0.152	0.688	0	0	0.724
CAPNS1	PROSC	0	0	0	0	0	0.416	0	0	0.416
CAPNS1	CDC42	0	0	0	0	0.066	0	0.490	0	0.503
CAPNS1	TLN1	0	0	0	0	0.104	0	0.616	0	0.641
CARS	SARS2	0.134	0	0	0	0.200	0.218	0	0	0.410
CARS	WARS	0.125	0	0	0	0.520	0	0	0	0.562
CARS	PROSC	0.150	0	0	0	0.093	0.436	0	0	0.527
CARS	TARS	0.119	0	0	0	0.417	0	0	0	0.464
CARS	AARS	0.096	0	0	0	0.631	0	0	0	0.652
CBX1	CBX5	0	0	0	0.960	0.119	0.554	0	0	0.590
CBX5	KPNA3	0	0	0	0	0.101	0.388	0	0	0.426
CBX5	CBX1	0	0	0	0.960	0.119	0.554	0	0	0.590
CDC42	ACTR3	0	0	0	0	0.304	0.120	0.137	0	0.425
CDC42	NME1	0	0	0	0	0	0.055	0.612	0	0.617
CDC42	CAPNS1	0	0	0	0	0.066	0	0.490	0	0.503
CDC42	STAT3	0	0	0	0	0	0.079	0.426	0	0.448
CDC42	TLN1	0	0	0	0	0.063	0.079	0.460	0	0.493
CDC42	FMNL2	0	0	0	0	0	0.692	0	0	0.692
CDC42	BAIAP2	0	0	0	0	0	0.952	0.612	0	0.980
CDC42	PAFAH1B1	0	0	0	0	0.129	0.174	0.612	0	0.696
CGN	TJP2	0	0	0	0	0.082	0.416	0	0	0.440
CGN	TJP1	0	0	0	0	0.062	0.670	0	0	0.677
CIAPIN1	AARS	0	0	0	0	0.090	0.437	0	0	0.465
CIAPIN1	GLRX3	0	0	0	0	0.070	0.926	0	0	0.928
CKAP5	GRB2	0	0	0	0	0	0.466	0	0	0.465
CKAP5	SNW1	0	0	0	0	0.062	0.564	0	0	0.573
CKAP5	GLOD4	0	0	0	0	0.051	0.764	0	0	0.766
CKAP5	MAPRE2	0	0	0	0	0.062	0.753	0	0	0.758
CKAP5	MAPRE1	0	0	0	0	0.110	0.753	0	0	0.771
CKAP5	CLIP1	0	0	0	0	0.085	0.405	0	0	0.432
CKAP5	PAFAH1B1	0	0	0	0	0.091	0.924	0	0	0.927
CKB	TPM4	0	0	0	0	0.126	0.436	0	0	0.485
CKB	NME1	0	0	0	0	0.118	0.411	0	0	0.458
CKB	TPM1	0	0	0	0	0.126	0.393	0	0	0.446
CKB	ACTN4	0	0	0	0	0.144	0.437	0	0	0.497
CKB	ALDH6A1	0	0	0	0	0.063	0.466	0	0	0.478
CKB	PEPD	0	0	0	0	0.082	0.467	0	0	0.489
CLGN	PDIA4	0	0	0	0	0.364	0.184	0	0	0.458
CLGN	HYOU1	0	0	0	0	0.744	0.216	0	0	0.790
CLIC1	GLOD4	0	0	0	0	0.065	0.414	0	0	0.428
CLINT1	PICALM	0	0	0	0	0.062	0.694	0	0	0.700
CLINT1	AP2A1	0	0	0	0	0.061	0.439	0	0	0.450
CLIP1	CKAP5	0	0	0	0	0.085	0.405	0	0	0.432
CLIP1	MAPRE2	0	0	0	0	0.062	0.655	0	0	0.662
CLIP1	DYNC1H1	0	0	0	0	0.092	0.219	0.278	0	0.443
CLIP1	PAFAH1B1	0	0	0	0	0.062	0.574	0.616	0	0.833
CLIP1	MAPRE1	0	0	0	0	0.062	0.846	0	0	0.849
CMPK1	NME1	0.041	0	0	0	0.098	0.045	0.989	0	0.990
CMPK1	UMPS	0	0	0	0	0.062	0.125	0.990	0	0.991
CMPK1	BCAT1	0.098	0	0	0	0.061	0.594	0	0	0.626
CMPK1	DTYMK	0	0	0	0	0.065	0.349	0.213	0	0.479
COBLL1	GRB2	0	0	0	0	0	0.317	0.272	0	0.481
COBLL1	PACSIN2	0	0	0	0	0	0.694	0	0	0.694
CPSF6	SNRPD2	0	0	0	0	0.457	0	0	0	0.457
CSRP2	TPM4	0	0	0	0	0.322	0.184	0	0	0.423
CSRP2	ACTN4	0	0	0	0	0.389	0.164	0	0	0.467
CSRP2	VCL	0	0	0	0	0.119	0.160	0.295	0	0.432
DBI	SCP2	0	0	0	0	0.122	0.590	0	0	0.624
DBI	PFDN5	0	0	0	0	0.743	0	0	0	0.743
DBI	UBE2L3	0	0	0	0	0.099	0.764	0	0	0.778
DBNL	ALAD	0	0	0	0	0	0.478	0	0	0.478
DBNL	GRB2	0	0	0	0	0.064	0.055	0.408	0	0.430
DBNL	TPM1	0	0	0	0	0	0.402	0	0	0.402
DBNL	CAP1	0	0	0	0	0.152	0.688	0	0	0.724
DBNL	PLS1	0	0	0	0	0.086	0.536	0	0	0.557
DCPS	FLNB	0	0	0	0	0	0.440	0	0	0.440
DCPS	PDIA4	0	0	0	0	0	0.764	0	0	0.764
DECR1	ALDH6A1	0	0	0	0	0.158	0.308	0.328	0	0.574
DECR1	ACSL5	0	0	0	0	0.564	0.070	0	0	0.577
DECR1	ACADM	0.042	0	0	0	0.647	0.458	0.146	0	0.822
DEK	HMGB1	0	0	0	0	0.672	0	0	0	0.672
DHODH	UMPS	0.150	0	0	0	0.367	0.121	0.983	0	0.991
DHODH	DPYSL2	0.100	0	0	0	0.066	0.298	0.213	0	0.473
DHRS11	HSD17B12	0.044	0	0.229	0.628	0.061	0.058	0.819	0	0.839
DHRS11	HSD17B1	0	0	0	0	0	0	0.800	0	0.800
DPYSL2	CAP1	0	0	0	0	0.065	0.436	0	0	0.450
DPYSL2	DHODH	0.100	0	0	0	0.066	0.298	0.213	0	0.473
DSG2	PKP2	0	0	0	0	0.170	0.210	0.197	0	0.427
DSG2	VCL	0	0	0	0	0.061	0.207	0.261	0	0.401
DTYMK	FEN1	0.118	0	0	0	0.654	0.053	0	0	0.685
DTYMK	MCM7	0	0	0	0	0.604	0	0	0	0.604
DTYMK	NME1	0.041	0	0	0	0.145	0	0.989	0	0.990
DTYMK	PCNA	0.154	0	0	0	0.474	0	0	0	0.536
DTYMK	RPA2	0	0	0	0	0.410	0	0	0	0.410
DTYMK	UMPS	0.116	0	0	0	0.120	0	0.437	0	0.523
DTYMK	MCM2	0	0	0	0	0.521	0	0	0	0.521
DTYMK	CMPK1	0	0	0	0	0.065	0.349	0.213	0	0.479
DYNC1H1	DYNLRB1	0	0	0	0	0.062	0.935	0	0	0.936
DYNC1H1	MAPRE2	0	0	0	0	0.051	0.525	0	0	0.529
DYNC1H1	SNRPD2	0	0	0	0	0	0.798	0	0	0.798
DYNC1H1	CLIP1	0	0	0	0	0.092	0.219	0.278	0	0.443
DYNC1H1	MAPRE1	0	0	0	0	0.051	0.525	0	0	0.529
DYNC1H1	PAFAH1B1	0	0	0	0	0.062	0.930	0.612	0	0.972
DYNLRB1	FLNC	0	0	0	0	0.062	0.393	0	0	0.406
DYNLRB1	DYNC1H1	0	0	0	0	0.062	0.935	0	0	0.936
EIF4E	PPP2CA	0	0	0	0	0.379	0.087	0	0	0.408
EIF4E	ATXN2L	0	0	0	0	0.064	0.421	0	0	0.434
EIF4E	LARP7	0	0	0	0	0.115	0.206	0.367	0	0.516
EIF4E	UBE2N	0	0	0	0	0.644	0.044	0	0	0.646
ENPEP	NAALAD2	0	0	0	0	0.120	0.157	0.305	0	0.439
ENPEP	ANPEP	0	0	0.446	0.858	0.063	0.348	0	0	0.401
ENPEP	YWHAH	0	0	0	0	0.063	0.161	0.483	0	0.558
EPS15L1	PICALM	0	0	0	0	0.063	0.357	0.582	0	0.726
EPS15L1	GRB2	0	0	0	0	0.075	0.391	0.584	0	0.745
EPS15L1	AP2A1	0	0	0	0	0.205	0.663	0.572	0	0.875
ERLIN2	HNRNPUL2	0	0	0	0	0	0.412	0	0	0.412
ETHE1	SQRDL	0.081	0	0	0	0.272	0	0.900	0	0.927
EWSR1	UBAP2L	0	0	0	0	0.084	0.423	0	0	0.449
F2	SERPINB5	0	0	0	0	0.062	0.247	0.307	0	0.467
F2	SERPINA5	0	0	0	0	0.118	0.926	0.855	0	0.989
F2	LOC515333	0	0	0	0	0.063	0	0.429	0	0.442
FAHD2A	UMPS	0.142	0	0	0	0.062	0	0.384	0	0.460
FAHD2A	SORD	0.065	0	0	0	0.093	0.393	0.390	0	0.643
FASN	PTGR2	0.058	0	0	0	0	0.428	0	0	0.438
FASN	CAP1	0	0	0	0	0	0.417	0	0	0.416
FASN	AHSA1	0	0	0	0	0.061	0.432	0	0	0.443
FASN	ACSL5	0	0	0	0	0.064	0	0.900	0	0.902
FASN	ACLY	0	0	0	0	0.775	0.157	0.800	0	0.958
FEN1	SAE1	0	0	0	0	0.443	0.055	0	0	0.451
FEN1	PPME1	0	0.510	0	0	0.089	0	0	0	0.534
FEN1	DTYMK	0.118	0	0	0	0.654	0.053	0	0	0.685
FEN1	RPA2	0	0	0	0	0.595	0.113	0	0	0.625
FEN1	NASP	0	0	0	0	0.779	0	0	0	0.779
FEN1	MCM4	0	0	0	0	0.839	0.121	0	0	0.852
FEN1	MCM7	0	0	0	0	0.822	0.121	0	0	0.837
FEN1	MCM2	0	0	0	0	0.895	0.121	0	0	0.904
FEN1	MCM6	0	0	0	0	0.877	0.266	0	0	0.906
FEN1	MSH2	0.064	0	0	0	0.439	0.764	0	0	0.865
FEN1	PCNA	0	0	0	0	0.892	0.953	0	0	0.994
FLNA	FLNC	0	0	0	0.975	0.113	0	0.800	0	0.815
FLNA	PFDN5	0	0	0	0	0	0.439	0	0	0.439
FLNA	SQRDL	0	0	0	0	0	0.504	0	0	0.504
FLNA	PTK7	0	0	0	0	0.096	0.219	0.303	0	0.465
FLNA	VBP1	0	0	0	0	0	0.438	0	0	0.438
FLNA	FLNB	0	0	0	0.973	0.134	0.764	0.800	0	0.955
FLNA	TLN1	0	0	0	0	0.265	0.091	0.202	0	0.420
FLNA	VCL	0	0	0	0	0.429	0.160	0.163	0	0.563
FLNB	DCPS	0	0	0	0	0	0.440	0	0	0.440
FLNB	FLNC	0	0	0	0.975	0.062	0.093	0.800	0	0.814
FLNB	SQRDL	0	0	0	0	0	0.504	0	0	0.504
FLNB	PTK7	0	0	0	0	0.062	0.219	0.303	0	0.444
FLNB	FLNA	0	0	0	0.973	0.134	0.764	0.800	0	0.955
FLNC	DYNLRB1	0	0	0	0	0.062	0.393	0	0	0.406
FLNC	PTK7	0	0	0	0	0.062	0.219	0.303	0	0.444
FLNC	SQRDL	0	0	0	0	0	0.504	0	0	0.504
FLNC	FLNA	0	0	0	0.975	0.113	0	0.800	0	0.815
FLNC	FLNB	0	0	0	0.975	0.062	0.093	0.800	0	0.814
FMNL2	CDC42	0	0	0	0	0	0.692	0	0	0.692
G6PD	HDHD1	0.123	0	0	0	0.065	0	0.494	0	0.548
G6PD	PGM2	0	0	0	0	0.084	0	0.800	0	0.808
G6PD	GLUD1	0	0	0	0	0.143	0.760	0	0	0.785
G6PD	PGAM1	0	0	0	0	0.087	0.116	0.800	0	0.824
GALM	HDHD1	0.232	0	0	0	0.062	0	0.420	0	0.545
GALM	GLA	0	0	0	0	0	0	0.900	0	0.900
GCC2	RAB6B	0	0	0	0	0	0.647	0	0	0.647
GCC2	KPNA3	0	0	0	0	0.066	0.354	0.372	0	0.587
GCC2	NUTF2	0	0	0	0	0.120	0.120	0.490	0	0.570
GCC2	RANBP2	0	0	0	0	0.156	0.047	0.350	0	0.431
GDI2	RAB6B	0	0	0	0	0.064	0.671	0	0	0.678
GFM1	MRPS26	0	0	0	0	0.063	0.687	0	0	0.694
GFM1	SARS2	0	0	0.354	0	0.090	0.093	0	0	0.420
GFM1	PTCD3	0	0	0	0	0.276	0.682	0	0	0.760
GFM1	MRPS18B	0	0	0	0	0.103	0.682	0	0	0.702
GFM1	SNW1	0	0	0	0	0.065	0.484	0	0	0.496
GFM1	PRPF6	0	0	0	0	0.065	0.483	0	0	0.495
GFM1	SERBP1	0	0	0	0	0.092	0.386	0	0	0.418
GFM1	TARS	0	0	0.201	0	0.173	0.298	0	0	0.495
GFM1	PARL	0.059	0	0	0	0.663	0	0	0	0.669
GFM1	RPS5	0.119	0	0	0	0.472	0.564	0	0	0.779
GFM1	TSFM	0.123	0	0	0	0.494	0.390	0	0	0.705
GFM1	SRRM2	0	0	0	0	0.061	0.419	0	0	0.431
GFM1	PRPF8	0	0	0	0	0.158	0.486	0	0	0.548
GK	GPD1L	0.085	0	0	0	0.064	0.118	0.430	0	0.511
GLA	PGM2	0	0	0	0	0.831	0	0	0	0.831
GLA	HEXA	0	0	0.280	0	0.065	0	0.900	0	0.926
GLA	PCMT1	0	0	0	0	0.568	0	0	0	0.568
GLA	GALM	0	0	0	0	0	0	0.900	0	0.900
GLOD4	CKAP5	0	0	0	0	0.051	0.764	0	0	0.766
GLOD4	CLIC1	0	0	0	0	0.065	0.414	0	0	0.428
GLOD4	MUT	0.150	0	0	0	0.081	0	0.413	0	0.501
GLOD4	NANS	0.046	0	0	0	0.064	0.421	0	0	0.437
GLOD4	PC	0	0	0	0	0.051	0	0.413	0	0.419
GLRX3	CIAPIN1	0	0	0	0	0.070	0.926	0	0	0.928
GLRX3	PFDN5	0	0	0	0	0.570	0.045	0	0	0.571
GLUD1	ALDH9A1	0.061	0	0	0	0.103	0.077	0.800	0	0.823
GLUD1	PC	0	0	0	0	0.066	0	0.800	0	0.805
GLUD1	G6PD	0	0	0	0	0.143	0.760	0	0	0.785
GLUD1	ACLY	0.105	0	0	0	0.200	0	0.800	0	0.844
GLUD1	MDH1	0.064	0	0	0	0.118	0	0.800	0	0.820
GLUD1	IDH1	0	0	0	0	0.119	0.078	0.894	0	0.906
GLUD1	IDH2	0	0	0	0	0.119	0.078	0.894	0	0.906
GLUD1	GOT1	0	0	0	0	0.124	0.102	0.900	0	0.914
GNPDA1	WARS	0.063	0	0	0	0	0.454	0	0	0.466
GNPDA1	USP5	0	0	0	0	0	0.480	0	0	0.480
GOLGA2	GORASP2	0	0	0	0	0.094	0.504	0.568	0	0.788
GORASP2	GOLGA2	0	0	0	0	0.094	0.504	0.568	0	0.788
GOT1	LAP3	0	0	0	0	0.092	0.264	0.800	0	0.854
GOT1	MIF	0	0	0	0	0.050	0	0.900	0	0.900
GOT1	GLUD1	0	0	0	0	0.124	0.102	0.900	0	0.914
GOT1	ALDH6A1	0	0	0	0	0.119	0.760	0	0	0.779
GOT1	ANPEP	0	0	0	0	0.063	0.091	0.800	0	0.814
GOT1	ACLY	0	0	0	0	0.085	0	0.800	0	0.809
GOT1	IDH1	0	0	0	0	0.192	0.079	0.800	0	0.838
GOT1	IDH2	0	0	0	0	0.192	0.068	0.800	0	0.836
GOT1	AGA	0	0	0	0	0	0.052	0.903	0	0.904
GOT1	PC	0	0	0	0	0.065	0.113	0.923	0	0.930
GOT1	MDH1	0	0	0	0	0.610	0.212	0.989	0	0.996
GPD1L	HDHD1	0.152	0	0	0	0.162	0.042	0.328	0	0.481
GPD1L	GK	0.085	0	0	0	0.064	0.118	0.430	0	0.511
GPX4	TMEM126A	0	0	0	0	0.534	0	0	0	0.534
GRB2	PPP2CA	0	0	0	0	0.064	0.069	0.600	0	0.620
GRB2	CKAP5	0	0	0	0	0	0.466	0	0	0.465
GRB2	COBLL1	0	0	0	0	0	0.317	0.272	0	0.481
GRB2	DBNL	0	0	0	0	0.064	0.055	0.408	0	0.430
GRB2	PTK7	0	0	0	0	0.062	0.313	0.388	0	0.571
GRB2	YWHAH	0	0	0	0	0.061	0.113	0.616	0	0.652
GRB2	EPS15L1	0	0	0	0	0.075	0.391	0.584	0	0.745
GRB2	STAT3	0	0	0	0	0.062	0.113	0.612	0	0.648
GUK1	NME1	0.041	0	0	0	0.065	0	0.989	0	0.990
HDHD1	PGM2	0.060	0	0	0	0.065	0.184	0.413	0	0.522
HDHD1	GALM	0.232	0	0	0	0.062	0	0.420	0	0.545
HDHD1	G6PD	0.123	0	0	0	0.065	0	0.494	0	0.548
HDHD1	GPD1L	0.152	0	0	0	0.162	0.042	0.328	0	0.481
HEXA	TMX3	0	0	0	0	0	0.459	0	0	0.459
HEXA	BTD	0	0	0	0	0.061	0.458	0	0	0.469
HEXA	MANBA	0.126	0	0.234	0	0.062	0.164	0.277	0	0.551
HEXA	GLA	0	0	0.280	0	0.065	0	0.900	0	0.926
HMGB1	NME1	0	0	0	0	0.065	0.042	0.472	0	0.485
HMGB1	ANP32A	0	0	0	0	0.184	0	0.472	0	0.550
HMGB1	DEK	0	0	0	0	0.672	0	0	0	0.672
HMGB1	PDIA4	0	0	0	0	0.063	0.421	0	0	0.434
HMGB1	PGAM1	0	0	0	0	0.050	0.077	0.500	0	0.523
HMGB1	ANP32B	0	0	0	0	0.230	0	0.472	0	0.576
HNRNPUL2	ERLIN2	0	0	0	0	0	0.412	0	0	0.412
HSBP1	PDCD5	0	0	0	0	0.436	0	0	0	0.436
HSD17B1	HSD17B12	0.044	0	0	0	0.061	0.058	0.819	0	0.826
HSD17B1	DHRS11	0	0	0	0	0	0	0.800	0	0.800
HSD17B12	TOMM22	0	0	0	0	0	0.437	0	0	0.437
HSD17B12	DHRS11	0.044	0	0.229	0.628	0.061	0.058	0.819	0	0.839
HSD17B12	HSD17B1	0.044	0	0	0	0.061	0.058	0.819	0	0.826
HYOU1	CLGN	0	0	0	0	0.744	0.216	0	0	0.790
HYOU1	STUB1	0	0	0	0	0	0.340	0.293	0	0.513
HYOU1	PDIA4	0	0	0	0	0.977	0.493	0	0	0.987
IDH1	GLUD1	0	0	0	0	0.119	0.078	0.894	0	0.906
IDH1	GOT1	0	0	0	0	0.192	0.079	0.800	0	0.838
IDH1	BCAT1	0	0	0	0	0.087	0	0.375	0	0.404
IDH1	IDH2	0	0	0.449	0.973	0.054	0.432	0.800	0	0.884
IDH1	ASL	0.044	0	0	0	0.064	0	0.800	0	0.805
IDH2	GLUD1	0	0	0	0	0.119	0.078	0.894	0	0.906
IDH2	GOT1	0	0	0	0	0.192	0.068	0.800	0	0.836
IDH2	BCAT1	0	0	0	0	0.087	0	0.375	0	0.404
IDH2	ACADM	0	0	0	0	0.083	0.455	0	0	0.478
IDH2	ASL	0.044	0	0	0	0.064	0	0.800	0	0.805
IDH2	IDH1	0	0	0.449	0.973	0.054	0.432	0.800	0	0.884
IPO5	KPNA3	0	0	0	0	0.098	0.396	0	0	0.432
IPO5	AARS	0	0	0	0	0.472	0	0	0	0.472
KIAA0196	KIAA1033	0	0	0	0	0.385	0.764	0	0	0.848
KIAA1033	KIAA0196	0	0	0	0	0.385	0.764	0	0	0.848
KPNA3	NUMA1	0	0	0	0	0	0	0.490	0	0.489
KPNA3	CBX5	0	0	0	0	0.101	0.388	0	0	0.426
KPNA3	GCC2	0	0	0	0	0.066	0.354	0.372	0	0.587
KPNA3	IPO5	0	0	0	0	0.098	0.396	0	0	0.432
KPNA3	NUTF2	0	0	0	0	0.064	0.093	0.490	0	0.529
KPNA3	RANBP2	0	0	0	0	0.107	0.405	0.572	0	0.752
KRT1	KRT5	0	0	0	0.964	0.118	0.639	0	0	0.667
KRT1	PGAM1	0	0	0	0	0	0	0.500	0	0.499
KRT1	KRT2	0	0	0	0.961	0.117	0.764	0.300	0	0.841
KRT2	KRT5	0	0	0	0.953	0.065	0.759	0	0	0.765
KRT2	KRT1	0	0	0	0.961	0.117	0.764	0.300	0	0.841
KRT5	KRT1	0	0	0	0.964	0.118	0.639	0	0	0.667
KRT5	KRT2	0	0	0	0.953	0.065	0.759	0	0	0.765
LAP3	RPIA	0	0	0	0	0.065	0.532	0	0	0.543
LAP3	WARS	0	0	0	0	0.139	0.452	0	0	0.508
LAP3	NANS	0	0	0	0	0	0.449	0	0	0.449
LAP3	ALDH9A1	0	0	0	0	0.066	0.456	0	0	0.470
LAP3	PEPD	0.063	0	0	0	0.119	0.532	0	0	0.579
LAP3	ALDH6A1	0	0	0	0	0	0.483	0	0	0.483
LAP3	GOT1	0	0	0	0	0.092	0.264	0.800	0	0.854
LAP3	ANPEP	0	0	0	0	0.064	0.134	0.800	0	0.823
LARP7	SNW1	0	0	0	0	0.141	0.389	0	0	0.452
LARP7	EIF4E	0	0	0	0	0.115	0.206	0.367	0	0.516
LGMN	STUB1	0	0	0	0	0	0.421	0	0	0.420
LOC515333	F2	0	0	0	0	0.063	0	0.429	0	0.442
LRPAP1	PDIA4	0	0	0	0	0.212	0.391	0	0	0.499
LSM5	PRPF8	0	0	0	0	0.087	0.924	0	0	0.927
LSM5	PRPF6	0	0	0	0	0.089	0.924	0.720	0	0.978
LSM5	SNRPD2	0	0	0	0	0.532	0.925	0.720	0	0.989
MANBA	HEXA	0.126	0	0.234	0	0.062	0.164	0.277	0	0.551
MAPRE1	ACTR3	0	0	0	0	0.440	0.119	0	0	0.485
MAPRE1	CKAP5	0	0	0	0	0.110	0.753	0	0	0.771
MAPRE1	MAPRE2	0	0	0	0.956	0	0.862	0	0	0.862
MAPRE1	CLIP1	0	0	0	0	0.062	0.846	0	0	0.849
MAPRE1	DYNC1H1	0	0	0	0	0.051	0.525	0	0	0.529
MAPRE1	PAFAH1B1	0	0	0	0	0.081	0.676	0	0	0.689
MAPRE2	MCM7	0	0	0	0	0.174	0.439	0	0	0.516
MAPRE2	CKAP5	0	0	0	0	0.062	0.753	0	0	0.758
MAPRE2	MCM4	0	0	0	0	0.110	0.395	0	0	0.438
MAPRE2	MCM6	0	0	0	0	0.119	0.450	0	0	0.494
MAPRE2	DYNC1H1	0	0	0	0	0.051	0.525	0	0	0.529
MAPRE2	CLIP1	0	0	0	0	0.062	0.655	0	0	0.662
MAPRE2	PAFAH1B1	0	0	0	0	0.050	0.676	0	0	0.679
MAPRE2	MAPRE1	0	0	0	0.956	0	0.862	0	0	0.862
MAT2A	SRM	0.133	0	0	0	0.062	0	0.375	0	0.447
MAT2A	NUTF2	0	0	0	0	0.144	0.480	0	0	0.535
MCM2	FEN1	0	0	0	0	0.895	0.121	0	0	0.904
MCM2	SAE1	0	0	0	0	0.500	0.051	0	0	0.506
MCM2	MSH2	0	0	0	0	0.777	0.160	0	0	0.805
MCM2	MCM7	0	0	0	0.759	0.997	0.963	0.616	0	0.999
MCM2	PCNA	0	0	0	0	0.925	0.145	0	0	0.933
MCM2	RPA2	0	0	0	0	0.789	0.527	0.612	0	0.957
MCM2	DTYMK	0	0	0	0	0.521	0	0	0	0.521
MCM2	NASP	0	0	0	0	0.861	0	0	0	0.861
MCM2	MCM4	0	0	0.226	0.857	0.982	0.924	0.588	0	0.999
MCM2	MCM6	0	0	0.269	0.747	0.999	0.955	0.616	0	0.999
MCM4	FEN1	0	0	0	0	0.839	0.121	0	0	0.852
MCM4	MSH2	0	0	0	0	0.761	0.078	0	0	0.770
MCM4	MCM7	0	0	0	0.896	0.870	0.924	0.914	0	0.999
MCM4	PCNA	0	0	0	0	0.807	0.174	0	0	0.833
MCM4	RPA2	0	0	0	0	0.634	0.586	0.276	0	0.880
MCM4	MAPRE2	0	0	0	0	0.110	0.395	0	0	0.438
MCM4	MCM2	0	0	0.226	0.857	0.982	0.924	0.588	0	0.999
MCM4	NASP	0	0	0	0	0.767	0	0	0	0.767
MCM4	MCM6	0	0	0	0.871	0.868	0.924	0.914	0	0.999
MCM6	FEN1	0	0	0	0	0.877	0.266	0	0	0.906
MCM6	MSH2	0	0	0	0	0.706	0.078	0	0	0.717
MCM6	RPIA	0	0	0	0	0	0.459	0	0	0.459
MCM6	MCM7	0	0	0.231	0.783	0.994	0.950	0.919	0	0.999
MCM6	PCNA	0	0	0	0	0.929	0.145	0	0	0.937
MCM6	RPA2	0	0	0	0	0.587	0.160	0.276	0	0.727
MCM6	MAPRE2	0	0	0	0	0.119	0.450	0	0	0.494
MCM6	MCM2	0	0	0.269	0.747	0.999	0.955	0.616	0	0.999
MCM6	NASP	0	0	0	0	0.747	0	0	0	0.747
MCM6	MCM4	0	0	0	0.871	0.868	0.924	0.914	0	0.999
MCM7	FEN1	0	0	0	0	0.822	0.121	0	0	0.837
MCM7	MSH2	0	0	0	0	0.799	0.078	0	0	0.806
MCM7	MAPRE2	0	0	0	0	0.174	0.439	0	0	0.516
MCM7	DTYMK	0	0	0	0	0.604	0	0	0	0.604
MCM7	NASP	0	0	0	0	0.801	0	0	0	0.801
MCM7	RPA2	0	0	0	0	0.748	0.160	0.276	0	0.833
MCM7	PCNA	0	0	0	0	0.889	0.145	0	0	0.901
MCM7	MCM2	0	0	0	0.759	0.997	0.963	0.616	0	0.999
MCM7	MCM4	0	0	0	0.896	0.870	0.924	0.914	0	0.999
MCM7	MCM6	0	0	0.231	0.783	0.994	0.950	0.919	0	0.999
MDH1	SUCLA2	0.098	0	0	0	0.333	0.052	0.212	0	0.491
MDH1	GLUD1	0.064	0	0	0	0.118	0	0.800	0	0.820
MDH1	GOT1	0	0	0	0	0.610	0.212	0.989	0	0.996
MDH1	MUT	0.042	0	0	0	0.064	0.042	0.800	0	0.805
MDH1	ASL	0.044	0	0	0	0.062	0	0.800	0	0.804
MDH1	ACLY	0.098	0	0	0	0.146	0.051	0.961	0	0.967
MDH1	PC	0.058	0	0	0	0.090	0.096	0.989	0	0.991
MIF	PCMT1	0	0	0	0	0.064	0.429	0	0	0.442
MIF	GOT1	0	0	0	0	0.050	0	0.900	0	0.900
MRPS18B	MRPS26	0	0	0	0	0.142	0.950	0.900	0	0.995
MRPS18B	PTCD3	0	0	0	0	0.099	0.950	0.600	0	0.980
MRPS18B	TARS	0	0	0	0	0.063	0.451	0	0	0.463
MRPS18B	GFM1	0	0	0	0	0.103	0.682	0	0	0.702
MRPS26	TARS	0	0	0	0	0.105	0.452	0	0	0.488
MRPS26	GFM1	0	0	0	0	0.063	0.687	0	0	0.694
MRPS26	PTCD3	0	0	0	0	0.063	0.764	0.800	0	0.951
MRPS26	MRPS18B	0	0	0	0	0.142	0.950	0.900	0	0.995
MSH2	FEN1	0.064	0	0	0	0.439	0.764	0	0	0.865
MSH2	RPA2	0	0	0	0	0.342	0.184	0	0	0.440
MSH2	MCM6	0	0	0	0	0.706	0.078	0	0	0.717
MSH2	NASP	0	0	0	0	0.791	0	0	0	0.791
MSH2	MCM4	0	0	0	0	0.761	0.078	0	0	0.770
MSH2	SNW1	0	0	0	0	0.066	0.830	0	0	0.834
MSH2	MCM7	0	0	0	0	0.799	0.078	0	0	0.806
MSH2	MCM2	0	0	0	0	0.777	0.160	0	0	0.805
MSH2	PCNA	0	0	0	0	0.758	0.796	0.600	0	0.978
MUT	SUCLA2	0.109	0	0	0	0.065	0.182	0.938	0	0.952
MUT	GLOD4	0.150	0	0	0	0.081	0	0.413	0	0.501
MUT	ACADM	0.063	0	0	0	0.181	0.421	0.239	0	0.617
MUT	MDH1	0.042	0	0	0	0.064	0.042	0.800	0	0.805
MUT	PC	0	0	0	0	0.063	0	0.800	0	0.804
MUT	ACLY	0.109	0	0	0	0.051	0.182	0.877	0	0.903
MYOF	ANXA1	0	0	0	0	0.326	0.159	0	0	0.408
NAALAD2	ENPEP	0	0	0	0	0.120	0.157	0.305	0	0.439
NAALAD2	ANPEP	0	0	0	0	0.120	0.157	0.838	0	0.869
NANS	WARS	0	0	0	0	0	0.449	0	0	0.449
NANS	LAP3	0	0	0	0	0	0.449	0	0	0.449
NANS	ALDH9A1	0.067	0	0	0	0.062	0.452	0	0	0.478
NANS	GLOD4	0.046	0	0	0	0.064	0.421	0	0	0.437
NASP	FEN1	0	0	0	0	0.779	0	0	0	0.779
NASP	SAE1	0	0	0	0	0.368	0.157	0	0	0.444
NASP	MSH2	0	0	0	0	0.791	0	0	0	0.791
NASP	MCM7	0	0	0	0	0.801	0	0	0	0.801
NASP	PCNA	0	0	0	0	0.818	0.219	0	0	0.852
NASP	RPA2	0	0	0	0	0.522	0	0	0	0.522
NASP	MCM2	0	0	0	0	0.861	0	0	0	0.861
NASP	MCM4	0	0	0	0	0.767	0	0	0	0.767
NASP	MCM6	0	0	0	0	0.747	0	0	0	0.747
NIF3L1	AARS	0.149	0	0	0	0.063	0.400	0	0	0.479
NIFK	CACYBP	0	0	0	0	0.431	0	0	0	0.431
NIFK	VBP1	0	0	0	0	0.533	0	0	0	0.533
NME1	HMGB1	0	0	0	0	0.065	0.042	0.472	0	0.485
NME1	CKB	0	0	0	0	0.118	0.411	0	0	0.458
NME1	SORD	0	0	0	0	0.095	0.465	0	0	0.495
NME1	ANP32B	0	0	0	0	0.092	0	0.509	0	0.535
NME1	TJP1	0	0	0	0	0.062	0	0.587	0	0.596
NME1	TJP2	0	0	0	0	0.062	0	0.587	0	0.596
NME1	CDC42	0	0	0	0	0	0.055	0.612	0	0.617
NME1	ALDH6A1	0	0	0	0	0	0.694	0	0	0.694
NME1	AK4	0.041	0	0	0	0.065	0.048	0.700	0	0.710
NME1	ANP32A	0	0	0	0	0.092	0	0.616	0	0.636
NME1	GUK1	0.041	0	0	0	0.065	0	0.989	0	0.990
NME1	CMPK1	0.041	0	0	0	0.098	0.045	0.989	0	0.990
NME1	DTYMK	0.041	0	0	0	0.145	0	0.989	0	0.990
NUDT5	PGM2	0.058	0	0	0	0.062	0.044	0.900	0	0.904
NUMA1	RTF1	0	0	0	0	0.062	0.436	0	0	0.448
NUMA1	KPNA3	0	0	0	0	0	0	0.490	0	0.489
NUTF2	KPNA3	0	0	0	0	0.064	0.093	0.490	0	0.529
NUTF2	SNRPD2	0	0	0	0	0.542	0	0	0	0.542
NUTF2	MAT2A	0	0	0	0	0.144	0.480	0	0	0.535
NUTF2	GCC2	0	0	0	0	0.120	0.120	0.490	0	0.570
NUTF2	RANBP2	0	0	0	0	0.175	0.157	0.616	0	0.709
OTUB1	UBE2N	0	0	0	0	0.065	0.952	0	0	0.953
PACSIN2	COBLL1	0	0	0	0	0	0.694	0	0	0.694
PAFAH1B1	CKAP5	0	0	0	0	0.091	0.924	0	0	0.927
PAFAH1B1	MAPRE2	0	0	0	0	0.050	0.676	0	0	0.679
PAFAH1B1	CLIP1	0	0	0	0	0.062	0.574	0.616	0	0.833
PAFAH1B1	CDC42	0	0	0	0	0.129	0.174	0.612	0	0.696
PAFAH1B1	MAPRE1	0	0	0	0	0.081	0.676	0	0	0.689
PAFAH1B1	DYNC1H1	0	0	0	0	0.062	0.930	0.612	0	0.972
PARL	GFM1	0.059	0	0	0	0.663	0	0	0	0.669
PBDC1	VBP1	0	0	0	0	0.618	0	0	0	0.618
PBDC1	BCAT1	0	0	0	0	0	0.688	0	0	0.688
PBDC1	PDCD5	0	0	0	0	0.737	0	0	0	0.737
PC	ACSS1	0.041	0	0	0	0.090	0	0.800	0	0.810
PC	GLUD1	0	0	0	0	0.066	0	0.800	0	0.805
PC	GOT1	0	0	0	0	0.065	0.113	0.923	0	0.930
PC	MUT	0	0	0	0	0.063	0	0.800	0	0.804
PC	ASL	0	0	0	0	0.097	0	0.800	0	0.811
PC	ACLY	0.042	0	0	0	0.090	0.052	0.900	0	0.906
PC	GLOD4	0	0	0	0	0.051	0	0.413	0	0.419
PC	MDH1	0.058	0	0	0	0.090	0.096	0.989	0	0.991
PCMT1	RPIA	0	0	0	0	0	0.442	0	0	0.442
PCMT1	MIF	0	0	0	0	0.064	0.429	0	0	0.442
PCMT1	SCYL2	0	0	0	0	0	0.437	0	0	0.437
PCMT1	GLA	0	0	0	0	0.568	0	0	0	0.568
PCNA	FEN1	0	0	0	0	0.892	0.953	0	0	0.994
PCNA	SAE1	0.113	0	0	0	0.798	0	0	0	0.813
PCNA	MSH2	0	0	0	0	0.758	0.796	0.600	0	0.978
PCNA	MCM7	0	0	0	0	0.889	0.145	0	0	0.901
PCNA	ANP32A	0	0	0	0	0.534	0	0	0	0.534
PCNA	DTYMK	0.154	0	0	0	0.474	0	0	0	0.536
PCNA	ANP32B	0	0	0	0	0.551	0	0	0	0.551
PCNA	PDXK	0	0.586	0	0	0.062	0	0	0	0.595
PCNA	NASP	0	0	0	0	0.818	0.219	0	0	0.852
PCNA	MCM4	0	0	0	0	0.807	0.174	0	0	0.833
PCNA	MCM6	0	0	0	0	0.929	0.145	0	0	0.937
PCNA	MCM2	0	0	0	0	0.925	0.145	0	0	0.933
PCNA	RPA2	0	0	0	0	0.878	0.113	0.600	0	0.953
PDCD5	TMEM126A	0	0	0	0	0.527	0	0	0	0.527
PDCD5	PBDC1	0	0	0	0	0.737	0	0	0	0.737
PDCD5	PFDN5	0.235	0	0	0	0.777	0.124	0	0	0.837
PDCD5	HSBP1	0	0	0	0	0.436	0	0	0	0.436
PDCD5	VBP1	0	0	0	0	0.768	0	0	0	0.768
PDIA4	LRPAP1	0	0	0	0	0.212	0.391	0	0	0.499
PDIA4	CLGN	0	0	0	0	0.364	0.184	0	0	0.458
PDIA4	DCPS	0	0	0	0	0	0.764	0	0	0.764
PDIA4	HYOU1	0	0	0	0	0.977	0.493	0	0	0.987
PDIA4	HMGB1	0	0	0	0	0.063	0.421	0	0	0.434
PDIA4	STK24	0	0	0	0	0.065	0.424	0	0	0.438
PDIA4	PDIA5	0	0	0	0.648	0.178	0.317	0	0	0.414
PDIA4	STRN	0	0	0	0	0	0.688	0	0	0.688
PDIA5	PDIA4	0	0	0	0.648	0.178	0.317	0	0	0.414
PDLIM1	TLN1	0	0	0	0	0.061	0.158	0.405	0	0.488
PDLIM1	VCL	0	0	0	0	0.063	0.219	0.329	0	0.466
PDLIM1	ACTN4	0	0	0	0	0.066	0.496	0.298	0	0.640
PDXK	PCNA	0	0.586	0	0	0.062	0	0	0	0.595
PDXK	PDXP	0	0	0	0	0.066	0	0.800	0	0.805
PDXK	PGAM1	0.047	0	0	0	0.065	0	0.500	0	0.515
PDXP	PDXK	0	0	0	0	0.066	0	0.800	0	0.805
PEPD	LAP3	0.063	0	0	0	0.119	0.532	0	0	0.579
PEPD	ALDH6A1	0	0	0	0	0.110	0.760	0	0	0.777
PEPD	RPS6KA1	0	0	0	0	0	0.476	0	0	0.476
PEPD	CKB	0	0	0	0	0.082	0.467	0	0	0.489
PFDN5	SAE1	0	0	0	0	0.453	0.044	0	0	0.454
PFDN5	GLRX3	0	0	0	0	0.570	0.045	0	0	0.571
PFDN5	FLNA	0	0	0	0	0	0.439	0	0	0.439
PFDN5	DBI	0	0	0	0	0.743	0	0	0	0.743
PFDN5	SNRPD2	0	0	0	0	0.731	0	0	0	0.731
PFDN5	PDCD5	0.235	0	0	0	0.777	0.124	0	0	0.837
PFDN5	VBP1	0	0	0	0	0.790	0.951	0.800	0	0.997
PGAM1	ALAD	0	0	0	0	0	0	0.500	0	0.499
PGAM1	HMGB1	0	0	0	0	0.050	0.077	0.500	0	0.523
PGAM1	PDXK	0.047	0	0	0	0.065	0	0.500	0	0.515
PGAM1	G6PD	0	0	0	0	0.087	0.116	0.800	0	0.824
PGAM1	KRT1	0	0	0	0	0	0	0.500	0	0.499
PGM2	HDHD1	0.060	0	0	0	0.065	0.184	0.413	0	0.522
PGM2	RPIA	0.103	0	0	0	0.075	0	0.913	0	0.922
PGM2	ALDH6A1	0	0	0	0	0.126	0.688	0	0	0.715
PGM2	G6PD	0	0	0	0	0.084	0	0.800	0	0.808
PGM2	GLA	0	0	0	0	0.831	0	0	0	0.831
PGM2	NUDT5	0.058	0	0	0	0.062	0.044	0.900	0	0.904
PICALM	VCL	0	0	0	0	0.061	0.438	0	0	0.449
PICALM	EPS15L1	0	0	0	0	0.063	0.357	0.582	0	0.726
PICALM	CLINT1	0	0	0	0	0.062	0.694	0	0	0.700
PICALM	AP2A1	0	0	0	0	0.157	0.643	0.616	0	0.874
PIN1	PPP2CA	0.081	0	0	0	0.062	0.506	0.560	0	0.787
PIN1	YWHAH	0	0	0	0	0	0	0.612	0	0.612
PKP2	VCL	0	0	0	0	0.091	0.209	0.303	0	0.455
PKP2	DSG2	0	0	0	0	0.170	0.210	0.197	0	0.427
PLS1	CAP1	0	0	0	0	0.066	0.419	0	0	0.434
PLS1	DBNL	0	0	0	0	0.086	0.536	0	0	0.557
PPA1	SAE1	0.063	0	0	0	0.063	0.424	0	0	0.450
PPA1	ATP6V1H	0	0	0	0	0	0	0.650	0	0.650
PPID	CACYBP	0	0	0	0	0.439	0.044	0	0	0.441
PPID	SLC25A31	0	0	0	0	0.051	0.119	0.800	0	0.818
PPID	AHSA1	0	0	0	0	0.737	0.419	0	0	0.841
PPIL1	SRRM2	0	0	0	0	0.065	0.673	0	0	0.681
PPIL1	PRPF8	0	0	0	0	0.062	0.925	0	0	0.926
PPIL1	SNRPD2	0	0	0	0	0.160	0.823	0.720	0	0.954
PPIL1	SNW1	0	0	0	0	0.066	0.937	0.720	0	0.982
PPME1	FEN1	0	0.510	0	0	0.089	0	0	0	0.534
PPME1	ALAD	0.041	0	0	0	0.062	0.476	0	0	0.487
PPME1	PPP2CA	0	0	0	0	0.093	0.765	0	0	0.777
PPP2CA	EIF4E	0	0	0	0	0.379	0.087	0	0	0.408
PPP2CA	UBE2N	0	0	0	0	0.382	0.078	0	0	0.406
PPP2CA	GRB2	0	0	0	0	0.064	0.069	0.600	0	0.620
PPP2CA	YWHAH	0	0	0	0	0.092	0.045	0.560	0	0.585
PPP2CA	PIN1	0.081	0	0	0	0.062	0.506	0.560	0	0.787
PPP2CA	STK24	0	0	0	0	0.073	0.764	0	0	0.771
PPP2CA	PPME1	0	0	0	0	0.093	0.765	0	0	0.777
PPP2CA	STRN	0	0	0	0	0.061	0.764	0	0	0.768
PPT1	ACSL5	0	0	0	0	0.061	0	0.600	0	0.608
PROSC	CARS	0.150	0	0	0	0.093	0.436	0	0	0.527
PROSC	CAPNS1	0	0	0	0	0	0.416	0	0	0.416
PROSC	TBCB	0	0	0	0	0.087	0.425	0	0	0.452
PRPF6	LSM5	0	0	0	0	0.089	0.924	0.720	0	0.978
PRPF6	SNW1	0	0	0	0	0.481	0.054	0	0	0.488
PRPF6	GFM1	0	0	0	0	0.065	0.483	0	0	0.495
PRPF6	SRRM2	0	0	0	0	0.066	0.763	0	0	0.769
PRPF6	SNRPD2	0	0	0	0	0.095	0.933	0.720	0	0.981
PRPF6	PRPF8	0	0	0	0	0.352	0.997	0	0	0.997
PRPF8	LSM5	0	0	0	0	0.087	0.924	0	0	0.927
PRPF8	PPIL1	0	0	0	0	0.062	0.925	0	0	0.926
PRPF8	SNW1	0	0	0	0	0.118	0.934	0	0	0.939
PRPF8	PRPF6	0	0	0	0	0.352	0.997	0	0	0.997
PRPF8	SNRPD2	0	0	0	0	0.098	0.933	0	0	0.936
PRPF8	SRRM2	0	0	0	0	0.190	0.814	0	0	0.843
PRPF8	GFM1	0	0	0	0	0.158	0.486	0	0	0.548
PRPF8	RANBP2	0	0	0	0	0.171	0.414	0	0	0.493
PSMB5	TMEM126A	0	0	0	0	0.510	0	0	0	0.510
PSMB5	UGGT2	0	0	0	0	0	0.594	0	0	0.594
PSMB5	PSMD9	0	0	0	0	0.180	0.453	0.800	0	0.902
PSMD9	PSMB5	0	0	0	0	0.180	0.453	0.800	0	0.902
PTCD3	MRPS26	0	0	0	0	0.063	0.764	0.800	0	0.951
PTCD3	TARS	0	0	0	0	0.062	0.451	0	0	0.463
PTCD3	RPS5	0	0	0	0	0.063	0.481	0	0	0.492
PTCD3	GFM1	0	0	0	0	0.276	0.682	0	0	0.760
PTCD3	MRPS18B	0	0	0	0	0.099	0.950	0.600	0	0.980
PTGR2	FASN	0.058	0	0	0	0	0.428	0	0	0.438
PTK7	GRB2	0	0	0	0	0.062	0.313	0.388	0	0.571
PTK7	FLNC	0	0	0	0	0.062	0.219	0.303	0	0.444
PTK7	FLNB	0	0	0	0	0.062	0.219	0.303	0	0.444
PTK7	FLNA	0	0	0	0	0.096	0.219	0.303	0	0.465
RAB6B	GDI2	0	0	0	0	0.064	0.671	0	0	0.678
RAB6B	GCC2	0	0	0	0	0	0.647	0	0	0.647
RANBP2	UBA2	0	0	0	0	0.601	0.119	0	0	0.633
RANBP2	KPNA3	0	0	0	0	0.107	0.405	0.572	0	0.752
RANBP2	NUTF2	0	0	0	0	0.175	0.157	0.616	0	0.709
RANBP2	SNW1	0	0	0	0	0.127	0.387	0	0	0.442
RANBP2	UBE2L3	0	0	0	0	0.064	0.270	0.302	0	0.481
RANBP2	AHCTF1	0	0	0	0	0.684	0.128	0	0	0.713
RANBP2	GCC2	0	0	0	0	0.156	0.047	0.350	0	0.431
RANBP2	UBE2N	0	0	0	0	0.060	0.219	0.302	0	0.442
RANBP2	UBE2D3	0	0	0	0	0.061	0.219	0.302	0	0.443
RANBP2	PRPF8	0	0	0	0	0.171	0.414	0	0	0.493
RPA2	FEN1	0	0	0	0	0.595	0.113	0	0	0.625
RPA2	SAE1	0	0	0	0	0.472	0	0	0	0.472
RPA2	MSH2	0	0	0	0	0.342	0.184	0	0	0.440
RPA2	MCM7	0	0	0	0	0.748	0.160	0.276	0	0.833
RPA2	PCNA	0	0	0	0	0.878	0.113	0.600	0	0.953
RPA2	STAT3	0	0	0	0	0	0.402	0	0	0.402
RPA2	DTYMK	0	0	0	0	0.410	0	0	0	0.410
RPA2	YWHAH	0	0	0	0	0.061	0.119	0.372	0	0.435
RPA2	NASP	0	0	0	0	0.522	0	0	0	0.522
RPA2	MCM6	0	0	0	0	0.587	0.160	0.276	0	0.727
RPA2	MCM4	0	0	0	0	0.634	0.586	0.276	0	0.880
RPA2	MCM2	0	0	0	0	0.789	0.527	0.612	0	0.957
RPIA	PCMT1	0	0	0	0	0	0.442	0	0	0.442
RPIA	MCM6	0	0	0	0	0	0.459	0	0	0.459
RPIA	LAP3	0	0	0	0	0.065	0.532	0	0	0.543
RPIA	UMPS	0	0	0	0	0.074	0	0.420	0	0.439
RPIA	XPNPEP2	0.041	0	0	0	0.099	0.688	0	0	0.706
RPIA	ALDH6A1	0	0	0	0	0	0.764	0	0	0.764
RPIA	PGM2	0.103	0	0	0	0.075	0	0.913	0	0.922
RPS5	PTCD3	0	0	0	0	0.063	0.481	0	0	0.492
RPS5	SNRPD2	0	0	0	0	0.489	0	0	0	0.489
RPS5	SERBP1	0	0	0	0	0.221	0.923	0	0	0.937
RPS5	TARS	0	0	0	0	0.143	0.346	0	0	0.415
RPS5	TSFM	0.145	0	0	0	0.623	0.043	0	0	0.664
RPS5	GFM1	0.119	0	0	0	0.472	0.564	0	0	0.779
RPS6KA1	S100B	0	0	0	0	0	0.762	0	0	0.762
RPS6KA1	PEPD	0	0	0	0	0	0.476	0	0	0.476
RTF1	NUMA1	0	0	0	0	0.062	0.436	0	0	0.448
S100A16	SUCLA2	0	0	0	0	0	0.410	0	0	0.410
S100B	CACYBP	0	0	0	0	0	0.593	0	0	0.593
S100B	RPS6KA1	0	0	0	0	0	0.762	0	0	0.762
SAE1	FEN1	0	0	0	0	0.443	0.055	0	0	0.451
SAE1	UBA2	0	0	0	0.577	0.739	0.957	0.616	0	0.995
SAE1	AARS	0	0	0	0	0.087	0.395	0	0	0.424
SAE1	NASP	0	0	0	0	0.368	0.157	0	0	0.444
SAE1	PFDN5	0	0	0	0	0.453	0.044	0	0	0.454
SAE1	RPA2	0	0	0	0	0.472	0	0	0	0.472
SAE1	MCM2	0	0	0	0	0.500	0.051	0	0	0.506
SAE1	TBCB	0	0	0	0	0.583	0	0	0	0.583
SAE1	PPA1	0.063	0	0	0	0.063	0.424	0	0	0.450
SAE1	SEPHS1	0	0	0	0	0.772	0.157	0	0	0.800
SAE1	PCNA	0.113	0	0	0	0.798	0	0	0	0.813
SARS2	ALDH6A1	0	0	0	0	0.064	0.455	0	0	0.468
SARS2	GFM1	0	0	0.354	0	0.090	0.093	0	0	0.420
SARS2	CARS	0.134	0	0	0	0.200	0.218	0	0	0.410
SCP2	ALDH6A1	0	0	0	0	0.375	0.094	0	0	0.410
SCP2	ACADM	0	0	0	0	0.315	0.224	0	0	0.446
SCP2	ACSL5	0	0	0	0	0.597	0	0	0	0.597
SCP2	DBI	0	0	0	0	0.122	0.590	0	0	0.624
SCYL2	PCMT1	0	0	0	0	0	0.437	0	0	0.437
SEPHS1	SAE1	0	0	0	0	0.772	0.157	0	0	0.800
SEPHS1	TXNRD1	0	0	0	0	0.063	0	0.900	0	0.902
SERBP1	GFM1	0	0	0	0	0.092	0.386	0	0	0.418
SERBP1	RPS5	0	0	0	0	0.221	0.923	0	0	0.937
SERPINA5	F2	0	0	0	0	0.118	0.926	0.855	0	0.989
SERPINB5	F2	0	0	0	0	0.062	0.247	0.307	0	0.467
SLC25A22	ASL	0	0	0	0	0.438	0	0	0	0.438
SLC25A31	PPID	0	0	0	0	0.051	0.119	0.800	0	0.818
SNRPD2	LSM5	0	0	0	0	0.532	0.925	0.720	0	0.989
SNRPD2	PPIL1	0	0	0	0	0.160	0.823	0.720	0	0.954
SNRPD2	NUTF2	0	0	0	0	0.542	0	0	0	0.542
SNRPD2	SNW1	0	0	0	0	0.069	0.940	0.720	0	0.982
SNRPD2	PFDN5	0	0	0	0	0.731	0	0	0	0.731
SNRPD2	PRPF6	0	0	0	0	0.095	0.933	0.720	0	0.981
SNRPD2	CPSF6	0	0	0	0	0.457	0	0	0	0.457
SNRPD2	VBP1	0	0	0	0	0.482	0	0	0	0.482
SNRPD2	RPS5	0	0	0	0	0.489	0	0	0	0.489
SNRPD2	STRAP	0	0	0	0	0.085	0.164	0.720	0	0.767
SNRPD2	DYNC1H1	0	0	0	0	0	0.798	0	0	0.798
SNRPD2	SRRM2	0	0	0	0	0.068	0.761	0	0	0.767
SNRPD2	PRPF8	0	0	0	0	0.098	0.933	0	0	0.936
SNW1	PPIL1	0	0	0	0	0.066	0.937	0.720	0	0.982
SNW1	MSH2	0	0	0	0	0.066	0.830	0	0	0.834
SNW1	CKAP5	0	0	0	0	0.062	0.564	0	0	0.573
SNW1	LARP7	0	0	0	0	0.141	0.389	0	0	0.452
SNW1	RANBP2	0	0	0	0	0.127	0.387	0	0	0.442
SNW1	GFM1	0	0	0	0	0.065	0.484	0	0	0.496
SNW1	PRPF6	0	0	0	0	0.481	0.054	0	0	0.488
SNW1	SRRM2	0	0	0	0	0.109	0.763	0	0	0.779
SNW1	PRPF8	0	0	0	0	0.118	0.934	0	0	0.939
SNW1	SNRPD2	0	0	0	0	0.069	0.940	0.720	0	0.982
SNX18	SNX9	0	0	0	0.842	0.061	0.113	0.800	0	0.818
SNX2	SUCLA2	0	0	0	0	0.102	0	0.385	0	0.424
SNX2	SNX5	0	0	0	0.629	0.137	0.661	0	0	0.694
SNX5	SNX2	0	0	0	0.629	0.137	0.661	0	0	0.694
SNX9	SNX18	0	0	0	0.842	0.061	0.113	0.800	0	0.818
SORD	NME1	0	0	0	0	0.095	0.465	0	0	0.495
SORD	FAHD2A	0.065	0	0	0	0.093	0.393	0.390	0	0.643
SQRDL	ETHE1	0.081	0	0	0	0.272	0	0.900	0	0.927
SQRDL	FLNC	0	0	0	0	0	0.504	0	0	0.504
SQRDL	FLNB	0	0	0	0	0	0.504	0	0	0.504
SQRDL	FLNA	0	0	0	0	0	0.504	0	0	0.504
SRI	TLN1	0	0	0	0	0	0	0.452	0	0.452
SRM	MAT2A	0.133	0	0	0	0.062	0	0.375	0	0.447
SRRM2	PPIL1	0	0	0	0	0.065	0.673	0	0	0.681
SRRM2	SNW1	0	0	0	0	0.109	0.763	0	0	0.779
SRRM2	XPNPEP2	0	0	0	0	0.066	0.393	0	0	0.408
SRRM2	PRPF6	0	0	0	0	0.066	0.763	0	0	0.769
SRRM2	SNRPD2	0	0	0	0	0.068	0.761	0	0	0.767
SRRM2	GFM1	0	0	0	0	0.061	0.419	0	0	0.431
SRRM2	PRPF8	0	0	0	0	0.190	0.814	0	0	0.843
STAT3	GRB2	0	0	0	0	0.062	0.113	0.612	0	0.648
STAT3	RPA2	0	0	0	0	0	0.402	0	0	0.402
STAT3	CDC42	0	0	0	0	0	0.079	0.426	0	0.448
STK24	PPP2CA	0	0	0	0	0.073	0.764	0	0	0.771
STK24	YWHAH	0	0	0	0	0.062	0.387	0	0	0.400
STK24	TBCB	0	0	0	0	0	0.476	0	0	0.476
STK24	PDIA4	0	0	0	0	0.065	0.424	0	0	0.438
STK24	STRN	0	0	0	0	0.063	0.979	0	0	0.979
STRAP	SNRPD2	0	0	0	0	0.085	0.164	0.720	0	0.767
STRAP	UBE2N	0	0	0	0	0.528	0.046	0	0	0.530
STRN	PPP2CA	0	0	0	0	0.061	0.764	0	0	0.768
STRN	PDIA4	0	0	0	0	0	0.688	0	0	0.688
STRN	STK24	0	0	0	0	0.063	0.979	0	0	0.979
STUB1	HYOU1	0	0	0	0	0	0.340	0.293	0	0.513
STUB1	LGMN	0	0	0	0	0	0.421	0	0	0.420
STUB1	UBE2D3	0	0	0	0	0	0.493	0	0	0.493
STUB1	UBE2N	0	0	0	0	0	0.957	0	0	0.957
SUCLA2	ACSS1	0.044	0	0	0	0.140	0	0.800	0	0.821
SUCLA2	S100A16	0	0	0	0	0	0.410	0	0	0.410
SUCLA2	SNX2	0	0	0	0	0.102	0	0.385	0	0.424
SUCLA2	TXNRD1	0.103	0	0	0	0.134	0.154	0.228	0	0.424
SUCLA2	ACADM	0.066	0	0	0	0.314	0.346	0.198	0	0.619
SUCLA2	MDH1	0.098	0	0	0	0.333	0.052	0.212	0	0.491
SUCLA2	MUT	0.109	0	0	0	0.065	0.182	0.938	0	0.952
TARS	MRPS26	0	0	0	0	0.105	0.452	0	0	0.488
TARS	PTCD3	0	0	0	0	0.062	0.451	0	0	0.463
TARS	MRPS18B	0	0	0	0	0.063	0.451	0	0	0.463
TARS	CARS	0.119	0	0	0	0.417	0	0	0	0.464
TARS	GFM1	0	0	0.201	0	0.173	0.298	0	0	0.495
TARS	RPS5	0	0	0	0	0.143	0.346	0	0	0.415
TARS	AARS	0	0	0.204	0	0.436	0.297	0	0	0.657
TBCB	SAE1	0	0	0	0	0.583	0	0	0	0.583
TBCB	PROSC	0	0	0	0	0.087	0.425	0	0	0.452
TBCB	STK24	0	0	0	0	0	0.476	0	0	0.476
TJP1	NME1	0	0	0	0	0.062	0	0.587	0	0.596
TJP1	ACTN4	0	0	0	0	0	0.497	0	0	0.497
TJP1	TJP2	0	0	0	0.860	0.062	0.764	0	0	0.769
TJP1	CGN	0	0	0	0	0.062	0.670	0	0	0.677
TJP1	VCL	0	0	0	0	0.083	0.174	0.310	0	0.432
TJP2	NME1	0	0	0	0	0.062	0	0.587	0	0.596
TJP2	VCL	0	0	0	0	0.061	0.158	0.310	0	0.406
TJP2	TJP1	0	0	0	0.860	0.062	0.764	0	0	0.769
TJP2	CGN	0	0	0	0	0.082	0.416	0	0	0.440
TLN1	PDLIM1	0	0	0	0	0.061	0.158	0.405	0	0.488
TLN1	ACTN4	0	0	0	0	0.177	0.173	0.616	0	0.715
TLN1	CAPNS1	0	0	0	0	0.104	0	0.616	0	0.641
TLN1	FLNA	0	0	0	0	0.265	0.091	0.202	0	0.420
TLN1	SRI	0	0	0	0	0	0	0.452	0	0.452
TLN1	CDC42	0	0	0	0	0.063	0.079	0.460	0	0.493
TLN1	VCL	0	0	0	0	0.116	0.936	0.919	0	0.995
TMEM126A	PSMB5	0	0	0	0	0.510	0	0	0	0.510
TMEM126A	PDCD5	0	0	0	0	0.527	0	0	0	0.527
TMEM126A	GPX4	0	0	0	0	0.534	0	0	0	0.534
TMEM126A	VBP1	0	0	0	0	0.728	0	0	0	0.728
TMX3	HEXA	0	0	0	0	0	0.459	0	0	0.459
TMX3	BTD	0.044	0	0	0	0	0.465	0	0	0.466
TOMM22	HSD17B12	0	0	0	0	0	0.437	0	0	0.437
TPM1	TPM4	0	0	0.416	0.978	0.050	0.595	0	0	0.602
TPM1	CAP1	0	0	0	0	0.064	0.391	0	0	0.405
TPM1	DBNL	0	0	0	0	0	0.402	0	0	0.402
TPM1	CKB	0	0	0	0	0.126	0.393	0	0	0.446
TPM1	TPM2	0	0	0.437	0.980	0.070	0.694	0	0	0.705
TPM1	ACTN4	0	0	0	0	0.338	0.392	0	0	0.580
TPM2	TPM4	0	0	0.418	0.975	0.062	0.387	0	0	0.406
TPM2	TPM1	0	0	0.437	0.980	0.070	0.694	0	0	0.705
TPM2	ACTN4	0	0	0	0	0.338	0.392	0	0	0.580
TPM4	ACTR3	0	0	0	0	0.279	0.219	0	0	0.413
TPM4	TPM2	0	0	0.418	0.975	0.062	0.387	0	0	0.406
TPM4	CSRP2	0	0	0	0	0.322	0.184	0	0	0.423
TPM4	TPM1	0	0	0.416	0.978	0.050	0.595	0	0	0.602
TPM4	CKB	0	0	0	0	0.126	0.436	0	0	0.485
TPM4	ANXA1	0	0	0	0	0.578	0.055	0	0	0.585
TPM4	ACTN4	0	0	0	0	0.338	0.392	0	0	0.580
TSFM	RPS5	0.145	0	0	0	0.623	0.043	0	0	0.664
TSFM	GFM1	0.123	0	0	0	0.494	0.390	0	0	0.705
TXNDC17	USP5	0	0	0	0	0.062	0.394	0	0	0.407
TXNDC17	TXNRD1	0	0	0	0	0.061	0.428	0	0	0.439
TXNRD1	SUCLA2	0.103	0	0	0	0.134	0.154	0.228	0	0.424
TXNRD1	SEPHS1	0	0	0	0	0.063	0	0.900	0	0.902
TXNRD1	ACLY	0.103	0	0	0	0.134	0.154	0.228	0	0.424
TXNRD1	TXNDC17	0	0	0	0	0.061	0.428	0	0	0.439
UBA1	UBE2L3	0.043	0	0	0	0.079	0.760	0.146	0	0.795
UBA1	AARS	0	0	0	0	0.123	0.357	0	0	0.412
UBA1	UBE2D3	0.043	0	0	0	0.064	0.413	0.146	0	0.490
UBA1	UBE2N	0.043	0	0	0	0.115	0.828	0.146	0	0.858
UBA2	RANBP2	0	0	0	0	0.601	0.119	0	0	0.633
UBA2	SAE1	0	0	0	0.577	0.739	0.957	0.616	0	0.995
UBAP2L	EWSR1	0	0	0	0	0.084	0.423	0	0	0.449
UBE2D3	UBE2L3	0	0	0	0.884	0.063	0.163	0.357	0	0.451
UBE2D3	UBA1	0.043	0	0	0	0.064	0.413	0.146	0	0.490
UBE2D3	STUB1	0	0	0	0	0	0.493	0	0	0.493
UBE2D3	RANBP2	0	0	0	0	0.061	0.219	0.302	0	0.443
UBE2L3	DBI	0	0	0	0	0.099	0.764	0	0	0.778
UBE2L3	UBE2D3	0	0	0	0.884	0.063	0.163	0.357	0	0.451
UBE2L3	RANBP2	0	0	0	0	0.064	0.270	0.302	0	0.481
UBE2L3	UBE2N	0	0	0	0.854	0.098	0.124	0.357	0	0.447
UBE2L3	UBA1	0.043	0	0	0	0.079	0.760	0.146	0	0.795
UBE2N	PPP2CA	0	0	0	0	0.382	0.078	0	0	0.406
UBE2N	OTUB1	0	0	0	0	0.065	0.952	0	0	0.953
UBE2N	EIF4E	0	0	0	0	0.644	0.044	0	0	0.646
UBE2N	UBE2L3	0	0	0	0.854	0.098	0.124	0.357	0	0.447
UBE2N	STRAP	0	0	0	0	0.528	0.046	0	0	0.530
UBE2N	UBA1	0.043	0	0	0	0.115	0.828	0.146	0	0.858
UBE2N	STUB1	0	0	0	0	0	0.957	0	0	0.957
UBE2N	RANBP2	0	0	0	0	0.060	0.219	0.302	0	0.442
UGGT2	PSMB5	0	0	0	0	0	0.594	0	0	0.594
UMPS	RPIA	0	0	0	0	0.074	0	0.420	0	0.439
UMPS	FAHD2A	0.142	0	0	0	0.062	0	0.384	0	0.460
UMPS	DTYMK	0.116	0	0	0	0.120	0	0.437	0	0.523
UMPS	CMPK1	0	0	0	0	0.062	0.125	0.990	0	0.991
UMPS	DHODH	0.150	0	0	0	0.367	0.121	0.983	0	0.991
UPF1	ATXN2L	0	0	0	0	0.340	0.133	0	0	0.403
USP5	WARS	0	0	0	0	0.062	0.483	0	0	0.494
USP5	GNPDA1	0	0	0	0	0	0.480	0	0	0.480
USP5	TXNDC17	0	0	0	0	0.062	0.394	0	0	0.407
VBP1	TMEM126A	0	0	0	0	0.728	0	0	0	0.728
VBP1	CACYBP	0	0	0	0	0.469	0	0	0	0.469
VBP1	PBDC1	0	0	0	0	0.618	0	0	0	0.618
VBP1	PFDN5	0	0	0	0	0.790	0.951	0.800	0	0.997
VBP1	PDCD5	0	0	0	0	0.768	0	0	0	0.768
VBP1	SNRPD2	0	0	0	0	0.482	0	0	0	0.482
VBP1	FLNA	0	0	0	0	0	0.438	0	0	0.438
VBP1	NIFK	0	0	0	0	0.533	0	0	0	0.533
VCL	PICALM	0	0	0	0	0.061	0.438	0	0	0.449
VCL	PKP2	0	0	0	0	0.091	0.209	0.303	0	0.455
VCL	PDLIM1	0	0	0	0	0.063	0.219	0.329	0	0.466
VCL	ACTN4	0	0	0	0	0.098	0.670	0.919	0	0.974
VCL	TJP2	0	0	0	0	0.061	0.158	0.310	0	0.406
VCL	CSRP2	0	0	0	0	0.119	0.160	0.295	0	0.432
VCL	DSG2	0	0	0	0	0.061	0.207	0.261	0	0.401
VCL	FLNA	0	0	0	0	0.429	0.160	0.163	0	0.563
VCL	TLN1	0	0	0	0	0.116	0.936	0.919	0	0.995
VCL	TJP1	0	0	0	0	0.083	0.174	0.310	0	0.432
WARS	XPNPEP2	0.111	0	0	0	0.069	0.345	0	0	0.410
WARS	NANS	0	0	0	0	0	0.449	0	0	0.449
WARS	GNPDA1	0.063	0	0	0	0	0.454	0	0	0.466
WARS	ALDH9A1	0.042	0	0	0	0	0.455	0	0	0.455
WARS	USP5	0	0	0	0	0.062	0.483	0	0	0.494
WARS	LAP3	0	0	0	0	0.139	0.452	0	0	0.508
WARS	CARS	0.125	0	0	0	0.520	0	0	0	0.562
WARS	AARS	0.100	0	0	0	0.304	0.157	0	0	0.426
XPNPEP2	RPIA	0.041	0	0	0	0.099	0.688	0	0	0.706
XPNPEP2	WARS	0.111	0	0	0	0.069	0.345	0	0	0.410
XPNPEP2	SRRM2	0	0	0	0	0.066	0.393	0	0	0.408
YWHAH	PPP2CA	0	0	0	0	0.092	0.045	0.560	0	0.585
YWHAH	GRB2	0	0	0	0	0.061	0.113	0.616	0	0.652
YWHAH	RPA2	0	0	0	0	0.061	0.119	0.372	0	0.435
YWHAH	ENPEP	0	0	0	0	0.063	0.161	0.483	0	0.558
YWHAH	STK24	0	0	0	0	0.062	0.387	0	0	0.400
YWHAH	ANPEP	0	0	0	0	0.063	0.161	0.483	0	0.558
YWHAH	PIN1	0	0	0	0	0	0	0.612	0	0.612
